# Supplementary material for: Triplet-pore structure of a highly divergent TOM complex of hydrogenosomes in Trichomonas vaginalis
Source: PLoS Biol. 2019 Jan 4;17(1):e3000098. doi: 10.1371/journal.pbio.3000098 (PMC6334971; doi:10.1371/journal.pbio.3000098)
Supplement: S3 Table — TOM, translocase of the outer membrane. (XLSX) [file pbio.3000098.s009.xlsx]

## Sheet: Sheet1
Group	Organism	Source file	Tom40	Tom22	Tom7	Tom70	Tom20	Tom6	Tom5	Tom36/46	ATOM69	ATOM46	ATOM11	ATOM12	plantTom20	Tom60
Fungi	Saccharomyces cerevisiae	Saccharomyces_cerevisiae_S288C_refseq.fasta	NP_013930.1	NP_014268.1	NP_014329.1	NP_014278.3	NP_011596.1	NP_014688.1	NP_015459.1
	Neocallimastix californiae	neocallimastix_californiae_ncbi.fasta	MCOG01000034.1_1076_1	ORY51143.1	ORY10832.1	ORY27039.1	ORY85856.1		ORY45402.1	ORY58637.1	ORY58637.1
Discoba	Naegleria gruberi	naegleria_gruberi_refseq.fasta	XP_002673530.1	XP_002674995.1
	Trypanosoma brucei	TriTrypDB-38_TbruceiTREU927_AnnotatedProteins.fasta	Tb927.9.9660:mRNA-p1	Tb927.11.5600:mRNA-p1						Tb927.11.11460:mRNA-p1	Tb927.11.11460:mRNA-p1	Tb927.11.7780:mRNA-p1	Tb927.10.11030:mRNA-p1	Tb927.8.4380:mRNA-p1
	Bodo saltans	bodo_saltans_ncbi.fasta	CUG86091.1							CUF48788.1	CUF48788.1	CUF12565.1	CUG65110.1	CUG90909.1
	Euglena gracilis	E_gracilis_transcriptome_final.PROTEINS.fasta	EG_transcript_18731	EG_transcript_29523	EG_transcript_62384						EG_transcript_11734 no C-term TMD	EG_transcript_12368
	Stygiella incarcerata		A1760;355_562_1518_1	A1745;444_2_349_2	A1609;519_2_328_2
Metamonada	Trichomonas vaginalis	TrichDB-38_TvaginalisG3_AnnotatedProteins.fasta	rna_TVAG_332970-1-p1	rna_TVAG_076160-1-p1						rna_TVAG_277930-1-p1	rna_TVAG_277930-1-p1
	Tritrichomonas foetus	tritrichomonas_foetus_ncbi.fasta	OHS96649.1							OHT15847.1	OHT15847.1
	Giardia intestinalis	GiardiaDB-38_GintestinalisAssemblageAWB_AnnotatedProteins.fasta	GL50803_17161-t26_1-p1
	Spironucleus salmonicida	GiardiaDB-38_SsalmonicidaATCC50377_AnnotatedProteins.fasta	SS50377_17947-t26_1-p1
	Carpediemonas_membranifera	Carpediemonas_membranifera.Leger2017.20aa.faa	gnl|Carpediemonas_membranifera|385_0_941	gnl|Carpediemonas_membranifera_454|4854_2_277	gnl|Carpediemonas_membranifera_454|8596_238_40
	Monocercomonoides sp	mono_final_prediction_fixed.fasta
SAR	Blastocystis hominis	blastocystis_hominis_refseq.fasta	OAO15585	XP_012894461.1	XP_012894717.1	XP_012897103.1
	Plasmodium falciparum	plasmodium_falciparum.refseq.fasta	gi|296004680|ref|XP_966156.2|	gi|124506411|ref|XP_001351803.1|	gi|124512308|ref|XP_001349287.1|
Viridiplantae	Arabidopsis thaliana	arabidopsis_thaliana.sprot.fasta	sp|Q9LHE5.3|TO401_ARATH	sp|Q9FNC9.3|TOM92_ARATH	sp|Q9ASY8.1|TOM71_ARATH			sp|Q9SD80.3|TOM5_ARATH	sp|Q9XIA7.1|TOM6_ARATH						sp|P82872.1|TO201_ARATH
Amoebozoa	Entamoeba histolytica	AmoebaDB-35_EhistolyticaHM1IMSS_AnnotatedProteins.fasta	EHI_104420A-p1													EHI_053160A-p1
	Dictyostelium discoideum	dictyostelium_discoideum.refseq.fasta	gi|66818277|ref|XP_642798.1|	gi|66820044|ref|XP_643670.1|	gi|66811268|ref|XP_639342.1|
