# Supplementary material for: Triplet-pore structure of a highly divergent TOM complex of hydrogenosomes in Trichomonas vaginalis
Source: PLoS Biol. 2019 Jan 4;17(1):e3000098. doi: 10.1371/journal.pbio.3000098 (PMC6334971; doi:10.1371/journal.pbio.3000098)
Supplement: S1 Data — HMM, hidden Markov model; TOM, translocase of the outer membrane. (TXT) [file pbio.3000098.s011.txt]

>C.intestinalis
MGNAHAASWGWSSSTPAETAATPPPVEAPPPVVPVEPLPPSSPVDATPVHSKTATNSVGT
FEEIHKPCKDIALQPFEGLRFIVNKGLSSHFQAQHTVHLNNEGSSYRFGSTYVGTKQPSP
TEAYPVMIGEMSNEGNLQAQFIHQVTSRFKAKCIAQTLGSKLQSVQVGGDVVFNDSTLSV
VCADPDLLNGTGMLIVHYLQAITPKLSIGSELLYQRGAARQQAIASIAGRYKTENWQAAG
TIAAGGMHASFYRKANENVQVGVELEASLKNKESVTTFAYQMDLPKMNLLFKGMLTSEWT
IGSALEKRLQPLPITLNLTGTYNIKKDKVAVGIGAVLG
>A.thaliana
MADLLPPLTAAQVDAKTKVDEKVDYSNLPSPVPYEELHREALMSLKSDNFEGLRFDFTRA
LNQKFSLSHSVMMGPTEVPAQSPETTIKIPTAHYEFGANYYDPKLLLIGRVMTDGRLNAR
LKADLTDKLVVKANALITNEEHMSQAMFNFDYMGSDYRAQLQLGQSALIGATYIQSVTNH
LSLGGEIFWAGVPRKSGIGYAARYETDKMVASGQVASTGAVVMNYVQKISDKVSLATDFM
YNYFSRDVTASVGYDYMLRQARVRGKIDSNGVASALLEERLSMGLNFLLSAELDHKKKDY
KFGFGLTVG
>O.sativa
MGSAASAAAPPPPPTAQPHMAAPPYGAGLAGILPPKPDGEEEGKKKEVEKVDYLNLPCPV
PFEEIQREALMSLKPELFEGLRFDFTKGLNQKFSLSHSVFMGSLEVPSQSTETIKVPTSH
YEFGANFIDPKLILVGRVMTDGRLNARVKCDLTDDLTLKINAQLTHEPHYSQGMFNFDYK
GTDYRAQFQIGNNAFYGANYIQSVTPNLSMGTEIFWLGHQRKSGIGFASRYNSDKMVGTL
QVASTGIVALSYVQKVSEKVSLASDFMYNHMSRDVTSSFGYDYMLRQCRLRGKFDSNGVV
AAYLEERLNMGVNFLLSAEIDHSKKNYKFGFGMTVGE
>A.2thaliana
MEGFSPPINTAQVDAKTKLDEKVDYSNLPCPVLYEELNREATMALKPELFEGFRLDYNKS
LNQKFFLSHSILMGPTEVPNPTPSSEIIKIPTANYDFGAGFIDPKLYLIGRITTDGRLNA
RAKFDLTDNFSVKANALLTDEEDKSQGHLVIDYKGSDYRTQLQLGNNSVYAANYIQHVTP
HLSLGGEAFWLGQQLMSGVGYAARYETDKTVASGQIASTGVAVMNYVHKVSEKLSFATDF
IYNYLSRDVTASVGYDLITRQSRLRGKVDSNGVVAAYLEEQLPIGLRFLLSAEVDHVKKD
YKFGFGVNAF
>Z.mays
MGSGASAAVPPPPPQSALPQAGAPPYGPGLAGILPQMSKVLFEEIQREALMSLKPEXXEG
LRFDFTKGLNQKFSLSHSXFMGSLEVPAQASETIKVPTAHYDPKMLIGRVMTDGRLNARV
KCDLTDNLTLKVNAQLTQEAHYSQGMFNFDYKGSDYRAQFQIGNNAFYGANYIQSVTPNL
SMGTEMFWLGHQRKSGIGFASRYNTDKMVGTLQVASTGIVALSYVQKISEKVSLASDFMY
NHMSRDVTASFGYDYLLRQCRLRGKIDSNGVVAAYLEERLNMGVNFLLSAEIDHCKKNYK
FGFGMTVGE
>L.esculentum
MATLIPPSVIVPPANSKSAAVESEKEKVDYLNLPCPIPYEEIHREALMSLKPELFEGLRF
DFTRGLNQRFSLSHSVFMGPTELPTQSADIVKIPTAHYEFGANFIDPQMMLIGRVMTDGR
VNARVKCDLSENLSLKANGQLTGEPHMSHGMVNFDYKGKDYRTQFQLGNGALLGASYIQS
VGPHLSLGGEVFWAGQHRKSGIGYAARYNTDKMVAAGQVASTGMVALSYVQKISDKVSLA
SDFMYNYMSRDVTASFGYDYILRQCRLRGKIDSNGCAAAFLEERLNMGLNFILSAEVDHK
KKDYKFGFGLTVGE
>D.melanogaster
MANVLAASSGAPDSGASNLGLGLQEPAPLPSNSGSLTESSSSAEGLDSLAAAKDAALENP
GTVEELHKKCKDIQAITFEGAKIMLNKGLSNHFQVSHTINMSNVVPSGYRFGATYVGTKE
FSPTEAFPVLLGDIDPAGNLNANVIHQFSARLRCKFASQIQESKVVASQLTTDYRGSDYT
LSLTVANPSIFTNSGVVVGQYLQSVTPALALGSELAYQFGPNVPGRQIAIMSVVGRYTAG
SSVWSGTLGQSGLHVCYYQKASDQLQIGAEVETSLRMQESVATLAYQIDLPKANLVFRGG
IDSNWQIFGVLEKRLAPLPFTLALSGRMNHVKNNFRLGCGLMIG
>A.gambiae
MGNVLAASSPAPPPAGSPPVPGLVSVPPGFTMPPVAGLTPTPDKKEPQEERLPNPGTFEE
CHRKCKELFPIQMEGVKLIVNKGLSNYFQVNHTISLSTIGESNYHFGATYVGTKQLGPAE
AFPVLVGDFDNSGSLNGQIIHQVTNNIRSKIALQTQQSKFVNWQLDTEYRGEDYTASVTL
GNPDILVGSGILVAHYLQSITPSLALGGELVYHRRPGEEGTVMSLAGRYTAPSWTATLTL
GQAGAHATYYHKANDQLQLGVEFEASARMQDTSVSLGYQLDLPKANLLFKGSIDSNWIVG
ATLEKKLPPLPLTLAMGAFLNHKKNKFQCGFGLTIG
>S.cerevisiae
MSAPTPLAEASQIPTIPALSPLTAKQSKGNFFSSNPISSFVVDTYKQLHSHRQSLELVNP
GTVENLNKEVSRDVFLSQYFFTGLRADLNKAFSMNPAFQTSHTFSIGSQALPKYAFSALF
ANDNLFAQGNIDNDLSVSGRLNYGWDKKNISKVNLQISDGQPTMCQLEQDYQASDFSVNV
KTLNPSFSEKGEFTGVAVASFLQSVTPQLALGLETLYSRTDGSAPGDAGVSYLTRYVSKK
QDWIFSGQLQANGALIASLWRKVAQNVEAGIETTLQAGMVPITDPLMGTPIGIQPTVEGS
TTIGAKYEYRQSVYRGTLDSNGKVACFLERKVLPTLSVLFCGEIDHFKNDTKIGCGLQFE
TAGNQELLMLQQGLDADGNPLQALPQL
>S.pombe
MDYIQTLFTSVNQVGEKIDSYKSSLNLINPGTCENLSKEVSKDILLSNYAFTGVRADVTK
GFCTSPWFTVSHAFALGSQVLPPYSFSTMFGGEPLFLRGSVDNDGAVQAMLNCTWNSNVL
SKVQMQLSNGAVPNMCQIEHDHKGKDFSFSFKAMNPWYEEKLTGIYIISLLQSVTPKLSL
GVEALWQKPSSSIGPEEATLSYMTRYNAADWIATAHLNGSQGDVTATFWRKLSPKVEAGV
ECQLSPVGLNHSAALMTGPKPEGLTSVGVKYEFAQSIYRGQVDSKGRVGVYLERRLAPAI
TLAFSSELD
>N.crassa
MASFSTESPLAMLRDNAIYSSLSDAFNAFQERRKQFGLSNPGTIETIAREVQRDTLLTNY
MFSGLRADVTKAFSLAPLFQVSHQFAMGERLNPYAFAALYGTNQIFAQGNLDNEGALSTR
FNYRWGDRTITKTQFSIGGGQDMAQFEHEHLGDDFSASLKAINPSFLDGGLTGIFVGDYL
QAVTPRLGLGLQAVWQRQGLTQGPDTAISYFARYKAGDWVASAQLQAQGALNTSFWKKLT
DRVQAGVDMTLSVAPSQSMMGGLTKEGITTFGAKYDFRMSTFRAQIDSKGKLSCLLEKRL
GAAPVTLTFAADVDHVTQQAKLGMSVSIEASDVDLQEQQEGAQSLNIPF
>H.sapiens
MGNVLAASSPPAGPPPPPAPALVGLPPPPPSPPGFTLPPLGGSLGAGTSTSRSSERTPGA
ATASASGAAEDGACGCLPNPGTFEECHRKCKELFPIQMEGVKLTVNKGLSNHFQVNHTVA
LSTIGESNYHFGVTYVGTKQLSPTEAFPVLVGDMDNSGSLNAQVIHQLGPGLRSKMAIQT
QQSKFVNWQVDGEYRGSDFTAAVTLGNPDVLVGSGILVAHYLQSITPCLALGGELVYHRR
PGEEGTVMSLAGKYTLNNWLATVTLGQAGMHATYYHKASDQLQVGVEFEASTRMQDTSVS
FGYQLDLPKANLLFKGSVDSNWIVGATLEKKLPPLPLTLALGAFLNHRKNKFQCGFGLTI
G
>D.rario
MGSVLAASSPNPPPASGGGTAPAGAGLVTVPPGFTMPPVSGVPPSSGTQGQPGTDSESSL
PNPGTFEECHRKCKEVFPVQMEGVRLVVNKGLSNHFQVSHTITLSTLGDSGYRFGSTYVG
SKQTGPAESFPVMVGDMDNTGSLNAQVIHQLTNRVRSKIAIQTQQHKFVNWQCDGEYRGD
DFTAAVTLGNPDVLVGSGILVAHYLQSLSPSLVLGGELVYHKRPGEEGTVTSLVGRYTGS
NYVATLTVGGAGAHASYYHKANDQLQVGVEFEASTRMQETSVSFGYQLDVPKANLLFKGS
LDSNWVVGATLEKKLLPLPLSLALGAFLNHRKNKFQCGFGVTIG
>X.laevis
MGNVLAASSPAPPPAGSPPVPGLVSVPPGFTMPPVAGLTPTPDKKEPQEERLPNPGTFEE
CHRKCKELFPIQMEGVKLIVNKGLSNYFQVNHTISLSTIGESNYHFGATYVGTKQLGPAE
AFPVLVGDFDNSGSLNGQIIHQVTNNIRSKIALQTQQSKFVNWQLDTEYRGEDYTASVTL
GNPDILVGSGILVAHYLQSITPSLALGGELVYHRRPGEEGTVMSLAGRYTAPSWTATLTL
GQAGAHATYYHKANDQLQLGVEFEASARMQDTSVSLGYQLDLPKANLLFKGSIDSNWIVG
ATLEKKLPPLPLTLAMGAFLNHKKNKFQCGFGLTIG
>X.tropicalis
MGNVLAASSPAPPAAGSPPAPGLVSVPPGFTMPPVAGLTPTPDKKETQEDRLPNPGTFEE
CHRKCKELFPIQMEGVKLTVNKGLSNYFQVNHTVSLSMIGESNYHFGATYVGTKQLGPAE
AFPVLVGDLDNSGSLNAQIIHQVTSNVRSKIALQTQQSKFVNWQLDTEYRGEDFTAAVTL
GNPDILVGSGILVAHYLQSITPSLALGGELVYHRRPGEEGTVMSLAGRYTAPNWTATLTL
GQAGAHATYYHKANDQLQVGVEFEASTRMQDTSVSFGYQLDLPKANLLFKGSVDSNWIVG
ATLEKKLPPLPLTLAMGAFLNHKKNKFQCGFGLTIG
>E.gossypii
MSATNPLSLGDFSKISPLPGIAAVPEQRTESFWSSNPISSYLISVYNNIHAHRQTLSLVN
PGTMENLNKEVSRDVFLTQYFFTGLRADLNKAFALNPAFQTSHTFSMGSENLPNYAFSAL
FANDDLFMQGNVDNDLSLSGRLHYGWDKNNVSKVTLQVSQGQPTMCQLEQDFQGSDFSLN
LKTLNPSLSADGTFSGVAVGSILQSITPQLAVGIEAVYSRGQSSMPADAAVSYATRYVSA
KQDWIFSGQLQANGALTASFWRKVASNVEAGVESTLQASMVPIMDPVIGQPIGIQPTIEG
LTTIGAKYEYRQSVFRGFINSNGRVGCFLERKILPTLSVLFCGEIDHFKSDSKLGCGLQF
ETAGSEELLMMQQGLDANGNPLPLPA
>B.mori
MGAISSRYRVFNSGLTSTDLQNIENDNKRENPGTLDELHKKTKEVMPVNFEGGKLMVNRG
LSNHFQMSHTLTMSSQQNGYKLGGTYIGTKQISPTEAFPVVLGDVDPAGNVNCSLIHQLT
PEIRVKGAAQIQECKLTATQGTVEYKGSDYSLALVAGKPDFNDKSAMFVGHYLQSVTKRL
ALGAELVYQSGARIMGGEICIVSGAARYTMDDSEVSATLSAANLHLCYFKQASEQLQVVA
EMDTSFR
>D.discoid
MEATADNNNNIDSQEQEIIGEPNFFQSFLVKNLPFYKSLPYPGKAEDMISEVKGLVNDDI
YEGAKVDVTFKISPFFETSHQLNVYTPNENSRTPKYSNQNVYSKDSTLLYGKIDSERRLF
GRFDQGFFNNSIRVSLTNMMDKSFKNNLAGELEFKLPFMNFCLKADTENQRGFSFLTSIS
KKLAIGYENSYLFNHSQSIKQIQFFVNNPLSTWSLVVGNTAQIGSSYVYRQKNLHIGTDL
VMGISQEGKFMSEYSFGVRYAFQQSLVKFRADSHGSIFGSYDQMINSFTKLNLSGSLNYF
AQDYKFGLGLTFQK
>P.yoelii
MEITNTLKKLFRQNFTYIEGNSIFETQQKKDEKLNRKKGKLLNNKLLTLCEEIKETENIQ
KPKYGDIENINDIEKNKQNEGDDKNSKDPNLTPFINTFDAPNALLFENLNKEYKYITTQD
NFDGFRFEVDKNVNKYLQSTHTLFLGTSLRDVGYLYQFGANFANSDNTLLMISRINLDGS
VNGRFCKKINNFVDCKFNFNTYNKSDPRNMYEMSLEVNNPQNTYNIKTIWQGAWIFNASY
TQLLTKKLQAGVDLTYIGSNCASIGSFGLRYNHKNHVLTMQCIRQPNFKSPEFMLNQAHS
YKMQYARKISDRLSVGTELEVTPETKESAMRLGWDYSFRHAKVQGSIDSSGKIAVFTQDY
SGFGVSGYIDYLNNEYKFGFMMHIAPSQEQPQPQPQ
>M.musculus
MGNVLAASSPPAGPPPPPTPSLVGLPPPPPSPPGFTLPPLGGGLGTGSSTGRGSERTPGA
AASGAAAASEDGSCGCLPNPGTFEECHRKCKELFPVQMEGVKLTVNKGLSNRFQVTHTVA
LGTIGESNYHFGVTYVGTKQLSPTEAFPVLVGDMDNSGSLNAQVIHQLSPGLRSKMAIQT
QQSKFVNWQVDGEYRGSDFTAAVTLGNPDVLVGSGILVAHYLQSITPCLALGGELVYHRR
PGEEGTVMSLAGKYTLNNWLATVTLGQAGMHATYYHKASDQLQVGVEFEASTRMQDTSAS
FGYQLDLPKANFLFKGSVNSNWIVGATLEKKLPPLPLTLSLCAFLNHRKNKFLCGFGLTI
G
>C.elegans
MATPTESELASPIPQTNPGSYEELHRKARDVFPTCFEGAKLMVNKGLSSHFQVSHTLSLS
AMNTGYRFGATYVGTNQVGPAEAYPILLGDTDVNGNTTATILHQLGIYRTKLQGQIQQGK
LAGAQATIERKGRLSTLGLTLANIDLVNEAGILVGQFLRRLTPRLDVGTEMVYQYGKNIP
GGQISVLSYAARYTANHFIAAATLGASGVHLTYYHKQNENLAFGVEFECNANVGEAVTTL
AYQTELPEEGVTMRASFDTNWTVGGVFEKRLSQQLPFTLALSGTLNHVKAAGKFGIGLII
G
>Entamoeba
MTKGTNIECLFLFERTYKFQKMEGLLDPHYVCEPYEAIGAINDSLQPECFNGMKIEITKQ
HNENLVTGHYFTIEPPSPKGQKFNRIHSFLYSGYWGNIIARLDNEMKGSFLSSFNLLSKQ
ISGSLRIANGEDNEIEAGIDGKVSGFGKCFGMRYEKGGLYVLNLMQKITDSCSVGTECCL
IPSKRIRTNSYGLLWNITPQIISTFIYSQLNQTLFSTLRYSPSQYLTYGCQFVYQNKPQK
AIYGLLAFEHSSQDSSFKTIVNTQGTLSSCFQTNLCQIASNLLLSVQANPFIGSYSWGAS
IQIFR
>Giardia
MPFPGLFRNSNYPGEYAHLAQDAEAVLNDKAYDSFNLVSQHNLTPHTSLTTMLTTSHRGP
PKITESLSIARPRGSFRGSVDSQGTLSGSYTTSILPGPRYRNAARLRLLGDVHSFSAEKS
KKVMATGRAELHVEGGDYSLSGLYSLPGHIIAGSYLQGFGDRIAVGCEIVRPPQTDPSVK
PGTSPIAMAAGGIRYTNISRERSSDPGIIATAQVNTEKTANASLLAQLSGELAVAASVNA
DFCGFRSPEQKDVTKDRSALSGLLNGLKKTRLSASCGFTKLLKSSQVTVNCNTYGEVCCD
VRHAMQDGTVAEVIGSLDIFSGRTTVGVGLVLSEQALPRFIHKAVRKANSSSNHK
