# Supplementary material for: Triplet-pore structure of a highly divergent TOM complex of hydrogenosomes in Trichomonas vaginalis
Source: PLoS Biol. 2019 Jan 4;17(1):e3000098. doi: 10.1371/journal.pbio.3000098 (PMC6334971; doi:10.1371/journal.pbio.3000098)
Supplement: S2 Data — The data sets shown were obtained were four independent coIP experiments indicated by columns A, B, C, and D. A protein was considered enriched either if the protein was present only in the test sample and absent in the control or if the protein was enriched by a fold change of >1 in the test sample. Following are the column headings: accession number (protein ID on NCBI protein database or TrichDB), protein name, molecular weight of the protein, sequence coverage (percentage coverage of the peptide sequence to the full length protein sequence), peptides (number of peptides identified for a particular protein), unique peptides (number of unique peptides identified for a particular protein), score from the MS identification, intensity of the MS, MS/MS count. (A–D) Intensity from four independent IP experiments in binary logarithmic values; mean: arithmetic mean of intensity from four independent (A–D) IP experiments in binary logarithmic values; n: difference between mean of the test and the control samples; and fold change: actual change in the protein levels between the test and the control samples. coIP, co-immunoprecipitation; HA, human influenza hemagglutinin; LFQ-MS, label-free quantitative mass spectrometry; NCBI, National Center for Biotechnology Information; Sam, sorting and assembly machinery; TOM, translocase of the outer membrane; TrichDB, Trichomonas Genome Resource. (XLSX) [file pbio.3000098.s012.xlsx]

## Sheet: TvTom40-2-HA crosslinking coIP
Accession number	Protein name	Mol. weight [kDa]	Sequence coverage [%]	Peptides	Unique peptides	Score	Intensity	MS/MS Count	TvT1 A	TvT1 B	TvT1 C	TvT1 D	TvT1 Mean	TvTom40-2 A	TvTom40-2 B	TvTom40-2 C	TvTom40-2 D	TvTom40-2 Mean	n = [TvTom40-2 Mean - TvT1 Mean]	2n = Fold change
TVAG_341190	TvTom40-5	32.512	11.1	3	3	20.841	97565000	17	NaN	NaN	NaN	NaN	NaN	21.9984	21.926	21.4349	21.6884	21.7619	TvTom40-2-HA only	TvTom40-2-HA only
TVAG_399510	TvTom40-1	34.753	17.2	4	4	41.561	213990000	23	NaN	NaN	20.2205	NaN	NaN	21.9226	22.565	21.358	21.1419	21.7469	TvTom40-2-HA only	TvTom40-2-HA only
TVAG_132350		70.053	11.4	6	6	58.394	204660000	20	NaN	NaN	NaN	20.5254	NaN	21.4816	21.4424	21.3878	21.4512	21.4408	TvTom40-2-HA only	TvTom40-2-HA only
TVAG_106390		21.011	48.4	7	7	62.951	82703000	9	NaN	NaN	NaN	20.2786	NaN	20.9347	21.1541	21.5288	21.9939	21.4029	TvTom40-2-HA only	TvTom40-2-HA only
TVAG_044000	TvTom40-7	31.825	21.2	4	4	47.018	147650000	22	NaN	NaN	NaN	NaN	NaN	21.4554	21.2696	20.612	20.6356	20.9931	TvTom40-2-HA only	TvTom40-2-HA only
TVAG_104710;TVAG_424920;TVAG_038190;TVAG_470600;TVAG_236570		22.044	28.3	5	5	35.3	88791000	9	NaN	NaN	NaN	NaN	NaN	21.0689	20.9915	20.7885	20.7072	20.889	TvTom40-2-HA only	TvTom40-2-HA only
TVAG_493810		31.047	16.7	3	3	19.843	56009000	13	NaN	NaN	NaN	NaN	NaN	21.3486	21.2482	19.8872	20.2851	20.6923	TvTom40-2-HA only	TvTom40-2-HA only
TVAG_190830	Homp38	38.184	19.9	5	5	30.153	46381000	11	NaN	NaN	NaN	NaN	NaN	19.7838	20.1046	20.2674	20.09	20.0615	TvTom40-2-HA only	TvTom40-2-HA only
TVAG_416630		36.533	21.2	5	5	67.406	62227000	18	NaN	NaN	NaN	NaN	NaN	20.6374	20.1205	19.7396	19.6264	20.031	TvTom40-2-HA only	TvTom40-2-HA only
TVAG_237550		35.562	7.6	2	2	15.065	30472000	8	NaN	NaN	NaN	NaN	NaN	20.6965	19.7899	19.8603	19.6132	19.99	TvTom40-2-HA only	TvTom40-2-HA only
TVAG_165270		44.822	9.9	3	3	17.886	34625000	6	NaN	NaN	NaN	NaN	NaN	19.9489	19.4688	19.738	19.4631	19.6547	TvTom40-2-HA only	TvTom40-2-HA only
TVAG_353380		20.654	15.8	2	2	13.362	8528600	5	NaN	NaN	NaN	NaN	NaN	18.8244	19.0076	19.712	19.1276	19.1679	TvTom40-2-HA only	TvTom40-2-HA only
TVAG_572140;TVAG_222820		21.092	11.6	2	2	21.694	13739000	11	NaN	NaN	NaN	NaN	NaN	18.8732	18.9554	19.1114	18.978	18.9795	TvTom40-2-HA only	TvTom40-2-HA only
TVAG_250720		22.086	21.3	3	3	17.57	8673300	6	NaN	NaN	NaN	NaN	NaN	NaN	18.9698	20.1297	20.1885	14.822	TvTom40-2-HA only	TvTom40-2-HA only
TVAG_332970	TvTom40-2	33.336	68.3	16	16	323.31	9777500000	108	17.23	18.279	18.1736	18.453	18.0339	28.953	28.5416	27.6042	28.0461	28.2862	10.2523	1219.71
TVAG_277930	Tom36	36.483	64.9	19	19	323.31	17423000000	188	14.4866	14.6144	16.1385	14.7232	14.9907	24.2825	24.013	23.9232	23.7967	24.0039	9.01318	516.697
TVAG_283120	Homp19	18.823	28.5	4	4	30.127	181690000	23	NaN	20.076	15.632	18.7393	13.6118	22.3537	22.3424	21.673	21.6804	22.0124	8.40055	337.923
TVAG_450220	TvTom40-3	34.02	29.5	7	7	183.31	299360000	46	NaN	19.7343	19.5794	19.4956	14.7023	22.2315	21.9306	22.1667	22.0114	22.085	7.38273	166.887
TVAG_195900	TvTom40-6	32.681	34.6	6	6	77.413	312820000	28	NaN	20.5869	20.9214	20.6872	15.5489	22.6573	22.8838	22.2068	22.2811	22.5072	6.95838	124.36
TVAG_118780		19.052	33.7	5	5	56.947	42603000	17	NaN	18.4253	18.3748	18.5817	13.8454	20.5693	21.6562	20.2638	20.2459	20.6838	6.83835	114.432
TVAG_349870;TVAG_257310;TVAG_020610;TVAG_391920;TVAG_024790		21.335	40.1	6	3	74.254	111100000	22	NaN	20.2138	19.8534	20.7561	15.2058	20.7908	20.8105	22.7365	23.1613	21.8748	6.66895	101.755
TVAG_329350		21.507	17.3	3	3	45.224	20654000	14	NaN	18.0068	18.169	18.4936	13.6673	19.6065	19.5968	21.0898	21.0485	20.3354	6.66805	101.691
TVAG_343040		31.084	17.8	4	4	69.012	90948000	23	NaN	19.1637	19.4289	19.5223	14.5287	20.973	20.8371	20.8923	21.3668	21.0173	6.48857	89.7957
TVAG_528800;TVAG_051830		23.034	15.6	3	3	33.272	44416000	14	NaN	18.9707	19.096	18.5973	14.166	20.0637	20.081	21.235	20.3793	20.4398	6.27375	77.3726
TVAG_169740		23.142	39.8	7	5	68.38	37610000	26	NaN	19.6831	19.6109	NaN	9.8235	NaN	19.8502	22.2205	22.1739	16.0612	6.23765	75.4605
TVAG_022120		66.433	16.4	6	6	94.573	95862000	41	NaN	19.4515	19.3439	19.0415	14.4592	20.9808	21.3158	20.0704	20.1451	20.628	6.1688	71.9439
TVAG_079570		21.308	23.2	4	4	112.39	105100000	27	NaN	19.1253	19.0871	19.0284	14.3102	20.3835	20.6097	20.1021	20.5708	20.4165	6.10632	68.8949
TVAG_101260		24.684	19.5	4	4	82.587	26995000	15	NaN	18.4144	NaN	17.9549	9.09232	NaN	19.4496	20.4901	20.3658	15.0764	5.98405	63.2963
TVAG_248450		21.228	17.3	2	2	41.729	79680000	6	NaN	19.1103	18.786	19.316	14.3031	20.4099	20.6372	19.8783	19.9426	20.217	5.91392	60.2933
TVAG_211490		50.389	47.1	15	15	323.31	914610000	94	19.8356	15.78	19.6569	18.7621	18.5086	24.4442	24.4133	23.2077	23.5243	23.8974	5.38873	41.8955
TVAG_343970;TVAG_194850;TVAG_092870;TVAG_046840;TVAG_044560;TVAG_271230		19.337	11.8	2	2	18.382	41067000	13	19.4623	20.7825	NaN	20.5787	15.2059	19.5194	19.4464	20.6232	20.169	19.9395	4.73362	26.605
TVAG_433790		59.521	44.6	16	16	292.27	984030000	80	19.9465	19.5441	19.2217	19.8357	19.637	23.8627	23.4639	24.0448	23.8145	23.7965	4.15947	17.8701
TVAG_178100	Sam50	43.086	68.8	28	28	323.31	26765000000	204	22.5582	19.9637	20.0614	19.1448	20.432	24.7914	24.7048	23.9853	23.8055	24.3217	3.88972	14.8226
TVAG_137270	Tom46	45.807	27.9	8	8	74.838	461350000	42	20.0886	20.0358	20.4357	20.1003	20.1651	23.564	23.3744	23.0179	22.7042	23.1651	3.00003	8.00014
TVAG_216170		36.001	50.9	14	14	323.31	3619000000	94	24.7206	22.8531	23.0948	22.9651	23.4084	26.9319	26.7183	25.8155	25.7408	26.3016	2.89323	7.42929
TVAG_104250;TVAG_590550		34.945	66	18	18	323.31	12221000000	157	25.8057	25.0865	25.0398	24.9498	25.2204	28.2123	28.3132	27.6933	27.5694	27.947	2.7266	6.61894
TVAG_026100		34.25	15.1	4	4	323.31	166430000	35	18.9092	19.6474	19.6509	19.7129	19.4801	22.124	22.2432	22.038	22.1031	22.1271	2.64697	6.26353
TVAG_237680		34.656	30.7	11	11	114.15	1879000000	90	22.51	23.1297	22.7532	22.9202	22.8283	25.6493	25.4935	25.1585	25.3828	25.421	2.59275	6.03247
TVAG_321010		70.426	19.5	10	10	97.762	322070000	52	20.0672	20.1325	20.0636	20.5113	20.1936	22.4669	23.1742	22.3157	22.5752	22.633	2.43935	5.42397
TVAG_031860		35.785	46.3	14	14	117.23	1058400000	74	23.29	22.3842	22.2016	22.1584	22.5085	25.0388	25.0171	24.4088	24.5215	24.7465	2.238	4.71743
TVAG_301220		20.781	54.7	7	1	150.64	3059300000	55	20.5099	22.5746	21.845	21.8137	21.6858	24.0245	23.5991	23.9031	23.9468	23.8684	2.18257	4.53963
TVAG_440200		25.946	41.7	8	8	101.07	1360500000	57	23.0079	22.0478	21.6244	21.6428	22.0807	25.2026	25.1033	23.5219	23.1231	24.2377	2.157	4.45986
TVAG_051820		44.592	25.2	11	11	131.34	974030000	79	22.8837	22.2779	22.0618	22.0277	22.3128	24.534	24.4481	23.9997	23.9567	24.2346	1.92185	3.78909
TVAG_159730		22.388	46.3	7	7	117.36	466030000	36	21.0304	21.9688	22.0573	21.9132	21.7424	22.715	23.2765	23.6459	24.4836	23.5302	1.78782	3.45294
TVAG_455090		22.66	47.2	7	7	211.28	2170800000	80	23.3846	22.6156	22.8264	22.5169	22.8359	25.56	26.0553	23.2594	23.2867	24.5403	1.70447	3.2591
TVAG_222920		84.082	24.4	14	14	187.5	320630000	48	22.092	20.1176	20.3667	20.1284	20.6762	22.0225	22.3873	22.0282	22.1306	22.1422	1.46598	2.7625
TVAG_282070		21.895	43.4	5	5	101.57	246150000	26	21.4657	20.7589	20.8586	20.8076	20.9727	22.2019	22.1371	22.4999	22.6269	22.3665	1.39375	2.62761
TVAG_038870	Sam50p	47.027	21.8	7	7	58.494	162480000	20	20.8024	20.6355	20.6514	20.5994	20.6722	21.792	21.9477	22.184	22.2122	22.034	1.3618	2.57006
TVAG_336320		59.921	38.6	15	13	116.75	755790000	63	20.5527	20.7864	21.3071	21.144	20.9475	23.0653	23.1425	21.7737	20.9866	22.242	1.29447	2.45288
TVAG_114310;TVAG_484570		21.953	58.7	14	10	323.31	21088000000	161	24.5718	26.696	26.6453	26.5452	26.1146	26.8078	26.8903	27.214	27.1558	27.017	0.9024	1.86917
TVAG_496160		35.206	22.8	6	6	202.77	398390000	39	21.9033	21.4204	21.5216	21.6698	21.6288	23.1232	22.6698	20.4747	20.1819	21.6124	-0.016375	0.988714
TVAG_182620		50.876	11.3	4	4	29.878	99121000	17	20.508	20.1934	20.4026	19.8642	20.242	21.3933	20.922	19.1945	19.3137	20.2059	-0.036175	0.975237
TVAG_184180;TVAG_184140;TVAG_174190;TVAG_457430;TVAG_331660;TVAG_019240;TVAG_110540;TVAG_441950;TVAG_184170;TVAG_159980;TVAG_069570;TVAG_110140;TVAG_441960;TVAG_264700;TVAG_184150;TVAG_174180;TVAG_141620;TVAG_139710		8.776	62.3	4	3	48.518	235940000	27	20.3304	22.5395	22.6133	22.5649	22.012	22.0601	22.008	21.7341	21.8061	21.9021	-0.10995	0.92662
TVAG_237140		68.847	19.6	9	2	118.32	175210000	47	21.2627	20.9728	21.4512	21.2466	21.2333	21.5168	21.2138	20.7969	20.7656	21.0733	-0.16005	0.894994
TVAG_075420		21.915	43.3	6	5	246.48	789510000	19	20.4018	19.9294	19.7127	19.7204	19.9411	19.6723	19.5242	20.1707	19.4962	19.7158	-0.225225	0.855462
TVAG_242960		128.04	39.8	33	6	204.24	1267400000	60	24.0563	24.5336	24.6307	24.3037	24.3811	24.8403	25.4348	22.4455	23.1941	23.9787	-0.4024	0.756599
TVAG_055200		18.118	27.2	3	3	23.116	125900000	18	20.6675	20.8981	21.0292	21.0164	20.9028	20.9051	20.9036	19.3275	20.3313	20.3669	-0.535925	0.689716
TVAG_230580		127.99	38.5	33	2	244.04	1080600000	67	23.9672	24.6363	24.5668	24.5598	24.4325	24.9299	24.8146	22.9677	22.7994	23.8779	-0.554625	0.680834
TVAG_198110;TVAG_340850		127.97	42.3	38	14	323.31	6841300000	306	26.637	27.2682	27.2217	27.2678	27.0987	27.0953	27.1569	25.2052	25.1808	26.1596	-0.939125	0.521549
TVAG_391760		34.758	23.5	7	7	173.4	220760000	31	22.7882	22.2215	22.7822	22.4069	22.5497	22.2671	22.3414	19.6536	20.4303	21.1731	-1.3766	0.385125
TVAG_462920		34.547	30.6	8	7	85.968	274580000	34	22.2337	23.159	22.9659	23.0218	22.8451	22.1406	22.7031	20.3361	20.1745	21.3386	-1.50652	0.351958
TVAG_183500		43.791	49.4	15	3	323.31	1409700000	127	25.1599	25.7853	25.9324	25.8186	25.6741	25.1801	25.0283	23.2505	23.1511	24.1525	-1.52155	0.348311
TVAG_412220;TVAG_416100		62.952	53.9	25	3	253.2	815350000	42	23.9226	24.8728	25.1378	25.0529	24.7465	24.4705	24.3896	22.0285	21.9815	23.2175	-1.529	0.346517
TVAG_395550		57.21	30.8	15	2	149.87	983150000	75	24.8403	24.9433	25.0175	24.9182	24.9298	24.678	24.7895	22.1202	21.9615	23.3873	-1.54252	0.343284
TVAG_463940;TVAG_067400;TVAG_013320;TVAG_354110;TVAG_013330;TVAG_354100		48.361	26.8	8	8	234.74	607240000	28	23.6835	24.306	24.3436	23.294	23.9068	21.9673	21.0551	23.5391	22.7804	22.3355	-1.5713	0.336505
TVAG_238830		63.219	66	27	6	323.31	12708000000	215	28.2992	28.8481	28.8052	28.6312	28.6459	28.3363	28.3566	25.7354	25.7333	27.0404	-1.60552	0.328616
TVAG_259190		43.802	38.8	12	5	62.586	225070000	40	22.6921	23.7726	23.6916	23.7239	23.4701	22.4886	22.7276	20.656	20.7668	21.6597	-1.8103	0.285132
TVAG_161100;TVAG_044510;TVAG_163000;TVAG_151220;TVAG_300470;TVAG_206270;TVAG_184320;TVAG_137250;TVAG_397610;TVAG_171670;TVAG_246820;TVAG_213730		71.255	24.1	12	12	226.4	103020000	47	20.7078	23.6024	23.406	23.8067	22.8807	20.0989	19.5815	22.0788	22.1862	20.9864	-1.89437	0.26899
TVAG_456920;TVAG_062880;TVAG_034440;TVAG_008680;TVAG_525430;TVAG_200200;TVAG_073810;TVAG_148390;TVAG_148400;TVAG_073800;TVAG_289290		49.954	29.8	11	8	224.67	303650000	49	21.8696	24.9616	24.8163	24.8425	24.1225	21.056	21.8716	23.2067	22.6259	22.19	-1.93245	0.261984
TVAG_318670;TVAG_165340		32.468	45.6	8	4	323.31	469980000	51	24.2446	24.4905	24.342	24.605	24.4205	23.1273	23.5041	21.402	21.8008	22.4585	-1.96198	0.256677
TVAG_340290		63.269	62.8	26	10	180.59	2022800000	87	25.6567	26.66	26.7325	26.5585	26.4019	25.1171	25.0898	23.2745	23.2479	24.1823	-2.2196	0.214701
TVAG_485210;TVAG_337240;TVAG_310030;TVAG_249200;TVAG_200190;TVAG_172680;TVAG_160060;TVAG_149090;TVAG_090470;TVAG_054030;TVAG_512800;TVAG_150270;TVAG_534990		41.838	47.6	12	12	323.31	576810000	59	23.5183	26.1047	26.3275	25.8615	25.453	21.8972	22.4578	23.1015	23.1269	22.6459	-2.80715	0.142877
TVAG_363390;TVAG_043170;TVAG_043070;TVAG_043060;TVAG_360700;TVAG_300000;TVAG_345360;TVAG_038440		36.262	26.5	8	8	56.729	68802000	32	20.6484	22.7979	22.6023	22.698	22.1867	19.4537	18.9233	19.5308	19.5448	19.3632	-2.8235	0.141267
TVAG_092490;TVAG_231350		71.377	38.3	19	18	176.73	223850000	42	23.8776	25.2745	25.1795	25.2627	24.8986	21.8095	21.2783	22.3528	22.131	21.8929	-3.00568	0.124509
TVAG_088050		59.113	48	22	2	323.31	2250000000	110	27.9027	26.3927	26.4116	26.3389	26.7615	24.3765	24.3865	23.1519	23.0656	23.7451	-3.01635	0.123591
TVAG_037570;TVAG_361590		65.085	17.4	10	10	69.126	134360000	28	21.4778	21.4628	21.1014	21.0012	21.2608	21.5034	21.4342	NaN	20.4835	15.8553	-5.40552	0.0235925
TVAG_133030		46.77	16.1	6	6	98.654	139380000	20	21.2093	21.7878	21.5834	21.7406	21.5803	21.7919	21.6618	NaN	20.3277	15.9453	-5.63493	0.0201242
TVAG_183790		63.101	51.7	23	4	27.787	200520000	15	23.368	22.6107	23.2331	22.2618	22.8684	21.9439	21.925	20.7842	NaN	16.1633	-6.70513	0.00958421
TVAG_464170		53.318	23.5	9	0	97.655	113840000	26	21.4681	24.962	23.838	24.1987	23.6167	NaN	19.9905	21.4687	21.7258	15.7962	-7.82045	0.00442395
TVAG_203620		59.224	48.1	22	3	26.02	147240000	18	24.0151	22.436	22.4554	22.3221	22.8072	19.8982	20.2525	19.6791	NaN	14.9574	-7.8497	0.00433516
TVAG_366380;TVAG_146910;TVAG_193800;TVAG_476100		39.241	38.5	12	1	267.98	329000000	33	23.3086	25.8279	25.842	25.6328	25.1528	21.9411	NaN	23.397	23.2911	17.1573	-7.99553	0.00391839
TVAG_167250		59.99	32.7	15	10	211.39	97167000	26	23.5527	22.5817	22.5613	22.6448	22.8351	18.9537	20.4312	NaN	19.8768	14.8154	-8.0197	0.00385327
TVAG_583060;TVAG_379260;TVAG_335480;TVAG_239500;TVAG_131210;TVAG_098450;TVAG_098430		50.113	21.2	6	1	230.31	141690000	12	21.0903	24.4237	25.0756	22.6467	23.3091	NaN	NaN	20.7984	20.8762	NaN	TvT1 only	TvT1 only
TVAG_234440		32.653	30.7	7	3	22.179	111190000	18	21.8042	22.9986	23.3094	22.4228	22.6337	21.1745	22.2655	NaN	NaN	NaN	TvT1 only	TvT1 only
TVAG_220300		93.324	19.5	14	14	140.46	68757000	47	20.6143	23.2963	23.357	23.0724	22.585	NaN	NaN	21.8927	21.8532	NaN	TvT1 only	TvT1 only
TVAG_397250		46.395	32.9	8	8	190.04	355010000	37	22.789	21.9577	22.3733	22.304	22.356	23.1326	23.3727	NaN	NaN	NaN	TvT1 only	TvT1 only
TVAG_110250		43.781	49.1	15	4	25.708	68220000	15	20.676	22.1376	22.3116	22.2085	21.8334	NaN	NaN	NaN	NaN	NaN	TvT1 only	TvT1 only
TVAG_061930		26.898	33.5	7	7	55.32	39780000	20	18.9363	22.2553	22.0758	21.9634	21.3077	NaN	NaN	22.5397	22.4537	NaN	TvT1 only	TvT1 only
TVAG_499010;TVAG_470680;TVAG_452720;TVAG_445260;TVAG_414470;TVAG_399380;TVAG_392270;TVAG_351560;TVAG_341350;TVAG_315310;TVAG_270900;TVAG_270070;TVAG_239320;TVAG_224660;TVAG_211270;TVAG_191680;TVAG_137930;TVAG_129720;TVAG_100580;TVAG_085660;TVAG_014920		48.111	14.7	5	2	48.784	17481000	8	21.5219	21.1049	20.8035	21.1043	21.1336	NaN	NaN	19.5604	19.6172	NaN	TvT1 only	TvT1 only
TVAG_205910;TVAG_300510;TVAG_054830;TVAG_405900		72.578	11.1	7	5	54.419	207860000	16	21.9105	20.8511	20.8009	20.9535	21.129	NaN	NaN	NaN	NaN	NaN	TvT1 only	TvT1 only
TVAG_414510;TVAG_348090;TVAG_142060;TVAG_047460		106.26	12.6	9	9	184.26	9997600	16	19.3582	21.5884	21.2712	20.8013	20.7548	NaN	NaN	NaN	NaN	NaN	TvT1 only	TvT1 only
TVAG_344700;TVAG_365810		71.469	9.9	5	5	78.048	8433500	8	20.1214	20.5185	20.8325	20.579	20.5129	NaN	NaN	NaN	NaN	NaN	TvT1 only	TvT1 only
TVAG_490240;TVAG_454000;TVAG_113720;TVAG_064640;TVAG_466650		55.742	6.1	3	3	29.331	17571000	6	21.3973	19.9095	20.034	19.9182	20.3148	18.4049	NaN	NaN	NaN	NaN	TvT1 only	TvT1 only
TVAG_398480;TVAG_182370		63.305	6.8	3	3	17.618	9673900	4	19.7846	20.1157	20.1272	20.5295	20.1393	NaN	NaN	NaN	NaN	NaN	TvT1 only	TvT1 only
TVAG_453110;TVAG_324980		58.304	11.4	5	5	40.196	7549400	10	19.4435	20.4318	20.3938	20.2141	20.1208	NaN	NaN	NaN	NaN	NaN	TvT1 only	TvT1 only
TVAG_228780;TVAG_454470;TVAG_344880		22.135	40.8	7	4	36.068	268810000	8	NaN	22.7615	22.8698	22.8778	17.1273	NaN	NaN	21.1317	21.3464	NaN	TvT1 only	TvT1 only
TVAG_276410;TVAG_016880		32.141	26.1	4	4	60.154	30396000	6	NaN	23.2608	22.5867	22.4981	17.0864	NaN	NaN	21.1327	NaN	NaN	TvT1 only	TvT1 only
TVAG_153560;TVAG_155020;TVAG_034720;TVAG_155010;TVAG_034730		35.71	28.9	5	3	72.091	27504000	12	NaN	22.6169	21.4221	23.0577	16.7742	NaN	NaN	20.2425	20.6716	NaN	TvT1 only	TvT1 only
TVAG_539120		34.345	18	4	1	39.746	31860000	16	NaN	22.5345	22.1885	22.2501	16.7433	NaN	NaN	21.4839	21.7746	NaN	TvT1 only	TvT1 only
TVAG_293770		40.381	17.8	6	1	51.977	38277000	21	NaN	22.512	22.42	21.7062	16.6595	NaN	NaN	21.9276	22.0888	NaN	TvT1 only	TvT1 only
TVAG_144730		16.316	34.4	4	3	194.98	39559000	16	NaN	22.4546	22.0315	21.7257	16.5529	NaN	NaN	22.5926	22.5576	NaN	TvT1 only	TvT1 only
TVAG_095250;TVAG_528900		127.88	12.3	10	10	118.67	16767000	12	NaN	21.5326	22.2234	22.3258	16.5205	NaN	NaN	NaN	NaN	NaN	TvT1 only	TvT1 only
TVAG_047890		45.339	14.8	6	1	44.927	15292000	13	NaN	21.788	21.6493	21.3399	16.1943	NaN	NaN	19.5569	18.7433	NaN	TvT1 only	TvT1 only
TVAG_124870		11.367	21.8	2	2	14.31	136950000	14	NaN	21.5423	21.5146	21.4981	16.1388	21.0208	NaN	NaN	NaN	NaN	TvT1 only	TvT1 only
TVAG_379550		39.154	18.9	5	5	86.824	22471000	12	NaN	20.7421	22.853	20.9111	16.1266	NaN	NaN	19.63	19.781	NaN	TvT1 only	TvT1 only
TVAG_178890;TVAG_177930		101.08	11.9	9	9	82.35	12607000	18	NaN	21.3887	21.5426	21.543	16.1186	NaN	NaN	18.3366	18.8228	NaN	TvT1 only	TvT1 only
TVAG_171100;TVAG_171090;TVAG_133920;TVAG_534540;TVAG_495880;TVAG_455680;TVAG_371320;TVAG_239990		17.18	33.8	5	5	33.711	22568000	11	NaN	21.453	21.4992	21.4729	16.1063	NaN	NaN	21.7521	21.4871	NaN	TvT1 only	TvT1 only
TVAG_261950		10.899	36.4	3	3	33.777	22222000	12	NaN	21.8708	21.3002	21.2034	16.0936	NaN	NaN	21.3553	22.0432	NaN	TvT1 only	TvT1 only
TVAG_268050		14.636	25	3	2	57.493	21949000	11	NaN	21.5109	21.4398	21.3573	16.077	NaN	NaN	21.7828	21.3709	NaN	TvT1 only	TvT1 only
TVAG_239310		28.608	14.9	3	3	47.284	24456000	19	NaN	21.4916	21.4668	21.1179	16.0191	NaN	NaN	21.1295	21.0757	NaN	TvT1 only	TvT1 only
TVAG_204360		19.804	27.8	4	4	42.567	26518000	18	NaN	21.3407	21.5047	21.1937	16.0098	NaN	NaN	21.446	21.1837	NaN	TvT1 only	TvT1 only
TVAG_038850;TVAG_335510;TVAG_247370		34.573	15.6	5	4	37.486	35413000	9	NaN	21.3773	21.2761	21.3711	16.0061	20.0348	NaN	NaN	NaN	NaN	TvT1 only	TvT1 only
TVAG_360870;TVAG_359090;TVAG_312330;TVAG_206890;TVAG_196270;TVAG_519620;TVAG_523980;TVAG_024080;TVAG_345420;TVAG_448410;TVAG_043330		46.823	11.3	4	4	24.674	19867000	8	NaN	21.1405	21.5043	21.196	15.9602	NaN	NaN	21.4895	21.1315	NaN	TvT1 only	TvT1 only
TVAG_073860;TVAG_437410		109.05	8.5	7	4	44.368	9867800	16	NaN	21.316	21.3556	21.1515	15.9558	NaN	NaN	NaN	NaN	NaN	TvT1 only	TvT1 only
TVAG_402580		65.609	10.2	5	5	30.853	15339000	8	NaN	21.0169	21.1214	21.3075	15.8615	NaN	NaN	20.0596	20.4644	NaN	TvT1 only	TvT1 only
TVAG_377380		16.962	37.7	5	5	55.216	21361000	23	NaN	21.032	21.054	21.0525	15.7846	NaN	NaN	20.8924	20.8664	NaN	TvT1 only	TvT1 only
TVAG_212500		43.553	14.6	4	4	25.669	16967000	11	NaN	20.9061	20.8734	21.2544	15.7585	NaN	NaN	NaN	NaN	NaN	TvT1 only	TvT1 only
TVAG_438860;TVAG_016640		22.077	13.7	2	2	12.281	17822000	3	NaN	21.1578	20.8889	20.9748	15.7554	NaN	NaN	20.8185	20.8934	NaN	TvT1 only	TvT1 only
TVAG_047990		56.811	20.3	7	7	51.836	9356100	13	NaN	21.1302	21.0626	20.6342	15.7067	NaN	NaN	19.5348	19.4259	NaN	TvT1 only	TvT1 only
TVAG_470120		14.972	22.9	3	3	21.287	9617500	6	NaN	22.1762	20.3114	20.25	15.6844	NaN	NaN	18.6458	18.6161	NaN	TvT1 only	TvT1 only
TVAG_491670;TVAG_320780;TVAG_241160;TVAG_228520;TVAG_471530;TVAG_009420;TVAG_009460		10.746	19.8	2	2	26.452	57992000	6	NaN	20.9528	20.9213	20.8256	15.6749	NaN	NaN	NaN	NaN	NaN	TvT1 only	TvT1 only
TVAG_133890		83.689	8.5	4	4	33.021	230980000	8	NaN	21.3016	20.5338	20.5823	15.6044	NaN	NaN	NaN	NaN	NaN	TvT1 only	TvT1 only
TVAG_062520		28.098	17.4	4	4	26.703	12542000	12	NaN	21.0382	20.9532	20.3513	15.5857	NaN	NaN	20.2858	19.9441	NaN	TvT1 only	TvT1 only
TVAG_340750		57.974	6.2	3	3	20.98	10226000	5	NaN	20.8133	20.6968	20.8258	15.584	NaN	NaN	NaN	NaN	NaN	TvT1 only	TvT1 only
TVAG_377780		27.489	19.3	5	5	34.063	17889000	13	NaN	19.7865	21.1679	21.1464	15.5252	NaN	NaN	21.7661	21.326	NaN	TvT1 only	TvT1 only
TVAG_348330		37.065	7.5	2	2	13.085	7597700	6	NaN	20.6917	20.6318	20.4759	15.4498	NaN	NaN	NaN	19.0309	NaN	TvT1 only	TvT1 only
TVAG_365520		87.26	7.2	4	4	26.177	5400900	7	NaN	20.55	20.4971	20.6435	15.4227	NaN	NaN	NaN	NaN	NaN	TvT1 only	TvT1 only
TVAG_291620		60.443	10	4	4	41.097	8923500	4	NaN	20.4765	20.4549	20.7256	15.4142	NaN	NaN	NaN	NaN	NaN	TvT1 only	TvT1 only
TVAG_123140		34.848	13.6	3	3	34.192	8802100	7	NaN	20.5785	20.111	20.491	15.2951	NaN	NaN	19.6175	19.72	NaN	TvT1 only	TvT1 only
TVAG_208470		55.652	8.5	3	3	21.81	6333500	6	NaN	20.0427	21.0643	20.0188	15.2814	NaN	NaN	19.0137	NaN	NaN	TvT1 only	TvT1 only
TVAG_156680		191.44	2.7	3	3	20.023	5004800	4	NaN	20.4214	20.1673	20.2954	15.221	NaN	NaN	NaN	NaN	NaN	TvT1 only	TvT1 only
TVAG_317280;TVAG_379100		33.347	11	2	2	18.511	4227200	4	NaN	20.1231	20.1912	20.4492	15.1909	NaN	NaN	NaN	NaN	NaN	TvT1 only	TvT1 only
TVAG_301810		67.896	9.3	4	4	97.574	15938000	7	NaN	20.2987	20.2134	20.2431	15.1888	NaN	NaN	NaN	NaN	NaN	TvT1 only	TvT1 only
TVAG_049830;TVAG_263800;TVAG_121610		44.083	10	3	3	40.465	6515000	5	NaN	20.2514	20.2453	20.1882	15.1712	NaN	NaN	NaN	NaN	NaN	TvT1 only	TvT1 only
TVAG_366360		57.849	8.8	3	3	23.818	5424500	4	NaN	19.9201	20.4819	20.0003	15.1006	NaN	NaN	NaN	NaN	NaN	TvT1 only	TvT1 only
TVAG_420390;TVAG_213710;TVAG_139300		16.072	25.8	3	2	21.008	9185600	4	NaN	20.1382	20.0867	20.1197	15.0862	NaN	NaN	20.6568	20.1608	NaN	TvT1 only	TvT1 only
TVAG_244120		98.458	6	5	5	93.993	6406900	11	NaN	20.0091	20.06	20.1679	15.0592	NaN	NaN	NaN	NaN	NaN	TvT1 only	TvT1 only
TVAG_154680		21.002	11.2	2	2	20.442	8946400	10	NaN	20.1814	19.9616	20.0182	15.0403	NaN	NaN	20.3873	20.2111	NaN	TvT1 only	TvT1 only
TVAG_466660;TVAG_466720;TVAG_466730		177.62	2.5	4	4	23.326	4066300	7	NaN	20.2909	19.6788	20.1241	15.0235	NaN	NaN	NaN	NaN	NaN	TvT1 only	TvT1 only
TVAG_462940		24.462	15.3	3	3	20.558	13648000	10	NaN	20.2037	19.9307	19.9133	15.0119	NaN	NaN	19.4397	19.7133	NaN	TvT1 only	TvT1 only
TVAG_018930		22.412	18.5	4	4	24.485	9479400	12	NaN	19.9345	19.9413	20.0358	14.9779	NaN	NaN	19.9895	19.9436	NaN	TvT1 only	TvT1 only
TVAG_276360;TVAG_200220;TVAG_148950;TVAG_159780		21.973	34.8	6	4	44.465	90064000	21	NaN	19.9238	19.5749	20.2125	14.9278	NaN	NaN	22.4591	22.021	NaN	TvT1 only	TvT1 only
TVAG_137820;TVAG_066690		73.219	9.9	5	4	50.893	4182900	9	NaN	19.9816	19.8567	19.8682	14.9266	NaN	NaN	NaN	NaN	NaN	TvT1 only	TvT1 only
TVAG_464010		61.156	7.2	3	3	23.373	8773700	8	NaN	19.7426	19.7108	20.0099	14.8658	NaN	NaN	NaN	NaN	NaN	TvT1 only	TvT1 only
TVAG_258220		13.91	18.7	2	2	12.78	7146700	4	NaN	19.6634	19.6454	19.7612	14.7675	NaN	NaN	19.7239	19.3968	NaN	TvT1 only	TvT1 only
TVAG_072120		58.728	9.5	3	3	18.928	4427800	4	NaN	19.7641	19.6243	19.5842	14.7431	NaN	NaN	NaN	NaN	NaN	TvT1 only	TvT1 only
TVAG_420260		16.06	24.5	3	3	36.24	4620600	7	NaN	19.331	19.359	20.0647	14.6887	NaN	NaN	NaN	NaN	NaN	TvT1 only	TvT1 only
TVAG_354040;TVAG_354020		28.415	11.4	3	3	17.735	2468100	6	NaN	19.3971	19.4998	19.5406	14.6094	NaN	NaN	NaN	NaN	NaN	TvT1 only	TvT1 only
TVAG_038420		67.119	6	2	2	12.524	2435700	4	NaN	19.2861	19.58	19.5177	14.596	NaN	NaN	NaN	NaN	NaN	TvT1 only	TvT1 only
TVAG_364270;TVAG_350510		10.922	43.4	3	2	24.213	4928900	7	NaN	19.8879	19.328	19.0473	14.5658	NaN	NaN	18.999	18.8075	NaN	TvT1 only	TvT1 only
TVAG_429930		94.995	6.2	4	4	27.348	2852100	4	NaN	19.3485	19.412	19.4252	14.5464	NaN	NaN	NaN	NaN	NaN	TvT1 only	TvT1 only
TVAG_318870		18.38	18.6	2	1	44.658	5114300	11	NaN	19.4658	19.3261	19.3672	14.5398	NaN	NaN	19.2483	19.2135	NaN	TvT1 only	TvT1 only
TVAG_303600		67.519	8.8	4	4	24.34	2610900	4	NaN	19.3707	19.0743	19.4737	14.4797	NaN	NaN	NaN	NaN	NaN	TvT1 only	TvT1 only
TVAG_253630		21.89	18.1	3	2	31.134	19846000	5	NaN	19.3476	19.3101	19.2502	14.477	NaN	NaN	20.2902	20.4892	NaN	TvT1 only	TvT1 only
TVAG_422780		22.841	20.4	4	4	48.861	70269000	16	NaN	19.3748	19.1917	19.2191	14.4464	NaN	NaN	20.6981	20.2154	NaN	TvT1 only	TvT1 only
TVAG_003900		41.781	7.5	2	2	20.222	11474000	8	NaN	19.1006	19.4454	19.2159	14.4405	18.6873	18.8372	NaN	NaN	NaN	TvT1 only	TvT1 only
TVAG_190450		67.498	5.2	2	2	16.942	2648600	2	NaN	19.1807	19.2241	19.3099	14.4287	NaN	NaN	NaN	NaN	NaN	TvT1 only	TvT1 only
TVAG_157940;TVAG_222040;TVAG_120430;TVAG_120280;TVAG_444970		81.327	7.7	5	5	30.421	20030000	14	NaN	19.4141	19.0823	19.1586	14.4138	NaN	NaN	NaN	18.7676	NaN	TvT1 only	TvT1 only
TVAG_201980		81.633	5.5	3	3	20.362	2215600	4	NaN	19.0927	19.2519	19.2736	14.4046	NaN	NaN	NaN	NaN	NaN	TvT1 only	TvT1 only
TVAG_038950		24.309	8.4	2	2	24.494	6121400	12	NaN	19.2577	19.1183	19.2248	14.4002	NaN	NaN	20.1682	19.9737	NaN	TvT1 only	TvT1 only
TVAG_192370		57.982	5.4	2	2	24.343	2001300	3	NaN	19.1429	19.22	19.175	14.3845	NaN	NaN	NaN	NaN	NaN	TvT1 only	TvT1 only
TVAG_045340		106.89	3.7	3	3	17.371	29494000	5	NaN	19.1211	18.8948	19.328	14.336	NaN	NaN	NaN	NaN	NaN	TvT1 only	TvT1 only
TVAG_495570		65.735	5.3	2	2	11.796	1848000	2	NaN	19.0321	19.1128	19.0187	14.2909	NaN	NaN	NaN	NaN	NaN	TvT1 only	TvT1 only
TVAG_381470;TVAG_604670		110.86	2.9	2	2	12.311	1729900	4	NaN	19.0138	18.9461	18.9185	14.2196	NaN	NaN	NaN	NaN	NaN	TvT1 only	TvT1 only
TVAG_006260		19.882	18.3	3	3	17.328	3077300	5	NaN	18.9812	18.7602	19.133	14.2186	NaN	NaN	NaN	NaN	NaN	TvT1 only	TvT1 only
TVAG_377870		42.469	8.5	3	3	20.68	2414900	5	NaN	18.8679	19.1971	18.7523	14.2043	NaN	NaN	NaN	NaN	NaN	TvT1 only	TvT1 only
TVAG_044270		20.245	27.7	2	2	16.841	1389600	3	NaN	18.2706	18.8292	18.8143	13.9785	NaN	NaN	NaN	NaN	NaN	TvT1 only	TvT1 only
TVAG_119500		12.204	18.1	2	2	51.616	3187500	10	NaN	18.4061	18.4675	18.5953	13.8672	NaN	NaN	NaN	18.4039	NaN	TvT1 only	TvT1 only
TVAG_029020		15.546	16.9	2	2	12.616	1288800	4	NaN	18.537	18.4706	18.3363	13.836	NaN	NaN	NaN	NaN	NaN	TvT1 only	TvT1 only
TVAG_456770		55.49	3.6	2	2	11.845	1206800	3	NaN	18.4577	18.4187	18.4537	13.8325	NaN	NaN	NaN	NaN	NaN	TvT1 only	TvT1 only
TVAG_128860		68.641	4.9	3	3	16.914	1019400	3	NaN	17.9514	18.3824	18.1479	13.6204	NaN	NaN	NaN	NaN	NaN	TvT1 only	TvT1 only
TVAG_146920		21.956	47.4	8	3	63.361	448610000	20	NaN	18.4506	17.9813	17.7216	13.5384	NaN	NaN	18.4953	18.5218	NaN	TvT1 only	TvT1 only
TVAG_409800		57.375	30.8	15	0	21.548	118980000	6	NaN	21.9351	21.9895	NaN	10.9811	NaN	22.1916	NaN	NaN	NaN	TvT1 only	TvT1 only
TVAG_273260		14.655	25	3	2	24.784	25766000	7	NaN	21.6512	NaN	21.591	10.8105	NaN	NaN	21.5621	21.5765	NaN	TvT1 only	TvT1 only
TVAG_122270;TVAG_218200;TVAG_474310		58.68	19.7	6	6	43.509	124680000	16	21.3297	NaN	NaN	20.9082	10.5595	NaN	21.1044	NaN	NaN	NaN	TvT1 only	TvT1 only
TVAG_074970		15.917	23.7	3	3	27.368	16621000	7	NaN	20.5729	NaN	20.4396	10.2531	NaN	NaN	20.387	20.7632	NaN	TvT1 only	TvT1 only
TVAG_206500		45.551	15.3	5	5	31.431	47200000	6	NaN	19.8427	NaN	20.154	9.99918	19.4649	19.5912	NaN	NaN	NaN	TvT1 only	TvT1 only
TVAG_123100		24.268	11.8	2	2	11.786	8149300	2	NaN	20.0301	19.8593	NaN	9.97235	NaN	NaN	NaN	NaN	NaN	TvT1 only	TvT1 only
TVAG_130330		35.116	10.9	3	3	18.764	50490000	10	NaN	19.5541	NaN	19.6803	9.8086	19.4804	19.6885	NaN	NaN	NaN	TvT1 only	TvT1 only
TVAG_172530		36.785	9.5	2	2	14.939	2594400	2	NaN	19.5059	19.5426	NaN	9.76213	NaN	NaN	NaN	NaN	NaN	TvT1 only	TvT1 only
TVAG_148040;TVAG_145360;TVAG_255170		68.999	7.1	3	3	18.833	2330800	3	NaN	19.0882	19.6095	NaN	9.67442	NaN	NaN	NaN	NaN	NaN	TvT1 only	TvT1 only
TVAG_381290		10.738	11.5	1	1	18.953	113620000	10	NaN	18.947	NaN	19.5438	9.6227	NaN	NaN	NaN	NaN	NaN	TvT1 only	TvT1 only
TVAG_369980		20.971	13.3	2	2	48.247	29659000	12	NaN	18.7713	NaN	18.7034	9.36867	NaN	NaN	20.3526	20.4055	NaN	TvT1 only	TvT1 only
TVAG_121930		99.095	2.6	2	2	11.605	802450	3	NaN	18.1975	18.5132	NaN	9.17768	NaN	NaN	NaN	NaN	NaN	TvT1 only	TvT1 only
TVAG_065320;TVAG_151010;TVAG_384490		22.414	10.8	2	2	21.301	22090000	7	NaN	NaN	NaN	17.4167	NaN	NaN	NaN	20.3404	20.2792	NaN	NaN	NaN
TVAG_222450		21.813	32.2	5	4	26.24	29913000	14	NaN	NaN	18.2651	NaN	NaN	NaN	NaN	20.3652	20.5862	NaN	NaN	NaN
TVAG_350580;TVAG_207300		44.809	8.3	3	3	17.526	20242000	5	18.8253	NaN	NaN	NaN	NaN	19.1411	19.8798	NaN	NaN	NaN	NaN	NaN
TVAG_169060		21.389	15.7	3	3	18.11	19339000	5	NaN	18.6827	NaN	NaN	NaN	NaN	NaN	19.4953	19.4671	NaN	NaN	NaN
TVAG_331490;TVAG_006280		22.612	15.2	2	2	16.727	34771000	11	NaN	NaN	19.1065	19.1622	NaN	NaN	NaN	20.6653	19.786	NaN	NaN	NaN
TVAG_216900		21.764	10.8	2	2	12.004	199400000	4	NaN	NaN	19.2444	19.2651	NaN	NaN	NaN	19.7523	NaN	NaN	NaN	NaN
TVAG_239660;TVAG_365590		11.582	25.5	2	2	14.879	5634800	4	NaN	19.5892	NaN	NaN	NaN	NaN	NaN	19.8436	NaN	NaN	NaN	NaN
TVAG_036010		15.161	33.1	3	3	18.997	49603000	11	20.4608	NaN	NaN	NaN	NaN	20.1386	20.5651	NaN	NaN	NaN	NaN	NaN
TVAG_181000		18.496	28.7	3	3	21.522	37056000	8	NaN	NaN	21.0933	20.848	NaN	NaN	NaN	20.8139	20.7551	NaN	NaN	NaN
TVAG_477470;TVAG_249740;TVAG_144550;TVAG_107720;TVAG_074480		21.352	21.5	2	2	12.768	88661000	8	21.45	NaN	NaN	NaN	NaN	20.9474	21.1263	NaN	NaN	NaN	NaN	NaN
TVAG_286460		75.781	3.7	2	2	12.254	1877600	2	NaN	NaN	18.6957	18.9044	NaN	NaN	NaN	NaN	NaN	NaN	NaN	NaN
TVAG_303050;TVAG_119970;TVAG_459170;TVAG_329630;TVAG_099510		50.088	7.7	2	2	11.437	1865900	2	NaN	NaN	18.8961	19.1124	NaN	NaN	NaN	NaN	NaN	NaN	NaN	NaN
TVAG_067980;TVAG_054130;TVAG_159370		74.941	2.9	2	2	11.401	2248700	2	NaN	NaN	19.0767	19.242	NaN	NaN	NaN	NaN	NaN	NaN	NaN	NaN
TVAG_455310		108.81	5.3	5	2	11.541	2846700	2	NaN	NaN	19.7555	19.47	NaN	NaN	NaN	NaN	NaN	NaN	NaN	NaN
TVAG_495360;TVAG_173990;TVAG_139990;TVAG_010560;TVAG_204310;TVAG_474000;TVAG_259540;TVAG_041350		27.122	16.9	3	3	37.629	3623800	5	NaN	NaN	19.7019	19.6596	NaN	NaN	NaN	NaN	NaN	NaN	NaN	NaN
TVAG_274830;TVAG_199270;TVAG_009840;TVAG_221870		21.701	14.2	2	2	13.571	1342600	3	NaN	NaN	NaN	NaN	NaN	NaN	NaN	NaN	18.0497	NaN	NaN	NaN
TVAG_262730		22.527	14.6	3	1	11.596	6932900	4	NaN	NaN	NaN	NaN	NaN	17.905	NaN	18.6723	NaN	NaN	NaN	NaN
TVAG_388910;TVAG_125550;TVAG_124190;TVAG_071700;TVAG_059650;TVAG_013060		38.384	9.4	3	3	18.494	3410100	4	NaN	NaN	NaN	NaN	NaN	NaN	NaN	18.6705	NaN	NaN	NaN	NaN
TVAG_185180;TVAG_185170;TVAG_185160;TVAG_006170		20.468	16.3	2	2	11.976	2655900	3	NaN	NaN	NaN	NaN	NaN	NaN	NaN	NaN	18.9237	NaN	NaN	NaN
TVAG_388550;TVAG_378180;TVAG_015780;TVAG_254840;TVAG_228300;TVAG_155060;TVAG_014160		35.467	6.1	2	2	13.125	12861000	6	NaN	NaN	NaN	NaN	NaN	18.6895	18.8843	NaN	NaN	NaN	NaN	NaN
TVAG_478360		63.526	5.6	2	2	12.527	7700100	3	NaN	NaN	NaN	NaN	NaN	18.4992	19.2424	NaN	NaN	NaN	NaN	NaN
TVAG_192480;TVAG_185880;TVAG_114810;TVAG_067370		22.667	20.5	4	4	42.48	11067000	15	NaN	NaN	NaN	NaN	NaN	NaN	NaN	19.2127	NaN	NaN	NaN	NaN
TVAG_416010;TVAG_347250;TVAG_061890;TVAG_263760		36.233	9.9	2	2	17.664	13573000	5	NaN	NaN	NaN	NaN	NaN	19.3034	19.2808	NaN	NaN	NaN	NaN	NaN
TVAG_410350		21.159	16.5	2	2	13.275	9526000	8	NaN	NaN	NaN	NaN	NaN	NaN	NaN	19.1999	19.5871	NaN	NaN	NaN
TVAG_164890;TVAG_393850		12.15	35.2	3	2	55.208	78489000	10	NaN	NaN	NaN	NaN	NaN	NaN	NaN	19.5016	19.3779	NaN	NaN	NaN
TVAG_411440;TVAG_499760;TVAG_291690		21.382	16.6	2	2	12.745	9303600	8	NaN	NaN	NaN	NaN	NaN	19.3155	19.7651	NaN	NaN	NaN	NaN	NaN
TVAG_484060;TVAG_447820;TVAG_344720;TVAG_110890;TVAG_070530;TVAG_026230;TVAG_434650		14.386	25.2	3	3	21.041	55679000	12	NaN	NaN	NaN	NaN	NaN	19.5712	20.1871	NaN	NaN	NaN	NaN	NaN
TVAG_163900		22.011	28.8	3	3	22.745	7270800	7	NaN	NaN	NaN	NaN	NaN	NaN	NaN	20.0273	NaN	NaN	NaN	NaN
TVAG_340630		34.881	9.3	2	2	11.963	23154000	5	NaN	NaN	NaN	NaN	NaN	19.8208	20.0713	NaN	NaN	NaN	NaN	NaN
TVAG_337950;TVAG_306310;TVAG_302830;TVAG_215980;TVAG_189070;TVAG_140290;TVAG_380870		21.159	17.8	2	2	11.328	28972000	2	NaN	NaN	NaN	NaN	NaN	20.0091	20.0043	NaN	NaN	NaN	NaN	NaN
TVAG_353710;TVAG_026460		53.381	8.3	3	3	36.97	48740000	5	NaN	NaN	NaN	NaN	NaN	NaN	20.0479	NaN	NaN	NaN	NaN	NaN
TVAG_257780;TVAG_469020		21.741	11.1	2	1	17.893	10863000	6	NaN	NaN	NaN	NaN	NaN	NaN	NaN	20.2214	20.2218	NaN	NaN	NaN
TVAG_086300;TVAG_482300;TVAG_178600;TVAG_110530;TVAG_099980		34.626	18.2	4	4	22.72	4641200	5	NaN	NaN	NaN	NaN	NaN	NaN	NaN	20.0767	20.5179	NaN	NaN	NaN
TVAG_190130;TVAG_140190;TVAG_121380;TVAG_225760;TVAG_057020		59.935	12.2	5	3	25.279	72415000	10	NaN	NaN	NaN	NaN	NaN	20.4797	20.5773	NaN	NaN	NaN	NaN	NaN
TVAG_440820;TVAG_361480		32.801	17.9	3	3	39.812	90851000	7	NaN	NaN	NaN	NaN	NaN	20.8667	21.012	NaN	NaN	NaN	NaN	NaN
TVAG_435430;TVAG_206300;TVAG_164160;TVAG_066030		41.982	8.9	2	2	15.169	83296000	8	NaN	NaN	NaN	NaN	NaN	21.0931	NaN	NaN	NaN	NaN	NaN	NaN
TVAG_464120;TVAG_117480;TVAG_342830;TVAG_299380;TVAG_152720		19.595	23.4	3	3	23.37	101420000	8	NaN	NaN	NaN	NaN	NaN	21.2357	21.1429	NaN	NaN	NaN	NaN	NaN
TVAG_473910;TVAG_296170;TVAG_109440;TVAG_083260		20.763	54.7	7	1	29.888	289480000	17	NaN	NaN	NaN	NaN	NaN	NaN	NaN	21.755	21.4575	NaN	NaN	NaN
TVAG_064490		12.316	25.7	2	2	23.13	69205000	8	NaN	NaN	NaN	NaN	NaN	NaN	21.4628	NaN	NaN	NaN	NaN	NaN
TVAG_476810;TVAG_164550		21.317	21.4	3	3	17.571	50872000	6	NaN	NaN	NaN	NaN	NaN	NaN	NaN	21.9151	22.0975	NaN	NaN	NaN
TVAG_462690;TVAG_420140;TVAG_314710;TVAG_263040;TVAG_178710;TVAG_106800		76.631	3.4	1	1	8.792	542880000	9	NaN	NaN	NaN	NaN	NaN	NaN	NaN	NaN	23.0845	NaN	NaN	NaN

## Sheet: TvTom40-2-HA native coIP
Accession number	Protein name	Mol. wt. (kDa)	Sequence coverage (%)	Peptides	Unique peptides	Score	Intensity	MS/MS count	TvT1 A	TvT1 B	TvT1 C	TvT1 D	TvT1 Mean	TvTom40-2 A	TvTom40-2 B	TvTom40-2 C	TvTom40-2 D	TvTom40-2 Mean	n = [TvTom40-2 Mean - TvT1 Mean]	2n = Fold change
TVAG_332970	TvTom40-2	33.336	65.9	15	15	323.31	5677600000	40	NaN	NaN	NaN	NaN	NaN	32.3066	32.0681	31.8254	32.9444	32.2861	TvTom40-2-HA only	TvTom40-2-HA only
TVAG_341190	TvTom40-5	32.512	12.8	3	3	22.331	192300000	7	NaN	NaN	NaN	NaN	NaN	26.136	28.2773	25.736	27.569	26.9296	TvTom40-2-HA only	TvTom40-2-HA only
TVAG_195900	TvTom40-6	32.681	16.8	3	3	104.12	519570000	17	NaN	NaN	NaN	NaN	NaN	26.5567	26.4624	27.1405	26.6337	26.6983	TvTom40-2-HA only	TvTom40-2-HA only
TVAG_447580		18.708	16.5	2	2	42.627	182730000	6	NaN	NaN	NaN	22.9536	NaN	25.3193	27.8455	NaN	NaN	26.5824	TvTom40-2-HA only	TvTom40-2-HA only
TVAG_044000	TvTom40-7	31.825	11.6	2	2	12.593	68315000	3	NaN	NaN	NaN	NaN	NaN	25.234	26.3124	NaN	NaN	25.7732	TvTom40-2-HA only	TvTom40-2-HA only
TVAG_222920		84.082	7.2	4	4	93.429	200210000	9	NaN	NaN	NaN	NaN	NaN	26.8209	27.5044	23.4658	26.0393	25.9576	TvTom40-2-HA only	TvTom40-2-HA only
TVAG_283120	Homp19	18.823	15.2	2	2	12.977	62577000	2	NaN	NaN	NaN	NaN	NaN	25.0689	NaN	NaN	25.4644	25.2666	TvTom40-2-HA only	TvTom40-2-HA only
TVAG_450220	TvTom40-3	34.02	13.4	3	3	42.836	148400000	8	NaN	NaN	NaN	NaN	NaN	25.0949	24.947	25.2861	25.5202	25.2121	TvTom40-2-HA only	TvTom40-2-HA only
TVAG_130330		41.982	6.7	2	2	11.94	43364000	4	NaN	NaN	NaN	NaN	NaN	25.6642	24.7828	NaN	24.3915	24.9462	TvTom40-2-HA only	TvTom40-2-HA only
TVAG_440200		25.946	10.4	2	2	13.598	47857000	4	NaN	NaN	NaN	NaN	NaN	24.5669	24.8161	NaN	NaN	24.6915	TvTom40-2-HA only	TvTom40-2-HA only
TVAG_051820		44.592	4.5	2	2	11.328	76631000	3	NaN	NaN	NaN	NaN	NaN	24.2306	NaN	NaN	24.949	24.5898	TvTom40-2-HA only	TvTom40-2-HA only
TVAG_590550;TVAG_104250		34.718	41.1	10	10	288.23	3020900000	61	NaN	NaN	23.9854	23.8426	23.914	31.0688	31.3857	30.16	30.5228	30.7843	6.87032	116.997
TVAG_114310;TVAG_484570		21.953	43.9	10	9	323.31	13138000000	48	NaN	NaN	24.6538	25.3951	25.0245	31.1456	30.9824	32.1518	32.099	31.5947	6.57025	95.026
TVAG_277930	Tom36	36.483	53.1	13	13	323.31	22134000000	88	23.4996	25.0247	23.7894	25.2978	24.4029	28.877	29.0923	29.8601	28.2837	29.0283	4.6254	24.6822
TVAG_178100	Sam50	43.086	57.3	23	23	323.31	20086000000	79	NaN	21.4858	19.8688	23.1064	21.487	27.7042	26.0018	24.2037	24.2291	25.5347	4.0477	16.5379
TVAG_412220;TVAG_416100		62.952	55.3	23	1	323.31	7754800000	71	23.9677	23.6608	29.9251	30.941	27.1237	30.5956	30.6239	30.422	31.2372	30.7197	3.59602	12.0924
TVAG_183500		43.791	33	10	2	293.38	2504700000	61	24.0488	23.7374	28.3712	28.0113	26.0422	28.7557	29.9185	28.7031	29.2604	29.1594	3.11725	8.67732
TVAG_148040;TVAG_204680;TVAG_064150;TVAG_301220;TVAG_132550;TVAG_145360;TVAG_255170		20.763	47	6	6	56.698	685080000	19	NaN	NaN	21.6109	21.8489	21.7299	24.2015	25.0693	25.2083	24.6378	24.7792	3.04932	8.27825
TVAG_340290		63.269	60.1	26	11	323.31	24113000000	182	26.4118	25.843	32.1773	32.2702	29.1756	31.8129	32.1969	32.2834	32.2026	32.124	2.94837	7.71879
TVAG_198110;TVAG_340850		127.97	18.7	16	9	152.78	1393600000	66	23.9775	23.709	28.45	26.4461	25.6456	27.7528	28.8984	29.2129	27.8033	28.4169	2.7712	6.82676
TVAG_336320		59.921	20.7	8	7	162.27	1037800000	28	NaN	NaN	25.2308	24.6294	24.9301	26.742	26.4635	27.9966	28.082	27.321	2.39092	5.24494
TVAG_164890;TVAG_113870;TVAG_393850		57.375	16.1	7	1	248.32	953700000	29	25.7178	26.088	26.84	26.6792	26.5357	27.7487	28.6836	28.1157	28.2414	28.1974	1.66162	3.16371
TVAG_088050		59.113	66.4	36	10	323.31	18164000000	86	27.4428	27.38	32.8256	33.1501	30.1996	31.2313	30.8372	32.1006	32.1061	31.5688	1.36917	2.58323
TVAG_036010		46.395	28.8	6	6	105.31	1869800000	28	23.1791	23.3526	28.7932	29.088	27.0779	28.3526	28.403	27.0416	29.459	28.3141	1.23612	2.35564
TVAG_496160		35.206	17.3	4	4	111.58	418990000	23	NaN	NaN	25.7305	25.8721	25.8013	26.6371	27.1066	26.3564	27.0323	26.7831	0.9818	1.97493
TVAG_047890		32.653	35.3	6	2	22.382	513610000	19	NaN	20.821	26.6832	26.957	24.8204	25.0158	26.7123	25.5837	NaN	25.7706	0.9502	1.93214
TVAG_242960;TVAG_254890		128.04	10.4	9	3	25.791	155930000	9	NaN	NaN	25.0829	24.9167	24.9998	25.8151	25.5495	25.5875	26.698	25.9125	0.912725	1.8826
TVAG_318670		32.468	40.5	8	2	309.78	1802700000	45	24.9986	24.4616	29.1383	29.3636	27.6545	28.8584	29.0764	28.1426	27.6393	28.4292	0.774675	1.7108
TVAG_257780;TVAG_469020		58.68	19	6	6	42.64	338810000	21	NaN	21.8628	25.8037	25.234	24.3002	24.7494	24.2528	25.5423	25.7316	25.069	0.768858	1.70392
TVAG_190450;TVAG_190470		106.26	27.6	16	15	164.7	1119200000	33	26.4225	26.9453	27.5568	26.9679	27.1567	27.3696	27.033	28.1687	27.9844	27.6389	0.482258	1.39693
TVAG_462920		34.547	22.5	6	5	45.991	1130600000	24	23.5311	23.4917	28.6929	29.388	27.1909	26.757	27.1223	27.9329	28.5959	27.602	0.411158	1.32975
TVAG_267870;TVAG_068130		63.117	55.2	23	0	15.687	1138800000	18	NaN	NaN	28.071	27.8512	27.9611	28.4215	27.8184	28.3735	NaN	28.2045	0.243367	1.18375
TVAG_183790		63.101	52.7	21	3	23.336	435260000	12	NaN	NaN	26.0466	26.5567	26.3017	26.5786	26.4624	26.6182	26.493	26.538	0.2364	1.17805
TVAG_167250		59.99	53.5	25	21	323.31	12783000000	135	28.3271	28.6073	32.5349	32.3411	31.1611	31.2808	31.2816	31.5178	31.4889	31.3923	0.231175	1.17379
TVAG_203620		59.224	66.1	36	11	323.31	100400000000	305	31.6326	31.6232	35.1754	35.1853	33.9946	33.8782	34.0903	34.0781	34.3116	34.0896	0.0949167	1.068
TVAG_237680		34.656	19.9	6	6	66.806	813960000	15	NaN	NaN	25.0823	24.1183	24.6003	24.4257	25.7202	25.3201	23.2271	24.6733	0.072975	1.05188
TVAG_456920;TVAG_062880;TVAG_008680;TVAG_034440;TVAG_148390;TVAG_073810;TVAG_525430;TVAG_200200;TVAG_289290		49.954	20.1	6	5	45.829	690520000	22	28.0861	27.0911	26.4121	26.3534	26.6189	27.2533	26.8393	26.0119	26.2351	26.5849	-0.0339667	0.976731
TVAG_391760		34.758	40.9	11	11	323.31	1886700000	51	25.1499	24.7176	29.602	29.7798	28.0331	27.8138	27.2196	28.0941	28.5948	27.9306	-0.102558	0.93138
TVAG_076230		30.444	12.7	3	3	19.988	693470000	9	NaN	NaN	28.6278	27.7653	28.1966	27.2511	26.9299	27.8325	27.9808	27.4986	-0.697975	0.616437
TVAG_259190		43.802	34.6	9	4	187.86	853740000	25	NaN	NaN	27.4251	27.5635	27.4943	26.6096	26.9672	26.7934	26.44	26.7025	-0.79175	0.577643
TVAG_379550		55.742	11.1	5	5	42.363	79673000	5	NaN	NaN	24.1791	25.5587	24.8689	23.8428	23.7691	23.8004	24.0262	23.8596	-1.00927	0.496796
TVAG_001130;TVAG_309700		43.643	13.8	4	4	24.357	72701000	4	NaN	NaN	24.7571	25.9995	25.3783	23.8334	24.1746	NaN	23.8157	23.9412	-1.43707	0.369317
TVAG_293770		34.573	21.5	6	5	31.6	330620000	18	NaN	NaN	26.8254	26.8209	26.8231	25.1193	25.0962	25.7805	23.8617	24.9644	-1.85872	0.27572
TVAG_239310		127.88	16.7	15	14	305.18	330260000	17	24.0299	23.4003	28.793	28.1504	26.7812	24.2381	24.546	24.1461	23.7315	24.1654	-2.61581	0.163141
TVAG_183850		46.07	6.3	2	2	195.77	244530000	3	NaN	NaN	26.2467	28.9126	27.5797	NaN	NaN	24.7199	24.6347	24.6773	-2.90235	0.133754
TVAG_041340		11.678	25.2	2	2	16.149	56870000	3	NaN	NaN	25.2969	25.4883	25.3926	NaN	NaN	NaN	NaN	NaN	TvT1 only	TvT1 only
TVAG_152690		38.51	8.1	2	2	12.892	101520000	5	NaN	NaN	25.5025	25.6626	25.5826	24.0954	NaN	NaN	NaN	NaN	TvT1 only	TvT1 only
TVAG_238830		63.219	47.3	21	2	69.049	1388200000	14	NaN	NaN	27.5251	28.3031	27.9141	NaN	NaN	NaN	28.2455	NaN	TvT1 only	TvT1 only
TVAG_272760		50.204	8.7	3	3	17.364	60230000	5	NaN	NaN	NaN	NaN	NaN	NaN	NaN	NaN	25.623	NaN	NaN	NaN

## Sheet: Tom36-HA crosslinking coIP
Acession number	Protein name	Mol. weight [kDa]	Sequence coverage [%]	Peptides	Unique peptides	Score	Intensity	MS/MS Count	TvT1 A	TvT1 B	TvT1 C	TvT1 D	TvT1 Mean	Homp36 A	Homp36 B	Homp36 C	Homp36 D	Homp36 Mean	n = [Homp36 Mean - TvT1 Mean]	2n = Fold change
TVAG_132350		70.053	11.4	6	6	58.394	204660000	20	NaN	NaN	NaN	20.5254	NaN	22.2098	22.0701	22.0353	22.5115	22.2067	Homp36-HA only	Homp36-HA only
TVAG_399510	TvTom40-1	34.753	17.2	4	4	41.561	213990000	23	NaN	NaN	20.2205	NaN	NaN	21.5623	21.6398	21.385	21.4419	21.5073	Homp36-HA only	Homp36-HA only
TVAG_106390		21.011	48.4	7	7	62.951	82703000	9	NaN	NaN	NaN	20.2786	NaN	20.6182	20.7798	22.1328	20.6394	21.0425	Homp36-HA only	Homp36-HA only
TVAG_104710;TVAG_424920;TVAG_038190;TVAG_470600;TVAG_236570		22.044	28.3	5	5	35.3	88791000	9	NaN	NaN	NaN	NaN	NaN	21.0832	21.0855	20.8817	20.7834	20.9584	Homp36-HA only	Homp36-HA only
TVAG_044000	TvTom40-7	31.825	21.2	4	4	47.018	147650000	22	NaN	NaN	NaN	NaN	NaN	21.3693	20.8876	20.1403	20.492	20.7223	Homp36-HA only	Homp36-HA only
TVAG_456770		14.386	25.2	3	3	21.041	55679000	12	NaN	NaN	NaN	NaN	NaN	21.1953	20.9327	19.2295	20.6304	20.497	Homp36-HA only	Homp36-HA only
TVAG_248450		21.228	17.3	2	2	41.729	79680000	6	NaN	19.1103	NaN	19.316	NaN	20.2176	20.5918	20.1604	20.1946	20.2911	Homp36-HA only	Homp36-HA only
TVAG_341190	TvTom40-5	32.512	11.1	3	3	20.841	97565000	17	NaN	NaN	NaN	NaN	NaN	19.9379	20.1597	20.2629	19.9569	20.0794	Homp36-HA only	Homp36-HA only
TVAG_181000		21.389	15.7	3	3	18.11	19339000	5	NaN	18.6827	NaN	NaN	NaN	19.7419	19.9542	20.628	19.7419	20.0165	Homp36-HA only	Homp36-HA only
TVAG_416630		36.533	21.2	5	5	67.406	62227000	18	NaN	NaN	NaN	NaN	NaN	19.6959	19.7438	20.0836	19.7904	19.8284	Homp36-HA only	Homp36-HA only
TVAG_064490		21.352	21.5	2	2	12.768	88661000	8	21.45	NaN	NaN	NaN	NaN	21.47	21.3667	NaN	21.3296	16.0416	Homp36-HA only	Homp36-HA only
TVAG_038090		21.97	37.8	6	0	14.496	44711000	8	NaN	NaN	NaN	NaN	NaN	NaN	21.6727	20.3632	21.3322	15.842	Homp36-HA only	Homp36-HA only
TVAG_487570		23.481	14.3	2	2	16.396	40555000	10	NaN	NaN	NaN	NaN	NaN	20.7185	21.6163	NaN	20.938	15.8182	Homp36-HA only	Homp36-HA only
TVAG_206500		59.935	12.2	5	3	25.279	72415000	10	NaN	NaN	NaN	NaN	NaN	20.8565	20.8832	NaN	21.2435	15.7458	Homp36-HA only	Homp36-HA only
TVAG_172530		19.595	23.4	3	3	23.37	101420000	8	NaN	NaN	NaN	NaN	NaN	20.7275	20.6406	NaN	20.7298	15.5245	Homp36-HA only	Homp36-HA only
TVAG_190830		38.184	19.9	5	5	30.153	46381000	11	NaN	NaN	NaN	NaN	NaN	14.2423	15.4299	12.7495	17.1081	14.8825	Homp36-HA only	Homp36-HA only
TVAG_119500		12.15	35.2	3	2	55.208	78489000	10	NaN	NaN	NaN	NaN	NaN	NaN	19.685	24.2063	NaN	10.9728	Homp36-HA only	Homp36-HA only
TVAG_165270		44.822	9.9	3	3	17.886	34625000	6	NaN	NaN	NaN	NaN	NaN	19.3436	NaN	NaN	18.9229	9.56662	Homp36-HA only	Homp36-HA only
TVAG_237550		35.562	7.6	2	2	15.065	30472000	8	NaN	NaN	NaN	NaN	NaN	19.195	NaN	19.0275	NaN	9.55562	Homp36-HA only	Homp36-HA only
TVAG_495570		35.467	6.1	2	2	13.125	12861000	6	NaN	NaN	NaN	NaN	NaN	NaN	18.9754	NaN	19.0038	9.4948	Homp36-HA only	Homp36-HA only
TVAG_277930	Tom36	36.483	64.9	19	19	323.31	17423000000	188	22.4866	22.6144	23.1385	22.7232	22.7407	30.0213	29.8998	29.6259	30.098	29.9112	7.17058	144.065
TVAG_195900	TvTom40-6	32.681	34.6	6	6	77.413	312820000	28	NaN	20.5869	20.9214	20.6872	15.5489	23.1766	23.0209	22.5518	21.1209	22.4676	6.91868	120.984
TVAG_450220	TvTom40-3	34.02	29.5	7	7	183.31	299360000	46	NaN	19.7343	19.5794	19.4956	14.7023	21.1595	22.0617	22.362	20.494	21.5193	6.81697	112.749
TVAG_283120	Homp19	18.823	28.5	4	4	30.127	181690000	23	18.325	20.076	NaN	18.7393	14.2851	20.7719	21.0065	21.2196	21.0389	21.0092	6.72415	105.723
TVAG_095250;TVAG_528900		22.135	40.8	7	4	36.068	268810000	8	NaN	22.7615	22.8698	22.8778	17.1273	23.3489	22.8827	24.0381	23.2536	23.3808	6.25355	76.2968
TVAG_455310		21.956	47.4	8	3	63.361	448610000	20	21.526	18.4506	17.9813	17.7216	18.9199	25.0068	25.5138	22.9312	24.7837	24.5589	5.639	49.832
TVAG_075420		21.915	43.3	6	5	246.48	789510000	19	20.4018	19.9294	19.7127	19.7204	19.9411	25.4599	24.477	26.759	25.5124	25.5521	5.611	48.8742
TVAG_332970	TvTom40-2	33.336	68.3	16	16	323.31	9777500000	108	18.236	16.279	17.1736	17.963	17.4129	22.9146	23.5473	23.0336	22.1975	22.9232	5.51035	45.5807
TVAG_301220		20.781	54.7	7	1	150.64	3059300000	55	20.5099	22.5746	21.845	21.8137	21.6858	27.5371	27.3657	26.4921	27.3749	27.1925	5.50665	45.4639
TVAG_178100	Sam50	43.086	68.8	28	28	323.31	26765000000	204	22.5582	19.9637	20.0614	19.1448	20.432	25.6882	25.6346	23.6378	25.4946	25.1138	4.68177	25.6658
TVAG_114310;TVAG_484570		21.953	58.7	14	10	323.31	21088000000	161	24.5718	26.696	26.6453	26.5452	26.1146	29.9481	29.8367	29.758	29.8599	29.8507	3.7361	13.3253
TVAG_211490		50.389	47.1	15	15	323.31	914610000	94	19.8356	18.286	19.6569	18.7621	19.1351	22.8059	22.7588	22.3635	22.863	22.6978	3.56265	11.8158
TVAG_336320		59.921	38.6	15	13	116.75	755790000	63	20.5527	20.7864	21.3071	21.144	20.9475	24.4181	24.4294	23.1539	24.0521	24.0134	3.06582	8.37347
TVAG_022120		66.433	16.4	6	6	94.573	95862000	41	NaN	19.4515	19.3439	19.0415	14.4592	16.0403	15.7089	20.687	17.1653	17.4004	2.94115	7.68023
TVAG_137270	Tom46	45.807	27.9	8	8	74.838	461350000	42	20.0886	20.0358	20.4357	20.1003	20.1651	23.1885	22.9672	22.9553	23.2995	23.1026	2.93752	7.66096
TVAG_237680		34.656	30.7	11	11	114.15	1879000000	90	22.51	23.1297	22.7532	22.9202	22.8283	25.835	25.6901	25.3462	25.7406	25.653	2.8247	7.08467
TVAG_440200		25.946	41.7	8	8	101.07	1360500000	57	23.0079	22.0478	21.6244	21.6428	22.0807	25.1417	25.2907	23.1015	25.3187	24.7131	2.63242	6.20067
TVAG_433790		59.521	44.6	16	16	292.27	984030000	80	19.9465	19.5441	19.2217	19.8357	19.637	21.8035	22.0989	22.0496	22.0801	22.008	2.37102	5.17309
TVAG_026100		34.25	15.1	4	4	323.31	166430000	35	18.9092	19.6474	19.6509	19.7129	19.4801	21.1167	21.3723	22.3645	21.7389	21.6481	2.168	4.494
TVAG_216170		36.001	50.9	14	14	323.31	3619000000	94	24.7206	22.8531	23.0948	22.9651	23.4084	25.7455	25.8486	24.767	25.6648	25.5065	2.09807	4.28138
TVAG_104250;TVAG_590550		34.945	66	18	18	323.31	12221000000	157	25.8057	25.0865	25.0398	24.9498	25.2204	27.6543	27.3477	26.6865	27.4605	27.2872	2.0668	4.18956
TVAG_321010		70.426	19.5	10	10	97.762	322070000	52	20.0672	20.1325	20.0636	20.5113	20.1936	22.0069	22.2153	22.7305	22.0019	22.2386	2.045	4.12673
TVAG_455090		22.66	47.2	7	7	211.28	2170800000	80	23.3846	22.6156	22.8264	22.5169	22.8359	25.4045	25.1853	23.7608	25.1079	24.8646	2.02875	4.08051
TVAG_343040		31.084	17.8	4	4	69.012	90948000	23	NaN	19.1637	19.4289	19.5223	14.5287	21.5957	NaN	22.2772	22.0019	16.4687	1.93997	3.83699
TVAG_079570		21.308	23.2	4	4	112.39	105100000	27	NaN	19.1253	19.0871	19.0284	14.3102	21.4522	21.3952	NaN	21.4311	16.0696	1.75943	3.38563
TVAG_222920		84.082	24.4	14	14	187.5	320630000	48	22.092	20.1176	20.3667	20.1284	20.6762	21.9907	22.3012	22.2368	22.2405	22.1923	1.51612	2.86022
TVAG_051820		44.592	25.2	11	11	131.34	974030000	79	22.8837	22.2779	22.0618	22.0277	22.3128	23.9977	23.5237	23.5285	23.7824	23.7081	1.3953	2.63043
TVAG_038870	Sam50p	47.027	21.8	7	7	58.494	162480000	20	20.8024	20.6355	20.6514	20.5994	20.6722	22.6609	21.4892	22.6079	21.8225	22.1451	1.47295	2.77589
TVAG_496160		35.206	22.8	6	6	202.77	398390000	39	21.9033	21.4204	21.5216	21.6698	21.6288	23.2307	23.289	21.9558	23.3632	22.9597	1.3309	2.5156
TVAG_110250		45.551	15.3	5	5	31.431	47200000	6	18.235	19.8427	19.256	20.154	19.3719	20.2917	20.0636	20.3968	21.1042	20.4641	1.09215	2.13192
TVAG_282070		21.895	43.4	5	5	101.57	246150000	26	21.4657	20.7589	20.8586	20.8076	20.9727	21.7683	21.5118	22.407	22.2549	21.9855	1.0128	2.01782
TVAG_031860		35.785	46.3	14	14	117.23	1058400000	74	23.29	22.3842	22.2016	22.1584	22.5085	23.5266	23.428	23.7528	23.3076	23.5038	0.9952	1.99336
TVAG_159730		22.388	46.3	7	7	117.36	466030000	36	21.0304	21.9688	22.0573	21.9132	21.7424	22.2192	22.3489	23.6239	22.3375	22.6324	0.88995	1.85311
TVAG_331490;TVAG_006280		22.841	20.4	4	4	48.861	70269000	16	NaN	19.3748	19.1917	19.2191	14.4464	19.8146	NaN	21.4609	19.6304	15.2265	0.780075	1.71722
TVAG_184180;TVAG_184140;TVAG_174190;TVAG_457430;TVAG_331660;TVAG_019240;TVAG_110540;TVAG_441950;TVAG_184170;TVAG_159980;TVAG_069570;TVAG_110140;TVAG_441960;TVAG_264700;TVAG_184150;TVAG_174180;TVAG_141620;TVAG_139710		8.776	62.3	4	3	48.518	235940000	27	20.3304	22.5395	22.6133	22.5649	22.012	22.7759	22.5852	23.0834	22.3731	22.7044	0.692375	1.61594
TVAG_237140		68.847	19.6	9	2	118.32	175210000	47	21.2627	20.9728	21.4512	21.2466	21.2333	22.0728	21.7895	21.6974	21.8274	21.8468	0.61345	1.52991
TVAG_055200		18.118	27.2	3	3	23.116	125900000	18	20.6675	20.8981	21.0292	21.0164	20.9028	22.1628	21.9175	21.1934	20.764	21.5094	0.606625	1.52269
TVAG_257780;TVAG_469020		58.68	19.7	6	6	43.509	124680000	16	21.3297	NaN	NaN	20.9082	10.5595	21.6232	NaN	NaN	22.4169	11.01	0.45055	1.36656
TVAG_234440		81.327	7.7	5	5	30.421	20030000	14	NaN	19.4141	19.0823	19.1586	14.4138	19.4557	19.5269	NaN	19.4744	14.6143	0.2005	1.1491
TVAG_118780		19.052	33.7	5	5	56.947	42603000	17	NaN	18.4253	18.3748	18.5817	13.8454	18.1596	NaN	19.5193	18.2597	13.9846	0.1392	1.10129
TVAG_133030		46.77	16.1	6	6	98.654	139380000	20	21.2093	21.7878	21.5834	21.7406	21.5803	21.416	21.7742	21.4555	21.7935	21.6098	0.029525	1.02068
TVAG_242960		128.04	39.8	33	6	204.24	1267400000	60	24.0563	24.5336	24.6307	24.3037	24.3811	24.2777	24.6626	23.7925	24.6738	24.3516	-0.029425	0.979811
TVAG_036010		46.395	32.9	8	8	190.04	355010000	37	22.789	21.9577	22.3733	22.304	22.356	22.2811	22.0946	22.1316	22.096	22.1508	-0.205175	0.867433
TVAG_230580		127.99	38.5	33	2	244.04	1080600000	67	23.9672	24.6363	24.5668	24.5598	24.4325	24.0931	24.161	23.6105	24.0373	23.9755	-0.45705	0.728474
TVAG_198110;TVAG_340850		127.97	42.3	38	14	323.31	6841300000	306	26.637	27.2682	27.2217	27.2678	27.0987	26.7171	26.5187	26.3121	26.8046	26.5881	-0.51055	0.701955
TVAG_462920		34.547	30.6	8	7	85.968	274580000	34	22.2337	23.159	22.9659	23.0218	22.8451	22.0804	22.6484	21.6336	22.2274	22.1475	-0.69765	0.616576
TVAG_412220;TVAG_416100		62.952	53.9	25	3	253.2	815350000	42	23.9226	24.8728	25.1378	25.0529	24.7465	23.5643	23.4753	24.2721	23.4301	23.6854	-1.06107	0.479275
TVAG_391760		34.758	23.5	7	7	173.4	220760000	31	22.7882	22.2215	22.7822	22.4069	22.5497	21.4812	21.7929	21.0049	21.4955	21.4436	-1.10608	0.464556
TVAG_395550		57.21	30.8	15	2	149.87	983150000	75	24.8403	24.9433	25.0175	24.9182	24.9298	23.9966	23.8413	22.6345	23.7422	23.5537	-1.37617	0.385239
TVAG_183500		43.791	49.4	15	3	323.31	1409700000	127	25.1599	25.7853	25.9324	25.8186	25.6741	24.3029	23.9758	24.8572	24.0392	24.2938	-1.38028	0.384146
TVAG_238830		63.219	66	27	6	323.31	12708000000	215	28.2992	28.8481	28.8052	28.6312	28.6459	26.8631	26.9222	27.55	26.7792	27.0286	-1.6173	0.325945
TVAG_259190		43.802	38.8	12	5	62.586	225070000	40	22.6921	23.7726	23.6916	23.7239	23.4701	21.2974	21.3982	22.784	20.6537	21.5333	-1.93672	0.261209
TVAG_463940;TVAG_067400;TVAG_013320;TVAG_354110;TVAG_013330;TVAG_354100		48.361	26.8	8	8	234.74	607240000	28	23.6835	24.306	24.3436	23.294	23.9068	22.2471	21.4448	22.3466	21.4406	21.8698	-2.037	0.24367
TVAG_340290		63.269	62.8	26	10	180.59	2022800000	87	25.6567	26.66	26.7325	26.5585	26.4019	23.8881	23.7394	24.5723	23.8191	24.0047	-2.3972	0.189833
TVAG_456920;TVAG_062880;TVAG_034440;TVAG_008680;TVAG_525430;TVAG_200200;TVAG_073810;TVAG_148390;TVAG_148400;TVAG_073800;TVAG_289290		49.954	29.8	11	8	224.67	303650000	49	21.8696	24.9616	24.8163	24.8425	24.1225	20.9411	21.2495	21.9613	21.7853	21.4843	-2.6382	0.160629
TVAG_485210;TVAG_337240;TVAG_310030;TVAG_249200;TVAG_200190;TVAG_172680;TVAG_160060;TVAG_149090;TVAG_090470;TVAG_054030;TVAG_512800;TVAG_150270;TVAG_534990		41.838	47.6	12	12	323.31	576810000	59	23.5183	26.1047	26.3275	25.8615	25.453	22.6415	22.91	22.8389	22.163	22.6383	-2.81465	0.142137
TVAG_318670;TVAG_165340		32.468	45.6	8	4	323.31	469980000	51	24.2446	24.4905	24.342	24.605	24.4205	21.4088	21.4053	22.2293	21.3052	21.5871	-2.83338	0.140304
TVAG_088050		59.113	48	22	2	323.31	2250000000	110	27.9027	26.3927	26.4116	26.3389	26.7615	23.3199	22.8594	22.9375	23.2922	23.1022	-3.65922	0.0791523
TVAG_182620		50.876	11.3	4	4	29.878	99121000	17	20.508	20.1934	20.4026	19.8642	20.242	21.6426	NaN	20.6304	21.3742	15.9118	-4.33025	0.0497124
TVAG_037570;TVAG_361590		65.085	17.4	10	10	69.126	134360000	28	21.4778	21.4628	21.1014	21.0012	21.2608	21.4691	21.8551	NaN	21.757	16.2703	-4.9905	0.0314565
TVAG_397250		41.781	7.5	2	2	20.222	11474000	8	NaN	19.1006	19.4454	19.2159	14.4405	18.2815	NaN	18.8833	NaN	9.2912	-5.14927	0.0281782
TVAG_343970;TVAG_194850;TVAG_092870;TVAG_046840;TVAG_044560;TVAG_271230		19.337	11.8	2	2	18.382	41067000	13	19.4623	20.7825	NaN	20.5787	15.2059	NaN	19.8599	NaN	19.938	9.94947	-5.2564	0.0261617
TVAG_293770		34.573	15.6	5	4	37.486	35413000	9	NaN	21.3773	21.2761	21.3711	16.0061	19.6503	NaN	19.7177	NaN	9.842	-6.16413	0.0139448
TVAG_183790		63.101	51.7	23	4	27.787	200520000	15	23.368	22.6107	23.2331	22.2618	22.8684	NaN	21.3513	21.2823	NaN	10.6584	-12.21	0.000211069
TVAG_203620		59.224	48.1	22	3	26.02	147240000	18	24.0151	22.436	22.4554	22.3221	22.8072	NaN	19.256	NaN	19.3177	9.64343	-13.1637	0.000108974
TVAG_350580;TVAG_207300		21.973	34.8	6	4	44.465	90064000	21	NaN	19.9238	19.5749	20.2125	14.9278	NaN	NaN	22.1133	NaN	NaN	TvT1 only	TvT1 only
TVAG_101260		24.684	19.5	4	4	82.587	26995000	15	NaN	18.4144	NaN	17.9549	9.09232	NaN	NaN	20.2757	NaN	NaN	TvT1 only	TvT1 only
TVAG_169740		23.142	39.8	7	5	68.38	37610000	26	NaN	19.6831	19.6109	NaN	9.8235	NaN	NaN	21.6664	19.4927	NaN	TvT1 only	TvT1 only
TVAG_349870;TVAG_257310;TVAG_020610;TVAG_391920;TVAG_024790		21.335	40.1	6	3	74.254	111100000	22	NaN	20.2138	19.8534	20.7561	15.2058	NaN	NaN	21.6128	NaN	NaN	TvT1 only	TvT1 only
TVAG_169060		20.971	13.3	2	2	48.247	29659000	12	NaN	18.7713	NaN	18.7034	9.36867	NaN	NaN	19.9854	NaN	NaN	TvT1 only	TvT1 only
TVAG_528800;TVAG_051830		23.034	15.6	3	3	33.272	44416000	14	NaN	18.9707	19.096	18.5973	14.166	NaN	NaN	20.1609	NaN	NaN	TvT1 only	TvT1 only
TVAG_216900		21.89	18.1	3	2	31.134	19846000	5	NaN	19.3476	19.3101	19.2502	14.477	NaN	NaN	20.3767	NaN	NaN	TvT1 only	TvT1 only
TVAG_003900		10.746	19.8	2	2	26.452	57992000	6	NaN	20.9528	20.9213	20.8256	15.6749	NaN	NaN	21.961	NaN	NaN	TvT1 only	TvT1 only
TVAG_478360		10.738	11.5	1	1	18.953	113620000	10	NaN	18.947	NaN	19.5438	9.6227	NaN	NaN	19.531	NaN	NaN	TvT1 only	TvT1 only
TVAG_286460		22.612	15.2	2	2	16.727	34771000	11	NaN	NaN	19.1065	19.1622	NaN	NaN	NaN	19.3435	NaN	NaN	TvT1 only	TvT1 only
TVAG_484060;TVAG_447820;TVAG_344720;TVAG_110890;TVAG_070530;TVAG_026230;TVAG_434650		22.412	18.5	4	4	24.485	9479400	12	NaN	19.9345	19.9413	20.0358	14.9779	NaN	NaN	20.0718	NaN	NaN	TvT1 only	TvT1 only
TVAG_086300;TVAG_482300;TVAG_178600;TVAG_110530;TVAG_099980		13.91	18.7	2	2	12.78	7146700	4	NaN	19.6634	19.6454	19.7612	14.7675	NaN	NaN	NaN	NaN	NaN	TvT1 only	TvT1 only
TVAG_477470;TVAG_249740;TVAG_144550;TVAG_107720;TVAG_074480		24.309	8.4	2	2	24.494	6121400	12	NaN	19.2577	19.1183	19.2248	14.4002	NaN	NaN	19.0008	NaN	NaN	TvT1 only	TvT1 only
TVAG_190130;TVAG_140190;TVAG_121380;TVAG_225760;TVAG_057020		12.204	18.1	2	2	51.616	3187500	10	NaN	18.4061	18.4675	18.5953	13.8672	NaN	NaN	18.2986	NaN	NaN	TvT1 only	TvT1 only
TVAG_435430;TVAG_206300;TVAG_164160;TVAG_066030		22.077	13.7	2	2	12.281	17822000	3	NaN	21.1578	20.8889	20.9748	15.7554	NaN	NaN	20.597	NaN	NaN	TvT1 only	TvT1 only
TVAG_416010;TVAG_347250;TVAG_061890;TVAG_263760		19.804	27.8	4	4	42.567	26518000	18	NaN	21.3407	21.5047	21.1937	16.0098	NaN	NaN	20.9413	NaN	NaN	TvT1 only	TvT1 only
TVAG_163900		16.072	25.8	3	2	21.008	9185600	4	NaN	20.1382	20.0867	20.1197	15.0862	NaN	NaN	19.8322	NaN	NaN	TvT1 only	TvT1 only
TVAG_061930		61.156	7.2	3	3	23.373	8773700	8	NaN	19.7426	19.7108	20.0099	14.8658	NaN	NaN	19.6324	NaN	NaN	TvT1 only	TvT1 only
TVAG_499010;TVAG_470680;TVAG_452720;TVAG_445260;TVAG_414470;TVAG_399380;TVAG_392270;TVAG_351560;TVAG_341350;TVAG_315310;TVAG_270900;TVAG_270070;TVAG_239320;TVAG_224660;TVAG_211270;TVAG_191680;TVAG_137930;TVAG_129720;TVAG_100580;TVAG_085660;TVAG_014920		11.367	21.8	2	2	14.31	136950000	14	NaN	21.5423	21.5146	21.4981	16.1388	NaN	NaN	21.184	NaN	NaN	TvT1 only	TvT1 only
TVAG_185180;TVAG_185170;TVAG_185160;TVAG_006170		21.002	11.2	2	2	20.442	8946400	10	NaN	20.1814	19.9616	20.0182	15.0403	NaN	NaN	19.656	NaN	NaN	TvT1 only	TvT1 only
TVAG_388910;TVAG_125550;TVAG_124190;TVAG_071700;TVAG_059650;TVAG_013060		46.823	11.3	4	4	24.674	19867000	8	NaN	21.1405	21.5043	21.196	15.9602	NaN	NaN	20.8372	NaN	NaN	TvT1 only	TvT1 only
TVAG_464120;TVAG_117480;TVAG_342830;TVAG_299380;TVAG_152720		16.962	37.7	5	5	55.216	21361000	23	NaN	21.032	21.054	21.0525	15.7846	NaN	NaN	20.5291	NaN	NaN	TvT1 only	TvT1 only
TVAG_353710;TVAG_026460		14.655	25	3	2	24.784	25766000	7	NaN	21.6512	NaN	21.591	10.8105	NaN	NaN	21.305	NaN	NaN	TvT1 only	TvT1 only
TVAG_462690;TVAG_420140;TVAG_314710;TVAG_263040;TVAG_178710;TVAG_106800		24.462	15.3	3	3	20.558	13648000	10	NaN	20.2037	19.9307	19.9133	15.0119	NaN	NaN	19.5595	NaN	NaN	TvT1 only	TvT1 only
TVAG_440820;TVAG_361480		18.38	18.6	2	1	44.658	5114300	11	NaN	19.4658	19.3261	19.3672	14.5398	NaN	NaN	18.8736	NaN	NaN	TvT1 only	TvT1 only
TVAG_388550;TVAG_378180;TVAG_015780;TVAG_254840;TVAG_228300;TVAG_155060;TVAG_014160		17.18	33.8	5	5	33.711	22568000	11	NaN	21.453	21.4992	21.4729	16.1063	NaN	NaN	20.9323	NaN	NaN	TvT1 only	TvT1 only
TVAG_067980;TVAG_054130;TVAG_159370		26.898	33.5	7	7	55.32	39780000	20	18.9363	22.2553	22.0758	21.9634	21.3077	NaN	NaN	21.9536	NaN	NaN	TvT1 only	TvT1 only
TVAG_262730		14.636	25	3	2	57.493	21949000	11	NaN	21.5109	21.4398	21.3573	16.077	NaN	NaN	20.8377	NaN	NaN	TvT1 only	TvT1 only
TVAG_583060;TVAG_379260;TVAG_335480;TVAG_239500;TVAG_131210;TVAG_098450;TVAG_098430		28.608	14.9	3	3	47.284	24456000	19	NaN	21.4916	21.4668	21.1179	16.0191	NaN	NaN	20.6442	NaN	NaN	TvT1 only	TvT1 only
TVAG_411440;TVAG_499760;TVAG_291690		10.899	36.4	3	3	33.777	22222000	12	NaN	21.8708	21.3002	21.2034	16.0936	NaN	NaN	20.7344	NaN	NaN	TvT1 only	TvT1 only
TVAG_414510;TVAG_348090;TVAG_142060;TVAG_047460		28.098	17.4	4	4	26.703	12542000	12	NaN	21.0382	20.9532	20.3513	15.5857	NaN	NaN	20.163	NaN	NaN	TvT1 only	TvT1 only
TVAG_220300		10.922	43.4	3	2	24.213	4928900	7	NaN	19.8879	19.328	19.0473	14.5658	NaN	NaN	18.6379	NaN	NaN	TvT1 only	TvT1 only
TVAG_303050;TVAG_119970;TVAG_459170;TVAG_329630;TVAG_099510		16.316	34.4	4	3	194.98	39559000	16	NaN	22.4546	22.0315	21.7257	16.5529	NaN	NaN	21.2971	NaN	NaN	TvT1 only	TvT1 only
TVAG_274830;TVAG_199270;TVAG_009840;TVAG_221870		27.489	19.3	5	5	34.063	17889000	13	NaN	19.7865	21.1679	21.1464	15.5252	NaN	NaN	20.3342	NaN	NaN	TvT1 only	TvT1 only
TVAG_490240;TVAG_454000;TVAG_113720;TVAG_064640;TVAG_466650		34.848	13.6	3	3	34.192	8802100	7	NaN	20.5785	20.111	20.491	15.2951	NaN	NaN	19.808	NaN	NaN	TvT1 only	TvT1 only
TVAG_476810;TVAG_164550		40.381	17.8	6	1	51.977	38277000	21	NaN	22.512	22.42	21.7062	16.6595	NaN	NaN	21.3119	NaN	NaN	TvT1 only	TvT1 only
TVAG_205910;TVAG_300510;TVAG_054830;TVAG_405900		65.609	10.2	5	5	30.853	15339000	8	NaN	21.0169	21.1214	21.3075	15.8615	NaN	NaN	20.0592	NaN	NaN	TvT1 only	TvT1 only
TVAG_344700;TVAG_365810		34.345	18	4	1	39.746	31860000	16	NaN	22.5345	22.1885	22.2501	16.7433	NaN	NaN	20.8548	NaN	NaN	TvT1 only	TvT1 only
TVAG_422780		43.553	14.6	4	4	25.669	16967000	11	NaN	20.9061	20.8734	21.2544	15.7585	NaN	NaN	20.1443	NaN	NaN	TvT1 only	TvT1 only
TVAG_491670;TVAG_320780;TVAG_241160;TVAG_228520;TVAG_471530;TVAG_009420;TVAG_009460		42.469	8.5	3	3	20.68	2414900	5	NaN	18.8679	19.1971	18.7523	14.2043	NaN	NaN	NaN	NaN	NaN	TvT1 only	TvT1 only
TVAG_453110;TVAG_324980		55.652	8.5	3	3	21.81	6333500	6	NaN	20.0427	21.0643	20.0188	15.2814	NaN	NaN	19.0304	NaN	NaN	TvT1 only	TvT1 only
TVAG_153560;TVAG_155020;TVAG_034720;TVAG_155010;TVAG_034730		83.689	8.5	4	4	33.021	230980000	8	NaN	21.3016	20.5338	20.5823	15.6044	NaN	NaN	NaN	NaN	NaN	TvT1 only	TvT1 only
TVAG_276410;TVAG_016880		93.324	19.5	14	14	140.46	68757000	47	20.6143	23.2963	23.357	23.0724	22.585	NaN	NaN	21.919	NaN	NaN	TvT1 only	TvT1 only
TVAG_228780;TVAG_454470;TVAG_344880		39.154	18.9	5	5	86.824	22471000	12	NaN	20.7421	22.853	20.9111	16.1266	NaN	NaN	19.5441	NaN	NaN	TvT1 only	TvT1 only
TVAG_379550		55.742	6.1	3	3	29.331	17571000	6	21.3973	19.9095	20.034	19.9182	20.3148	NaN	18.5953	NaN	NaN	NaN	TvT1 only	TvT1 only
TVAG_047890		32.653	30.7	7	3	22.179	111190000	18	21.8042	22.9986	23.3094	22.4228	22.6337	NaN	NaN	21.3193	NaN	NaN	TvT1 only	TvT1 only
TVAG_144730		43.781	49.1	15	4	25.708	68220000	15	20.676	22.1376	22.3116	22.2085	21.8334	NaN	NaN	20.6246	NaN	NaN	TvT1 only	TvT1 only
TVAG_124870		48.111	14.7	5	2	48.784	17481000	8	21.5219	21.1049	20.8035	21.1043	21.1336	NaN	NaN	NaN	NaN	NaN	TvT1 only	TvT1 only
TVAG_261950		14.972	22.9	3	3	21.287	9617500	6	NaN	22.1762	20.3114	20.25	15.6844	NaN	NaN	18.3459	NaN	NaN	TvT1 only	TvT1 only
TVAG_161100;TVAG_044510;TVAG_163000;TVAG_151220;TVAG_300470;TVAG_206270;TVAG_184320;TVAG_137250;TVAG_397610;TVAG_171670;TVAG_246820;TVAG_213730		71.255	24.1	12	12	226.4	103020000	47	20.7078	23.6024	23.406	23.8067	22.8807	NaN	NaN	21.6386	19.0763	NaN	TvT1 only	TvT1 only
TVAG_464170		53.318	23.5	9	0	97.655	113840000	26	21.4681	24.962	23.838	24.1987	23.6167	NaN	NaN	21.8471	NaN	NaN	TvT1 only	TvT1 only
TVAG_038850;TVAG_335510;TVAG_247370		98.458	6	5	5	93.993	6406900	11	NaN	20.0091	20.06	20.1679	15.0592	NaN	NaN	NaN	NaN	NaN	TvT1 only	TvT1 only
TVAG_366380;TVAG_146910;TVAG_193800;TVAG_476100		39.241	38.5	12	1	267.98	329000000	33	23.3086	25.8279	25.842	25.6328	25.1528	NaN	NaN	23.0682	NaN	NaN	TvT1 only	TvT1 only
TVAG_268050		45.339	14.8	6	1	44.927	15292000	13	NaN	21.788	21.6493	21.3399	16.1943	NaN	NaN	19.1051	NaN	NaN	TvT1 only	TvT1 only
TVAG_171100;TVAG_171090;TVAG_133920;TVAG_534540;TVAG_495880;TVAG_455680;TVAG_371320;TVAG_239990		37.065	7.5	2	2	13.085	7597700	6	NaN	20.6917	20.6318	20.4759	15.4498	NaN	NaN	18.0006	NaN	NaN	TvT1 only	TvT1 only
TVAG_363390;TVAG_043170;TVAG_043070;TVAG_043060;TVAG_360700;TVAG_300000;TVAG_345360;TVAG_038440		36.262	26.5	8	8	56.729	68802000	32	20.6484	22.7979	22.6023	22.698	22.1867	NaN	NaN	19.838	NaN	NaN	TvT1 only	TvT1 only
TVAG_204360		35.71	28.9	5	3	72.091	27504000	12	NaN	22.6169	21.4221	23.0577	16.7742	NaN	NaN	19.587	NaN	NaN	TvT1 only	TvT1 only
TVAG_360870;TVAG_359090;TVAG_312330;TVAG_206890;TVAG_196270;TVAG_519620;TVAG_523980;TVAG_024080;TVAG_345420;TVAG_448410;TVAG_043330		50.113	21.2	6	1	230.31	141690000	12	21.0903	24.4237	25.0756	22.6467	23.3091	NaN	NaN	20.4025	NaN	NaN	TvT1 only	TvT1 only
TVAG_073860;TVAG_437410		101.08	11.9	9	9	82.35	12607000	18	NaN	21.3887	21.5426	21.543	16.1186	NaN	NaN	NaN	NaN	NaN	TvT1 only	TvT1 only
TVAG_092490;TVAG_231350		71.377	38.3	19	18	176.73	223850000	42	23.8776	25.2745	25.1795	25.2627	24.8986	NaN	NaN	21.1148	NaN	NaN	TvT1 only	TvT1 only
TVAG_402580		68.641	4.9	3	3	16.914	1019400	3	NaN	17.9514	18.3824	18.1479	13.6204	NaN	NaN	NaN	NaN	NaN	TvT1 only	TvT1 only
TVAG_377380		99.095	2.6	2	2	11.605	802450	3	NaN	18.1975	18.5132	NaN	9.17768	NaN	NaN	NaN	NaN	NaN	TvT1 only	TvT1 only
TVAG_212500		55.49	3.6	2	2	11.845	1206800	3	NaN	18.4577	18.4187	18.4537	13.8325	NaN	NaN	NaN	NaN	NaN	TvT1 only	TvT1 only
TVAG_438860;TVAG_016640		15.546	16.9	2	2	12.616	1288800	4	NaN	18.537	18.4706	18.3363	13.836	NaN	NaN	NaN	NaN	NaN	TvT1 only	TvT1 only
TVAG_470120		20.245	27.7	2	2	16.841	1389600	3	NaN	18.2706	18.8292	18.8143	13.9785	NaN	NaN	NaN	NaN	NaN	TvT1 only	TvT1 only
TVAG_133890		110.86	2.9	2	2	12.311	1729900	4	NaN	19.0138	18.9461	18.9185	14.2196	NaN	NaN	NaN	NaN	NaN	TvT1 only	TvT1 only
TVAG_062520		19.882	18.3	3	3	17.328	3077300	5	NaN	18.9812	18.7602	19.133	14.2186	NaN	NaN	NaN	NaN	NaN	TvT1 only	TvT1 only
TVAG_377780		65.735	5.3	2	2	11.796	1848000	2	NaN	19.0321	19.1128	19.0187	14.2909	NaN	NaN	NaN	NaN	NaN	TvT1 only	TvT1 only
TVAG_348330		106.89	3.7	3	3	17.371	29494000	5	NaN	19.1211	18.8948	19.328	14.336	NaN	NaN	NaN	NaN	NaN	TvT1 only	TvT1 only
TVAG_291620		57.982	5.4	2	2	24.343	2001300	3	NaN	19.1429	19.22	19.175	14.3845	NaN	NaN	NaN	NaN	NaN	TvT1 only	TvT1 only
TVAG_123140		67.498	5.2	2	2	16.942	2648600	2	NaN	19.1807	19.2241	19.3099	14.4287	NaN	NaN	NaN	NaN	NaN	TvT1 only	TvT1 only
TVAG_208470		81.633	5.5	3	3	20.362	2215600	4	NaN	19.0927	19.2519	19.2736	14.4046	NaN	NaN	NaN	NaN	NaN	TvT1 only	TvT1 only
TVAG_156680		68.999	7.1	3	3	18.833	2330800	3	NaN	19.0882	19.6095	NaN	9.67442	NaN	NaN	NaN	NaN	NaN	TvT1 only	TvT1 only
TVAG_317280;TVAG_379100		16.06	24.5	3	3	36.24	4620600	7	NaN	19.331	19.359	20.0647	14.6887	NaN	NaN	NaN	NaN	NaN	TvT1 only	TvT1 only
TVAG_301810		67.519	8.8	4	4	24.34	2610900	4	NaN	19.3707	19.0743	19.4737	14.4797	NaN	NaN	NaN	NaN	NaN	TvT1 only	TvT1 only
TVAG_049830;TVAG_263800;TVAG_121610		94.995	6.2	4	4	27.348	2852100	4	NaN	19.3485	19.412	19.4252	14.5464	NaN	NaN	NaN	NaN	NaN	TvT1 only	TvT1 only
TVAG_366360		28.415	11.4	3	3	17.735	2468100	6	NaN	19.3971	19.4998	19.5406	14.6094	NaN	NaN	NaN	NaN	NaN	TvT1 only	TvT1 only
TVAG_420390;TVAG_213710;TVAG_139300		67.119	6	2	2	12.524	2435700	4	NaN	19.2861	19.58	19.5177	14.596	NaN	NaN	NaN	NaN	NaN	TvT1 only	TvT1 only
TVAG_154680		108.81	5.3	5	2	11.541	2846700	2	NaN	NaN	19.7555	19.47	NaN	NaN	NaN	NaN	NaN	NaN	TvT1 only	TvT1 only
TVAG_466660;TVAG_466720;TVAG_466730		58.728	9.5	3	3	18.928	4427800	4	NaN	19.7641	19.6243	19.5842	14.7431	NaN	NaN	NaN	NaN	NaN	TvT1 only	TvT1 only
TVAG_462940		27.122	16.9	3	3	37.629	3623800	5	NaN	NaN	19.7019	19.6596	NaN	NaN	NaN	NaN	NaN	NaN	TvT1 only	TvT1 only
TVAG_018930		73.219	9.9	5	4	50.893	4182900	9	NaN	19.9816	19.8567	19.8682	14.9266	NaN	NaN	NaN	NaN	NaN	TvT1 only	TvT1 only
TVAG_137820;TVAG_066690		57.849	8.8	3	3	23.818	5424500	4	NaN	19.9201	20.4819	20.0003	15.1006	NaN	NaN	NaN	NaN	NaN	TvT1 only	TvT1 only
TVAG_464010		63.305	6.8	3	3	17.618	9673900	4	19.7846	20.1157	20.1272	20.5295	20.1393	NaN	NaN	NaN	NaN	NaN	TvT1 only	TvT1 only
TVAG_258220		177.62	2.5	4	4	23.326	4066300	7	NaN	20.2909	19.6788	20.1241	15.0235	NaN	NaN	NaN	NaN	NaN	TvT1 only	TvT1 only
TVAG_072120		33.347	11	2	2	18.511	4227200	4	NaN	20.1231	20.1912	20.4492	15.1909	NaN	NaN	NaN	NaN	NaN	TvT1 only	TvT1 only
TVAG_420260		67.896	9.3	4	4	97.574	15938000	7	NaN	20.2987	20.2134	20.2431	15.1888	NaN	NaN	NaN	NaN	NaN	TvT1 only	TvT1 only
TVAG_354040;TVAG_354020		44.083	10	3	3	40.465	6515000	5	NaN	20.2514	20.2453	20.1882	15.1712	NaN	NaN	NaN	NaN	NaN	TvT1 only	TvT1 only
TVAG_038420		191.44	2.7	3	3	20.023	5004800	4	NaN	20.4214	20.1673	20.2954	15.221	NaN	NaN	NaN	NaN	NaN	TvT1 only	TvT1 only
TVAG_364270;TVAG_350510		58.304	11.4	5	5	40.196	7549400	10	19.4435	20.4318	20.3938	20.2141	20.1208	NaN	NaN	NaN	NaN	NaN	TvT1 only	TvT1 only
TVAG_398480;TVAG_182370		60.443	10	4	4	41.097	8923500	4	NaN	20.4765	20.4549	20.7256	15.4142	NaN	NaN	NaN	NaN	NaN	TvT1 only	TvT1 only
TVAG_337950;TVAG_306310;TVAG_302830;TVAG_215980;TVAG_189070;TVAG_140290;TVAG_380870		15.917	23.7	3	3	27.368	16621000	7	NaN	20.5729	NaN	20.4396	10.2531	NaN	NaN	NaN	NaN	NaN	TvT1 only	TvT1 only
TVAG_429930		71.469	9.9	5	5	78.048	8433500	8	20.1214	20.5185	20.8325	20.579	20.5129	NaN	NaN	NaN	NaN	NaN	TvT1 only	TvT1 only
TVAG_318870		87.26	7.2	4	4	26.177	5400900	7	NaN	20.55	20.4971	20.6435	15.4227	NaN	NaN	NaN	NaN	NaN	TvT1 only	TvT1 only
TVAG_303600		57.974	6.2	3	3	20.98	10226000	5	NaN	20.8133	20.6968	20.8258	15.584	NaN	NaN	NaN	NaN	NaN	TvT1 only	TvT1 only
TVAG_253630		72.578	11.1	7	5	54.419	207860000	16	21.9105	20.8511	20.8009	20.9535	21.129	NaN	NaN	NaN	NaN	NaN	TvT1 only	TvT1 only
TVAG_190450		106.26	12.6	9	9	184.26	9997600	16	19.3582	21.5884	21.2712	20.8013	20.7548	NaN	NaN	NaN	NaN	NaN	TvT1 only	TvT1 only
TVAG_178890;TVAG_177930		56.811	20.3	7	7	51.836	9356100	13	NaN	21.1302	21.0626	20.6342	15.7067	NaN	NaN	NaN	NaN	NaN	TvT1 only	TvT1 only
TVAG_157940;TVAG_222040;TVAG_120430;TVAG_120280;TVAG_444970		109.05	8.5	7	4	44.368	9867800	16	NaN	21.316	21.3556	21.1515	15.9558	NaN	NaN	NaN	NaN	NaN	TvT1 only	TvT1 only
TVAG_239310		127.88	12.3	10	10	118.67	16767000	12	NaN	21.5326	22.2234	22.3258	16.5205	NaN	NaN	NaN	NaN	NaN	TvT1 only	TvT1 only
TVAG_539120		32.141	26.1	4	4	60.154	30396000	6	NaN	23.2608	22.5867	22.4981	17.0864	NaN	NaN	NaN	NaN	NaN	TvT1 only	TvT1 only
TVAG_222450		21.813	32.2	5	4	26.24	29913000	14	NaN	NaN	18.2651	NaN	NaN	NaN	NaN	19.3443	NaN	NaN	NaN	NaN
TVAG_065320;TVAG_151010;TVAG_384490		22.414	10.8	2	2	21.301	22090000	7	NaN	NaN	NaN	17.4167	NaN	NaN	NaN	NaN	NaN	NaN	NaN	NaN
TVAG_329350		21.507	17.3	3	3	45.224	20654000	14	NaN	18.0068	18.169	18.4936	13.6673	NaN	NaN	20.9364	NaN	NaN	NaN	NaN
TVAG_340630		35.116	10.9	3	3	18.764	50490000	10	NaN	19.5541	NaN	19.6803	9.8086	21.2201	NaN	NaN	21.4722	NaN	NaN	NaN
TVAG_473910;TVAG_296170;TVAG_109440;TVAG_083260		18.496	28.7	3	3	21.522	37056000	8	NaN	NaN	21.0933	20.848	NaN	NaN	NaN	20.4202	NaN	NaN	NaN	NaN
TVAG_410350		15.161	33.1	3	3	18.997	49603000	11	20.4608	NaN	NaN	NaN	NaN	19.8886	NaN	NaN	NaN	NaN	NaN	NaN
TVAG_192480;TVAG_185880;TVAG_114810;TVAG_067370		11.582	25.5	2	2	14.879	5634800	4	NaN	19.5892	NaN	NaN	NaN	NaN	NaN	NaN	NaN	NaN	NaN	NaN
TVAG_167250		59.99	32.7	15	10	211.39	97167000	26	23.5527	22.5817	22.5613	22.6448	22.8351	NaN	NaN	19.0293	NaN	NaN	NaN	NaN
TVAG_047990		75.781	3.7	2	2	12.254	1877600	2	NaN	NaN	18.6957	18.9044	NaN	NaN	NaN	NaN	NaN	NaN	NaN	NaN
TVAG_239660;TVAG_365590		44.809	8.3	3	3	17.526	20242000	5	18.8253	NaN	NaN	NaN	NaN	NaN	NaN	NaN	NaN	NaN	NaN	NaN
TVAG_340750		50.088	7.7	2	2	11.437	1865900	2	NaN	NaN	18.8961	19.1124	NaN	NaN	NaN	NaN	NaN	NaN	NaN	NaN
TVAG_365520		74.941	2.9	2	2	11.401	2248700	2	NaN	NaN	19.0767	19.242	NaN	NaN	NaN	NaN	NaN	NaN	NaN	NaN
TVAG_495360;TVAG_173990;TVAG_139990;TVAG_010560;TVAG_204310;TVAG_474000;TVAG_259540;TVAG_041350		21.764	10.8	2	2	12.004	199400000	4	NaN	NaN	19.2444	19.2651	NaN	NaN	NaN	NaN	NaN	NaN	NaN	NaN
TVAG_244120		36.785	9.5	2	2	14.939	2594400	2	NaN	19.5059	19.5426	NaN	9.76213	NaN	NaN	NaN	NaN	NaN	NaN	NaN
TVAG_276360;TVAG_200220;TVAG_148950;TVAG_159780		24.268	11.8	2	2	11.786	8149300	2	NaN	20.0301	19.8593	NaN	9.97235	NaN	NaN	NaN	NaN	NaN	NaN	NaN
TVAG_164890;TVAG_393850		57.375	30.8	15	0	21.548	118980000	6	NaN	21.9351	21.9895	NaN	10.9811	NaN	NaN	NaN	NaN	NaN	NaN	NaN
TVAG_201980		21.701	14.2	2	2	13.571	1342600	3	NaN	NaN	NaN	NaN	NaN	NaN	NaN	18.3007	NaN	NaN	NaN	NaN
TVAG_044270		21.159	16.5	2	2	13.275	9526000	8	NaN	NaN	NaN	NaN	NaN	NaN	NaN	18.7726	NaN	NaN	NaN	NaN
TVAG_572140;TVAG_222820		21.092	11.6	2	2	21.694	13739000	11	NaN	NaN	NaN	NaN	NaN	NaN	NaN	18.8111	NaN	NaN	NaN	NaN
TVAG_038950		22.527	14.6	3	1	11.596	6932900	4	NaN	NaN	NaN	NaN	NaN	NaN	NaN	18.7539	NaN	NaN	NaN	NaN
TVAG_192370		38.384	9.4	3	3	18.494	3410100	4	NaN	NaN	NaN	NaN	NaN	NaN	NaN	19.0818	NaN	NaN	NaN	NaN
TVAG_250720		22.086	21.3	3	3	17.57	8673300	6	NaN	NaN	NaN	NaN	NaN	NaN	NaN	19.7076	NaN	NaN	NaN	NaN
TVAG_128860		22.011	28.8	3	3	22.745	7270800	7	NaN	NaN	NaN	NaN	NaN	NaN	NaN	19.7778	NaN	NaN	NaN	NaN
TVAG_493810		31.047	16.7	3	3	19.843	56009000	13	NaN	NaN	NaN	NaN	NaN	NaN	19.9865	NaN	NaN	NaN	NaN	NaN
TVAG_074970		34.626	18.2	4	4	22.72	4641200	5	NaN	NaN	NaN	NaN	NaN	NaN	NaN	20.0672	NaN	NaN	NaN	NaN
TVAG_122270;TVAG_218200;TVAG_474310		21.741	11.1	2	1	17.893	10863000	6	NaN	NaN	NaN	NaN	NaN	NaN	NaN	20.1377	NaN	NaN	NaN	NaN
TVAG_006260		22.667	20.5	4	4	42.48	11067000	15	NaN	NaN	NaN	NaN	NaN	NaN	NaN	20.8948	NaN	NaN	NaN	NaN
TVAG_123100		32.801	17.9	3	3	39.812	90851000	7	NaN	NaN	NaN	NaN	NaN	NaN	NaN	NaN	20.8423	NaN	NaN	NaN
TVAG_369980		21.317	21.4	3	3	17.571	50872000	6	NaN	NaN	NaN	NaN	NaN	NaN	NaN	NaN	NaN	NaN	NaN	NaN
TVAG_148040;TVAG_145360;TVAG_255170		20.763	54.7	7	1	29.888	289480000	17	NaN	NaN	NaN	NaN	NaN	NaN	NaN	23.4292	NaN	NaN	NaN	NaN

## Sheet: Tom36-HA native coIP
Acession number	Protein name	Mol. weight [kDa]	Sequence coverage [%]	Peptides	Unique peptides	Score	Intensity	MS/MS Count	TvT1 A	TvT1 B	TvT1 C	TvT1 D	TvT1 Mean	Homp36 A	Homp36 B	Homp36 C	Homp36 D	Homp36 Mean	n = [Homp36 Mean - TvT1 Mean]	2n = Fold change
TVAG_332970	TvTom40-2	33.336	65.9	15	15	323.31	5677600000	40	NaN	NaN	NaN	NaN	NaN	29.9797	27.983	27.3899	25.9489	27.8254	Homp36-HA only	Homp36-HA only
TVAG_195900	TvTom40-6	32.681	16.8	3	3	104.12	519570000	17	NaN	NaN	NaN	NaN	NaN	27.0635	26.0629	29.0186	28.1182	27.5658	Homp36-HA only	Homp36-HA only
TVAG_450220	TvTom40-3	34.02	13.4	3	3	42.836	148400000	8	NaN	NaN	NaN	NaN	NaN	25.4733	25.2796	25.7405	25.5676	25.5153	Homp36-HA only	Homp36-HA only
TVAG_272760		50.204	8.7	3	3	17.364	60230000	5	NaN	NaN	NaN	NaN	NaN	NaN	NaN	24.8137	25.4444	25.129	Homp36-HA only	Homp36-HA only
TVAG_447580		18.708	16.5	2	2	42.627	182730000	6	NaN	NaN	NaN	22.9536	NaN	NaN	23.736	NaN	26.1167	24.9263	Homp36-HA only	Homp36-HA only
TVAG_222920		84.082	7.2	4	4	93.429	200210000	9	NaN	NaN	NaN	NaN	NaN	24.2141	24.7161	24.171	24.4149	24.379	Homp36-HA only	Homp36-HA only
TVAG_341190	TvTom40-5	32.512	12.8	3	3	22.331	192300000	7	NaN	NaN	NaN	NaN	NaN	24.3389	24.0655	23.9923	23.9926	24.0973	Homp36-HA only	Homp36-HA only
TVAG_037570;TVAG_361590		65.085	8.3	3	3	16.79	57884000	2	NaN	NaN	NaN	NaN	NaN	NaN	NaN	23.7007	23.6954	23.698	Homp36-HA only	Homp36-HA only
TVAG_277930	Tom36	36.483	53.1	13	13	323.31	22134000000	88	23.4996	25.0247	23.7894	25.2978	24.4029	34.0031	33.9405	33.9088	33.3427	33.7988	9.3959	673.671
TVAG_114310;TVAG_484570		21.953	43.9	10	9	323.31	13138000000	48	NaN	NaN	24.6538	25.3951	25.0245	32.2906	32.7523	32.7721	32.7941	32.6523	7.62782	197.79
TVAG_148040;TVAG_204680;TVAG_064150;TVAG_301220;TVAG_132550;TVAG_145360;TVAG_255170		20.763	47	6	6	56.698	685080000	19	NaN	NaN	21.6109	21.8489	21.7299	28.5986	29.0748	29.3133	28.1109	28.7744	7.0445	132.01
TVAG_590550;TVAG_104250		34.718	41.1	10	10	288.23	3020900000	61	NaN	NaN	23.9854	23.8426	23.914	28.7695	28.4979	27.8676	28.5142	28.4123	4.4983	22.6008
TVAG_237680		34.656	19.9	6	6	66.806	813960000	15	NaN	NaN	25.0823	24.1183	24.6003	29.3829	26.6629	29.8997	27.82	28.4414	3.84108	14.3311
TVAG_412220;TVAG_416100		62.952	55.3	23	1	323.31	7754800000	71	23.9677	23.6608	29.9251	30.941	27.1237	30.5266	30.618	31.7582	30.6248	30.8819	3.75825	13.5315
TVAG_183500		43.791	33	10	2	293.38	2504700000	61	24.0488	23.7374	28.3712	28.0113	26.0422	29.7353	28.8331	29.8804	30.3805	29.7073	3.66515	12.6859
TVAG_336320		59.921	20.7	8	7	162.27	1037800000	28	NaN	NaN	25.2308	24.6294	24.9301	28.9706	26.819	28.9991	29.1585	28.4868	3.5567	11.7672
TVAG_178100	Sam50	43.086	57.3	23	23	323.31	20086000000	79	NaN	21.4858	19.8688	23.1064	21.487	22.2753	22.6736	27.4667	27.4743	24.9725	3.48548	11.2004
TVAG_340290		63.269	60.1	26	11	323.31	24113000000	182	26.4118	25.843	32.1773	32.2702	29.1756	31.9315	31.9612	32.857	32.9221	32.4179	3.24238	9.46351
TVAG_047890		32.653	35.3	6	2	22.382	513610000	19	NaN	20.821	26.6832	26.957	24.8204	27.1893	27.4832	26.7563	27.5066	27.2339	2.41345	5.32747
TVAG_036010		46.395	28.8	6	6	105.31	1869800000	28	23.1791	23.3526	28.7932	29.088	26.1032	27.6207	27.2872	29.0745	29.3066	28.3223	2.21902	4.65579
TVAG_198110;TVAG_340850		127.97	18.7	16	9	152.78	1393600000	66	23.9775	23.709	28.45	26.4461	25.6456	27.1271	27.3383	27.5595	28.0407	27.5164	1.87075	3.65723
TVAG_164890;TVAG_113870;TVAG_393850		57.375	16.1	7	1	248.32	953700000	29	25.7178	26.088	26.84	26.6792	26.3313	27.8507	27.8676	28.0623	27.3773	27.7895	1.45823	2.7477
TVAG_257780;TVAG_469020		58.68	19	6	6	42.64	338810000	21	NaN	21.8628	25.8037	25.234	24.3002	26.4677	25.0494	25.7279	25.6875	25.7331	1.43296	2.7
TVAG_318670		32.468	40.5	8	2	309.78	1802700000	45	24.9986	24.4616	29.1383	29.3636	26.9905	27.8443	28.1249	27.8942	28.5797	28.1108	1.12025	2.17385
TVAG_259190		43.802	34.6	9	4	187.86	853740000	25	NaN	NaN	27.4251	27.5635	27.4943	27.2455	27.9495	28.2249	28.9865	28.1016	0.6073	1.52341
TVAG_183790		63.101	52.7	21	3	23.336	435260000	12	NaN	NaN	26.0466	26.5567	26.3016	25.9352	26.3769	27.2927	27.6298	26.8087	0.507	1.42109
TVAG_267870;TVAG_068130		63.117	55.2	23	0	15.687	1138800000	18	NaN	NaN	28.071	27.8512	27.9611	28.7353	28.0266	28.1141	28.8421	28.4295	0.468425	1.3836
TVAG_462920		34.547	22.5	6	5	45.991	1130600000	24	23.5311	23.4917	28.6929	29.388	26.2759	27.4422	25.6465	26.3667	25.528	26.2459	-0.030075	0.979369
TVAG_496160		35.206	17.3	4	4	111.58	418990000	23	NaN	NaN	25.7305	25.8721	25.8013	26.2807	25.6984	24.9107	25.9539	25.7109	-0.090375	0.939279
TVAG_088050		59.113	66.4	36	10	323.31	18164000000	86	27.4428	27.38	32.8256	33.1501	30.1996	30.016	29.6589	30.2366	30.408	30.0799	-0.11975	0.920347
TVAG_391760		34.758	40.9	11	11	323.31	1886700000	51	25.1499	24.7176	29.602	29.7798	27.3123	27.2407	26.7929	26.7992	27.9006	27.1834	-0.128975	0.914481
TVAG_242960;TVAG_254890		128.04	10.4	9	3	25.791	155930000	9	NaN	NaN	25.0829	24.9167	24.9998	24.7284	24.2017	24.1868	24.4743	24.3978	-0.602	0.65884
TVAG_379550		55.742	11.1	5	5	42.363	79673000	5	NaN	NaN	24.1791	25.5587	24.8689	23.3372	24.0893	23.8509	23.8149	23.7731	-1.09583	0.467868
TVAG_167250		59.99	53.5	25	21	323.31	12783000000	135	28.3271	28.6073	32.5349	32.3411	30.4526	28.8928	29.2316	28.9096	29.4004	29.1086	-1.344	0.393927
TVAG_456920;TVAG_062880;TVAG_008680;TVAG_034440;TVAG_148390;TVAG_073810;TVAG_525430;TVAG_200200;TVAG_289290		49.954	20.1	6	5	45.829	690520000	22	28.0861	27.0911	26.4121	26.3534	26.9857	25.9751	25.7492	25.51	25.2341	25.6171	-1.36858	0.387274
TVAG_203620		59.224	66.1	36	11	323.31	100400000000	305	31.6326	31.6232	35.1754	35.1853	33.4041	31.8085	31.9796	31.8664	32.1754	31.9575	-1.44665	0.366872
TVAG_293770		34.573	21.5	6	5	31.6	330620000	18	NaN	NaN	26.8254	26.8209	26.8231	26.4119	24.5049	25.1516	25.1528	25.3053	-1.51785	0.349206
TVAG_190450;TVAG_190470		106.26	27.6	16	15	164.7	1119200000	33	26.4225	26.9453	27.5568	26.9679	26.9731	NaN	NaN	25.0959	25.1388	25.1173	-1.85577	0.276284
TVAG_001130;TVAG_309700		43.643	13.8	4	4	24.357	72701000	4	NaN	NaN	24.7571	25.9995	25.3783	NaN	NaN	23.3522	23.5024	23.4273	-1.951	0.258637
TVAG_076230		30.444	12.7	3	3	19.988	693470000	9	NaN	NaN	28.6278	27.7653	28.1965	26.181	25.9654	26.0573	NaN	26.0679	-2.12865	0.228672
TVAG_238830		63.219	47.3	21	2	69.049	1388200000	14	NaN	NaN	27.5251	28.3031	27.9141	NaN	27.638	NaN	NaN	NaN	TvT1 only	TvT1 only
TVAG_239310		127.88	16.7	15	14	305.18	330260000	17	24.0299	23.4003	28.793	28.1504	26.0934	NaN	NaN	NaN	NaN	NaN	TvT1 only	TvT1 only
TVAG_152690		38.51	8.1	2	2	12.892	101520000	5	NaN	NaN	25.5025	25.6626	25.5826	NaN	NaN	NaN	24.3819	NaN	TvT1 only	TvT1 only
TVAG_183850		46.07	6.3	2	2	195.77	244530000	3	NaN	NaN	26.2467	28.9126	27.5797	NaN	NaN	NaN	NaN	NaN	TvT1 only	TvT1 only
TVAG_041340		11.678	25.2	2	2	16.149	56870000	3	NaN	NaN	25.2969	25.4883	25.3926	NaN	NaN	NaN	NaN	NaN	TvT1 only	TvT1 only
TVAG_440200		25.946	10.4	2	2	13.598	47857000	4	NaN	NaN	NaN	NaN	NaN	NaN	NaN	NaN	20.0833	NaN	NaN	NaN
TVAG_051820		44.592	4.5	2	2	11.328	76631000	3	NaN	NaN	NaN	NaN	NaN	NaN	NaN	24.1732	NaN	NaN	NaN	NaN

## Sheet: Compiled list
Accession number	TvTom40-2-HA coIP		Localization	Homp36-HA coIP		Protein name	Protein annotation
	Crosslinking coIP	Native coIP		Crosslinking coIP	Native coIP
TVAG_332970	Y	Y	Hydrogenosomal OM	Y	Y	TvTom40-2	>TVAG_332970 | organism=Trichomonas_vaginalis_G3 | product=conserved hypothetical protein | location=DS113388:49144-50016(+) | length=291
TVAG_450220	Y	Y	Hydrogenosomal OM	Y	Y	TvTom40-3	>TVAG_450220 | organism=Trichomonas_vaginalis_G3 | product=conserved hypothetical protein | location=DS114621:803-1720(+) | length=306
TVAG_341190	Y	Y	Hydrogenosomal OM	Y	Y	TvTom40-5	>TVAG_341190 | organism=Trichomonas_vaginalis_G3 | product=conserved hypothetical protein | location=DS113245:161238-162131(-) | length=298
TVAG_195900	Y	Y	Hydrogenosomal OM	Y		TvTom40-6	>TVAG_195900 | organism=Trichomonas_vaginalis_G3 | product=conserved hypothetical protein | location=DS113488:62462-63358(+) | length=299
TVAG_044000	Y	Y	Hydrogenosomal OM	Y		TvTom40-7	>TVAG_044000 | organism=Trichomonas_vaginalis_G3 | product=conserved hypothetical protein | location=DS113279:45425-46306(-) | length=294
TVAG_277930	Y	Y	Hydrogenosomal OM	Y	Y	Tom36	>TVAG_277930 | organism=Trichomonas_vaginalis_G3 | product=conserved hypothetical protein | location=DS113247:21544-22512(-) | length=323
TVAG_283120	Y	Y	Hydrogenosomal OM	Y		Homp19	>TVAG_283120 | organism=Trichomonas_vaginalis_G3 | product=hypothetical protein | location=DS113192:145968-146465(-) | length=166
TVAG_178100	Y	Y	Hydrogenosomal OM	Y	Y	Sam50	>TVAG_178100 | organism=Trichomonas_vaginalis_G3 | product=hypothetical protein | location=DS113204:74783-75979(-) | length=399
TVAG_104250;TVAG_590550	Y	Y	Hydrogenosomal OM	Y	Y	Hmp35-1;Hmp35-2	>TVAG_104250 | organism=Trichomonas_vaginalis_G3 | product=conserved hypothetical protein | location=DS114014:28330-29286(-) | length=319;>TVAG_590550 | organism=Trichomonas_vaginalis_G3 | product=conserved hypothetical protein | location=DS139609:26-976(-
TVAG_237680	Y	Y	Hydrogenosomal IM	Y		Hmp31, ADP/ATP carrier-1	>TVAG_237680 | organism=Trichomonas_vaginalis_G3 | product=ADP,ATP carrier protein, putative | location=DS113188:178996-179946(+) | length=317
TVAG_440200	Y	Y	Hydrogenosomal membrane	Y		Integral polytopic protein, putative solute carrier	>TVAG_440200 | organism=Trichomonas_vaginalis_G3 | product=conserved hypothetical protein | location=DS113734:44992-45714(+) | length=241
TVAG_051820	Y	Y	Hydrogenosomal IM	Y		ADP/ATP carrier-2	>TVAG_051820 | organism=Trichomonas_vaginalis_G3 | product=tricarboxylate transport protein, putative | location=DS113814:11329-12534(-) | length=402
TVAG_399510	Y		Hydrogenosomal OM	Y		TvTom40-1	>TVAG_399510 | organism=Trichomonas_vaginalis_G3 | product=conserved hypothetical protein | location=DS113310:106234-107160(+) | length=309
TVAG_137270	Y		Hydrogenosomal OM	Y		Tom46	>TVAG_137270 | organism=Trichomonas_vaginalis_G3 | product=conserved hypothetical protein | location=DS113912:28425-29663(-) | length=413
TVAG_038870	Y		Hydrogenosomal OM	Y		Sam50p, Omp85 family protein, POTRA domain	>TVAG_038870 | organism=Trichomonas_vaginalis_G3 | product=conserved hypothetical protein | location=DS113308:35131-36372(+) | length=414
TVAG_190830	Y		Hydrogenosomal OM	Y		Homp38	>TVAG_190830 | organism=Trichomonas_vaginalis_G3 | product=conserved hypothetical protein | location=DS113375:5920-6948(-) | length=343
TVAG_031860	Y		Hydrogenosomal OM	Y		Hmp36-1	>TVAG_031860 | organism=Trichomonas_vaginalis_G3 | product=conserved hypothetical protein | location=DS113497:48215-49183(-) | length=323
TVAG_216170	Y		Hydrogenosomal OM	Y		Hmp36-2	>TVAG_216170 | organism=Trichomonas_vaginalis_G3 | product=conserved hypothetical protein | location=DS113443:25219-26193(-) | length=325
TVAG_455090	Y		Hydrogenosomal membrane	Y		Integral polytopic protein	>TVAG_455090 | organism=Trichomonas_vaginalis_G3 | product=conserved hypothetical protein | location=DS113894:10142-10798(-) | length=219
TVAG_447580		Y	Hydrogenosomal IM		Y	TvTim17-like protein	>TVAG_447580 | organism=Trichomonas_vaginalis_G3 | product=conserved hypothetical protein | location=DS113238:117489-118001(+) | length=171
TVAG_132350	Y			Y			>TVAG_132350 | organism=Trichomonas_vaginalis_G3 | product=conserved hypothetical protein | location=DS113908:37039-38931(+) | length=631
TVAG_106390	Y			Y			>TVAG_106390 | organism=Trichomonas_vaginalis_G3 | product=RAB-36 and, putative | location=DS113313:21396-21974(-) | length=193
TVAG_104710;TVAG_424920;TVAG_038190;TVAG_470600;TVAG_236570	Y			Y			>TVAG_104710 | organism=Trichomonas_vaginalis_G3 | product=Rabx3 protein, putative | location=DS113913:28226-28822(-) | length=199
TVAG_493810	Y						>TVAG_493810 | organism=Trichomonas_vaginalis_G3 | product=conserved hypothetical protein | location=DS113230:20909-21718(-) | length=270
TVAG_416630	Y			Y			>TVAG_416630 | organism=Trichomonas_vaginalis_G3 | product=conserved hypothetical protein | location=DS113459:59264-60202(-) | length=313
TVAG_237550	Y			Y			>TVAG_237550 | organism=Trichomonas_vaginalis_G3 | product=conserved hypothetical protein | location=DS113188:158352-159266(+) | length=305
TVAG_165270	Y			Y			>TVAG_165270 | organism=Trichomonas_vaginalis_G3 | product=conserved hypothetical protein | location=DS113249:91419-92597(-) | length=393
TVAG_353380	Y						>TVAG_353380 | organism=Trichomonas_vaginalis_G3 | product=ADP-ribosylation factor, arf, putative | location=DS113437:35670-36221(+) | length=184
TVAG_572140;TVAG_222820	Y						>TVAG_572140 | organism=Trichomonas_vaginalis_G3 | product=rho5 protein, putative | location=DS115795:1874-2443(-) | length=190;>TVAG_222820 | organism=Trichomonas_vaginalis_G3 | product=rho2, putative | location=DS113803:18347-18565(+) | length=73
TVAG_250720	Y						>TVAG_250720 | organism=Trichomonas_vaginalis_G3 | product=Rab2, putative | location=DS113479:88725-89333(-) | length=203
TVAG_118780	Y			Y			>TVAG_118780 | organism=Trichomonas_vaginalis_G3 | product=calmodulin, putative | location=DS113342:110691-111191(-) | length=167
TVAG_349870;TVAG_257310;TVAG_020610;TVAG_391920;TVAG_024790	Y						>TVAG_349870 | organism=Trichomonas_vaginalis_G3 | product=Rabx15 protein, putative | location=DS113955:1307-1900(+) | length=198
TVAG_329350	Y						>TVAG_329350 | organism=Trichomonas_vaginalis_G3 | product=Rab5, putative | location=DS113345:45060-45653(+) | length=198
TVAG_343040	Y			Y			>TVAG_329350 | organism=Trichomonas_vaginalis_G3 | product=Rab5, putative | location=DS113345:45060-45653(+) | length=198
TVAG_528800;TVAG_051830	Y						>TVAG_528800 | organism=Trichomonas_vaginalis_G3 | product=RAB-2,4,14, putative | location=DS114685:780-1397(+) | length=206
TVAG_169740	Y						>TVAG_169740 | organism=Trichomonas_vaginalis_G3 | product=RAB 19, 41 and, putative | location=DS114472:6542-7177(-) | length=212
TVAG_022120	Y			Y			>TVAG_022120 | organism=Trichomonas_vaginalis_G3 | product=conserved hypothetical protein | location=DS113768:16467-18173(-) | length=569
TVAG_079570	Y			Y			>TVAG_079570 | organism=Trichomonas_vaginalis_G3 | product=Rabx19 protein, putative | location=DS113373:87348-87932(+) | length=195
TVAG_101260	Y						>TVAG_101260 | organism=Trichomonas_vaginalis_G3 | product=Rab32, putative | location=DS113208:117684-118331(-) | length=216
TVAG_248450	Y			Y			>TVAG_248450 | organism=Trichomonas_vaginalis_G3 | product=peptidyl-tRNA hydrolase, putative | location=DS113318:53818-54393(+) | length=192
TVAG_211490	Y			Y			>TVAG_211490 | organism=Trichomonas_vaginalis_G3 | product=conserved hypothetical protein | location=DS113417:73805-75151(+) | length=449
TVAG_343970;TVAG_194850;TVAG_092870;TVAG_046840;TVAG_044560;TVAG_271230	Y						>TVAG_343970 | organism=Trichomonas_vaginalis_G3 | product=50S ribosomal protein L5p, putative | location=DS113321:19931-20440(+) | length=170;>TVAG_194850 | organism=Trichomonas_vaginalis_G3 | product=60S ribosomal protein L11, putative | location=DS11386
TVAG_433790	Y			Y			>TVAG_433790 | organism=Trichomonas_vaginalis_G3 | product=Clan MH, family M20, peptidase T-like metallopeptidase | location=DS113652:46664-48253(+) | length=530
TVAG_026100	Y			Y			>TVAG_026100 | organism=Trichomonas_vaginalis_G3 | product=conserved hypothetical protein | location=DS113272:16733-17629(-) | length=299
TVAG_321010	Y			Y			>TVAG_321010 | organism=Trichomonas_vaginalis_G3 | product=AMP dependent ligase/synthetase, putative | location=DS113656:16439-18286(+) | length=616
TVAG_301220	Y			Y			>TVAG_301220 | organism=Trichomonas_vaginalis_G3 | product=ADP-ribosylation factor, arf, putative | location=DS113307:48509-49054(-) | length=182
TVAG_159730	Y			Y			>TVAG_159730 | organism=Trichomonas_vaginalis_G3 | product=Rab78, putative | location=DS113250:35356-35967(-) | length=204
TVAG_222920	Y	Y		Y	Y		>TVAG_222920 | organism=Trichomonas_vaginalis_G3 | product=purine nucleoside phosphorylase I, putative | location=DS113803:42447-44789(-) | length=781
TVAG_282070	Y			Y			>TVAG_282070 | organism=Trichomonas_vaginalis_G3 | product=Rab8, putative | location=DS113335:81148-81738(+) | length=197
TVAG_336320	Y	Y		Y	Y		>TVAG_336320 | organism=Trichomonas_vaginalis_G3 | product=Hydroxylamine reductase, putative | location=DS113816:21668-23308(-) | length=547
TVAG_114310;TVAG_484570	Y	Y		Y	Y		>TVAG_114310 | organism=Trichomonas_vaginalis_G3 | product=peroxiredoxins, prx-1, prx-2, prx-3, putative | location=DS113602:67004-67594(+) | length=197;>TVAG_484570 | organism=Trichomonas_vaginalis_G3 | product=alkyl hydroperoxide reductase, subunit C, pu
TVAG_130330		Y					>TVAG_130330 | organism=Trichomonas_vaginalis_G3 | product=conserved hypothetical protein | location=DS113203:233003-234118(+) | length=372
TVAG_412220;TVAG_416100		Y			Y		>TVAG_412220 | organism=Trichomonas_vaginalis_G3 | product=malic enzyme, putative | location=DS113575:45951-47651(-) | length=567;>TVAG_416100 | organism=Trichomonas_vaginalis_G3 | product=malic enzyme, putative | location=DS117444:1241-2384(+) | length=38
TVAG_183500		Y			Y		>TVAG_183500 | organism=Trichomonas_vaginalis_G3 | product=succinate thiokinase subunit | location=DS113180:330345-331574(+) | length=410
TVAG_148040		Y			Y		>TVAG_148040 | organism=Trichomonas_vaginalis_G3 | product=ADP-ribosylation factor, arf, putative | location=DS113952:9752-10297(+) | length=182
TVAG_340290		Y					>TVAG_340290 | organism=Trichomonas_vaginalis_G3 | product=malic enzyme, putative | location=DS113413:16033-17736(-) | length=568
TVAG_198110;TVAG_340850		Y			Y		>TVAG_198110 | organism=Trichomonas_vaginalis_G3 | product=pyruvate-flavodoxin oxidoreductase, putative | location=DS113190:23798-27271(-) | length=1158
TVAG_164890;TVAG_113870;TVAG_393850		Y			Y		>TVAG_164890 | organism=Trichomonas_vaginalis_G3 | product=Acetyl-CoA hydrolase, putative | location=DS113979:21330-22901(-) | length=524
TVAG_088050		Y					>TVAG_088050 | organism=Trichomonas_vaginalis_G3 | product=chaperonin, putative | location=DS113624:33973-35643(-) | length=557
TVAG_036010		Y			Y		>TVAG_036010 | organism=Trichomonas_vaginalis_G3 | product=A-type flavoprotein | location=DS113183:335293-336546(+) | length=418
TVAG_496160		Y		Y			>TVAG_496160 | organism=Trichomonas_vaginalis_G3 | product=phosphofructokinase, putative | location=DS113958:8274-9248(-) | length=325
TVAG_047890		Y			Y		>TVAG_047890 | organism=Trichomonas_vaginalis_G3 | product=succinate thiokinase a subunit | location=DS113552:6591-7520(-) | length=310
TVAG_242960; TVAG_254890		Y					>TVAG_242960 | organism=Trichomonas_vaginalis_G3 | product=pyruvate-flavodoxin oxidoreductase, putative | location=DS113657:50373-53846(+) | length=1158
TVAG_318670		Y			Y		>TVAG_318670 | organism=Trichomonas_vaginalis_G3 | product=succinate thiokinase a subunit | location=DS114433:10469-11398(-) | length=310
TVAG_257780;TVAG_469020		Y		Y	Y		>TVAG_257780 | organism=Trichomonas_vaginalis_G3 | product=biotin synthase, putative | location=DS113609:53011-54564(-) | length=518;>TVAG_469020 | organism=Trichomonas_vaginalis_G3 | product=biotin synthase, putative | location=DS113728:15272-16612(+
TVAG_190450;TVAG_190470		Y					>TVAG_190450 | organism=Trichomonas_vaginalis_G3 | product=kakapo, putative | location=DS113211:170251-173046(+) | length=932
TVAG_462920		Y					>TVAG_462920 | organism=Trichomonas_vaginalis_G3 | product=phosphofructokinase, putative | location=DS113217:155982-156956(-) | length=325
TVAG_267870;TVAG_068130		Y			Y		>TVAG_267870 | organism=Trichomonas_vaginalis_G3 | product=malic enzyme, putative | location=DS113215:85079-86782(+) | length=568
TVAG_183790		Y			Y		>TVAG_183790 | organism=Trichomonas_vaginalis_G3 | product=malic enzyme, putative | location=DS113180:420325-422028(-) | length=568
TVAG_167250		Y					>TVAG_167250 | organism=Trichomonas_vaginalis_G3 | product=chaperonin, putative | location=DS113191:317837-319516(+) | length=560
TVAG_203620		Y					>TVAG_203620 | organism=Trichomonas_vaginalis_G3 | product=rubisco subunit binding-protein alpha subunit, ruba, putative | location=DS113486:25497-27170(+) | length=558
TVAG_272760					Y		>TVAG_272760 | organism=Trichomonas_vaginalis_G3 | product=glutathione reductase, putative | location=DS113562:10944-12359(+) | length=472
TVAG_037570;TVAG_361590					Y		>TVAG_037570 | organism=Trichomonas_vaginalis_G3 | product=NADH-ubiquinone oxidoreductase, putative | location=DS113723:17923-19698(-) | length=592
TVAG_259190					Y		>TVAG_259190 | organism=Trichomonas_vaginalis_G3 | product=succinate thiokinase subunit | location=DS113349:46206-47429(+) | length=408
TVAG_456770				Y			>TVAG_456770 | organism=Trichomonas_vaginalis_G3 | product=iron-sulfur cluster assembly protein, putative | location=DS113186:131173-131568(-) | length=132
TVAG_181000				Y			>TVAG_181000 | organism=Trichomonas_vaginalis_G3 | product=RAB 19, 41 and, putative | location=DS113595:53607-54203(+) | length=199
TVAG_064490				Y			>TVAG_064490 | organism=Trichomonas_vaginalis_G3 | product=rubrerythrin, putative | location=DS113389:14410-14985(-) | length=192
TVAG_038090				Y			>TVAG_038090 | organism=Trichomonas_vaginalis_G3 | product=alkyl hydroperoxide reductase, subunit C, putative | location=DS113266:26884-27474(+) | length=197
TVAG_487570				Y			>TVAG_487570 | organism=Trichomonas_vaginalis_G3 | product=peroxiredoxins, prx-1, prx-2, prx-3, putative | location=DS113376:59891-60523(+) | length=211
TVAG_206500				Y			>TVAG_206500 | organism=Trichomonas_vaginalis_G3 | product=Hydroxylamine reductase, putative | location=DS113285:148545-150173(+) | length=543
TVAG_172530				Y			>TVAG_172530 | organism=Trichomonas_vaginalis_G3 | product=peptidyl-tRNA hydrolase, putative | location=DS113193:152605-153132(-) | length=176
TVAG_119500				Y			>TVAG_119500 | organism=Trichomonas_vaginalis_G3 | product=thioredoxin, putative | location=DS113177:154615-154941(-) | length=109
TVAG_095250;TVAG_528900				Y			>TVAG_095250 | organism=Trichomonas_vaginalis_G3 | product=alkyl hydroperoxide reductase, subunit C, putative | location=DS114718:2406-2996(+) | length=197
TVAG_075420				Y			>TVAG_075420 | organism=Trichomonas_vaginalis_G3 | product=alkyl hydroperoxide reductase, subunit C, putative | location=DS113746:51288-51872(+) | length=195

## Sheet: Sam50-HA crosslinking coIP
Acession number	Protein name	Mol. weight [kDa]	Sequence coverage [%]	Peptides	Unique peptides	Score	Intensity	MS/MS Count	TvT1 A	TvT1 B	TvT1 C	TvT1 D	TvT1 Mean	Sam50 A	Sam50 B	Sam50 C	Sam50 D	Sam50 Mean	n = [Sam50 Mean - TvT1 Mean]	2n = Fold change
TVAG_178100	Sam50	43.086	68.8	28	28	323.31	26765000000	204	22.5582	19.9637	20.0614	19.1448	20.0126	30.4651	30.2494	29.8514	30.4198	30.2464	10.2338	1204.17
TVAG_332970	TvTom40-2	33.336	68.3	16	16	323.31	9777500000	108	NaN	18.279	18.1736	17.5845	13.5093	19.8891	19.4747	19.6731	18.6181	19.4138	5.90447	59.8996
TVAG_450220	TvTom40-3	34.02	29.5	7	7	183.31	299360000	46	NaN	19.7343	19.5794	19.4956	19.5794	22.6087	23.2438	22.8496	22.9865	22.9222	3.34275	10.1454
TVAG_277930	Tom36	36.483	64.9	19	19	323.31	17423000000	188	22.4866	22.6144	23.1385	22.7232	22.6688	25.3501	25.6325	25.4756	25.6637	25.5305	2.86168	7.26859
TVAG_433790		59.521	44.6	16	16	292.27	984030000	80	21.9465	21.5441	22.2217	22.8357	22.137	24.4314	24.4298	25.301	24.2056	24.592	2.45495	5.48294
TVAG_336320		59.921	38.6	15	13	116.75	755790000	63	20.5527	20.7864	21.3071	21.144	20.9652	23.7551	23.5519	22.2753	23.9266	23.3772	2.41203	5.32221
TVAG_283120	Homp19	18.823	28.5	4	4	30.127	181690000	23	NaN	20.076	NaN	18.7393	19.4077	21.5185	21.375	22.3543	21.7933	21.7603	2.35258	5.10735
TVAG_216170		36.001	50.9	14	14	323.31	3619000000	94	24.7206	22.8531	23.0948	22.9651	23.03	25.4495	25.6213	24.5228	25.8461	25.3599	2.32993	5.02779
TVAG_222920		84.082	24.4	14	14	187.5	320630000	48	22.092	20.1176	20.3667	20.1284	20.2475	22.4925	22.6582	22.0953	22.7384	22.4961	2.2486	4.75221
TVAG_104250;TVAG_590550		34.945	66	18	18	323.31	12221000000	157	25.8057	25.0865	25.0398	24.9498	25.0632	27.2404	27.338	26.8323	27.5117	27.2306	2.1674	4.49213
TVAG_301220		20.781	54.7	7	1	150.64	3059300000	55	20.5099	22.5746	21.845	21.8137	21.8293	24.5409	23.2753	24.0138	23.3049	23.7837	1.95443	3.87561
TVAG_031860		35.785	46.3	14	14	117.23	1058400000	74	23.29	22.3842	22.2016	22.1584	22.2929	24.4848	24.284	23.4951	24.4105	24.1686	1.8757	3.6698
TVAG_440200		25.946	41.7	8	8	101.07	1360500000	57	23.0079	22.0478	21.6244	21.6428	21.8453	23.8095	24.0806	22.8404	23.9878	23.6796	1.83427	3.56592
TVAG_137270	Tom46	45.807	27.9	8	8	74.838	461350000	42	20.0886	20.0358	20.4357	20.1003	20.0945	21.5516	21.8236	21.8425	22.4628	21.9201	1.82563	3.54461
TVAG_051820		44.592	25.2	11	11	131.34	974030000	79	22.8837	22.2779	22.0618	22.0277	22.1698	24.0841	24.0793	23.4842	24.0309	23.9196	1.74983	3.36318
TVAG_455090		22.66	47.2	7	7	211.28	2170800000	80	23.3846	22.6156	22.8264	22.5169	22.721	24.9513	24.7696	23.4182	24.5236	24.4157	1.69468	3.23704
TVAG_321010		70.426	19.5	10	10	97.762	322070000	52	20.0672	20.1325	20.0636	20.5113	20.0998	21.5048	21.6713	22.2496	21.6981	21.781	1.68115	3.20683
TVAG_026100		34.25	15.1	4	4	323.31	166430000	35	18.9092	19.6474	19.6509	19.7129	19.6492	20.9855	20.8522	21.6996	21.0143	21.1379	1.4887	2.80636
TVAG_159730		22.388	46.3	7	7	117.36	466030000	36	21.0304	21.9688	22.0573	21.9132	21.941	23.3302	22.7055	24.155	22.4082	23.1497	1.20873	2.31133
TVAG_282070		21.895	43.4	5	5	101.57	246150000	26	21.4657	20.7589	20.8586	20.8076	20.8331	21.73	21.7362	22.7152	21.9825	22.041	1.20787	2.30997
TVAG_132350		70.053	11.4	6	6	58.394	204660000	20	NaN	NaN	NaN	20.5254	20.5254	21.897	21.5356	21.6159	21.5924	21.6602	1.13482	2.19592
TVAG_399510	TvTom40-1	34.753	17.2	4	4	41.561	213990000	23	NaN	NaN	20.2205	NaN	20.2205	21.4691	21.6187	20.7596	21.4862	21.3334	1.1129	2.1628
TVAG_237680		34.656	30.7	11	11	114.15	1879000000	90	22.51	23.1297	22.7532	22.9202	22.8367	23.9527	23.4285	24.519	23.5128	23.8532	1.01655	2.02308
TVAG_455310		21.956	47.4	8	3	63.361	448610000	20	NaN	18.4506	17.9813	17.7216	17.9813	19.0702	18.8308	18.8115	19.0753	18.9469	0.96565	1.95294
TVAG_114310;TVAG_484570		21.953	58.7	14	10	323.31	21088000000	161	24.5718	26.696	26.6453	26.5452	26.5952	27.3472	27.2645	28.1209	27.3885	27.5303	0.935075	1.91199
TVAG_349870;TVAG_257310;TVAG_020610;TVAG_391920;TVAG_024790		21.335	40.1	6	3	74.254	111100000	22	NaN	20.2138	19.8534	20.7561	20.2138	20.5422	20.3416	23.011	20.554	21.1122	0.8984	1.864
TVAG_496160		35.206	22.8	6	6	202.77	398390000	39	21.9033	21.4204	21.5216	21.6698	21.5957	23.0775	23.0861	20.9843	22.7467	22.4737	0.87795	1.83776
TVAG_075420		21.915	43.3	6	5	246.48	789510000	19	20.4018	19.9294	19.7127	19.7204	19.8249	21.8509	20.2475	20.5186	19.9742	20.6478	0.8229	1.76896
TVAG_022120		66.433	16.4	6	6	94.573	95862000	41	NaN	19.4515	19.3439	19.0415	19.3439	20.0869	19.5566	20.2062	19.7993	19.9123	0.56835	1.48283
TVAG_237140		68.847	19.6	9	2	118.32	175210000	47	21.2627	20.9728	21.4512	21.2466	21.2547	20.9851	20.8398	20.9439	21.0225	20.9478	-0.306875	0.808391
TVAG_055200		18.118	27.2	3	3	23.116	125900000	18	20.6675	20.8981	21.0292	21.0164	20.9573	20.1148	19.6992	20.258	20.4194	20.1228	-0.83445	0.560797
TVAG_198110;TVAG_340850		127.97	42.3	38	14	323.31	6841300000	306	26.637	27.2682	27.2217	27.2678	27.2447	26.2276	26.1776	24.813	26.1352	25.8383	-1.40635	0.377265
TVAG_184180;TVAG_184140;TVAG_174190;TVAG_457430;TVAG_331660;TVAG_019240;TVAG_110540;TVAG_441950;TVAG_184170;TVAG_159980;TVAG_069570;TVAG_110140;TVAG_441960;TVAG_264700;TVAG_184150;TVAG_174180;TVAG_141620;TVAG_139710		8.776	62.3	4	3	48.518	235940000	27	20.3304	22.5395	22.6133	22.5649	22.5522	21.1703	21.1054	21.2416	20.8203	21.0844	-1.4678	0.361533
TVAG_395550		57.21	30.8	15	2	149.87	983150000	75	24.8403	24.9433	25.0175	24.9182	24.9307	24.0679	23.8715	21.0918	23.827	23.2146	-1.71615	0.30436
TVAG_391760		34.758	23.5	7	7	173.4	220760000	31	22.7882	22.2215	22.7822	22.4069	22.5945	21.2566	21.0662	19.9927	20.8164	20.783	-1.81152	0.28489
TVAG_088050		59.113	48	22	2	323.31	2250000000	110	27.9027	26.3927	26.4116	26.3389	26.4021	24.7722	24.7184	24.0037	24.5886	24.5207	-1.88138	0.271425
TVAG_242960		128.04	39.8	33	6	204.24	1267400000	60	24.0563	24.5336	24.6307	24.3037	24.4187	22.9582	23.5553	20.6582	22.7545	22.4815	-1.93715	0.261132
TVAG_230580		127.99	38.5	33	2	244.04	1080600000	67	23.9672	24.6363	24.5668	24.5598	24.5633	22.9757	22.8844	21.5898	22.9464	22.5991	-1.96423	0.256277
TVAG_183500		43.791	49.4	15	3	323.31	1409700000	127	25.1599	25.7853	25.9324	25.8186	25.8019	24.3232	23.5541	23.5453	23.6813	23.776	-2.02592	0.245548
TVAG_259190		43.802	38.8	12	5	62.586	225070000	40	22.6921	23.7726	23.6916	23.7239	23.7077	21.5946	21.8463	21.2376	20.9774	21.414	-2.29372	0.203948
TVAG_238830		63.219	66	27	6	323.31	12708000000	215	28.2992	28.8481	28.8052	28.6312	28.7182	26.6512	26.5689	25.7716	26.3035	26.3238	-2.3944	0.190201
TVAG_412220;TVAG_416100		62.952	53.9	25	3	253.2	815350000	42	23.9226	24.8728	25.1378	25.0529	24.9628	22.2254	22.6638	22.3134	22.602	22.4512	-2.51165	0.175355
TVAG_161100;TVAG_044510;TVAG_163000;TVAG_151220;TVAG_300470;TVAG_206270;TVAG_184320;TVAG_137250;TVAG_397610;TVAG_171670;TVAG_246820;TVAG_213730		71.255	24.1	12	12	226.4	103020000	47	20.7078	23.6024	23.406	23.8067	23.5042	19.7079	21.3677	19.7965	21.0836	20.4889	-3.01528	0.123684
TVAG_340290		63.269	62.8	26	10	180.59	2022800000	87	25.6567	26.66	26.7325	26.5585	26.6093	23.6513	23.4835	23.2122	23.5772	23.481	-3.12825	0.114368
TVAG_318670;TVAG_165340		32.468	45.6	8	4	323.31	469980000	51	24.2446	24.4905	24.342	24.605	24.4162	20.053	21.8167	21.6075	20.9257	21.1007	-3.31547	0.100448
TVAG_167250		59.99	32.7	15	10	211.39	97167000	26	23.5527	22.5817	22.5613	22.6448	22.6132	19.0461	19.4645	19.1585	19.2339	19.2257	-3.38745	0.09556
TVAG_456920;TVAG_062880;TVAG_034440;TVAG_008680;TVAG_525430;TVAG_200200;TVAG_073810;TVAG_148390;TVAG_148400;TVAG_073800;TVAG_289290		49.954	29.8	11	8	224.67	303650000	49	21.8696	24.9616	24.8163	24.8425	24.8294	21.2642	20.9174	21.5499	21.5307	21.3156	-3.51385	0.0875439
TVAG_079570		21.308	23.2	4	4	112.39	105100000	27	NaN	19.1253	19.0871	19.0284	19.0871	20.0903	20.4789	20.8925	NaN	15.3654	-3.72168	0.0757991
TVAG_248450		21.228	17.3	2	2	41.729	79680000	6	NaN	19.1103	NaN	19.316	19.2131	20.6396	20.6281	20.2488	NaN	15.3791	-3.83397	0.0701227
TVAG_195900		32.681	34.6	6	6	77.413	312820000	28	NaN	20.5869	20.9214	20.6872	20.6872	22.3072	NaN	21.4369	22.2586	16.5007	-4.18652	0.05492
TVAG_038870		47.027	21.8	7	7	58.494	162480000	20	20.8024	20.6355	20.6514	20.5994	20.6434	21.1864	NaN	22.2512	20.9539	16.0979	-4.54552	0.0428214
TVAG_410350		15.161	33.1	3	3	18.997	49603000	11	20.4608	NaN	NaN	NaN	20.4608	20.0708	20.1835	NaN	19.9265	15.0452	-5.4156	0.0234284
TVAG_257780;TVAG_469020		58.68	19.7	6	6	43.509	124680000	16	21.3297	NaN	NaN	20.9082	21.119	20.7285	20.9097	NaN	21.0906	15.6822	-5.4368	0.0230866
TVAG_036010		46.395	32.9	8	8	190.04	355010000	37	22.789	21.9577	22.3733	22.304	22.3387	22.3426	22.0707	NaN	22.3654	16.6947	-5.64402	0.0199977
TVAG_463940;TVAG_067400;TVAG_013320;TVAG_354110;TVAG_013330;TVAG_354100		48.361	26.8	8	8	234.74	607240000	28	23.6835	24.306	24.3436	23.294	23.9947	NaN	23.0843	21.1217	24.1438	17.0875	-6.90725	0.00833126
TVAG_462920		34.547	30.6	8	7	85.968	274580000	34	22.2337	23.159	22.9659	23.0218	22.9938	21.3547	21.6692	20.421	NaN	15.8612	-7.13258	0.00712658
TVAG_203620		59.224	48.1	22	3	26.02	147240000	18	24.0151	22.436	22.4554	22.3221	22.4457	19.9816	20.3306	20.6296	NaN	15.2355	-7.21025	0.00675303
TVAG_363390;TVAG_043170;TVAG_043070;TVAG_043060;TVAG_360700;TVAG_300000;TVAG_345360;TVAG_038440		36.262	26.5	8	8	56.729	68802000	32	20.6484	22.7979	22.6023	22.698	22.6502	NaN	20.5956	18.3403	20.551	14.8717	-7.77848	0.00455455
TVAG_169060		20.971	13.3	2	2	48.247	29659000	12	NaN	18.7713	NaN	18.7034	18.7374	NaN	19.8149	20.807	NaN	10.1555	-8.58193	0.00260966
TVAG_528800;TVAG_051830		23.034	15.6	3	3	33.272	44416000	14	NaN	18.9707	19.096	18.5973	18.9707	NaN	19.6887	20.3406	NaN	10.0073	-8.96338	0.00200334
TVAG_350580;TVAG_207300		21.973	34.8	6	4	44.465	90064000	21	NaN	19.9238	19.5749	20.2125	19.9238	NaN	21.0736	21.5187	NaN	10.6481	-9.27573	0.00161335
TVAG_485210;TVAG_337240;TVAG_310030;TVAG_249200;TVAG_200190;TVAG_172680;TVAG_160060;TVAG_149090;TVAG_090470;TVAG_054030;TVAG_512800;TVAG_150270;TVAG_534990		41.838	47.6	12	12	323.31	576810000	59	23.5183	26.1047	26.3275	25.8615	25.9831	NaN	22.8722	21.7269	22.161	16.69	-9.29308	0.00159406
TVAG_169740		23.142	39.8	7	5	68.38	37610000	26	NaN	19.6831	19.6109	NaN	19.647	NaN	20.101	20.9323	NaN	10.2583	-9.38867	0.00149186
TVAG_182620		50.876	11.3	4	4	29.878	99121000	17	20.508	20.1934	20.4026	19.8642	20.298	NaN	20.9896	NaN	20.3141	10.3259	-9.97207	0.000995649
TVAG_133030		46.77	16.1	6	6	98.654	139380000	20	21.2093	21.7878	21.5834	21.7406	21.662	NaN	20.4257	20.5459	NaN	10.2429	-11.4191	0.000365181
TVAG_183790		63.101	51.7	23	4	27.787	200520000	15	23.368	22.6107	23.2331	22.2618	22.9219	NaN	21.0431	20.6583	NaN	10.4253	-12.4966	0.000173047
TVAG_065320;TVAG_151010;TVAG_384490		22.414	10.8	2	2	21.301	22090000	7	NaN	NaN	NaN	17.4167	17.4167	NaN	NaN	20.2232	NaN	NaN	NaN	TvT1 only
TVAG_222450		21.813	32.2	5	4	26.24	29913000	14	NaN	NaN	18.2651	NaN	18.2651	NaN	NaN	20.6319	NaN	NaN	NaN	TvT1 only
TVAG_101260		24.684	19.5	4	4	82.587	26995000	15	NaN	18.4144	NaN	17.9549	18.1846	NaN	NaN	20.1066	NaN	NaN	NaN	TvT1 only
TVAG_329350		21.507	17.3	3	3	45.224	20654000	14	NaN	18.0068	18.169	18.4936	18.169	NaN	NaN	20.0696	NaN	NaN	NaN	TvT1 only
TVAG_331490;TVAG_006280		22.841	20.4	4	4	48.861	70269000	16	NaN	19.3748	19.1917	19.2191	19.2191	NaN	NaN	20.8741	NaN	NaN	NaN	TvT1 only
TVAG_478360		10.738	11.5	1	1	18.953	113620000	10	NaN	18.947	NaN	19.5438	19.2454	NaN	NaN	20.6864	NaN	NaN	NaN	TvT1 only
TVAG_106390		21.011	48.4	7	7	62.951	82703000	9	NaN	NaN	NaN	20.2786	20.2786	NaN	NaN	21.6635	NaN	NaN	NaN	TvT1 only
TVAG_118780		19.052	33.7	5	5	56.947	42603000	17	NaN	18.4253	18.3748	18.5817	18.4253	NaN	NaN	19.7053	NaN	NaN	NaN	TvT1 only
TVAG_343040		31.084	17.8	4	4	69.012	90948000	23	NaN	19.1637	19.4289	19.5223	19.4289	NaN	NaN	20.6474	NaN	NaN	NaN	TvT1 only
TVAG_216900		21.89	18.1	3	2	31.134	19846000	5	NaN	19.3476	19.3101	19.2502	19.3101	NaN	NaN	20.352	NaN	NaN	NaN	TvT1 only
TVAG_181000		21.389	15.7	3	3	18.11	19339000	5	NaN	18.6827	NaN	NaN	18.6827	NaN	NaN	19.3439	NaN	NaN	NaN	TvT1 only
TVAG_286460		22.612	15.2	2	2	16.727	34771000	11	NaN	NaN	19.1065	19.1622	19.1344	NaN	NaN	19.5495	NaN	NaN	NaN	TvT1 only
TVAG_234440		81.327	7.7	5	5	30.421	20030000	14	NaN	19.4141	19.0823	19.1586	19.1586	NaN	NaN	18.7413	NaN	NaN	NaN	TvT1 only
TVAG_110250		45.551	15.3	5	5	31.431	47200000	6	NaN	19.8427	NaN	20.154	19.9984	NaN	NaN	NaN	19.3579	NaN	NaN	TvT1 only
TVAG_037570;TVAG_361590		65.085	17.4	10	10	69.126	134360000	28	21.4778	21.4628	21.1014	21.0012	21.2821	20.7307	20.6306	NaN	NaN	NaN	NaN	TvT1 only
TVAG_343970;TVAG_194850;TVAG_092870;TVAG_046840;TVAG_044560;TVAG_271230		19.337	11.8	2	2	18.382	41067000	13	19.4623	20.7825	NaN	20.5787	20.5787	NaN	19.8706	NaN	NaN	NaN	NaN	TvT1 only
TVAG_317280;TVAG_379100		16.06	24.5	3	3	36.24	4620600	7	NaN	19.331	19.359	20.0647	19.359	NaN	NaN	18.6095	NaN	NaN	NaN	TvT1 only
TVAG_462690;TVAG_420140;TVAG_314710;TVAG_263040;TVAG_178710;TVAG_106800		24.462	15.3	3	3	20.558	13648000	10	NaN	20.2037	19.9307	19.9133	19.9307	NaN	NaN	NaN	NaN	NaN	NaN	TvT1 only
TVAG_095250;TVAG_528900		22.135	40.8	7	4	36.068	268810000	8	NaN	22.7615	22.8698	22.8778	22.8698	NaN	NaN	21.611	NaN	NaN	NaN	TvT1 only
TVAG_583060;TVAG_379260;TVAG_335480;TVAG_239500;TVAG_131210;TVAG_098450;TVAG_098430		28.608	14.9	3	3	47.284	24456000	19	NaN	21.4916	21.4668	21.1179	21.4668	NaN	NaN	19.3282	NaN	NaN	NaN	TvT1 only
TVAG_228780;TVAG_454470;TVAG_344880		39.154	18.9	5	5	86.824	22471000	12	NaN	20.7421	22.853	20.9111	20.9111	NaN	NaN	NaN	NaN	NaN	NaN	TvT1 only
TVAG_047890		32.653	30.7	7	3	22.179	111190000	18	21.8042	22.9986	23.3094	22.4228	22.7107	NaN	20.9064	NaN	NaN	NaN	NaN	TvT1 only
TVAG_293770		34.573	15.6	5	4	37.486	35413000	9	NaN	21.3773	21.2761	21.3711	21.3711	NaN	NaN	NaN	NaN	NaN	NaN	TvT1 only
TVAG_274830;TVAG_199270;TVAG_009840;TVAG_221870		27.489	19.3	5	5	34.063	17889000	13	NaN	19.7865	21.1679	21.1464	21.1464	NaN	NaN	NaN	NaN	NaN	NaN	TvT1 only
TVAG_411440;TVAG_499760;TVAG_291690		10.899	36.4	3	3	33.777	22222000	12	NaN	21.8708	21.3002	21.2034	21.3002	NaN	NaN	18.9655	NaN	NaN	NaN	TvT1 only
TVAG_038850;TVAG_335510;TVAG_247370		98.458	6	5	5	93.993	6406900	11	NaN	20.0091	20.06	20.1679	20.06	NaN	NaN	17.6599	NaN	NaN	NaN	TvT1 only
TVAG_344700;TVAG_365810		34.345	18	4	1	39.746	31860000	16	NaN	22.5345	22.1885	22.2501	22.2501	NaN	NaN	19.3758	NaN	NaN	NaN	TvT1 only
TVAG_360870;TVAG_359090;TVAG_312330;TVAG_206890;TVAG_196270;TVAG_519620;TVAG_523980;TVAG_024080;TVAG_345420;TVAG_448410;TVAG_043330		50.113	21.2	6	1	230.31	141690000	12	21.0903	24.4237	25.0756	22.6467	23.5352	NaN	NaN	20.5634	NaN	NaN	NaN	TvT1 only
TVAG_476810;TVAG_164550		40.381	17.8	6	1	51.977	38277000	21	NaN	22.512	22.42	21.7062	22.42	NaN	NaN	NaN	NaN	NaN	NaN	TvT1 only
TVAG_303050;TVAG_119970;TVAG_459170;TVAG_329630;TVAG_099510		16.316	34.4	4	3	194.98	39559000	16	NaN	22.4546	22.0315	21.7257	22.0315	NaN	NaN	19.0301	NaN	NaN	NaN	TvT1 only
TVAG_414510;TVAG_348090;TVAG_142060;TVAG_047460		28.098	17.4	4	4	26.703	12542000	12	NaN	21.0382	20.9532	20.3513	20.9532	NaN	NaN	17.7883	NaN	NaN	NaN	TvT1 only
TVAG_204360		35.71	28.9	5	3	72.091	27504000	12	NaN	22.6169	21.4221	23.0577	22.6169	NaN	NaN	NaN	NaN	NaN	NaN	TvT1 only
TVAG_464170		53.318	23.5	9	0	97.655	113840000	26	21.4681	24.962	23.838	24.1987	24.0183	NaN	NaN	20.209	NaN	NaN	NaN	TvT1 only
TVAG_276410;TVAG_016880		93.324	19.5	14	14	140.46	68757000	47	20.6143	23.2963	23.357	23.0724	23.1844	NaN	NaN	19.3801	NaN	NaN	NaN	TvT1 only
TVAG_092490;TVAG_231350		71.377	38.3	19	18	176.73	223850000	42	23.8776	25.2745	25.1795	25.2627	25.2211	21.3223	21.3096	21.7237	NaN	NaN	NaN	TvT1 only
TVAG_366380;TVAG_146910;TVAG_193800;TVAG_476100		39.241	38.5	12	1	267.98	329000000	33	23.3086	25.8279	25.842	25.6328	25.7303	NaN	NaN	21.2402	NaN	NaN	NaN	TvT1 only
TVAG_402580		68.641	4.9	3	3	16.914	1019400	3	NaN	17.9514	18.3824	18.1479	18.1479	NaN	NaN	NaN	NaN	NaN	NaN	TvT1 only
TVAG_377380		99.095	2.6	2	2	11.605	802450	3	NaN	18.1975	18.5132	NaN	18.3554	NaN	NaN	NaN	NaN	NaN	NaN	TvT1 only
TVAG_212500		55.49	3.6	2	2	11.845	1206800	3	NaN	18.4577	18.4187	18.4537	18.4537	NaN	NaN	NaN	NaN	NaN	NaN	TvT1 only
TVAG_190130;TVAG_140190;TVAG_121380;TVAG_225760;TVAG_057020		12.204	18.1	2	2	51.616	3187500	10	NaN	18.4061	18.4675	18.5953	18.4675	NaN	NaN	NaN	NaN	NaN	NaN	TvT1 only
TVAG_438860;TVAG_016640		15.546	16.9	2	2	12.616	1288800	4	NaN	18.537	18.4706	18.3363	18.4706	NaN	NaN	NaN	NaN	NaN	NaN	TvT1 only
TVAG_047990		75.781	3.7	2	2	12.254	1877600	2	NaN	NaN	18.6957	18.9044	18.8001	NaN	NaN	NaN	NaN	NaN	NaN	TvT1 only
TVAG_470120		20.245	27.7	2	2	16.841	1389600	3	NaN	18.2706	18.8292	18.8143	18.8143	NaN	NaN	NaN	NaN	NaN	NaN	TvT1 only
TVAG_239660;TVAG_365590		44.809	8.3	3	3	17.526	20242000	5	18.8253	NaN	NaN	NaN	18.8253	NaN	NaN	NaN	NaN	NaN	NaN	TvT1 only
TVAG_491670;TVAG_320780;TVAG_241160;TVAG_228520;TVAG_471530;TVAG_009420;TVAG_009460		42.469	8.5	3	3	20.68	2414900	5	NaN	18.8679	19.1971	18.7523	18.8679	NaN	NaN	NaN	NaN	NaN	NaN	TvT1 only
TVAG_133890		110.86	2.9	2	2	12.311	1729900	4	NaN	19.0138	18.9461	18.9185	18.9461	NaN	NaN	NaN	NaN	NaN	NaN	TvT1 only
TVAG_062520		19.882	18.3	3	3	17.328	3077300	5	NaN	18.9812	18.7602	19.133	18.9812	NaN	NaN	NaN	NaN	NaN	NaN	TvT1 only
TVAG_340750		50.088	7.7	2	2	11.437	1865900	2	NaN	NaN	18.8961	19.1124	19.0042	NaN	NaN	NaN	NaN	NaN	NaN	TvT1 only
TVAG_377780		65.735	5.3	2	2	11.796	1848000	2	NaN	19.0321	19.1128	19.0187	19.0321	NaN	NaN	NaN	NaN	NaN	NaN	TvT1 only
TVAG_348330		106.89	3.7	3	3	17.371	29494000	5	NaN	19.1211	18.8948	19.328	19.1211	NaN	NaN	NaN	NaN	NaN	NaN	TvT1 only
TVAG_365520		74.941	2.9	2	2	11.401	2248700	2	NaN	NaN	19.0767	19.242	19.1594	NaN	NaN	NaN	NaN	NaN	NaN	TvT1 only
TVAG_291620		57.982	5.4	2	2	24.343	2001300	3	NaN	19.1429	19.22	19.175	19.175	NaN	NaN	NaN	NaN	NaN	NaN	TvT1 only
TVAG_397250		41.781	7.5	2	2	20.222	11474000	8	NaN	19.1006	19.4454	19.2159	19.2159	NaN	NaN	NaN	NaN	NaN	NaN	TvT1 only
TVAG_123140		67.498	5.2	2	2	16.942	2648600	2	NaN	19.1807	19.2241	19.3099	19.2241	NaN	NaN	NaN	NaN	NaN	NaN	TvT1 only
TVAG_477470;TVAG_249740;TVAG_144550;TVAG_107720;TVAG_074480		24.309	8.4	2	2	24.494	6121400	12	NaN	19.2577	19.1183	19.2248	19.2248	NaN	NaN	NaN	NaN	NaN	NaN	TvT1 only
TVAG_208470		81.633	5.5	3	3	20.362	2215600	4	NaN	19.0927	19.2519	19.2736	19.2519	NaN	NaN	NaN	NaN	NaN	NaN	TvT1 only
TVAG_495360;TVAG_173990;TVAG_139990;TVAG_010560;TVAG_204310;TVAG_474000;TVAG_259540;TVAG_041350		21.764	10.8	2	2	12.004	199400000	4	NaN	NaN	19.2444	19.2651	19.2548	NaN	NaN	NaN	NaN	NaN	NaN	TvT1 only
TVAG_220300		10.922	43.4	3	2	24.213	4928900	7	NaN	19.8879	19.328	19.0473	19.328	NaN	NaN	NaN	NaN	NaN	NaN	TvT1 only
TVAG_156680		68.999	7.1	3	3	18.833	2330800	3	NaN	19.0882	19.6095	NaN	19.3489	NaN	NaN	NaN	NaN	NaN	NaN	TvT1 only
TVAG_440820;TVAG_361480		18.38	18.6	2	1	44.658	5114300	11	NaN	19.4658	19.3261	19.3672	19.3672	NaN	NaN	NaN	NaN	NaN	NaN	TvT1 only
TVAG_301810		67.519	8.8	4	4	24.34	2610900	4	NaN	19.3707	19.0743	19.4737	19.3707	NaN	NaN	NaN	NaN	NaN	NaN	TvT1 only
TVAG_049830;TVAG_263800;TVAG_121610		94.995	6.2	4	4	27.348	2852100	4	NaN	19.3485	19.412	19.4252	19.412	NaN	NaN	NaN	NaN	NaN	NaN	TvT1 only
TVAG_366360		28.415	11.4	3	3	17.735	2468100	6	NaN	19.3971	19.4998	19.5406	19.4998	NaN	NaN	NaN	NaN	NaN	NaN	TvT1 only
TVAG_420390;TVAG_213710;TVAG_139300		67.119	6	2	2	12.524	2435700	4	NaN	19.2861	19.58	19.5177	19.5177	NaN	NaN	NaN	NaN	NaN	NaN	TvT1 only
TVAG_244120		36.785	9.5	2	2	14.939	2594400	2	NaN	19.5059	19.5426	NaN	19.5242	NaN	NaN	NaN	NaN	NaN	NaN	TvT1 only
TVAG_192480;TVAG_185880;TVAG_114810;TVAG_067370		11.582	25.5	2	2	14.879	5634800	4	NaN	19.5892	NaN	NaN	19.5892	NaN	NaN	NaN	NaN	NaN	NaN	TvT1 only
TVAG_154680		108.81	5.3	5	2	11.541	2846700	2	NaN	NaN	19.7555	19.47	19.6128	NaN	NaN	NaN	NaN	NaN	NaN	TvT1 only
TVAG_340630		35.116	10.9	3	3	18.764	50490000	10	NaN	19.5541	NaN	19.6803	19.6172	NaN	NaN	NaN	NaN	NaN	NaN	TvT1 only
TVAG_466660;TVAG_466720;TVAG_466730		58.728	9.5	3	3	18.928	4427800	4	NaN	19.7641	19.6243	19.5842	19.6243	NaN	NaN	NaN	NaN	NaN	NaN	TvT1 only
TVAG_086300;TVAG_482300;TVAG_178600;TVAG_110530;TVAG_099980		13.91	18.7	2	2	12.78	7146700	4	NaN	19.6634	19.6454	19.7612	19.6634	NaN	NaN	NaN	NaN	NaN	NaN	TvT1 only
TVAG_462940		27.122	16.9	3	3	37.629	3623800	5	NaN	NaN	19.7019	19.6596	19.6807	NaN	NaN	NaN	NaN	NaN	NaN	TvT1 only
TVAG_061930		61.156	7.2	3	3	23.373	8773700	8	NaN	19.7426	19.7108	20.0099	19.7426	NaN	NaN	NaN	NaN	NaN	NaN	TvT1 only
TVAG_018930		73.219	9.9	5	4	50.893	4182900	9	NaN	19.9816	19.8567	19.8682	19.8682	NaN	NaN	NaN	NaN	NaN	NaN	TvT1 only
TVAG_484060;TVAG_447820;TVAG_344720;TVAG_110890;TVAG_070530;TVAG_026230;TVAG_434650		22.412	18.5	4	4	24.485	9479400	12	NaN	19.9345	19.9413	20.0358	19.9413	NaN	NaN	NaN	NaN	NaN	NaN	TvT1 only
TVAG_276360;TVAG_200220;TVAG_148950;TVAG_159780		24.268	11.8	2	2	11.786	8149300	2	NaN	20.0301	19.8593	NaN	19.9447	NaN	NaN	NaN	NaN	NaN	NaN	TvT1 only
TVAG_379550		55.742	6.1	3	3	29.331	17571000	6	21.3973	19.9095	20.034	19.9182	19.9761	NaN	NaN	NaN	NaN	NaN	NaN	TvT1 only
TVAG_137820;TVAG_066690		57.849	8.8	3	3	23.818	5424500	4	NaN	19.9201	20.4819	20.0003	20.0003	NaN	NaN	NaN	NaN	NaN	NaN	TvT1 only
TVAG_185180;TVAG_185170;TVAG_185160;TVAG_006170		21.002	11.2	2	2	20.442	8946400	10	NaN	20.1814	19.9616	20.0182	20.0182	NaN	NaN	NaN	NaN	NaN	NaN	TvT1 only
TVAG_453110;TVAG_324980		55.652	8.5	3	3	21.81	6333500	6	NaN	20.0427	21.0643	20.0188	20.0427	NaN	NaN	NaN	NaN	NaN	NaN	TvT1 only
TVAG_163900		16.072	25.8	3	2	21.008	9185600	4	NaN	20.1382	20.0867	20.1197	20.1197	NaN	NaN	NaN	NaN	NaN	NaN	TvT1 only
TVAG_464010		63.305	6.8	3	3	17.618	9673900	4	19.7846	20.1157	20.1272	20.5295	20.1214	NaN	NaN	NaN	NaN	NaN	NaN	TvT1 only
TVAG_258220		177.62	2.5	4	4	23.326	4066300	7	NaN	20.2909	19.6788	20.1241	20.1241	NaN	NaN	NaN	NaN	NaN	NaN	TvT1 only
TVAG_072120		33.347	11	2	2	18.511	4227200	4	NaN	20.1231	20.1912	20.4492	20.1912	NaN	NaN	NaN	NaN	NaN	NaN	TvT1 only
TVAG_420260		67.896	9.3	4	4	97.574	15938000	7	NaN	20.2987	20.2134	20.2431	20.2431	NaN	NaN	NaN	NaN	NaN	NaN	TvT1 only
TVAG_354040;TVAG_354020		44.083	10	3	3	40.465	6515000	5	NaN	20.2514	20.2453	20.1882	20.2453	NaN	NaN	NaN	NaN	NaN	NaN	TvT1 only
TVAG_038420		191.44	2.7	3	3	20.023	5004800	4	NaN	20.4214	20.1673	20.2954	20.2954	NaN	NaN	NaN	NaN	NaN	NaN	TvT1 only
TVAG_364270;TVAG_350510		58.304	11.4	5	5	40.196	7549400	10	19.4435	20.4318	20.3938	20.2141	20.3039	NaN	NaN	NaN	NaN	NaN	NaN	TvT1 only
TVAG_261950		14.972	22.9	3	3	21.287	9617500	6	NaN	22.1762	20.3114	20.25	20.3114	NaN	NaN	NaN	NaN	NaN	NaN	TvT1 only
TVAG_398480;TVAG_182370		60.443	10	4	4	41.097	8923500	4	NaN	20.4765	20.4549	20.7256	20.4765	NaN	NaN	NaN	NaN	NaN	NaN	TvT1 only
TVAG_490240;TVAG_454000;TVAG_113720;TVAG_064640;TVAG_466650		34.848	13.6	3	3	34.192	8802100	7	NaN	20.5785	20.111	20.491	20.491	NaN	NaN	NaN	NaN	NaN	NaN	TvT1 only
TVAG_337950;TVAG_306310;TVAG_302830;TVAG_215980;TVAG_189070;TVAG_140290;TVAG_380870		15.917	23.7	3	3	27.368	16621000	7	NaN	20.5729	NaN	20.4396	20.5063	NaN	NaN	NaN	NaN	NaN	NaN	TvT1 only
TVAG_429930		71.469	9.9	5	5	78.048	8433500	8	20.1214	20.5185	20.8325	20.579	20.5488	NaN	NaN	NaN	NaN	NaN	NaN	TvT1 only
TVAG_318870		87.26	7.2	4	4	26.177	5400900	7	NaN	20.55	20.4971	20.6435	20.55	NaN	NaN	NaN	NaN	NaN	NaN	TvT1 only
TVAG_153560;TVAG_155020;TVAG_034720;TVAG_155010;TVAG_034730		83.689	8.5	4	4	33.021	230980000	8	NaN	21.3016	20.5338	20.5823	20.5823	NaN	NaN	NaN	NaN	NaN	NaN	TvT1 only
TVAG_171100;TVAG_171090;TVAG_133920;TVAG_534540;TVAG_495880;TVAG_455680;TVAG_371320;TVAG_239990		37.065	7.5	2	2	13.085	7597700	6	NaN	20.6917	20.6318	20.4759	20.6318	NaN	NaN	NaN	NaN	NaN	NaN	TvT1 only
TVAG_303600		57.974	6.2	3	3	20.98	10226000	5	NaN	20.8133	20.6968	20.8258	20.8133	NaN	NaN	NaN	NaN	NaN	NaN	TvT1 only
TVAG_253630		72.578	11.1	7	5	54.419	207860000	16	21.9105	20.8511	20.8009	20.9535	20.9023	NaN	NaN	NaN	NaN	NaN	NaN	TvT1 only
TVAG_422780		43.553	14.6	4	4	25.669	16967000	11	NaN	20.9061	20.8734	21.2544	20.9061	NaN	NaN	NaN	NaN	NaN	NaN	TvT1 only
TVAG_003900		10.746	19.8	2	2	26.452	57992000	6	NaN	20.9528	20.9213	20.8256	20.9213	NaN	NaN	NaN	NaN	NaN	NaN	TvT1 only
TVAG_473910;TVAG_296170;TVAG_109440;TVAG_083260		18.496	28.7	3	3	21.522	37056000	8	NaN	NaN	21.0933	20.848	20.9706	NaN	NaN	NaN	NaN	NaN	NaN	TvT1 only
TVAG_435430;TVAG_206300;TVAG_164160;TVAG_066030		22.077	13.7	2	2	12.281	17822000	3	NaN	21.1578	20.8889	20.9748	20.9748	NaN	NaN	NaN	NaN	NaN	NaN	TvT1 only
TVAG_190450		106.26	12.6	9	9	184.26	9997600	16	19.3582	21.5884	21.2712	20.8013	21.0363	NaN	NaN	NaN	NaN	NaN	NaN	TvT1 only
TVAG_464120;TVAG_117480;TVAG_342830;TVAG_299380;TVAG_152720		16.962	37.7	5	5	55.216	21361000	23	NaN	21.032	21.054	21.0525	21.0525	NaN	NaN	NaN	NaN	NaN	NaN	TvT1 only
TVAG_178890;TVAG_177930		56.811	20.3	7	7	51.836	9356100	13	NaN	21.1302	21.0626	20.6342	21.0626	NaN	NaN	NaN	NaN	NaN	NaN	TvT1 only
TVAG_124870		48.111	14.7	5	2	48.784	17481000	8	21.5219	21.1049	20.8035	21.1043	21.1046	NaN	NaN	NaN	NaN	NaN	NaN	TvT1 only
TVAG_205910;TVAG_300510;TVAG_054830;TVAG_405900		65.609	10.2	5	5	30.853	15339000	8	NaN	21.0169	21.1214	21.3075	21.1214	NaN	NaN	NaN	NaN	NaN	NaN	TvT1 only
TVAG_388910;TVAG_125550;TVAG_124190;TVAG_071700;TVAG_059650;TVAG_013060		46.823	11.3	4	4	24.674	19867000	8	NaN	21.1405	21.5043	21.196	21.196	NaN	NaN	NaN	NaN	NaN	NaN	TvT1 only
TVAG_157940;TVAG_222040;TVAG_120430;TVAG_120280;TVAG_444970		109.05	8.5	7	4	44.368	9867800	16	NaN	21.316	21.3556	21.1515	21.316	NaN	NaN	NaN	NaN	NaN	NaN	TvT1 only
TVAG_416010;TVAG_347250;TVAG_061890;TVAG_263760		19.804	27.8	4	4	42.567	26518000	18	NaN	21.3407	21.5047	21.1937	21.3407	NaN	NaN	NaN	NaN	NaN	NaN	TvT1 only
TVAG_262730		14.636	25	3	2	57.493	21949000	11	NaN	21.5109	21.4398	21.3573	21.4398	NaN	NaN	NaN	NaN	NaN	NaN	TvT1 only
TVAG_064490		21.352	21.5	2	2	12.768	88661000	8	21.45	NaN	NaN	NaN	21.45	NaN	NaN	NaN	NaN	NaN	NaN	TvT1 only
TVAG_388550;TVAG_378180;TVAG_015780;TVAG_254840;TVAG_228300;TVAG_155060;TVAG_014160		17.18	33.8	5	5	33.711	22568000	11	NaN	21.453	21.4992	21.4729	21.4729	NaN	NaN	NaN	NaN	NaN	NaN	TvT1 only
TVAG_499010;TVAG_470680;TVAG_452720;TVAG_445260;TVAG_414470;TVAG_399380;TVAG_392270;TVAG_351560;TVAG_341350;TVAG_315310;TVAG_270900;TVAG_270070;TVAG_239320;TVAG_224660;TVAG_211270;TVAG_191680;TVAG_137930;TVAG_129720;TVAG_100580;TVAG_085660;TVAG_014920		11.367	21.8	2	2	14.31	136950000	14	NaN	21.5423	21.5146	21.4981	21.5146	NaN	NaN	NaN	NaN	NaN	NaN	TvT1 only
TVAG_073860;TVAG_437410		101.08	11.9	9	9	82.35	12607000	18	NaN	21.3887	21.5426	21.543	21.5426	NaN	NaN	NaN	NaN	NaN	NaN	TvT1 only
TVAG_353710;TVAG_026460		14.655	25	3	2	24.784	25766000	7	NaN	21.6512	NaN	21.591	21.6211	NaN	NaN	NaN	NaN	NaN	NaN	TvT1 only
TVAG_268050		45.339	14.8	6	1	44.927	15292000	13	NaN	21.788	21.6493	21.3399	21.6493	NaN	NaN	NaN	NaN	NaN	NaN	TvT1 only
TVAG_164890;TVAG_393850		57.375	30.8	15	0	21.548	118980000	6	NaN	21.9351	21.9895	NaN	21.9623	NaN	NaN	NaN	NaN	NaN	NaN	TvT1 only
TVAG_067980;TVAG_054130;TVAG_159370		26.898	33.5	7	7	55.32	39780000	20	18.9363	22.2553	22.0758	21.9634	22.0196	NaN	NaN	NaN	NaN	NaN	NaN	TvT1 only
TVAG_144730		43.781	49.1	15	4	25.708	68220000	15	20.676	22.1376	22.3116	22.2085	22.173	NaN	NaN	NaN	NaN	NaN	NaN	TvT1 only
TVAG_239310		127.88	12.3	10	10	118.67	16767000	12	NaN	21.5326	22.2234	22.3258	22.2234	NaN	NaN	NaN	NaN	NaN	NaN	TvT1 only
TVAG_539120		32.141	26.1	4	4	60.154	30396000	6	NaN	23.2608	22.5867	22.4981	22.5867	NaN	NaN	NaN	NaN	NaN	NaN	TvT1 only
TVAG_572140;TVAG_222820		21.092	11.6	2	2	21.694	13739000	11	NaN	NaN	NaN	NaN	NaN	NaN	NaN	19.0086	NaN	NaN	NaN	NaN
TVAG_165270		44.822	9.9	3	3	17.886	34625000	6	NaN	NaN	NaN	NaN	NaN	19.5797	19.3137	18.8778	19.8906	19.4154	NaN	NaN
TVAG_237550		35.562	7.6	2	2	15.065	30472000	8	NaN	NaN	NaN	NaN	NaN	NaN	NaN	19.1809	NaN	NaN	NaN	NaN
TVAG_006260		22.667	20.5	4	4	42.48	11067000	15	NaN	NaN	NaN	NaN	NaN	NaN	NaN	19.3219	NaN	NaN	NaN	NaN
TVAG_341190		32.512	11.1	3	3	20.841	97565000	17	NaN	NaN	NaN	NaN	NaN	NaN	19.6144	19.438	NaN	9.7631	NaN	NaN
TVAG_456770		14.386	25.2	3	3	21.041	55679000	12	NaN	NaN	NaN	NaN	NaN	19.5709	19.5469	NaN	19.8376	14.7388	NaN	NaN
TVAG_119500		12.15	35.2	3	2	55.208	78489000	10	NaN	NaN	NaN	NaN	NaN	NaN	NaN	19.8759	NaN	NaN	NaN	NaN
TVAG_416630		36.533	21.2	5	5	67.406	62227000	18	NaN	NaN	NaN	NaN	NaN	NaN	19.8992	19.7982	NaN	9.92435	NaN	NaN
TVAG_190830		38.184	19.9	5	5	30.153	46381000	11	NaN	NaN	NaN	NaN	NaN	19.9219	19.9125	20.1686	20.1984	20.0504	NaN	NaN
TVAG_122270;TVAG_218200;TVAG_474310		21.741	11.1	2	1	17.893	10863000	6	NaN	NaN	NaN	NaN	NaN	NaN	NaN	20.107	NaN	NaN	NaN	NaN
TVAG_273260		53.381	8.3	3	3	36.97	48740000	5	NaN	NaN	NaN	NaN	NaN	20.1168	NaN	20.1122	NaN	10.0572	NaN	NaN
TVAG_206500		59.935	12.2	5	3	25.279	72415000	10	NaN	NaN	NaN	NaN	NaN	20.295	20.6336	NaN	NaN	NaN	NaN	NaN
TVAG_044000		31.825	21.2	4	4	47.018	147650000	22	NaN	NaN	NaN	NaN	NaN	22.0175	21.0668	19.9708	21.5545	21.1524	NaN	NaN
TVAG_148040;TVAG_145360;TVAG_255170		20.763	54.7	7	1	29.888	289480000	17	NaN	NaN	NaN	NaN	NaN	NaN	NaN	20.6009	NaN	NaN	NaN	NaN
TVAG_104710;TVAG_424920;TVAG_038190;TVAG_470600;TVAG_236570		22.044	28.3	5	5	35.3	88791000	9	NaN	NaN	NaN	NaN	NaN	NaN	NaN	20.4228	20.604	NaN	NaN	NaN
TVAG_172530		19.595	23.4	3	3	23.37	101420000	8	NaN	NaN	NaN	NaN	NaN	NaN	20.9675	NaN	20.8112	10.4447	NaN	NaN
TVAG_130330		41.982	8.9	2	2	15.169	83296000	8	NaN	NaN	NaN	NaN	NaN	21.0407	NaN	NaN	NaN	NaN	NaN	NaN
TVAG_123100		32.801	17.9	3	3	39.812	90851000	7	NaN	NaN	NaN	NaN	NaN	NaN	21.8925	NaN	NaN	NaN	NaN	NaN
TVAG_121930		76.631	3.4	1	1	8.792	542880000	9	NaN	NaN	NaN	NaN	NaN	NaN	NaN	23.2684	NaN	NaN	NaN	NaN

## Sheet: Sam50-HA native coIP
Acession number	Protein name	Mol. weight [kDa]	Sequence coverage [%]	Peptides	Unique peptides	Score	Intensity	MS/MS Count	TvT1 A	TvT1 B	TvT1 C	TvT1 D	TvT1 Mean	Sam50 A	Sam50 B	Sam50 C	Sam50 D	Sam50 Mean	n = [Sam50 Mean - TvT1 Mean]	2n = Fold change
TVAG_222920		84.082	7.2	4	4	93.429	200210000	9	NaN	NaN	NaN	NaN	NaN	26.9991	25.8937	25.2313	25.9388	26.0157	Sam50 only	Sam50 only
TVAG_195900	TvTom40-6	32.681	16.8	3	3	104.12	519570000	17	NaN	NaN	NaN	NaN	NaN	24.7669	25.1444	25.0826	25.4511	25.1112	Sam50 only	Sam50 only
TVAG_450220	TvTom40-3	34.02	13.4	3	3	42.836	148400000	8	NaN	NaN	NaN	NaN	NaN	25.1415	NaN	23.9258	NaN	24.5337	Sam50 only	Sam50 only
TVAG_332970	TvTom40-2	33.336	65.9	15	15	323.31	5677600000	40	NaN	NaN	NaN	NaN	NaN	24.0714	24.8119	23.6518	24.1971	24.1831	Sam50 only	Sam50 only
TVAG_447580		18.708	16.5	2	2	42.627	182730000	6	NaN	NaN	NaN	22.9536	NaN	23.4509	NaN	22.6422	23.6508	23.248	Sam50 only	Sam50 only
TVAG_178100	Sam50	43.086	57.3	23	23	323.31	20086000000	79	NaN	21.4858	19.8688	23.1064	21.487	33.809	34.282	33.7735	34.4557	34.08	12.593	6178.54
TVAG_590550;TVAG_104250		34.718	41.1	10	10	288.23	3020900000	61	NaN	NaN	23.9854	23.8426	23.914	29.786	29.0456	28.4566	28.6367	28.9812	5.06722	33.5264
TVAG_114310;TVAG_484570		21.953	43.9	10	9	323.31	13138000000	48	NaN	NaN	24.6538	25.3951	25.0245	29.1979	29.8828	30.085	29.2652	29.6077	4.58328	23.9719
TVAG_277930	Tom36	36.483	53.1	13	13	323.31	22134000000	88	23.4996	25.0247	23.7894	25.2978	24.4029	28.6227	28.5246	29.2889	28.6751	28.7778	4.37495	20.7487
TVAG_412220;TVAG_416100		62.952	55.3	23	1	323.31	7754800000	71	23.9677	23.6608	29.9251	30.941	27.1237	30.5174	30.781	31.038	30.4099	30.6866	3.56292	11.8181
TVAG_198110;TVAG_340850		127.97	18.7	16	9	152.78	1393600000	66	23.9775	23.709	28.45	26.4461	25.6456	29.256	29.2109	28.9429	28.2293	28.9098	3.26412	9.60726
TVAG_340290		63.269	60.1	26	11	323.31	24113000000	182	26.4118	25.843	32.1773	32.2702	29.1756	32.2026	31.9226	32.5671	32.4871	32.2948	3.11928	8.68951
TVAG_257780;TVAG_469020		58.68	19	6	6	42.64	338810000	21	NaN	21.8628	25.8037	25.234	24.3002	27.2859	27.835	26.5872	27.3885	27.2741	2.97398	7.85703
TVAG_036010		46.395	28.8	6	6	105.31	1869800000	28	23.1791	23.3526	28.7932	29.088	26.1032	29.1851	28.8142	29.3278	28.828	29.0388	2.93555	7.65048
TVAG_336320		59.921	20.7	8	7	162.27	1037800000	28	NaN	NaN	25.2308	24.6294	24.9301	27.3356	27.41	27.9479	28.215	27.7271	2.79703	6.95006
TVAG_148040;TVAG_204680;TVAG_064150;TVAG_301220;TVAG_132550;TVAG_145360;TVAG_255170		20.763	47	6	6	56.698	685080000	19	NaN	NaN	21.6109	21.8489	21.7299	23.9849	24.2466	25.038	24.8002	24.5174	2.78753	6.90444
TVAG_047890		32.653	35.3	6	2	22.382	513610000	19	NaN	20.821	26.6832	26.957	24.8204	27.0933	27.6532	26.9362	27.2	27.2207	2.40028	5.27904
TVAG_183500		43.791	33	10	2	293.38	2504700000	61	24.0488	23.7374	28.3712	28.0113	26.0422	27.7025	27.3542	29.1059	28.9196	28.2706	2.22838	4.68606
TVAG_462920		34.547	22.5	6	5	45.991	1130600000	24	23.5311	23.4917	28.6929	29.388	26.2759	28.2461	28.1836	28.3457	29.0863	28.4654	2.1895	4.56147
TVAG_088050		59.113	66.4	36	10	323.31	18164000000	86	27.4428	27.38	32.8256	33.1501	30.1996	32.3762	32.7709	32.2135	31.8788	32.3098	2.11022	4.31759
TVAG_391760		34.758	40.9	11	11	323.31	1886700000	51	25.1499	24.7176	29.602	29.7798	27.3123	29.6386	29.1818	29.2163	29.5882	29.4062	2.0939	4.26901
TVAG_318670		32.468	40.5	8	2	309.78	1802700000	45	24.9986	24.4616	29.1383	29.3636	26.9905	28.9943	29.2445	28.6226	28.659	28.8801	1.88958	3.70526
TVAG_203620		59.224	66.1	36	11	323.31	100400000000	305	31.6326	31.6232	35.1754	35.1853	33.4041	35.3214	35.1667	34.9454	35.0038	35.1093	1.7052	3.26074
TVAG_190450;TVAG_190470		106.26	27.6	16	15	164.7	1119200000	33	26.4225	26.9453	27.5568	26.9679	26.9731	27.8547	28.3755	29.1382	28.983	28.5878	1.61472	3.06253
TVAG_167250		59.99	53.5	25	21	323.31	12783000000	135	28.3271	28.6073	32.5349	32.3411	30.4526	31.9428	31.8648	31.7796	31.6957	31.8207	1.36813	2.58135
TVAG_496160		35.206	17.3	4	4	111.58	418990000	23	NaN	NaN	25.7305	25.8721	25.8013	27.2774	27.4677	27.0056	26.6348	27.0964	1.29507	2.4539
TVAG_164890;TVAG_113870;TVAG_393850		57.375	16.1	7	1	248.32	953700000	29	25.7178	26.088	26.84	26.6792	26.3313	27.0109	27.3817	27.2687	27.2116	27.2182	0.886975	1.84929
TVAG_237680		34.656	19.9	6	6	66.806	813960000	15	NaN	NaN	25.0823	24.1183	24.6003	25.3827	24.7875	25.7172	25.0313	25.2297	0.629375	1.54689
TVAG_238830		63.219	47.3	21	2	69.049	1388200000	14	NaN	NaN	27.5251	28.3031	27.9141	28.5194	28.0507	NaN	NaN	28.285	0.37095	1.2932
TVAG_183790		63.101	52.7	21	3	23.336	435260000	12	NaN	NaN	26.0466	26.5567	26.3016	26.3282	27.1371	26.6192	26.3377	26.6056	0.3039	1.23448
TVAG_293770		34.573	21.5	6	5	31.6	330620000	18	NaN	NaN	26.8254	26.8209	26.8231	26.3414	26.7104	27.281	28.0614	27.0985	0.2754	1.21033
TVAG_242960;TVAG_254890		128.04	10.4	9	3	25.791	155930000	9	NaN	NaN	25.0829	24.9167	24.9998	24.6603	25.1218	24.6074	25.6006	24.9975	-0.002275	0.998424
TVAG_267870;TVAG_068130		63.117	55.2	23	0	15.687	1138800000	18	NaN	NaN	28.071	27.8512	27.9611	NaN	27.8072	27.9617	27.6818	27.8169	-0.1442	0.904881
TVAG_152690		38.51	8.1	2	2	12.892	101520000	5	NaN	NaN	25.5025	25.6626	25.5826	25.0624	25.0632	25.5535	25.2021	25.2203	-0.36225	0.77795
TVAG_076230		30.444	12.7	3	3	19.988	693470000	9	NaN	NaN	28.6278	27.7653	28.1965	28.1869	26.9393	28.2068	27.5565	27.7224	-0.474175	0.719878
TVAG_259190		43.802	34.6	9	4	187.86	853740000	25	NaN	NaN	27.4251	27.5635	27.4943	26.4123	26.1587	27.8243	27.5365	26.9829	-0.51135	0.701566
TVAG_379550		55.742	11.1	5	5	42.363	79673000	5	NaN	NaN	24.1791	25.5587	24.8689	23.7813	23.9558	24.9596	24.3782	24.2687	-0.600175	0.659674
TVAG_456920;TVAG_062880;TVAG_008680;TVAG_034440;TVAG_148390;TVAG_073810;TVAG_525430;TVAG_200200;TVAG_289290		49.954	20.1	6	5	45.829	690520000	22	28.0861	27.0911	26.4121	26.3534	26.9857	26.5895	26.0544	26.2476	26.4178	26.3273	-0.65835	0.633603
TVAG_001130;TVAG_309700		43.643	13.8	4	4	24.357	72701000	4	NaN	NaN	24.7571	25.9995	25.3783	24.2753	24.4269	23.6909	24.2507	24.1609	-1.21735	0.430072
TVAG_239310		127.88	16.7	15	14	305.18	330260000	17	24.0299	23.4003	28.793	28.1504	26.0934	24.8748	24.2299	24.1107	24.143	24.3396	-1.7538	0.29652
TVAG_183850		46.07	6.3	2	2	195.77	244530000	3	NaN	NaN	26.2467	28.9126	27.5797	NaN	24.4671	NaN	24.8791	24.6731	-2.90655	0.133365
TVAG_211490		50.389	6.2	2	2	11.979	49554000	2	NaN	NaN	NaN	NaN	NaN	25.528	25.0542	NaN	NaN	NaN	NaN	NaN
TVAG_041340		11.678	25.2	2	2	16.149	56870000	3	NaN	NaN	25.2969	25.4883	NaN	NaN	NaN	NaN	NaN	NaN	NaN	NaN
TVAG_044000		31.825	11.6	2	2	12.593	68315000	3	NaN	NaN	NaN	NaN	NaN	NaN	24.3441	NaN	NaN	NaN	NaN	NaN
