# Supplementary material for: Triplet-pore structure of a highly divergent TOM complex of hydrogenosomes in Trichomonas vaginalis
Source: PLoS Biol. 2019 Jan 4;17(1):e3000098. doi: 10.1371/journal.pbio.3000098 (PMC6334971; doi:10.1371/journal.pbio.3000098)
Supplement: S4 Data — ATOM, archaic translocase of the outer membrane; CLANS, cluster analysis of sequences; TOM, translocase of the outer membrane. (FASTA) [file pbio.3000098.s014.fasta]

>Trypanosoma.XP_011780430 (x:0.18143448, y:0.42129457) ATOM69 XP_011780430.1 hypothetical protein, conserved [Trypanosoma brucei gambiense DAL972]
MDMEWVYFPPLVEAELRLFYPSTILCFHLLYAAVCIGSYYASFPPFLTTSQEKTTHTDMSSDATAAAVNWSQGDEGDTALEICVPIVLPQSGRAKELTVEVKDLAVLRVSHRDTIILQWRLYEPVAEEVEWRVENEGSLLIMDMVKRSCAVWPCLLDLPMRADDKLLRSTAELDNLFREHHPPLPPDPSLERKGAGAAAVDKVDGNGGEAGTAAVGGEDDLERLLEEAAEEVVGEGAATEENNDREFINAELENCRTEIEEIQKKLDEVMKTLEDGADGEAKQQALKQKTILEEMLRLHFEICEKRRLPSSLSGFIEITQLDIRKSRVNVGELSEEEREEYASDEERAMTAHELMTRGLQHFEQQEIQPALHFLRLAALHHNHDQSTIILHSIYSQLNSPRGAFILLRRALQDDNISSTANLKVAEQFDVGARHFLPMFPAALYFYQRAAKAGCVSAMLAIAQLYLRGCTSSTMLSAKQIERLRNTDMYQEWLQRAIDRGCGSANFVKGCAHLKGEHGCVKSYKLAKEYLDRATAAQPKIAQRAPQVYVMLEKLRQEEEGVASLSASTSLSLSKGNYANGRAGTNGDGDAVCVTSSVERLNNMTSKPYASASAGPGRLKKGNQRSGAKAFWEGAVTTGLTLYSLYTLAFPVRLLILPHIYTLLSHVVDRVPWLAASQPLQF
>Trypanosoma.XP_807717 (x:0.20240161, y:0.4817964) XP_807717.1 hypothetical protein [Trypanosoma cruzi strain CL Brener]
MTSDCSVGKARWSQGDEGEEALEIRIPIVLPPSVRPRDLTVEVKDLAVLCVRHRDTSIMRWRLYEPVATEVEWRVEDEGMLLIVDLIKKNPTVWPCLLDLPMRSTEDDKLFIWGEKLDALFREHHPPIPMNLEEKEKRKMKKEEEQGAAIEINDENLDKLLEEAAEEVTRSTSNTNDKEFINAEMENYKSEEEEIQKKLIEVTNTLEAGAEGEVAKRAQSQRDILEEMLRLHNIIREKRAQPATLANFIEITQLDICKARINVGAMEDEEKEEYASETESAMTAHELMATGLKHFEQQEIQMALHFLRLAAIHHNHEQSILLLHSIYTQLQSPRGPFLLLKRALNDDDFSTAANLKVGEQFDTGARHFLPMFPAALYFYQRAAKAGSVHAMLALAQLFLRGCTSSTMLSTEQMEGLKSIEKYHAWIEQAIDRGCGSAYFVKGCMYLKGEHGFGKSYKMAKEFLEKAASAQPDVARRAPQVFLMLEKLRQEEEGGSEKKVVASPLTLAKAKEKSVYSEGEDGNEKDTVQVSASLERLKNINGKIAATNSGLQRSKKMMGRSTGSKVFWERTVTTGLALYGLYTVAFPIRVMLLPTVYTVLERLLPLIPWLGANPPPMQF
>Trypanosoma.XP_009308696 (x:0.16846, y:0.516637) XP_009308696.1 hypothetical protein DQ04_01231090 [Trypanosoma grayi]
MMSGDPSVGKSRWSQGEDGEEALEIRIPITLPQSVRPKDLTVEVKDLAVLCVRHRDTGILQWRLFDSVAAEVEWRVEDEGMLLVVELIKKSPSVWPCLLDLPMRLDNELFVTDDMLDALFREQHPSLPATDADAPKESGDEEDLEKLLEEAAEEVVGAASRNNDKEFIQAELENYKTEEEEIRKKLLEVTNELEASTSDEARKQAQNQKAILDEMLRLHNVLLEKRRAPTTLALFLEIEQLDIRKARVNVGELSEEEAEAYATEEERAMTAHELMTTGLKHLGEQEVQPALHFLRLAAIHHNHEQSVLVLYSIYAQLGSPRGPYLLLKRALNDDDFSASANLKVGELFDAGARHFLPMFPAALYFYQRAARAGSVHAMLAIAQMYLRGCTTSTMLSSEQMEGLKSIGKYHAWIQQAVDRGCGSAYFVKGCMYLKGEHGCGKSYKMAKELLDMASSSQPDVARRAPQVYIMLEKLRQEEEGGLEPKVIASPLTLAKTKGSNTYDKANTGNEDEITGDNNGDDNVQSSASMVRLNNMSSKGAGLGSTVARPKKMMGRSSNTRAFWEKAVTSGLTVYSLYTILFPLRVLILPHIYTLLGGVVERIPWLSAGPPPMQF
>Leishmania.XP_001684500 (x:0.17123398, y:0.47798058) XP_001684500.1 conserved hypothetical protein [Leishmania major strain Friedlin]
MSVPVTESIGKARWTQGEDDETSLEVRIPCGLPDGVRPRELTVQIKDGSILCISHKETRILQWRLYAAVSDEVEWRIEDDNVFVAELEKKSGAPWSCLLDLPMRGDDELLTPIAEIDRMFRTQLPVLPSIEDSESEDAAKQASGQGEADKNGKAGGAGAGGEDDLDKLLDEVAKEVTGKEAKESDGEDDSTAAFIKAELENYRVEEEEIKKKLAEVEATLNSSTDTEATNTAGEQKNILNKMVQLHSQCRAIRSQPSTLENFLKCTQLDLQKARVNIGETGENEEEEYQSDKERELNATELMTCGLKFFEDQDIKGCLHFLRLAAIHHKHEQSTLLLYNIYSQLQSPRGAFLLMKRALDDSAPSAAVNQKVGELYDQGARHFLPLFPAAIYFYQRAAKLGHVNGMLSLAQLWLRGATASSMLSEEEVEAQQSIPKYHAWLQKAMDRGCGSAYFVRGCMHIKGEHGMAKSYAAAKEYLDAAASAQPEILRRAPQIPMMLEALREEEEKSAKPTQETTSTPASTTKTAAAPAGLAAPVAAAKPFDEGVKVTSSVARLNALSNKAAGSSGSNGFMASRPVSESAAMRARKGLGSGSRSKAFWERACVASVTMYSVYTLAFPIRIILLPFFYSAISGIIESIPWLANSNADLSMF
>Leptomonas.XP_015663645 (x:0.16229875, y:0.5432854) XP_015663645.1 putative mitochondrial hypothetical protein [Leptomonas pyrrhocoris]
MSIPVTESIGKARWTQGDDEETNLELRIPCTLADGMRPRDLTVEIKDMAILCVSHKDTRILQWRLYAAVKDEVEWRVEDENVLVVELEKLSGAPWICLLDLPMRSDDELLTTTAEINRMFHSQLPVLPSPEVEGEGEAQGKEKDAGAAAREEGAEKKDAAEGEDEDGDDLDKLLDEAAKEVSGKKGADSEAEEDGTTAFIKAELENYRVEEEEIKKKIGEVELALNNPTDTEASKTAMEQKRTLMEMIRLHNDCRALRSKPSTLENFLQCTQLDLQKARVNIGESSESEEEEFESADERALNAAELMTCGLKFFEDQDIKGCLHFLRLAAIHHKHEQSTLLLYNIYSQLQSPRGAFLLMKRALDDAEPSAVVNQRVGELYDQGARHFLPLFPAAVYFYQRAAKLGHVNAMLSLAQLWLRGATASSMLSEDEVEAQQSISKYHAWLQKAMDRGCGSAYFVRGCMHIKGEHGMAKSYKAAKEYLDAAAGAQPEILHRAPQIPMMLEMLRKEEEKSSGDAKPSDEDGSGSVAAAAAVAKAAPAKKAADDDVKVTSSVARLNALSNRPSGSPLSSAVSASRAGGGVLRTKKALGGSGSRNKAFWERACVTGVSVYGIYTLAFPLRIILLPFFYSAISGIIEAVPWLANSNADLSMF
>Leishmania.XP_001566265 (x:0.17213076, y:0.499029) XP_001566265.1 conserved hypothetical protein [Leishmania braziliensis MHOM/BR/75/M2904]
MSVPVTESIGKARWTQGEDDETCLEVRIPCVLPDGVRPRELTVDIKDSCILCISHKETRILQWRLYAPVNDEVEWRMEDDNILVVELDKRSGAPWSCLLDLQMRADDELLTSIAEIDRMFRTQLPVLPSIEDGEGEYAAKKASDQDEVEKNGEAGGKEAGGEDDLDKLLDEVAKEVTGKEPKENDDEDDSTAAFIKAELENYRVEEEEIKKKLVEVEATLNNSTDTDATNTASEQKNILSEMARLHNQCRAIRSQPSTLENFLMCTQLDLQKARVNIGETGENEEEEYQSDEERELSATELMTCGLKFFEDQDIKGCLHFLRLAAIHHKHEQSTLLLYNIYSQLQSPRGAFLLMKRALDDSVPSAAVNQKIGELYDQGARHFLPLFPAAIYFYQRAAKLGHVNGMLSLAQLWLRGSTASSMLSEEEVEAQQSISKYHAWLQKAMDRGCGSAYFVRGCMHIKGEHGMAKSYAAAKEYLDAAASAQPEILRRAPQIPMMLEMLREEEEKSAKPKEGTTSTSASTTKAAAAATASAAPTASAKTADEGVKVTSSVARLNALSSKADNSFGGSGVMAPRTVSEGAAMRARKGFRGGSRSKFFWEQACVASVTMYSVYTLAFPIRIILLPFFYSAISGIIERIPWLANSNADLSMF
>Euglena.EG_transcript_11734 (x:0.10033524, y:0.603274) EG_transcript_11734 [Euglena gracilis]
PAAATVVPAAVPDEVQAMAEELLRETLDGGLAAQTNNHAEAAALAPPAPLYEAPPEPVEPESETAAVLAAEERLMAVQYDWDQTEKSVNIRITLPENVAARALQVSIKKDQLAVTIQGKPFVQWRLFQPVVPAEDEAQWTVSTAKDGAKVLDFDLPKEEEGMWHYLIKQALPRSLLLSAEEVERFITEDLQATPIKQPEGSPLVLGPDGIKRNPEVEPLLEAEKGLTAAQLYQSGLTHFRQGSTGFKEGLRLLRLCALHHDYADACLFLFEVYAGDTNYGVEKDVQAGLWFLRHGADKTEDMRIFVTLANNYEHGLLGLPQSLGLTAKWFQRAARRGHATAISHLADILMQGKCIDIRTEPNEARKRPAMGKELLLHGQKRGCPQSYVTMGDCYLRDAPGFPRDLGKAEACYEKARALYPELRSTIPTHELQLLKKAMEEARAPPPAQPELEEDIPEISTAAALVQPKKDRAFQDR
>Bodo.CUF48788 (x:0.11359278, y:0.4072349) CUF48788.1 [Bodo saltans]
MSNYFLGNGVVWVQSTEEGDTSLEVTVPVVLPAGVRTKELTVLVKERDVLCIKYKESTLVQWRLYSRVSEDVEWRAVNSNVVVDLVKAEAATWPCLLRSSWNVNYFLGNGVVWVQSTEEGDTSLEVTVPVVLPAGVRTKELTVLVKERDVLCIKYKESTLVQWRLYSRVSEDVEWRAENSNVVVDLVKAEAATWPCLLNLPMRPDDALLTTTAELDVLFAKEVRPLPPVKVAPAAVEAKADGIDEEDLDRMLEETVQEVQELNMYVKAELKGMEEEEAEMKAKLQELEESLTTVEDEEAKETTKKQILLVEKMLEIHNKTRELRSHECTVETFLQTQVLDLRKSRINVGELNENETEAFLNDEERAMSAHELFAVGVGALQEQQIEQALHFLRLAAVHHRHSQSISILFRIYSELGSARGAYILLQRAKENDDLLDVTSNLQVAEMFDRGARHFPPIFGAAVYFYQRAARCGSVHAMIGLAQLFLRGSTTATTLNEEEREANIDKKKYHAWLEQAIGRGSGAALFIKGCMHLRGEHGCEKSYRVAKDYLERSGKCQPEIIKRSAGVNAALEKLRIEEDAASGNTTELGSPMSPPTPPTSPSGGLTTAPQRSAPKVDVAARLAALDNQSPLSPVEGAARKPAKKATGGSHAAASARSRAFWERATVTGTAVYVVYTLAFPLRVMFLPQFYTAIQWFLDLFGFGGSSSGLDARGLMM
>Trichomonas.XP_001328250 (x:0.69848067, y:0.1979631) Tom36 XP_001328250.1 hypothetical protein [Trichomonas vaginalis G3]
MENAFLMTPKECKSYMWSYKEDEDRLEIDLELNQQEVEKFNFLYNQEQNSLKCTISDSKYPLISGIFYGATRYAEYVQDGTKVIITIKKAEGVNWPYIMKSPIAEDGDLDFNSTFLKFLATQDEQLEVKGKALLKGGFIPAMMYYAQKALDQGNYEEAYAILEPAVYYDGYLPAILLLGEALLDKCPETASRLLQRAHKLGSAKAAQLLGNLNNPLTKYKLEKDYNLAIYYYKYAIEQRDPVSMVSLAQMIEEGLAPETGFTAEKLYEEARAIDPTIVIQKRHGIPFNLSKVGISKPLIVGGAVIAAGFLLYKGIKRFMNHK
>Trichomonas.XP_001306372 (x:0.38763013, y:0.0) Tom48 XP_001306372.1 hypothetical protein [Trichomonas vaginalis G3]
MEVDLVIPSNQVRIYMWEFAQDDSNLTITIDLHEEDPQTFTANYSKDDNTLKCTLKGAKYPIVNGILHKATDSMDKTIDGNTVVLKLHKVENGNWSYPIESPVAGESDIDFNSAFLKSIQNPEKPENQEKINNLVKAGFIPAIMYNAKKLIDAEDIDKAADLLDNIVFVEPYLPAVLLLGEAYMTKSPGMAVHCLQTGYRLGSKRAAKLLGDLYSPVSEYKSNKDADMSLTYYRYGIEDKDPQSMVAAAQLIESGLGPKTNILEPDELYEEAKAIDPTIVIPKRHKEEPKPVEQPKPVEQPKPVEQPKPVEQPKPVEQPKPVEQPKPVEQPTPEPAPEPEPKPEPPVAPEPEPVHEEPEPEPPVVKELIRNYPYPDDEYPTINTKAMILTGIAGAAVLVGAIIIIAKKLMKK
>Trichomonas.XP_001320783 (x:0.33044064, y:0.2723636) Homp38 XP_001320783.1 hypothetical protein [Trichomonas vaginalis G3]
MITPSHQIIYDWEYQDQQEECFVTIHFPPTFNPQVLKYVLSEDKTNLILSMDSPIPIVCGRLWGEVKEIKDVYTSDKYVLSITKQTPEEWPNIIKAVHPEFESLDPKSAYIQFQELVLEAPKDPQFQHYAIERLVASAQTGFLPALRTYGSMMLTVNGQQQNGFTSLKTAADTYGDPASAYQVGLILASTPEGFTNGISYLKFAGSKGFHAAYLTLGQIYSPFTEFEAQKDPALAAQYLQQAIAAGDEMPQAYNELSKLYAAGVGVEKDLKKAQELLAKGEQLEEHQNRRRYSKEHGETAPPPEKHEDRSYAGIGKIIAIGGGIAAFVAGFSYAIYKKFSRK
>Trichomonas.XP_001316549 (x:0.24283166, y:0.41585803) XP_001316549.1 hypothetical protein [Trichomonas vaginalis G3]
MIDPEFQELYYWDFEDQGDKVKVSFNCDITIKRDSFKLNFDPEKNTLSLTFMDKIPIILGTLFGKAKSVNNIPSLNQYILEIEKEENIKWPILIIKPVPETNEIDPHSAFELVYLVTSDQNYQNEELKLGELLKFSAGAGYLPAIQGAIQTFIHEPGKRDVAIEYMQVAADVYQNPTSIFELGIYLFESDTDREKAVVYLHRAYDIGQTIAAIYLGLAYSPLSEYSFQNKDATMAFKYFSEVLDAGSPVVYHEIAKLYASGQGVPQDKEKADQYQKNAKELDPAISDLPEFETKSEDKNDDSSPSLIDVGIAAAATVTGAAALFYLAYKFIKK
>Trichomonas.XP_001317212 (x:0.24484566, y:0.3369389) XP_001317212.1 hypothetical protein [Trichomonas vaginalis G3]
MQTIEANFQIIYQWNIVQEDQSDIIKVIIDFPESFKPDSITYELLEQNTIFRAFFNPELPIIEGLLYSPVKSFDTHIEKNQIIITFVKNDDTKWPTLMRDKNPITNKIDPNSAFAIFKDQVEISEDTEKLESFFSHSMACGYLPALMYALDMMEDDPTLKDSYLQILDLAAHKYQHPVALFKYATYLVDNGQKEEGFKYLSLAAQKGVGIAISLMGQMISPLSGIEFSEKDPVSALQLFEKVIGIKDEPIALYEAAKLYKAGVGCEKDIEKANNYYQRAKAVSHDLPDLPDYKEGVTILGVPVFIAAGVSVAVITAGTFIYSLFKRSRN
>Trichomonas.XP_001312357 (x:0.3150711, y:0.21170142) XP_001312357.1 hypothetical protein [Trichomonas vaginalis G3]
MEIDPNYQYLYTYDVEDHEEEIDIKFTIPNKFNPKGMKIELSENKDEICISIPEAIPCVCGKLFAQIQGYTTSFSAKSYTISLEKVEHVKWDLLITDPRSNTNDIDPQSAFNLFAINHDKGTPEAKSYAQKMINIAMEAQFLPAILLGIQANVQEGGDQNALFSLLLIAATKYHHPYSCFLLGKLLIESGNDKKAGFQLLMEAAQNGFGLALTPLGQLLSPLSNVDFEVKNAKQALEWFEAVISVAEEPVALYEAAKLYDAGLGCEADHEKALSYHARAKKVEPSIPDLPSPKSGSSILKTVGISLTIGVGFGALASGIYRIIKNRKN
>Trichomonas.XP_001307405 (x:0.0, y:0.014213389) XP_001307405.1 hypothetical protein [Trichomonas vaginalis G3]
MQPDLVEPKLQSIYDWLPVQDDSKYEITAVLPEGITPENISVKLNKETGNIIATIKEKLPFLSGKVFGPISDISYHYSDKTIHFIFKKATKDNWPLPFKGPVNKKTPLDPQSCLLTFMINASQGIDSTDLLLHSVSAMFPPAVLSFANLCQQTGQNLTDSIVLLKAMVKDYQVPQAATLLGHFGLFEMGLSQQEGIDYLKYAADHGEELAKITLGYVYSPYEEPHGPWENVDLSVDYFNQVKDNPRSQYGLGLIEYNKGDKELGRSMVRKARVDLPNMSDIAEDEEKMPVKRNEELNLVENQAERSKLDKSSNQQSDQGKPQTEQKGVSTGIKASAAVMAGLAIAGFAALAFSYMKRRK
>Tritrichomonas.OHT15847 (x:0.2944484, y:0.4002009) OHT15847.1 hypothetical protein TRFO_13664 [Tritrichomonas foetus]
MQKINPDYVKLYQYSWDQHDNSLEVKFNIPESISFDQVQIELTHENSCFCGRVEGEIPFFAGLLWEPVESFERIENEENHTILLKITKKNETEWYQIFHGPITDSTIIDPFTSFQLGVLCLKDPEYQISGSQMIGYAAAICFPPALVFSASVASENNKEEEAIKLYKIAAEYHSTQAMFALGMISVKNGDLSAAFEHFQHSAEEGNLDAKICLGELYSPLEEPRIEQENAEKAVQIFQEVLENSPDHPYALLNLARHYKEGSGLPKDVHKAKELYERAKSLNPQIPEISFDDNLYTKLIIGGLALLGIGLIFKFIMRRRK
>Tritrichomonas.OHS99962 (x:0.31273726, y:0.1555452) OHS99962.1 hypothetical protein TRFO_33476 [Tritrichomonas foetus]
MTEQRNQENQASEQEDKIHQFHQLAGKVFIDAEYKFLYEWNINQDEEEIEILINYPETFSPKSIQVELNKELSGIRISLPDQIPIVCGQLMDSVTSYSTTQTKTCLTVSLQKAEPGVWPYLNRDIHPISKSIDPKSAFELSQEMMRYQEQESKNTGLRLMLESANCGFLPAMRLFVSLFITNEHFEKEAFEMLVRGADYYNDPDMILKYGIILTGNEELRPNSLQYFERAANMGVVVARSYVGQIISPLTDISFLVKDAEAAADIFEKVLLVDPNEPIACHELAKLLYNGVGVPINEKRAEDLQKRAVAKDENIPPLIKYSPEKLEEIRATMKARSEKNHQVNETKNDEGENSGIKLVDVVATASVIAVVSAGAFALYNFFTRRK
>Tritrichomonas.OHT07471 (x:0.4568129, y:0.18578519) OHT07471.1 hypothetical protein TRFO_24288 [Tritrichomonas foetus]
MLSFEFVTFHITFTLKKFRKDMKNISPEYSFLYEYKFEEDANAIDIHIPFPSSFDTSKIKAKISDDHKVISVTLSQKGHAPILKGELPNPVKSIQTKREKNELIVRLDKCTPLTWNYIIEDFYPNTETMDPQSVYRKYKRLLKEDPSMAKPFLEMAVQYGYSPALIHMYKDIIAKGDEDVAISYLEQAARKYADTKAMYLYAKYLERSPETVEESYCLFERAASTGDLRAKLECAKIKSPCSGIVYEKKDDNLALTLLKEIVSADENNAEALHELAKMIRNGKGTKKSKKLAIELQNKALAINPNTPPLVKFDMQEVSLISVAVGAVAIVVGCALAFNFFRKRKH
>Tritrichomonas.OHT11433 (x:0.54360837, y:0.22783537) OHT11433.1 hypothetical protein TRFO_19064 [Tritrichomonas foetus]
MDLEQILGLNEYKDQYNFTQTDKSITITFPAIDPNLVDINIDHSDSSIIAGMKGFPPAVCGTMYAKSYRHEVKNVKGNVKIILHKEMNEYWPLFIISSSSRGIDPKSLFMIGYYKISTFDEESAFNYFKEASDCGYLPAQLCVADILLSDTNPYDVPKDVDEAIRILKSIPLNRRSPKVTICLSDALLTQENQLEARHVLEESAETGSEVKIKLVKMISPIFNKNGTNEDATQAVNYLLPMAIEQNNPEALKLLSQHVAKGKGIQKDYAKAIEYEQIAHSIDPKIPIELKENAVLKNLLIVGLTSAIVIGTFGLSLYRDRKKRR
>Piscirickettsia.WP_036773672 (x:0.2527243, y:0.6278817) WP_036773672.1 sel1 repeat family protein [Piscirickettsia salmonis]
MRWLIALLLLCLSFALTARTVPVSFIKGMKVCGNWGQYQKRLFARTAAFVNKRGKEKPTVEQLSRAQYKLAMLYAYGVGINRDFKKAFNVLNEAVKWSGNYAAQDAMARFYRQGRGVALNIAKAIYWQRLADQNRADRVLARLDTSTPSVQVLIADYKMLYFACKKKAEAGNAGAQIYLGRLYTYGLGVRKNMKSAMVWFEKAATSDSAPAMVELGRAYLRSKNLFTDVQRLAGQWYFKAVKAGYVPGMYYLGRVYFEGVGTDKDLKKAFKWYLKAAKKGYIKAQIELAKMYLRGLGVKQSSQKAIEWLTKAAKRGSSEAMLQLGILYYEGEYTGQSYEQAREWLEKATTRRNAHALYALGMMYFNGEGVTQNYRRAYQALLQGAHNGSELAKNTLGIMHFQGLGVKQNNIIAFAFFNSGGFAKKASEVQKHMTSAQVTEARRLSLVYMRKFNGWEIKGVDHIGKSPLPEGLKDLRIQ
>Acinetobacter.WP_010700084 (x:0.27919608, y:0.63993275) WP_010700084.1 sel1 repeat family protein [Acinetobacter radioresistens]
MFYINVKSMKKYLCVVVSSLMLSSCASSNLNFNKNLSQDESFTEDAALMEDAASMEDESYELVQVGDDIPSEEVVLVDDGSAAYLYKMGVKYDEGKGVAVDLPKAESYYKQAMDKGSLDATNALGVLYLNNGNYDQAKKYFEKAAAQNDEIANYNLGNMSFLGKKAALNPEAVAYYKKSASKNYAPAYVALGDMYATGKGVTFNANQAEEYYLKAADLNDDVAIDRLALLYLLQDGVEVDSDETQYSAKTVKLFQRVAEKGNPKALYVMSLLHQNGYYVEQDQDKAVELLKKSAELKHPEAEYSLAYLYLTGMYVEKDYKKGVQLMTNAANNNFPDAQNNVGMLYLKGEIVPKDLKRAKGWLEKASANGSAMADYNLGVVYDAGMGIAVDAKKAGTFYMRSAELGYLPAFSKVVEMYATGTKGVEKSNEKARAWLDKAIDNDDSDAMLLKANAYYHGNYGYAKDMALAKDWLEKAKKMDNPNASTVENAWKRSARYQKFNKAQAQS
>Commensalibacter.WP_051461823 (x:0.64350516, y:0.7811944) WP_051461823.1 sel1 repeat family protein [Commensalibacter sp. MX01]
MLRYRYFFAIFASLSFYNNFASAKTGNPFSNNNNIYLSQTSSNGNPYITNNVSLDTIKSKANHGDANAQLTLGLLYSLGKRVPVDHKKELYWYQKAADQGNANAQLMLALSYKDGIIISQNDKKAAYWFQKSADQGQPIAQFELGLMYYEGKGILQNSIKAKEYYQKAANQGNVNALVNLGTMYDIGQGIPQDFKKAKIYFEKAIDKGSDLAKIKLGIKYQSGEGLPKDNKKALNLLQQGCKASPKLCDVQTHSIISKLKAQQN
>Legionella.WP_058492065 (x:0.59307766, y:0.67931664) WP_058492065.1 sel1 repeat family protein [Legionella worsleiensis]
MDMKRSLLSFSLIALMNTYVFATTQEGEEAYNQKRYEKAFILLSPEAEKGDAKAQYLLGKMYYNAQGVAYNPDKTEQLLLAAANQGNVDAQVLLAGFYWYMNTPEGFKKALTWYQKAADQNNPEGQYGLGYMYDTGSGVPQNPETAMIWYKKAAELGNSNAALAIGYDYDTGTGVTKDKTQAIAWYTKAADMGNASAQYNLGLMYEQGDGVAVDFNKAAQYFEKAAEQNHAKSQLELGYLYDAGKLGQTDLQKAAYWYQKSADLGNANAQFNLADMYFYGDGVGKNLDQSVFWMRKAAEQGYGKAQNQLGIYYRDGIGIATDPITAYAWFSAAANHGYDKASKNLSELEKTLSADDVIKAKMLGQQFSDNYRVKAD
>Duganella.WP_072781665 (x:0.6425853, y:0.51717573) WP_072781665.1 hypothetical protein [Duganella sacchari]
MKKPCSARQGHDSYRWFLVAAERGDPYAQFNLGRIYKAGDGVARDEAQAFYWMNKAAVQGIAYAQNHLGAMYYYGRGVDADDGLAVHWFRSAATQGEASAQQNLGQMYRKGRGLVRSDEAAVHWFARAAEQGLVSAQTLLGEAYAEGRGVTRCYPMAMAWYRKAALQHDPYAQVRLGLMYKHGCGVTRNENQAVAWFRQAAMRDVPAAQRLIGVAYAEGRGVRCDPRRAVAWLLRAAERDDADAQYNLGVMLANGKGVEQDLELALVWYQRAAEAGHVLAQYNLGSMYARGRGVDRDERRALEWYRMAAEQGAANAQFNVGVMYANGHGVNKDEVLAAAWYRSAAEQGDAGAQNNLGAMYANGVGVERDDVQAVDWYGRAAEQGHPLAQFNLSSMYRSGRGVVRDPGRCLMWLTLSAQAGDVAAGSNRQRMQLVMTAQAIAEAQELARQWRAAHPAALAPAQHGRASD
>Kuraishia.XP_022461248 (x:0.9111984, y:0.4753534) XP_022461248.1 uncharacterized protein KUCA_T00005248001 [Kuraishia capsulata CBS 1993]
MDQRFHEFLEESPIQKYFPDQADVDDQTLPEIRKVISENDAELAYALAEEHLFGMTYPKNVSWAVACYEHVATTTRNASANFMLGVIYGSGLFGQVEMDHSKALVHYTIASELGDRRATMALAYRFYAGIGTPRDYVRAMMYYRSVVEDLIPFLASDSDIGGQHLPDYKIRLSDAGGGLYGEGASLISSSYTNFEDLEDGSIASEHFSDSMRYYAQGLYSHSLEEAYNCFNTAMNSGTSHASDPLSLSDDPSVRVIGRCVAHLGHLYLRGEGCERNYTKAGDFLSAALNLVDDPSVVRRAAYDLGLLFKIDGVNSAEWLPPKEAVRAAFDNKFISNPDNPNSLDSSKVFFYMAQLAGNMEAIVELFPNWISMRDISPQVVRRGSNPYHWLTLAQYHEQNLDIANAAYLYKRIAESVEEETSPLKWTWYQFTRKIGRRYDLSLIGLTIAAEQGYESAQSSLGQLLLPIKSFFQDLEAECKETYLLALNYFSRAADQANYDAMLFLGDVYYKGVTITSDGTKIPPDYRKAGDMYHELLQRKECVQAYFNLGYMYELGRGFSQDFHLAKRFYDMADELGEKSDDPKNKAYFLLAFAKAKLWLKMHLGIHNWFEWVPKLMRSDDL
>Legionella.WP_021436906 (x:0.44748443, y:0.72214067) WP_021436906.1 Sel1 repeat protein [Legionella pneumophila]
MDMKKYILSLSLLTVINSSAIATTQEGEEAYNKGYYEKAFILLSPEADKGDAKAQYLLGKMYYNAQGVTYNPEKTEQLLLASANQGNVDAQVLLAGFYWYLNTPEGYKKAFEWYQKAADQNNADGQYGLGYMYDTGTGVPQNSDTAMVWYKKAAEQGNSNAALAIGYNYDTGTGVKKDKTQALNWYAKAADLGNASAQYNLGLMYEQGDGVPKDYQKAAEYFEKAANQGHAKSQLELGYLYDSGKLGKSDLQKAAFWYQKSADLGNANAQFNLADMYFYGDGVGKSLEQSVYWMQKAAEQGYGKAQNQLGIYYRDGIGVAADPVKAYAWFTAAKNNGFEKATSNASDLEKSMNPEDLSKARTLGQQYTDNYKAKK
>Rhizophagus.XP_025175806 (x:0.5646277, y:0.66261554) XP_025175806.1 hypothetical protein GLOIN_2v1877918 [Rhizophagus irregularis DAOM 181602=DAOM 197198]
MGTKFSKPNNSDKDTVTIYTKNCLHCNILFTEELWCNECINSLEKLAENNDKEAMFNLANCYRYGERTEKNLEKAFHWYQKAAEKNHIDSMFDLAKIHYNGEGIEKNFEKAIHLYQKAAEKDHTVAMNNLAICYYNGEGTEKNLETAFYWYQKAAEKDQIIAMFNLAICYTNGKGTEKNFEKAFYWYQKAAENEDEKAMFNLACFYYNGEGTEKNLEKAFYWFQKAAEKDYIGAMFNLAACYSDGEGTEKNSEKAFYWYQKAAEAVKGGDEVVMYNLARYHENGKGTEKNLEEAFHWYQKAAEKGNIDAMSRLATYYRNGKGTERNLEKAFHWCQKAAEKDDILAMFNLANLYYYNGEGIERNFEKAFYLYQKAAEGGDEDAMFNLSICYLKGDGTEKNFEKYFYWQQKAAENGYIIAMFNLSIFYYKGEGIEKNFEKYFYWQQKAAENGHIDAMFNLGIFYYKGEGIEKNFEKAFHWHQKAAENGHIDAMFNLAIHYENGEGTEMNLEKALHWCQKAAEKDHIGAMFVLAKLYFLGEGTENDFEKFFHLFQKAAENGHIHAMFGLAMIYRNGKGTEKNLEKAILWYQKAAEKGNIYSMFSLAEIYYNGEGIEKNLEKAFHWCQKAAEKGDIEAISCLATYYRNGEGTEKNLERASYWHQIAVEKNQINSKSETSKNEFIDKFIQEAQINAKNSYEILEWIPYNNLSSINYYDKGGFSEIYKAIWSDGPICGWNFDKQRWNRQACYEVVLKILNNSSSLDNKFLDEWKYHYNCQKKSLSKFIQFFGITQDPNNLKYIIVMSYAKKGSLRNCLSDIIKFKWQDRLQLLKNIISGLKVIHESNLTHGDFHDGNILMSNNYNEIFIIDLGLCKPINDDNNDNEVCGVLPYMAPEILRNKPYTPASDIYSFSMIMWEFISGIPPFKNKVYDHHLVLSICEGERPEIIENTPKCYVDLMKKCWDSDPSNRPTITSLEYIVSNWIECINYYYIMNGYGDCDGKHKYLPEHLNDILEFVEASKALVQEQENFSIIQYHLQAYYTSRKLTEILVNDISECMDCEITITPLKDLSIKTEMSKSKF
>Tarenaya.XP_010540030 (x:0.5205581, y:0.43312502) XP_010540030.1 PREDICTED: ERAD-associated E3 ubiquitin-protein ligase component HRD3A-like [Tarenaya hassleriana]
MRVLAFRAVTLSLLIFSLYNHRVHARPFVLVFSNDDLNGGVTTGDDGNESSEFDEFGDSDSKSEEELDPGSWRPIFEPDDSAVQVASPKYYSGLHKIFSAASEGNARLMEDAVAEIEAVAAAGDPQAQSVMGFVYGMGMMREKSAAKSFTYHHFAAEGGNMQSKMALAFTYIRQDMYEKAVKLYAELAEAAVNSFLISKDSPVVEPIRIHSGTEENKDALRKSRGEEDEDFQILEYQAQKGNAAAMYKIGLFYYFGLRGLRRDHTKALYWFSRAVDRGEPRSMELLGEIYARGAGVERNYTKAFEWLTLAAKQGLYSAYNGIGYLYVKGYGVEKKNYTKAREYFEKAVDNDDPSGHYNLGVLYLKGIGVKKDVRTACKYFLVAANAGQPKAFYQVAKMFHTGIGLKKNLEMATSFYKLVAERGPWSSMSRWALKSYLKGDVGKALLLYSRMAELGYEVAQSNAAWILDKYGERSMCIGETGFCTDKERHERAHTLWWRASEQGNEHAALLIGDAYYYGRGTERDFVRAAEAYMYAKSQANAQAMFNLGYMHEHGQGLPLDLHLAKRYYDQALENDPSAKLPVTLALASLWIRRNYADSVLVRVLDSLPEVYPKVEGWVENVLLEEGNATILTLFVCLITVLYLRERQRRHVVVDPVGADVAQPLLAVPQR
>Rhizophagus.XP_025184712 (x:0.5767845, y:0.5647059) XP_025184712.1 hypothetical protein GLOIN_2v1747367 [Rhizophagus irregularis DAOM 181602=DAOM 197198]
MKTTDTTNTVSSKNCLYCNKPFTKELWCKSCINSLEKLAENDDEEAMFYLANMYYNGEETEKDIEIVLHWYKEASENGHTGAMFNLINGYYIGEGTEKNLDKAFHWYQKAAENGHTGAMFKLAIHYENGEGTEKNLEKAFYWYQKAAENGYSGAMFNLANGYFNGEGTEKNLEKAFHWYQKAAENDYTGAMNNLANRYYNGEGTEKNLKKAFHWYQKAAVNGEENAMFNLANGYYNGEGIEKNLEKAFHWYQKAAENGHTGAMNNLAINYENGEGTKKNLEKAFHWFQKAVENGEENAMFNLAYGYYNGEGTEKNLEKAFYWYQKAAENGYISSMFNLANGYYNGEGTEKNLEKAFQWYQKAAENGYTSAMFNLANGYYNGEGTEKNLEKAFHWYQKAAVNGEEIAMNDLANLYYNGEGIEKNLEKAFQWYQKAAKNDNKDAMINLFTCYENGEGTEKNLEKAFYWYQKAAENEVRLECNECKQPYIDYKWCQQCNTKRFQQDFSKWTSKNEFVDKFIQEAQLNAKNSYEFLEWIPYNKLSEINYYDKGGFSEIHKAIWLDGPIYNWSFNKQQWNRCNFQAGYEVILKTLNSSSNLDSKFLDEVYYLYLVAILFFYANV
>Beggiatoa.WP_062150182 (x:0.65117186, y:0.76912355) WP_062150182.1 hypothetical protein [Beggiatoa leptomitoformis]
METPPSRKKPKEEQTQEIKVTPKLFKQWEREAKKGNAQAQFMLGFCYLKGKSVSQNHKKAVEWFEKAANQEHAQAQFILSIHYLEGKGVAKSYEKAFEWLQKAANQGDAQAQYNLGVYYEEGKGVAQSYEKAFEWFQKAANQGDAQAQRALGSCYNQGKDVAQSYEKAFEWFQKAANQGDAQAQYNLGIHYLEGKGVAKSYEKAFEWFQKAAQQTNDKNIATLAQYRLARAYKQGEWGSVDFAKAKEYLREITDDKEVNSNLLEEIQGINEENQEAVMRFIRQTAMNELIDIERQEAKEKADKEMLSFLTHTLNNSLGTVNESMRLIIKDLGTNYEQDPQKFEAVLRILSLSTTFSITSNLINTFKQYITDPNDFITSWQEDNTGQGNIQQVLAFSLQQTLNRLFFQHSNDYLNKFFPHLTESECDTLRQSFIKEIVIMSDKSAEKRFEWIKKNFDIFEISLETDTLIFKEKGKRFTFFFSIFSELIYNAIRYSADKPIKIYWTKENEFYCFSCQNTFVSATRYTEEHSKKGLSFIEQLLTLLKQSTLIKKEENEIFTVTMQMHQDNLI
>Folsomia.XP_021945264 (x:0.7062976, y:0.4234097) XP_021945264.1 ERAD-associated E3 ubiquitin-protein ligase component HRD3A-like [Folsomia candida]
MRLTRNNKFNLFLLTLLIFTCLGGISSSRGEVDTAKSKSDKKPPSQLLEEEEEDNDDTPRLSKDSFSKLTEEERLSAFEKLWSDPDEITVTTDPGSKTRQKWSKEDDSRSSSSEFTKDESEMTDTERVVQAIKMRFVNPDAIQVVEPPNLAGQDPFGGADMEGLGGVTTKKFKFILNQPSITPVEPITNLLNKRKEPEVPEDDDEPEIITAEGVETDERHADLMFKQAIELLGPSASRDSTGYHVITSVGKTEKVEQAYVLLQQAALRGHKKAMEIMAWGQLLGPLPLDLEGAKGKFEALAKKGYPNSQMAMGFLHANALETELNGALPILYYTFSSIAGASWSQMALGYRYWGGIGVQVSCEKALEQYRRVAATVASEVSEVGTGPAIQRIRLLDEIEGTPGSTSTSTGSSGNILNSDILDYYTMLAERGDLQAQVGLGQLHFQGGRGVSPDHHLALRYFRRAADAGSPVAMAFLGKMYLEGNDAVEADTVKALKWFQKAAEQGSPVGQSGLGLMYLTGKGLPKDPSKALQYFTMAAEQGWVDGQLHLGNMYMTGIGVRRDYQQAAKYYNLAAQSGHILAIYNLAQMHATGTGMMRSCTAAVELYKTVAERGRWGLLLAEAHNDYKEKRYSQGLVKYLLLAELGYEAAQANAGYMLERGEVGWEVFEGWKKLVNLNNGQSQDLPPPPLEAVTKPESVGENAESQPEDQKKDATTTPEEGEVPQQPTTTTKYDLTSPQSLLSRALQQWSRSASQGYSQARVRLGDYYYYGWGTTTDYSSAATQYRLASEQQRNPQAMFNLAYMHEQGLGLKQDLHLAKRFYDMAAETSTDARVPVTLALIKLNFLSTLQALNLFDFDADSTTYVEIDGFSSFSEMLDFSNNWDLYLLTVLVGILGILVWLRRPLQGGGG
>Habropoda.XP_017797144 (x:0.6509642, y:0.7907406) XP_017797144.1 PREDICTED: uncharacterized protein YbeQ-like [Habropoda laboriosa]
MGDSVAQYNLALAYESGKGVSQDYVKAAMWYQKAADQGVCEAQYNLGVFYLNGIGVTQSNTTAIVWWDKSANQGYVNAQYNLALAYEFGKGVSQNYVKAVMWYQKAADQGDSGAQYKLGYFYANNQGVSQDYVKAVMWYQKAADQGHSEAQLNLGVLYSRGYGVSQDYVKAAMWYQKAADQGNPTSQFYLGFLYEFGEGVSKDIYTAKKWYQKAADQGNNQAKHRIDSLNS
>Zymomonas.WP_013934453 (x:0.4461728, y:0.5710767) WP_013934453.1 Sel1 domain-containing protein [Zymomonas mobilis]
MKNTYNFMIKTTTILTLILCHVPPVLAKEDQEITSPTQAEDQFHLAMHYKKNDDNKQDLEKAFRWMEEAADQGHAEAQHQLGLMYDRGKGVAKNEKKSFYWMQKAADQGIAAAQFDMSLIYQEGIIFPKNPEKAFEWCQKAADQGYPNAEAVLGDMYYDGEGTPKNSEKAFYWYQKAADQDYPDAKVSLGYMYNKGEGTPKNSEKAFYWYQKAADKGIPEAQSNLGNMYFIGEGTPKNPEKALYWLKKAADQGNIIATYLLGKQYMAISNEKEAVHWYQKAADKGLASAAFYLALMYNNGRGVAQNPEKAFYWYQKAADHNIPEAEFNLGLMYNLGRAVPKDLKKAYFWYQKAAEHGYVSAQVNVGLQYLLGIETNRNLEKAFYWYQKAADQGNEDAETRFGYMYQLGYGTPKDLEKAKYWYQKAADQDYASGKYALGQLIYDTGKTNPKNLAEAIKWIKQAAYQGNEAAECFLGALYERGEGVPKNLEQAIYWLQRSAQQGNALAACNLGLIYYQGEGVPKNLEQAAYWFKKSAEQNFAGADFCLGMMTAHDDIPSYPHTMDESLRWYQKAQLHVHISMTEVTPPSPSMIPFLQEIYQSLDDLPPLKFTE
>Tarenaya.XP_010537500 (x:0.47384626, y:0.41179386) XP_010537500.1 PREDICTED: LOW QUALITY PROTEIN: ERAD-associated E3 ubiquitin-protein ligase component HRD3A [Tarenaya hassleriana]
MRVSAFRVILFSLLIFSLYVHRVHTGSIFLVVSDDFLNDGVTAGDEGGGSGESSEFDEFPDSDSKSEEELDLGSWRPIFEPDDFPVQVASPQNYSGVHKILAAVSEGNAQMMEEAVTEIEAVSAAGNPHAQSVIGFVYGMGMMRNKSATESFMYLAFTYTRQGMYEKAVKPYAEVAEAAVNSFLIWKDLHVVVDPIRIHRGTEENKDALSNSIGEEDEGFQILKSEAEKGGVWAMYKIGVFYYFGLRGVRRDYTKALYWFSRAVEKGEPNSMELLGEIYARGVGIERNYTKAFGWLMLAAKQGLHSAYNGIGYLYLKGYGVDEKNYTKAREYFLKAVDNEDPNGHYXLGVLYLKGIGVEKDVRKACKYFITAANAGLPKASYQVAKMFHTGIGLTKNLEMATSHYKLVAEKGPWSYLSRWAVESYMKGDVGKALLLYSRMAELGYEVAQSNAAWIIQTYGERSMCMGVSGFCTDKERLQLTHSFWWRAAEQGNGHAALLVGDAYYYGRGTERDFVRAAEAYMYAVPESNAQALFHLGYMHEHGQGLPFDLDLAKRYYDQTLENDPSSKLAEMSGKEKKKNDDDDDDDGDGDGDDDETTSIGHSPLAKRHEF
>Thermacetogenium.WP_015049874 (x:0.42665124, y:0.8789574) WP_015049874.1 serine threonine protein phosphatase 5 [Thermacetogenium phaeum]
MPRIIFKCRYLKNTPKAHLANLVEYVATREGVEKVSDSSHILPATKNQQKLISEILKMLPDTADLFEYEDYLKNPTRENASEFISIALENSLDLIGKKKNFVDYIANRPRVEKLGNHGLFTDEGVPIVLSQVAEEVSNHTGNVWTNIVSLRREDASRLGYDNAKSWQDLIRAQRNVIAENMKIAPENLRWYAAFHNESHHPHIHLIAYSINPKEAYVTKQGIENMRGSLAREIFRQDLMQIYEKQTERRNSLNRQSREAMQDIITQIRSGICENKNIEELIARLAEKLKHTSGKKQYGYLKAPLKEVVNQIVDELAKDERVTELYSSWYEMRNEVLSTYVDKLPPPLPLSQQKEFKSIKNMVIAEALNIGSHHFTFEPDEEQNISIEDDGDIAAATTYFEKSAKLGNVNAQYMLGRIYLESDSEHENVEKALQWLGKAADNGNALAQYAMGKLYLTGNHLEKDAVKAVELLTKSAEQGNQYAQYALGKLYLLGHDVRQDKETALHWLSAAAAQGNIYAKYLLERMDSFKDPSILLAATRLMHHLGNIFREEYQKAFGNPLIQVDRKLRKKLMEKKLAQGHAYNDHAPHQSY
>Clostridium.WP_051395728 (x:0.36990803, y:0.44762138) WP_051395728.1 sel1 repeat family protein [[Clostridium] symbiosum]
MTGLCEKGVELIWKQCNEELYPQGIEYLEEAAHAGDAEGWFFLGNCYSWGDGAVGFSDKKAYECYKKGIEGGSVRCVLGAARAGQFDEELKKASPCTLEESYRAVLQSAEEGDAFSAFQIAAAYEWETIFDLLQPEEQKRENCYKWYEQAAKGGIVSAMVKVGKCCLNGQYVPKNEEMALKWADRCAALGNAWGLYRMGLHHLNLGNMEAAWEYFEAAAKQGALKAFLHLGRMYLNGQGTERDIGKAVEALEQAAKAEEPESFAELGNIFYRDEVVERDDEKAFYWYSRAYAAGQKQTALPLAHLYLRASEIQDLQMAEKLFKEAADMEKDGCASLVLGNMSRDGIGGIPDIEQAVSWYEKGADMGNAECMEILGCLYFQGEDGLDTDYVKAFSWLDQCHNAGTLQSYSKLAFLYMKGYGCDIDEERARELFEKAAETECDGYAFYELGYLYERKNESPEDLEKAAQYYRRAVEMGNESAGRRFSHFKKGMFGKWKVIY
>Phytophthora.XP_009520967 (x:0.621943, y:0.35552022) XP_009520967.1 hypothetical protein PHYSODRAFT_486347 [Phytophthora sojae]
MKGFSSSLKVFPVPISSDEMRKLYFAERHDHENDINCESVDSDDALALTATQISYLSQCLQFKEDDSSALSDNGVDSEIQNNFAELQAAAFEKAVTARDSCDSDAWDLIIAVYHYFHAAEEAAAEFHQLGKQPLHEMTRLYDSFERDVTIGEQGDVGAMAAMGDLYYWGAHGVPRHHAQAYNYFNRAAQAGDVNSQSAVAGMLLKGEGTAQDNVTAIKWYEKAAEKNHTRALNGLGFIHFHGSGGVSENKSLALEYFERAAENQEDGDSVFNAGYCHAMGLGTEVNVTRAMEFYDVAARKFGHFDAIFEMGKVLMKGVKGVVPRNCKRALQYLKAASDGGQWGRTVRKGFDLYTSGEFERAAVVYHEARQLGYPVATSNLAFLYDQRLLRSGDIASERGALKYLTLANDENGDRETLVRIGDYHYYGLAGLRKDPQTAIRWYSRASAAGVEAGAYNVGHMYEFGDGVEVNLGRARRYYDRVMELSADSVEIQLAIRFALARLALRRWLQGTPFEMLLGVNNPLETTTDTNVTAADSTSMLDAATRSLDSKIYAVISTTAIIILSVGVWYFHSTG
>Legionella.WP_082635012 (x:0.65927696, y:0.5297085) WP_082635012.1 hypothetical protein [Legionella geestiana]
MHPERGYKMPNHDNTSHGKRALMQAIIGRLREYAGGFFVFRNKEVNALIEKYQGAENQNYLQLVGELARISDGRDGRFSRARSDITKMVSDYMGSLGAAHSSSQKTVSLSASSSGLIQASSLSFLEPESDVSFLFGSDKAAIVTRIAEDILAGDWRQYNNLIGIARAFRIETWDATSGLMELCETLMVGENPSSHAMVLAGAFYHEGSLNVPKDYARAKLRYDFAAALGHAGAMLNLGLMYERGEGVTKNLDSAREYYERAVALGNAGATLNLGLMYARGEGVTKNLDSAREYYEQAAALGNAGAMLNLGYMYERGEGVTKNLDSARGYYERAAALGNVCAMLDLGLMYERGEGVTKNLDSARGYYERAAALGNVYAIFNLGYMNELGEGVKQNFARAIKHYEEAAALGHPGAMLNLGLMYMRGQGVTKNFVLARRYFEKAALYGDADAMLNLGYLYEYGLGMKKCNFDRARRYYEEAAALGHAGAMLKLGLMYAHGQGVTKNFLLAKRHFEKAALYRDTRAMLNLGYLYEHGLGVKCNFDRARRYYEEAAALGHAGAKKVIERLTEAQRQEDLKKPLGEGVVALVAQFFHDKFQVTPTEVTGIHGDVSVKVSIPPGKMEVLRGIFQEVGACIAFSAEIIDADLMLTITRVSYQDYCGLVQKNPVVDGLSLTASSGEDDAGRHGRPEDETCQEAAGTRVDDTWDAQKGAPAQTAGASSSFHTLFGQRGGGGSNTAAKRGPEHETLWTTRQG
>Acinetobacter.WP_105714762 (x:0.5632071, y:0.8564386) WP_105714762.1 sel1 repeat family protein [Acinetobacter sp. MYb10]
MIEKMKKFKIKKLMYPLIILTFFPTTLVFAESFEALLEKANNGDVKAQYQVGYLYSSGNQGVSFDEEKGVFWFKRAAEAGDSESQLSLAMSYLWGSGVGKNTRKGIEWLTKSANQNNAMAQYNLAEEYSDGKNIKKDLDLANYWYLKSAENGDVTAQFKLGSLYLDGNLGLPQDINKAKEWLKKAADQGYELAQRQLTVL
>Legionella.WP_058527914 (x:0.422429, y:0.7368928) WP_058527914.1 sel1 repeat family protein [Legionella erythra]
MEMKKSLLAVSFAALMSNYPVFATTAEGEEAYNQQRYDKAYMLLSEEAAKGDAKAQYLLGSMYYHAQGVPYSAEKTEQWLLASANQGNVDAQVLLADFYWYQKTPEGYTKALNWYEKAAAQGSSNAEYAIGYMYNFGAGVAQNYDTAMMWYQKAAAKGNADAMMSIGYMYDMGTGVSKSIPEAVKWYTKAADLGNTSAQFNLGTIYEYGDGVPKDMNKAFEYLSKAAEKGHAKSQLELGNIYDTGKYGGVDLKKAAYWYQKSADQGNATAQYDIGDMYFYGDGVEKNLATAVDWIAKAARQGYGRAQNRLGVFYRDGIGVAADPVEAYAWFSAAVNNKFTDATKNRDDLEKNLTPEQLQKAKDLAKTYSEEYAPKQQ
>Cupriavidus.WP_035861954 (x:0.77046645, y:0.81162107) WP_035861954.1 sel1 repeat family protein [Cupriavidus sp. SK-3]
MPLVRLFLPRLRAATAAALVPACLLAAPLALAAPQPPAPAQALTRQAVAAYDAGAFDAALRDFAKAAEQGNRLAQFNYAMMLLRGEGTPVRPQEALVWLRRAADNDMTHAQFTFGELYEHGELVPRSLESANEWYRRAAEGGHVQAQVELATNYFTGRGVARDYGKAFQWYSRAASAGDGGAQYIVGSYYERGEPGVVEKDIEQAKIWYARSASHGDPGALAKLRSLLEQGLKDKAKANPKGAGAM
>Desulfosporosinus.WP_088225674 (x:0.3542332, y:0.53816414) WP_088225674.1 hypothetical protein, partial [Desulfosporosinus sp. FKB]
NVWTPIISLRREDAARLGYDNAAAWMALIRKQRNIFAEQMKIAPENLRWYAAFHNEGHHPHCHMLVYSVNPREGYVTKPAIEKMRSTLAREIFQQDLIQIYAEQTAQRNTLYEQSHEALKEIIGRMSGVCESGIIESLLSHLAERLRHTSGKKQYGYLKAPLKAIVNQVVDELAKDARVAEAYVKWSELRSEVLRTYTDKLPDPVPLSQQKEFKNIRNMVIAEAMNIGGHHFTFEGDNPADELLQEAEESISVMLGDEYMPVEDEAPEDSEDIPSSASEGSPRQDSDETDSGKSYIEWSDRYMEARAFLYGSDEAEPDFERALRLFLEEAEGGNALAMHDLGRMYADGLGVDMNAETAFAWYEKALSAFLDIEANKESRYVEYRIGKMHAAGLGTEQDYVEAAGWFEMAASRNHKYAQYSLAGLYCRGQGVEQDYEVAFRLYGKSAAQRVPYAYYELAKMYRDGIGTEKDAEEAELNFEKAFYGFKRLEEQSHDDRLQYRLGQMLYTGTGTEKDLDAAIGYFEKAARLGNVHAQYMLGRVYLDENRGHRNSEKAVLWLTKAADNGSSPAQFALGKLYRDGSHVKKDIAKAVELFTKAAEQNNSFAQFQLGKLFLRGQDVPKDVETAVEWLTASAEQGNQYAQYALGKLFLIGEDVPCDREVAVRWFTLSAEQGNVYARYFLDHMDSFSNPFLFLAATRLLHHLSRIFRDEQQRLSGGTGMQTDSKLRRKIREKKIAQGHAPDDHEFRQIT
>Thaumasiovibrio.WP_087016347 (x:0.3842813, y:0.45322925) WP_087016347.1 sel1 repeat family protein [Thaumasiovibrio subtropicus]
MNKKQLLAGLISCALFLPSACASTENSNSFTTATVSAETKSLREQGINLLYDAQNRSDVNEAIRLLKQSADGGYIEAITDLGDVYYEADYVEQDLEEALKWFLLAANREDTYGAYSAGFMYYNGEGTPVDYEQAFKYYLIAAEGGDDDSIEMVAHMYAEGIGVAKDPAKAAQWENTYYNDDSADDSALLALLAEAQNGTKEEQHEVGLMLVRESETLEAAEKGIALLEQLANAGDPDVMTDIADFYYEAVYLEQDYEEALKWFIKAGDLGDSYGAYSAGYMFYNGEGAETNYPLAAKYHTIAAKAGDMDSMFELAIMYDEGTGVEQSYKQSAHWYQQAAEAGHDGAMYNLGVAYDTGEGVSQNFEKSAYWYQQAADLGNSDAMFNLSVAYFNGEGLTRNRTKAMHYLDLAVNEGDAHALYLKGVLYRDGDEGLRRDYGKALELLEAAAIENHTSAQIAYGRMLEKGQGIEKDKIQALAWYYIAEANGDSDAEKRIRIIKRRMTQEEQQASMDLFDELAYHLL
>Oxalobacter.WP_020995020 (x:0.8130698, y:0.5956637) WP_020995020.1 sel1 repeat family protein [Oxalobacter formigenes]
MLALLFRFLTVAVLAACCASAQASTEEGLVLLESRRFQAAYAVFLPEAEKGDARAAFEAGRLLLAGRGVEKDEASGAKWVLASAEGGYRDAQYLMGALSVYGIGVEKDSQVALTWFSKAAAAGDARAATAMGILTGSGAAGGNRRPEAVLWFRRAAEAGEPEAQRRRALALATGRDGKKDEAAAAGWFLKAAQKGLREAQYNTGYRYAEGIGVPRDLAKAVYWYDKAAAGGDVKAQYNLATMYLNGLGVEEDAARAAGWFLKAAGAGYGPAMYRLGALYEEGRGVKRDYRLAARWYEAADAAAKETMAKAPKGRVNPVWRGSLVLPDDLRRTFPDIPAPDGANRAPDAVR
>Helicobacter.WP_104689934 (x:0.31107792, y:0.6876392) WP_104689934.1 hypothetical protein [Helicobacter felis]
MKFSKSCSLILSGCLLAPLLSGCLGELFGNSKSQETPEQYLQRQQQERKAKEARFNAQQKQEVQKMAQLQKKLGVGRGQEPQTAEEFFQEGLRVYENKDDAIMYRGIDGNDRRRREAERLFTKSAQKGYAEAYRYLGLMNRNKPNGNARRRAMEYFQTAAQKGSVEALVDLGKMYLPGESEEENDRHMGIPKDYAKAMECFKQAAEKGSARGAYNVGTMYENAQGVPKDYKKALEYYQQAANKGLPSAWTSLGNLYKLGLGISKNLAKAREYYQKGADGGDASGAYFIGAFYYGGIGGPKDLAKAKEYFEKAIKADYTPAYLILGVMYLKGESVAKDYNKAKEYLEAAIGSTDKEVASKANFNLGVMYLNGDGVLVNKKQATEYMRKACDLGYEKACTTLSK
>Selenomonas.WP_073088986 (x:0.4301768, y:0.48836774) WP_073088986.1 tetratricopeptide repeat protein [Selenomonas ruminantium]
MPKEVKTEDLMGLGRQEQLKGNMEKAVRYYQQAADAGDHDGWYQMGYMYQRGHGVEQSYEKAINWYQKIIDAGDVNGWYPLGDVYEEMENYDKAVECYEKQVKEGGDNKYYGYYGLAKAYRYGLGKEEDFPKALDYYQRAAGNGEIAAMVDLGQLYYDGDGVKQDYIIANYWFEKAANSYNGNYLAFGHLGEAYHHGLGKEVNYDKAKEYYDKALEAGEENILFWYGEIYYDEEQYGEALDCFRRAAVEGNQFQAEAENKIGTMYQFGEGVEENFGKAVEWYQKAANNGNAAAMRALGAMYSRGDGVEQDVGQSAYWSLQAAQLGDVIAMNNIGYCYGNGEGVEQDYVAALAWYMRAADYGDEDAMNEIGDIYYFGNGVEKDYSIAKEWFEKAIAAGNETPLMPLGTIYYYNDDFDKAMELYLKAANDENTYQHIAEARIGDLYMEGSGVEQDMAKAVEWYEKSAAHGYATAMLALGDIYCDGGGNVKQDLTKGKEWYEKAKDAGSEEAEQRLADLS
>Camelina.XP_010416167 (x:0.5411577, y:0.38376877) XP_010416167.1 PREDICTED: ERAD-associated E3 ubiquitin-protein ligase component HRD3A-like [Camelina sativa]
MRVSCYRIVVLALLLIFSLVINRVQAQYFVLNFPDDIFLSDFDNNSTNAYSDDGEFGQTESISEQEVDPGSWRPIFELNNSSTVDLTLTPYYSGLQKIISAASEGNTRLMEEAVTELEASASAGDLHAKSVMGFVYGIGMIRETSEAKSFQQHQLAAEGGDMQSKMALAYRYIRLDLHDKAARLYRELAETTFNRFMISKDYTTFVPIIRIHRGTYEDKNMLRKFHGEDSEDFKIVEHYAQIGYPSSMYRVGLFYYFGMRGLRRDHAKGVYWFSKAAEKGELNSMGIMGDIYSRGAGVERNYTKALQCLTLAAEQGLYSAFNGLGYLYLKGYGVAKNYTKAREYFEKAADSEDLSGMYYLGMLYLKGIGVKRDVKQATKYFLVAANAELPKAIYQMAKMLHVSARIKNNLNMLKLAAALYKSVAERGPWSSLSRWALESYVKGDLGKAFILYSRMAELGYEVAQSNAAWILHKYGEKSMCMGVSGFCMDKERHERAHDLWLRASKQGNDYAALLVGDAYYYGRGKERDFVRATEAYMYATSLSNAQAMFNLGYMHEYGQGIPYDLNLAKSYYNQALENEPVSKLPNMSIMLAFVRLWVHRNYVDISIMVTLLLASIIIVLHLRERRRHLRVLIGSHRS
>Oribacterium.WP_049962169 (x:0.5259766, y:0.5490844) WP_049962169.1 hypothetical protein [Oribacterium sp. FC2011]
MENSYYKGLEPFWGEWYIDKLIGEGSFGKVFRIIRNTSSGQEEAALKAITIPQNNSEYSEMLSYESDEHTVNAYFKDAVMNLNKETLLMAALRGNKNIVEYQDHVVNEHKNEVGWDILIRMELLTSLTNLLRERNLKRDEVVKLGIDICNALTACQKYGIIHRDIKPANIFIDKNGNYKLGDFGVSRAMEKTQGFMSKKGTYSFMAPEVYKGESYGVAADIYSLGMVMYFLMNARKIPFQPFESNGISFRVREECLNRRMSGERIPAPTFADKALAEIILKACEFNQENRYHSAKEMADDLSKLIIVNQKQDEHTWESSHIESRKENRPEAQSVSTENIDNLNAVQEKHEGQIKSGELVNREEPEKPEEIIDYDSDSDRTIAMFETLPLSHNSDVKSQDQYTKPVEKVADTVIENKTEIAPEFEKKMEDDTPKRDPAPKKEMKKTTFGILIAIAVLIIAAVCINGKTESTFDQALEYYSKEDYTKAKELFDKAAEGGSADAMYIIGFMYQNGEGVDQDYAKAKEWYTKAAEGGNTEAMTKLGLLYYFGNGVTQDYTKTKEWYEKAIESGSTDAMMLLGEMYQNGEGVDQDYAKAKEWYTKAAEGGNTAAMNCLGEIYEYGYGVDQDYSKAKEWFEKAVEGGNTAAMLNLGIQYFVDQDYAKAKELFEKSAEGEDTSAMFMLGFMYSEGNGVDQDYTKAKEWYEKAVEGGHAGAMNELGVMYKNGEGVDQDYTKAIELYEKAAEVGNTDAMNNLGRMYVRGEGVSQDYAKAKEWYEKAVEGGDAAAMNELGVMYENGEGVDQDYTKAIELYEKAAEVGNTNAMYNLGVMYVRGEGVSQDYAKAKEWYEKAAEGGDADAMNNLGYMYLNGLGVDRDYTKAKELFEKTAEGGNTLAMDNLGYMYENGLGVEKDAAKAKEWYEKAAEGGDADAINNLGYMYLNGLGVDRDYTKAKELFEKAAEGGNTLAMDNLGYMYENGLGVEKDAAKAKEWHQKAAAASGS
>Desulfitibacter.WP_028308204 (x:0.45738313, y:0.8902089) WP_028308204.1 serine/threonine protein phosphatase [Desulfitibacter alkalitolerans]
MPRIIFKCRYLKNAPKAHLANLVEYVATREGVEKIDDSFRTLPATKNQQQLISEILKMLPDTADIFEYEDYLKKPTRENASEFISIALENNLDLIGKKKNFVDYIANRPRVEKFGSHGLFTDEGVPVVLSKVADEVSNHSGNVWTNIISLRREDAERLGYDNAKSWQDLIRAQRNVIAENMKIAPENLRWYAAFHNESHHPHIHLIAYSINPKEAYVTKQGIENMRGSLAREIFRQDLMQIYEKQTERRNSLTKQSRVAMQDIIAQIRSGICENKNIEELIARLAEKLKYTSGKKQYGYLKAPLKALVNQIVDELAKDERVAKLYDSWYEMRNEVLSTYVDKLPPPLPLSQQKEFKSIKNMVIAEALNIGSHHFTFEPDEEQDISIEDDGDITAATTYFEKSAKLGNVNAQYMLGRIYLESDSEHENVEKALQWLGKAADNGNAPAQYAMGKLYLAGNHVEKDIQKAVELFTKYAEQGNQYAQYALGKLYLLGHDVRQDKETALHWLSAAAAQGNIYAKYLLERMDSFKDPSILLAATRLMHHLGNIFREEYQKAFGNPLIQVDRKLRKKIMEKKLAQGHAYNDHAPHQSY
>Ornithobacterium.WP_014790469 (x:0.61778265, y:0.7009885) WP_014790469.1 sel1 repeat family protein [Ornithobacterium rhinotracheale]
MSKNFSSLMKFINNSIKNNMKRFIFLLILFISCTNNKQGTETRTEQLEGEKYEEVLDAEQGDADAQHNLSEMNDNEEGTEQDRQKAFEWVQKIAEQGDASAQFNLGVMYIKGDGTQQDYQKAKEWLQKAAEQGDADAQYNLGLMYNKGTGTQQDYEKAIEWYQKAAEQGHAKAQFNLGYMYDNGEGVKQDYHKAFEWYQKAAEQGFAKAQYNLGSMYYNGKGVRQDYQKAKEYFGKACDNGLQLGCDKFKELKEKGY
>Neisseriaceae.WP_082165693 (x:0.64915186, y:0.71620196) WP_082165693.1 MULTISPECIES: sel1 repeat family protein [Neisseriaceae]
MVALLALGIGQAAWADDVPNFKKMLQAAEQGNADAQFNLGLMYDKGEGVRQDHAQAVQWYRKATEQGLAEAQFNLGWMYDNGQGVRQDPVQAVQWYRKAAEQGLAEAQSNLGWMYNEGRGVRQDYAKAVQWYRKAAGQGDAAAQYNLGLMYEKGQGVSQDYAEAVRWFRKAAEQGDAKAQYNLGVMYDNGLGVRQDYTQAVQWYRKAAEQGHADAQYNLGVMYAQGQGVSQDYAEAVRWFRKAAEQGDAQAQFNLGLMYVNGKGVRQNYKIAKEWVGKACDNRLQLGCDAYRELNQQGY
>Helicobacter.WP_104732770 (x:0.55657446, y:0.7770954) WP_104732770.1 sel1 repeat family protein [Helicobacter salomonis]
MSKSCVLSLIGALFLLVGCSTESSKGEDFFKEAQTYYKQKNYAKAFEYFKKAADAGNANGYNYLGEMYYYGWGVSKNFYEALEYFQKAADRGVAEAYFSLGYMYFSGEGASQTYSKAFKYFQKAVDLGIPHAYFYLGVLYQSGDGVAKDYHKALECYKKAASAGIAEAYSNLGFMYISGQGVVKDFRQAFQYFQKAADAGYIAAYMNLGSMYSRGEGVAKDYRKALEYYHKAADGGVSGAYLNLGVMYAHGHGVGKDKEMAYEYFKKACKMGEELGCKNAKILLGD
>Prevotella.WP_118086109 (x:0.52429384, y:0.5691961) WP_118086109.1 hypothetical protein [Prevotella copri]
MEMIGILKRQAVIVLLFICFFPTMAVAQVDQFKLKQVLQDANAGDISACAYLGKMYYEGTGVAQNYHEAFKWYQKAADNGVTGAYTWLGVMYYNGQGVAQNYQKSFLGTKKAAENGAADAYVGLGVMYCKGQGVAQNYGEAIQWFQKAVDNGDAVAYGWLVGMYYNGQGVSQNYGEAFKWTKKAAEKGIADAYARLGVMYYKGQGVAQNYNEAFKWYQKAADNGIADACAYLGKMYYEGTGVAQNYNEAFKCFQKAADNGVTGAYTWLGVMYYDGQGVAQNYEKAFLWTKKAAENGAANAYVGLGVMYCNGQGVAQNYNEAFKWFQKAADNGVASAFAYLGEMYYAGTGVAQNYNEAFKWYQKAVDNGDADAYVGLGVMYCKGQGVAQNYNEAFKWYQKAADNGVASAFAYLGEMYYAGDGVAQNYNEAFKWFQKAADNGITTGIYYFLADMFYTGKTGITDYSQAKKYAELAIKNDTLDVVGHRILAKLYIHGYGVEKNIAKAEALIEQALAHCKKDGSSDYPCYTMDAKGELFWVMGDKVKAKEIYDSINKNAPDFYAKIGETELSKYMKVYKEVDVDDDIPIVVKKNEKVFAVVIANEKYQMEKAVQYAKNDGRVFAEYCRKTLGLPEKNIHYVTDATLNNLKYELKWLQNVMKVYRGEAKVIFYYAGHGIPDEQNKNGYLLPIDGYGSDVTTGYALDDLFKTLGNMPSKSVTIFLDACFSGAKRDGDMLASTRGVAIKVKQNAPQGNMVVFSAAQGDETAYPYNEFEHGLFTYYLLKKLQETKGDVTLGELGDYIKTKVEQQSIVVNGKLQSPSIMSAPLIGNDWKTWKLNK
>Aggregatibacter.WP_109059711 (x:0.582597, y:0.8530944) WP_109059711.1 sel1 repeat family protein [Aggregatibacter aphrophilus]
MKLTKTLLTTAILGLSLASCHSTGLTNTPDQQLDQGFEAVKKGDYQTALKLWKPLADQGDARAQYNLGLMYRNGNGIQDDVEAAKWFRKAAENGDVKAQHNLGMMYTKGEGVEQDYAEAVKWYRKAADQGGLRSQYSLGVMYYNGVGVKQDYVEAAKWYRKAADKGYTMAQFNLGLMYRDGEGVKQNRAVAKEWLGKACDNGDKKGCLYYKKLK
>Desulfosporosinus.WP_045574742 (x:0.34300196, y:0.5597792) WP_045574742.1 hypothetical protein [Desulfosporosinus sp. I2]
MPRIIFKCRYLKNAPKAHLSNLVEYVATREGVEKVSGNSQLLPATKNQQQLISEILQKLPDTADLFEYEDYLKNQTRENATEFISIALENNLDLIGKKKNFVDYIANRPRVEKLGTHGLFTDDGVPVVLSQVAEEVSNHPGNVWTNIISLRREDAARLGYDRAKSWQDLIRAQRNVIAENMKIAPENLRWYAAFHNESHHPHLHLIAYSINPKEAYVTKQGIENMRGSLAREIFRQDLMEIYEKQTERRNILNKQSHEAMQDILSQINSGICDNKNIEELITHLAEKLKYTSGKKQYGYLKAPLKAVVDQIVDELAKDERVAKLYSNWYEMRNAVLSTYADKLPPPLPLSQQKEFKSIKNMVIAEALKIGSHLFTFEPDEEHEVLMEDHDDSAATTDDALTNIEESPLANESSADTDDDNRDFIADPLGEDTSDDDSQEFQYHVKWSERYKVAREFLYGSDDIEPDFTEAYRLFMEEVEIGNALAMYDLGRMHMDGLGVEMNKDAAQQWYAKALVAFLEVESDKSSPYLQYRIGKMYAAGLGATQDYVEAADWFHMAVAKNHKYAQYSLAGLYYHGYGVEQSYETAFDLYKKSARQKNPYASYELAKMYRDGIGAEKNMEKADEHFQKALTGFLDLEAQSKDDKLRYRLGQMLYTGTGTEKDITAAITYFEKAAKLGNVNAQYMLGKIYLETDSEHENVEKALQWLGKAADNGNALAQYAMAKLYLKGNHVEKDIQKAVELFTKSADQKNQYAQYALGKLYLLGEDVPKDIKAAIKWLAASADQNNQFAQYSLGKLYLSGKETEKDIPTAIRLLTASAEQGNQYAQYALGKLYLLGHDVKRDKEIAKHWLSLSAAQGNLYAQFFLERMDSFKEPSVLLSATKLMHYLGNIFREEYRTIGGSSLLQVDRKLRKKLIEKKSAQGHAYNDHAPHQSY
>Helicobacter.WP_104741373 (x:0.6254355, y:0.7135121) WP_104741373.1 sel1 repeat family protein [Helicobacter ailurogastricus]
MSLSLMKPLSLALCACLFSGCGESLLSSLSSKKQPDAFDKFVAQQRAISQKASQEQAQKEKARLQAQKPKSEKADDLFQFAFQKYQEMLHQPSSAALSKSYIDKNHVVHAYIDPDKVYNLFEDAAKKGSAEAYRYMGIMNRDEDKLGAAIDYFQTAAEKGSVEALANLGEMYLRGKSGIDFFGGVPKDYAKAMDYFQKAASKGSALGAYDAGALYAKGLGVPKDFAKAKEYFQKAADKGYPMALDVLGKMYFRGQGVPKDFAKAKEYFQKASDGENAEASYYLGTMYYKGEGVVKDLAKAVEFFKKASDGGDDRAYASLGELYLNGEGVPKDYDKAREYLEKATDEGGRVFWDLGVMYAKGLGVLVDKAQAAKYYQLACDKGYEKACTTLSK
>Acinetobacter.WP_018678714 (x:0.677241, y:0.73095983) WP_018678714.1 sel1 repeat family protein [Acinetobacter tjernbergiae]
MKFKKILLILFPCFFLSSTFANENTIKEILDSANKGNASSQKKLGDLYYMGENLKQSYTKAFEWYTKAAHQGNIDAQTQLGYMYYIGTQDVKQNYAKAFEWMNKAAQQGNMYAQSHLGEIYYKGKGVAQNYAQAFEWYNKAATQGDMEAQFNLSVMYYNGEGVPQNYTKAFEWYNKAADQGNGHAQYSLGVMYDKGEGVPQSYTKAFEYYNKVAELGFVDAQFALGEMYYKGEGVDQNYAKAFEWYNKAADQGDIEAQFNLGMMYEKGQGVSKNRVLALNWLKKAASNGYPQAQLILNEIK
>Grimontia.WP_052737583 (x:0.61680776, y:0.51019305) WP_052737583.1 DUF2971 domain-containing protein [Grimontia sp. AD028]
MATPSPENEKSPKDMFETYLHAAELGDIEAMFNLALCYVEGEGVEKSLETAVEWLCKAAEAGHSNAMFNLALCHQSGDGVEKSLEKALGWLCKAAEAGHSNAMFNLALCHQNGDGVEKSLETAVEWYQKAAEAGDSDAMFNLALCHRKGDGVEKSLETAVEWYQKAAEAGDSEAMFGLAVCYDNGEGVEKSSEKAVQWYQQAAEAGNRSAMYNLALCHKRGEGVEKSFGKAVEWYQHAAEAGHSNAMFNLAVCHDKGEGVEKSFEKAVEWYQKAAEAGNSSAMNSLGLCHENGDGIEKSLEKAVEWYQKAAKAGDSSAMFNLALCHQFGKGVEMSLEKAVDCYQQAAEAGHSAAMYNLALCHQSGEGVEKSIEEAVEWYGKSAELGHSNAKFNLAFLLRLGDDCQQDQTRSEELFQEVYDGGDNDALRYLPHPSLKKYVYPALDKHNPNEKEAVKSAFAQFQDAIISVMESCLFTEKKAVYHFTRWPAIESILPKEKPENHRNVIRLYHEDYMNDPDEGRSLLSLIEVNKFKEQYSDVAKFMADALNRRPHLTQDSATYMASFTRESDRLDLWRAYGSDGDGFCFKIGIEQTDRHIWSQAKFAEKSAIDEAPESTHSYKLYEVKYGEDEKEKKLEELLVALTPLYEKTVDLNEQVQEEIEKTIFYMLGEVVYLFKDEQYSSEREVRMFNRLSLDEVCIDETEVGKLYKPTGPILFLGDDTEVMIGPKVANRRAVELSLLKRLHTNGFNKTKVTHSKVKYR
>Volvox.XP_002956133 (x:0.7805879, y:0.38851118) XP_002956133.1 hypothetical protein VOLCADRAFT_107064 [Volvox carteri f. nagariensis]
MANQRHRTMQQRYFYSIAAFAVLAVAPTRLLAAEEPSPLRSKRAPSWSEQQTAVELLVGATGFRSARHGRAFPFNGTLPCRGKAECGKQRQQQEQQDTSGEVVLEGLDPPVSVSASAHRGALRELAKAFQDGWGVAQDMRLALQLFRAASDRGDPEAQGHMGLRYSMGLDQLESWAAEGIMGFGQPKGPEALLHYYFGALGGDMASRMALGYRHLMGLGVPQSCWTAASYYQPVGAQVSDLAAGLDPLMFPPVAAAAAGAGGAAQGAGGGGGGRGSSPSSPSAAAAAAAPSPGGRPQSRSGSLPHVERIRLHLQAAQGGMRSERHRDMVQYYQHSADRGNTEAQTAVGQVLNYGTLGMDRDHAAAMSYFKLAAEAGDADAMAHIGAMYANGYGTAQSYETAQEWWAKAAKRHSGTALFGLGYLHLTGRGGVEQDYEEAFKYFTKAAEPPQSEARPDAWFYLGVMHLKGYGVRRKSVQRALTYFSLAAQASHPLAQYNAAVMHLAGKGTARNCKTAVTLLKTLSEKGPAAASVQLGHEHFFRGRYGLALLSYLRAADLGFEVAQSNAAWMLDRGYVPGASRSMYPLRANSSELAFTLFKQSAAQSNVHSMLCMGDAYFYGKGVKQDWERSAEAMFNLGFMHEFGVGVPKDLHLAKKFYDMAVHTQPDAFLPVAVANAWLRVHRCWDALRPYLPIWLWSSLFALHPPHTSLFGPWVARLQAALPNLALFHAEVVFWRWVDLTGLGSLGAMVRQGDAGEGATLLALLGGLALVVRLRRRRAAVRLQQQEAAARLLQQQQEQLLVQLERLGVEVEENRDRERERAASHGLAAATVTAVAAAAAAAGDAAIGLNGSSEAVIDSGAADGGVGLADGAGRGEVAGEASRSGSGATEEVVTAAATSGGSLEELSASEAGAPAAEGDAAAAGEIAAKGSIVSE
>Legionella.WP_058475536 (x:0.44914037, y:0.7573642) WP_058475536.1 sel1 repeat family protein [Legionella quateirensis]
MDMKKYILSLSLVTLMSSHVFATTQEGEEAYNQKRYEKAFILLSPEAEKGDAKAQYLLGKMYYNAQGVAYNADKTEQLLLASANQGNVDAQVLLAGFYWYMNTPEGFKKALSWYQKAADQNNPDGQYGLGYMYDTGSGVPQSAETAMIWYKKAAELGNSNAALAIGYDYDTGTGVKKDKAEAIVWYSKAADMGNASAQYNLGLMYEQGDGVPVDYNKASQYFEKAADQNHAKSQLELGYLYDAGKLGKSDLQKAAYWYQKSADLGNANAQYNLGDMYFYGDGVGKNLEQSVLWMRKAAEQGYGKAQNQLGIYYRDGIGLTADPVMAYAWFSAAVNHGYDKASANLSDLEKSLTADDLVKAKMLGQQYSDDYKAKTE
>Lachancea.XP_022626512 (x:0.2307891, y:0.66011065) XP_022626512.1 uncharacterized protein LALA0_S01e06810g [Lachancea lanzarotensis]
MATTAHPYRQNLAATTHANYDVENAGNGGDFSSKMVNGAQEDVGTPQQYERYEPGAALDPPQSVQQHRKAVSSPVTSTIGTPVSSRSNLQDSHTSLSELRVASDGGPSRQSRKNRKSLDLSHLFLLSDKDTQFTATNESVADLSHQMISEYLGEANNSSLVPRLKTIEMYKQNVKKSKDPNVLFQYAQYMLQTALTIDTSGMSGSSISLSKDGGPAGQAAGHVGKPDAHGDMRRQFLKEAETYLKKLSVKGYADAQYLLGDAYSSGAFGKINNKDAFVLFQSAAKHGHVESAFRTAYCFEEGLGTTRDSRKAVEFLKFAASRNHPSAMFKLGLFSFHGRMGLSNDISTKQNGIKWLSRAAARANELTNAAPYELAKIYKDGFLDIIIPDVKYAMELYIQAASLKHAQSSTALGKIYESGNEVVPPDTSLSVHYYTQAALLGEPHAMLGLCAWYLMGAEPVLEKDEREAFQWALKAANLGLPKARFTVGYFYEKGKGCEADPAKAQHWYELAAKGGDERAANKLGGKNAVFPKRQKSTTTLNLFSSVSNTNLLDTNGATVSKAVDLDTSNQPSVLAPLDASGPGGETSGPDSKAAFNLTDDVVPKPKNTDQSPDSGRKDKKLKSKKKGKKCVIM
>Phenylobacterium.WP_111513162 (x:0.6736899, y:0.8824561) WP_111513162.1 Localization factor PodJS [Phenylobacterium deserti]
MSAGAPWSVKGIDPKAREVAKDLARRSGMTLGEWLNRVILEDDMPEEVSSEAAMPDRPQRSFAEPRLVSGAPVAARPDDFSRVAYALDRLTDRIEASETRTGLAISGVEHSVRQAVARIEAAEREHVAVATRFETAVDRVGSEQARMEERLRRMEAEPAGPRSAEALRVLEQSVTRVANHVYDGDARTREALTALESRLQRAEQADPAALIEQVVSRLGARLADAEARTADALQGLRGSLAALDARVGTVEGAGPTAAEQRLQALADTLSGQVEQARQEIARRLQSTSAGRVDERFAELAAQVAAAEQRSAQAIQRMGHEVLTMAEAVNRRLQTSEERSAEAIAQVGGEMARIAGAVEQRLGRAEQVQAEALERLGGEIGKITERLTERMIASERRAAQAIDDVGEQVARVTERIEQRNERASDDLAVRIRESEERTARLLEETRDRLEQRLAEAGQSRAEPPPAPSAAAFGPDLFSRAEPADDDEDLPPPVMERPSFREEPESHGFAPIPEPEEDLFGLDQPEPPARAEDPRPLSTREVIEQARAAARAATPAERPERLQARAKATWRTTGKTQPGMFGGLKPRAPNTTLQTALMVAGVAAFMTVGAAGVMLIEGPPESGPSLDQLANGSIHSAPRAAVALTPTPMGPMSPQPGENAALPEARRAPVGAPQAASDAFVESFLKAVQGLDAGQPGSLAKIKALADAGHAPAQTYLGQLYEGGDHGVVQNLTEARRWYQRAAQAGDTKGMYNLGLLYYRGLGGPQDLPGAVSWFRKAADRGVVNAQYNLGLIYQSASGVPLDYPEAYKWFSIAAASGDVAARESALALEKKLTPAQIAAAESLAGRFGNAGAARTSTRTVAQAQRILGRLGYYKGPADGAANDKLKLAVAAYQRDQGLAATGALDPSTVSRLSVFTR
>Legionella.WP_028384100 (x:0.4927588, y:0.7282747) WP_028384100.1 Sel1 repeat protein [Legionella moravica]
MDMKKYILSLSLVTLMSSYAFATTQEGEDAYNQKHYEKAFILLSPEAEKGDAKAQYLLGKMYYNAQGVAYNADKTEQLLLASANQGNVDAQVLLAGFYWYLNTPEGFKKALTWYQKAADQNNPDGQYGLGYMYDTGSGVPQSAETAMIWYKKAAELGNSNAALAIGYDYDTGTGVKKDKAEAIVWYSKAADMGNASAQYNLGLMYEQGDGVPVDFNKASQYFEKAAEQNHAKSQLELGYLYDAGKLGRTDLQKAAYWYQKSADLGNANAQFNLGDMYFYGDGVGKNLEQSVFWMRKAAEQGYGKAQNQLGVYYRDGIGIAADPVMAYAWFSAAVNHGYDKASPNLSELEKTLSADDLVKAKMLGQQYSDNYKAKTE
>Gossypium.XP_016709607 (x:0.5495544, y:0.4276819) XP_016709607.1 PREDICTED: ERAD-associated E3 ubiquitin-protein ligase component HRD3A-like [Gossypium hirsutum]
MQADMAKSDWVNDKCKRGKNEAPLSLSLSLSLSLFLFQSLEWISRFDRLLISCDFFSPPKSQVFFYLFPHQIQCSDKSSLFPTHTYIIIIIMSRSSCHLFLFLFLLLFSLFPFPLLARPFVLVLSQDDLKDVQNDDASPLDSDSSWDDDDFGGTHVKPDDELDPGSWRRLFEPPTTLLSPSHDTSLDSYYAAVQKIISASNNGDARLMEEAAAEIETAANADGDPHARSVLGFLYGMGMMRERNKAKAFLNHYFAAEGGNAQSKMALAYTYSRQDMHEKAVKLYAELAETAVNSFLISKDSPVIEPIRIHNGAEENKEALKKSRGEDDEDFQILEYQAQKGNAGAMYKMGLFYYFGLRGLRRDHSKALMWFLKAVDKGEPRSLELLGEIYARGAGIERNYTKALEWLSLASEHGLYSAYNGMGYLHVKGYGVEKNYTKAKEYFDKAADNEDAGGHYNLGVMYLKGIGVKRDVKIACKCFIVAANAGQPKAFYQLAKMFHTGVGLKKNLPMATALYKLVAERGPWSSLSRWALESYLKGDMGKAFLLYSRMAELGYEIAQSNAAWILDKYGERSMCMGESGACTDAERHQRAHSLWWQASEQGNEHAALLIGDAYYYGRGTVRDYERAAEAYKHAKSQSNAQAMFNLGYMHEHGQGLPFDLHLAKRYYDQALELDPAAKLPVTLALASLWVRKNYADSFLVHIIDSLPEVYPRVEEWVENVIMEEGNATILTLFVCLLTVLYLRERQRRHAIAAAGAHEPNEHVVPAAR
>Jaculus.XP_004661585 (x:0.8084406, y:0.5165913) XP_004661585.1 PREDICTED: protein sel-1 homolog 2 [Jaculus jaculus]
MMPLTLTLLIEILIILEVTNKNVEAEGHNKIQKESNATTQVSVNKVKQYLSHILEQGKLRKVINKRENPSERKKTQHKLEIKEIQSKGFLKRSKNHLKGQAKKNFTDEGDELFKMGSKILQQSKSQKQKTEAYVFFAKAADMGNVEAMEKMADALLFGKFGTQNITAAIQLYKSLAKEGSCKAQNALGFLSSYGIGMEYDQAKALVYYTFGSAGGSMVSQMILGYKYLSGINVIQNCEVALNHYKKVADYIADKLEKSEGVPVEKVRLTERPENLSSNTEILDWDIYQYYKFLAERGDVQIQVSLGQLHLIGRKGLDQDYYKALYYFLKAAKAGSTNAMAFIGKMYLEGNAAAPQNNATAFKYFSMAASKGNAIGLHGLGLLHFYGKGVPVNYAEALKYFQKAAEKGWPNAQFQLGFMYYSGSGVWKDYKLAFKYFYLASQSGQPLAIYYLAKMYATGTGVLRSCRTAVEKKLKFLKKRRCTQLHFSCGIELLFKDIHLARRLYDMAAQTSPDAHIPVFFALMKLETMHLLQDNIFVNFIMRWKWMKLDTTLGPYWDLYVIGLIVVMLIFLFRNRHT
>Thalassospira.WP_082822560 (x:0.32734287, y:0.82199913) WP_082822560.1 MULTISPECIES: sel1 repeat family protein [Thalassospira]
MHAHKVRCRSVPYRVPFNSRLPISLKYCQNPYQPVGTDRVVSGRPNQPARRNGASMSRSQLFASLFLIGIIGTSAVTSAQSIDDDILIDNYWRKSYAGNAEAQRLLAILLSYEYAEDGDIDDDEHFTITRLLECAALQGDQPAIDQLQNINANFDISETGECYYTGAGYTADDPKPADPTAGTFDEDALRDAAMNGDPAAQFALAEYLESQFLFFDAFDEAEGWYNCAAKQGYAPAIAVLADGDAITTYPASEPCPFTNRTMDANGTITERFTSFRLVEIEPAPAPEPAPKPAPEPTATAPATDTEPLFADALAAYYGDGMPQDFPRAMELARKAADHNHAGAINLIGVMYLNGSGVAPDATEAAYHYRRAADLGDVSAMVNLADCYLHGIGVDVSLPRAREWYEKAASDGDAYAQYNLSAIYQSGAEGIEPDPVLARKWMKLAAENGDPDAPYYYGHFLEYGIGGPEDPAGAIVWYQKAVELDDTNGFAAMGRMHYYGEYTTEDLELAWYYLSIAAARDHVEAKTWIEVAAPSVTYEQRARAAAQVTRYLAEKGAQ
>Thalassospira.WP_114094560 (x:0.3118608, y:0.7844347) WP_114094560.1 sel1 repeat family protein [Thalassospira xiamenensis]
MHAHKVRCRSVPYRVPFNSRLPISLKYCQNPYQPVGTDRVVSGRPNQPARRNGASMSRSQLFASLFLIGIIGTSAVTSAQSIDDDILIDNYWRKSYAGNAEAQRLLAVLLSYDYAEDGDIDDDEHFTITRLLECAALQGDQPAIDQLQNINANFDISETGECYYTGAGYTADQKQNAPDTSDTANSYDGDEDALRARAMNGDPAAQFALAEYLEGQFLFFDAFEEAEGWYNCAAKQGYPPAIEAMAGDSGITTYPASEPCPFTNRTMDANGKITERFTSFRLVEIEPAPAPEPVPKPAPEPAAIAPAPDTEPLFADALAAYYGNGVPQDFKRAMELARKAADHNHAGAINLIGVMYLNGSGVAPDATEAAYHYRRAADLGDVSAMVNLADCYLHGIGVDVSLPRAREWYEKAASDGDAYAQYNLSAIYQSGAEGIEPDPVLARKWMKLAAENGDPDAPYYYGHFLEYGIGGPEDPAGAIVWYQKAVELDDTNGFAAMGRMHYYGEYTTEDLELAWYYLSIAAARDHVEAKTWIEVAAPSVTYEQRARASAQVTKYLAEKGAQ
>Helicobacter.WP_104706971 (x:0.43935403, y:0.86761236) WP_104706971.1 sel1 repeat family protein [Helicobacter bizzozeronii]
MTRTAKNILKLALIILCCVASLFAHDNQTKAQQIKKYLSIAHKAYHRKNYNKAFTYFQKAADLGSAKGYIGLGNLYSVFDSWFREFAKALFYYKKAADLGSAEAYSGLGYLYEVGGDCDRFECAVKPDYAKALQYYKKAGDMGYAEGYVSAGSMYEGDEGIPKDYAKAKEYYQKAATMGSALGYANLGVMYEHGKGVKPDKEKARQYYQKACAMGVDISCQALEDLEHKD
>Pyrus.XP_009356031 (x:0.55927914, y:0.42602876) XP_009356031.1 PREDICTED: ERAD-associated E3 ubiquitin-protein ligase component HRD3A-like [Pyrus x bretschneideri]
MTFAARRLLFSLLIFSLYPLSLSARPFILFLTQDDLLNTPASPDDSPPAADSAPNDSPDWDEFGESAAAQSEEELDPGSWRPIFEPDPFKPDPATHPDDGYYSTVSKLIKSVSSGDTALVDEAVSEIEASASRGVPHARSVLGFLYGTGQMRKQSKAKAFTYHYFAAEGGNMQSKMALAYTYFRQDMFDKAVKLYSELADAAVNSFLISRDSPVIEAVRIHSGAEENKDALRKSRGEEDEDFQILEYQAQKGNSAAMYKVGLFYYFGLRGLRRDHAKALSWFLKALEKGEPRAMVLLGEIYARGAGVERNYTKALEWLTLAAKQDHFSAYNGMGYLYVKGYGVEKKNYTKAKEYFEKAADNQEGGGHYNLGVMYLKGIGVKRDVKLACQYFIVAANAGQPKAFYQLGKMFHTGVGLKKNLPRATALYKLVAERGPWSSLSRWALESYLKGDVGKAFFLYSRMAELGYEVAQSNAAWILDKYGEQRMCVGESGLCTDAERHQRAHSLWWQASEQGNEHAALLIGDAYYYGQGTEKDYERAAEAYKHARSQSNAQAMFNLGYMHEHGHGLPLDLHLAKRYYDQALEIDSAAKLPVTLALASLWIRKNYADSFLVHIIDSLPEVYPKVEEWIDTVLLEEGNATILTLFVCLLTVLYLRERQRRHAVAAPNVIAAQHHPNEHVAPAPM
>Cardiobacterium.WP_115612314 (x:0.8059249, y:0.56894845) WP_115612314.1 sel1 repeat family protein [Cardiobacterium valvarum]
MPIRPLFLAAALLGADMALAADTAVPEVSATAAAALQKADAAYNNADFKEAYAIYKTLADQGNARAETRIGLMYANGELGKRDMAEAIAHYDKAAAAGDGYAQYQLGLAFREGTGVEQDTAEAEKWFAQAGKSLHQAALRQDAEAQYFLSLLYRNGLGVVKDLQESGRWLQKAAEKGYPSAQVAYGRFLYEENKDTVGLLAWWEKAANQGNWPAQVALARAYTKGDYGIPKEQTKVDEWYRRLLPALEKAARQGSIYAQTELGKYYLAAKDVPAASEKAQEWLEKAATQGSRAAQTILGMGYLKGEEGFTANPEKAQEWLEKAAQQGSVIAQSILSISYLHGDGLPTDPEKARYWSEKVEKAAAQGDETARALLRALPAK
>Cricetulus.XP_007646604 (x:0.71139765, y:0.4816577) XP_007646604.1 PREDICTED: protein sel-1 homolog 2 isoform X1 [Cricetulus griseus]
MAQNLTLRLRVRCERTPRIFRSFHLCLPQRTSLSWDASTPSLQLSLSGKWAIEGSATQVEDYQCFHHPWKVGLGPELPNTGKFTSYTAHLQSQKPNLVRNKKQDKKSITDKGDELFKMGNKMFQESKSQKQKMEAYILFARAADMGNLKAMEKMADALLFGNFGMQNITAAIQLYEFLAKEGSYKAQNALGFLSSYGIGMEYDQAKALIYYTFGSAGGSMMSQMILGYRYLSGINVLQNCEVALNHYKKVADYIADKLEKSEGIPVEKVRLTERPENLSSNSEILDWDIYQYYKFLAERGDVQIQVSLGQLHLIGRKGLDQDYYKALYYFLKAAKAGSANAMAFIGKMYLEGNTAAPQNNATAFKYFSMAASKGNAIGLHGLGLLYFHGKGVPRNYGEALKYFQKAAEKGWPNAQFQLGFMYYSGSGVWKDYKLAFKYFYLASQSGQPLAIYYLAEMYATGTGVLRSCRTAVELYKGVCELGHWAEKFLTAYFAYKDGDIDSSLIQYALLAEMGYEVAQSNSAFILESKKANILGKEKMYPMALLLWNRAAIQGNAFARVKIGDYHYYGYGTKKDYETAATHYSIAADKHHSAQAMFNLAYMYEHGLGIAKDIHLARRLYDMAAQTSPDAHIPVFFALMKLETMHFLRDVLFFNFTMRWKWLKLDSTIGPYWDLFVIAIIVAMLIFLLRNRHR
>Arabidopsis.XP_020891407 (x:0.60405546, y:0.4026949) XP_020891407.1 ERAD-associated E3 ubiquitin-protein ligase component HRD3B [Arabidopsis lyrata subsp. lyrata]
MRISGHSIIAISFFILSVYIHRVQARPFVLVLSNDDFNGGFDDNGAEESSNFDEFGESEPKSEEELDPGSWRPIFEPNDSAVHASASPQYYSGLHKILSAAIEGNSTLMEEAVSEIDSCASSGDPHAQSVMGFVYGIGMMRETSRSKSILHHHFAAEGGNMQSKMALAFRYLRQNMHDKAVELYAELAETAVNSFLISKDSPMVEPVRIHIGTEENKDALRKSRGKEDEDFQILEYQAEKGNSAAMHKIGLFYYFGLRGLRRDHAKALYWFSKAVEKGEPMSMELLGEIYARGAGVERNYDKALECLTLAVKHGLHSAFNGLGYLYVKGYGVDTRNYTKAKEYFEMAANSEDPSGHYNLGVLYLKGIGVKKDVRRATKYFFVAANAGQPKAFYQLAKMFHTGVGLTKNLEMATTFYKLVAERGPWSSLSRWALEAYSKGDVGKAFILYSRMSELGFEVAQSNAAWILDKYGERSMCMGVSGFCTDKERHDRAHSLWWRASEQGNEHAALLIGDAYYYGRGTERDFVRAAEAYMYAKSQSNAQAMFNLGYMHEHGEGLPFDLHLAKRYYDQALQSDAAAKLPVTLALASVWVRRNYADTALVQVLDSVPEVYRKVEEWVENVVLEEGNATILTLFLCLMTVLYLRGRQRRQVVLDPVGADVAQPLAGPVAFPQ
>Odobenus.XP_004412917 (x:0.8182776, y:0.51237816) XP_004412917.1 PREDICTED: protein sel-1 homolog 2 [Odobenus rosmarus divergens]
MKPLSLLIEILIILGVIIKNIEAEKHSKKQTDRNATTQVSVNELKQFLSHILERRKLIKVIYQRENALGKKKIQRKLRIKGIQNKDLSKRNKNHLRKQAKKNFTDEGDQLFKTGIKILQQSKNQKQKAEAYVFFAKAADRGNLKAMEKMADALLFGNFGMQNITAAIQLYESLAKEGSYKAQNALGFLSSYGIGMEYNQAKALIYYTFGSAGGSMMSQMILGYRYLSGINVLQNCEVALNHYKKVADYIADKLEKSEGIPVEKVRLTERPENLSSNSEILDWDIYQYYKFLAERGDVQIQVSLGQLHLIGRKGLDQDYYKALYYFLKAAKAGSANAMAFIGKMYLEGNVAAPQNNATAFKYFSMAASKGNAIGLHGLGLLHFYGKGVPVNYAEALKYFQKAAEKGWPNAQFQLGFMYYSGSGVWKDYKLAFKYFYLASQSGQPLAIYYLAKMYATGTGVLRSCRTAVEKRLKFLKKRRCIQWHFSYGIELPFKDIHLARRLYDMAAQTSPDAHIPVFFALMKLETVHLLRDILFFNFTMRWKWMKLDNTLGPYWDLFVIGLIVAVLIFLLRNRYG
>Aliiarcobacter.WP_024776223 (x:0.5208207, y:0.68994987) WP_024776223.1 sel1 repeat family protein [Aliiarcobacter cibarius]
MLKKFVLSTTILVNFTFAQTYEEGILAYNNFDFEKAFKILEDLSMNDNVQAQFFLAEKYKIGEIVKEDIQKAFTLYEKAANQGFAPAQFNLGAIYYNGSLGKKNYLKAFEWFEKAANNNDAMAQFILGDIYLNGIRVERNLKKAKEYFEKAALQGHTISEFILGNIYYNGYETEQNFEKAVFWYEKAALKGDPKAQFNLGLMYDEGEGVIQNYEKAFKWFEEAAKQGLPEAQYNLGCMYEDGEGVQQNYEKAFEWFTKAANQGYSIAFNSLGYLYYYGKGVEQDFEKANLFKNKALEYDSMMEKNLQYARKIESIFLEDTLLLINKNTQDKIFEITDKLKEKLDINLYIVASLDNGISNDLSESQKLEALNKYYNYIKSSINSSEKYILLSLAKEQNYLNIFYTEDLISNSEKNEILMNIIYTINNEDKNDINLNTPILNGVIKIEEILSKKNNIEI
>Thalassospira.WP_085641856 (x:0.3171237, y:0.79691774) WP_085641856.1 sel1 repeat family protein [Thalassospira sp. MCCC 1A03138]
MHAHKVRCRSVPYRVPFNSRLPISLKYCQNPYQPTVTGPGNLNGARMSRFPYVASLVFAGTLGLSELAPALASIPAPAAEIAQNSDVDPLIDDYWRKSYAGDAEAQRILGAILSYDYAEDGHIDDDEHFTITRLLECAALQGDQPAIDQLQNINANFDISETGECYYTGAGYTADQKQNAPGISDTANSYDGDEDALRARAMNGDPAAQFALAEYLEGQFLFFDAFEEAEGWYNCAAKQGYAPAIAVLADGDAITTYPASEPCPFTNRTMDANGTITERFTSSRSIVIEPAPAVPASAPASEPAMTAPAPDTEPLFADALAAYHGNGVPQDFTRAMELARKAADHNHAGAINLIGVMYLNGSGVAPDATEAAYHYRRAADLGDVSAMVNLADCYLHGIGVDVSLPRAREWYEKAASDGDAYAQYNLSAIYQSGAEGIEPDPMLARKWMKLAAENGDPDAPYHYGHFLEYGIGGPEDPAGAIVWYQKAVELDDINGFAAMGRMHYYGEYTTEDLELAWYYLSIAAARDHVEAKTWIEVAAPSVTYEQRARASAQVTKYLTEKGAQ
>Haemophilus.WP_115912767 (x:0.6353812, y:0.8311496) WP_115912767.1 sel1 repeat family protein [Haemophilus parainfluenzae]
MKLTKTLLTTAILGFSLASCHSTGLTNTLDQQLDQGFEAVKKGDYQTALKLWKPLADQGDARAQYNLGLMYRNGNGIQDDVEAAKWFRKAAENGDIKAQHNLGMMYTYGEGVEQDYAEAVKWYRKAAEQGGIRSQYSLGVMYYNGVGVKQDYVEATKWYRKAADKGYAMAQFNLGLMYHDGEGVKQNRTVAKEWFGKACDNGDKKGCLYYKKLK
>Caenorhabditis.NP_506144 (x:0.6599825, y:0.46218008) NP_506144.1 Suppressor/Enhancer of Lin-12 [Caenorhabditis elegans]
MIKTYLTLLLLATSATCQKKSATLVSAEGEAPAIKVIKTTGSLLTAIDVSKADLDWEQVTSQQDENKSNREIPKVISEEYLAEKVEQPPSPEAEAEFQRGMAYIERGKGHGREGRVAAHRVFERAAAQGHQEARKAVAFSQMFGDYSRWSIQEAKTVFEDLEKNGSPDAQLALGFMHGAGIGVEKSNQAKALVYYMFSALGGNPLAQMAMGFRYSHGVGVPQNCETALSYYQKVAKTVVDNVKFTTGQTIQRLRLTDETDPTIHMQPGSAPLESNLLEYYKMLADKGDTSAQLGLGQIYLAGGRGLNQNFELAFRYLLAAAESGSADALTYLGKMYLDGTPFTPKDYQKSFEYLMKSADKSSPSAQAVLGAMYMKGKGVKKNYEKALKLLTLSADKKNADGQMYLAELHYKGVPTNKGVHRDFKKSVKLYQLASQNGHILAYYNLAQMHAAGTGVPRSCSHAVDLFKSVAERGKWGERLMEAHSAYKDNRVDEAAMKYLFMAELGYEVAQTNLAYILDRGEATSLFSGPKDNNMERAFLNWQRSANQEYAAARVKLGDYYYYGLGTEVDHSLAFSNYKMAVDRHGVAQAMFNLGYMHEVGEGITRDLYLAKRFYDQAIEHSQDAYMPSKLALAKLAFVFYLEELNKLPLISFMEKTVGPRWDAILMTVSALVPLFLFWRHRQNDN
>Rhodomicrobium.WP_013418916 (x:0.39089212, y:0.89329517) WP_013418916.1 DUF4384 domain-containing protein [Rhodomicrobium vannielii]
MKTIFRAVPSGLFAAALLISNADADTVYRDISITVEQSEIVNIGEDAPVPASIKVSAWLDRENATYRPGDAVTLQVRTSKPAYITVLDVGTSGKVHVIYPNRYQREKRVEAFEVVQIPTPDERYRFTVNGPAGREVLKVIATEKPIDTLDARRLSEAGPFYAVPGEARAIARDISVELTGKQSADYGVATQIFRIVTDGAAAKPETGGGDNAAQLFNLAEAAYYGETKQSIGAVVEYYERAAKAGHVAAMVRLGDIYQSDANGKPQILRAVEWYRKAADLGSTTAMVRLAIVYGKGEGVAQNLVEALNWLDKAARGGDGVALAQLAQAYDEGRWVARNPTQAARYGLAALRAGAWSIQKSFPAYSQPTREEVQKLLKEAGLYSGPIDGVFGLETREALLNYARA
>Odocoileus.XP_020764443 (x:0.68505627, y:0.43609017) XP_020764443.1 protein sel-1 homolog 2 isoform X2 [Odocoileus virginianus texanus]
MKPLFLLIEILLILGVTIKTIEAEKHSKKQKGRNVTTQVSVNKVKQDLSNILEQGKPINIISKKENLLENKKNQHKLRRKGIRNKDLWKRNKDHLKPQAKNNSTEEGDQLFKTGIKILQQSKSQKQKAEAYIFFAKAADMGNLKAKEKMADALLFGNFGMQNITAAIQLYESLAKEGSYKAQNALGFLSSYGIGMEYNQAKGYRYLSGINVLQNCEVALSHYKKVADYIADKLEKSEGIPVEKVRLTERPENLSSNSEILDWDIYQYYKFLAERGDVQIQVSLGQLHLIGRKGLDQDYYKALYYFLKAAKAGSANAMAFIGKMYLEGNAAAPQNNATAFKYFSMAASKGNAIGLHGLGLLHFYGKGVPVNYAEALKYFQKAAEKGWPNAQFQLGFMYYSGSGVWKDYKLAFKYFYLASQSGQPLAIYYLAEMYATGTGVLRSCRTAVELYKGVCELGHWAESFLTAYFAYKNGDIDSSLVQYALLAEMGYEVAQSNSAFILETKKAKILEKEKMYPMALLLWNRAAIQGNAFARVKTGDYHYYGFGTKKDYHTAATHYSIAADKYHSAQAMFNLGYMYEHGLGITKDIHLARRLYDMAAQTSPDAHIPVFLALMKLQTVHLLQDILFFNFTKRWKWMTLDNTVGPYWDLFVIGLIVAVLIFLLKNRYG
>Conchiformibius.WP_051255679 (x:0.6824938, y:0.71700317) WP_051255679.1 sel1 repeat family protein [Conchiformibius kuhniae]
MKKLPCRNLNKVLVAAIAALGLLTAAPVMAGALEDGMTAFKKGNYAEAHRLWLPLAQQGNSQIQTMLGAMYVEGKGVKQNYTLARQWYEKAATQGDADAQYNLGVLYEKGHGVAQNYALARRWYEKAAAQGMAKAQYNLGILYANGRGVAQNYALAKQWYEKAAKQGKTDAQYNLGVLYYNGQGVTQNYALAKQWLEKAAAQGDAGAQYNLGALYNDGRGVAQDYSLARQWYEKAAAQGNVDAQTNLGTLYLNGKGVTQNYAFAKQWFEKAATQGDAIAQFNLGVLYANGHGVTQNYALARQWWEKAAAQGDETAKENLQILKSKGY
>Chenopodium.XP_021739739 (x:0.55646735, y:0.38026446) XP_021739739.1 ERAD-associated E3 ubiquitin-protein ligase component HRD3A-like [Chenopodium quinoa]
MRQLFRHLIFIVIFSLLPLSYLCRPYVLVLTQDDLKESVNNPTEEHPNLDSDPDSSDWDEFGGIEPKSEDELDSGSWRFILEHDEAGRHQDVSLYYSGVSKMVGAASSGELRLMEEASSEIEAAAKSGDPHARSVLGFLYHMGIGRERNKAKAFLYHYFAANGGNLQSKMALANFYARQDMYDKAAKLYGELAEVAVNSFLISKDSPVVESIRIHVGAEENKEALRKSRGEDDEDFQILEYQAQKGNAAAMYKIGIFYYFGLRGLRRDIPKALSWFLKAAEKGEPKSMELLGEIYVRGSGVDRNYTKALEWLTLAAKQQLYSAYNGIGYLYVKGYGVEKKNYTKAKELFEKAAYNDDSGGFYNLGVLYLKGMGVKKDVKLACKYFIMASNAGQPKAFYQLAKMFHTGVGLKRNLQMATALFKVVAERGPWNSLSRWALEAYLKGDVGKALLLYSRMAELGYEVAQSNAAWILDKFGERSMCIGASGLCIDAERHQRAHSLWWQASEQGNEHAALLIGDAYYYGRGTDRDYERAAEAYMHAKSQSNPQAIFNLGYMHEHGQGLPYDLHLAKRYYDQALEIDSAAKLPVTLALTSLWVRKNYANSFLVHTIDSLPEAYPKLEAWVENIIMEEGNATILTLFACLLAVLYLREWQRRHAVVPQADDAAQQLNDQLIQAPH
>Ricinus.XP_002530478 (x:0.5606579, y:0.38649616) XP_002530478.1 ERAD-associated E3 ubiquitin-protein ligase component HRD3A [Ricinus communis]
MRRRLGTYRFTFSLIIVSLLPLSLTARPFVLLLSQDDLKDAPATVDDSSSATDSPPEWDEFGDSDSKPEHELDPGSWRPIFEPDSSSSSSSVEDSEMAEYYSGVEKMLASVSDGKVRLMEEAAAEIESAAVSGNPHAQSVLGFLYGLGQMKERDKAKAFLYHHFAAESGNMQSKMALAFTYSRQDMHDKAVKLYAELAEVAVNSFLISKDSPVIEPVRIHNGAEENKEALRKSRGEEDEDFQILEYQAQKGNAGAMYKIGLFYYFGLRGLRRDHAKALSWFSKAVKKGEPRSMELLGEIYARGAGVERNYTKALEWLTLASKQQLYSAYNGMGYLYVKGYGVEKNYTKAKEYFEKAAHNEEAGGHYNLGVMYLKGIGVKRDVKLACKYFIVAANAGQPKAFYQLAKMFHTGVGLKKDLVMATALYKLVAERGPWSTLSRWALESYLKGDVGKAFLLYARMAEMGYEIAQSNAAWILDKYGERSMCMGESGFCTDAERHQRAHSLWWQASEQGNEHAALLIGDAYYYGRGTERDYERAAEAYMHAKSQSNAQAMFNLGYMHEHGQGLPFDLHLAKRYYDQALEIDPAAKLPVTLALTSLWVRRNYADSFLVNLIDSLPGVYPKVEAWVENVILEEGNATILTLFVCLLTVLYLRERQRRHAGGVGEAAVPQQPLELAANLHD
>Phycomyces.XP_018293177 (x:0.23414579, y:0.759018) XP_018293177.1 hypothetical protein PHYBLDRAFT_67899 [Phycomyces blakesleeanus NRRL 1555(-)]
MLFTSTTTQENDTLWSGHQPQSEGSLFRINSMVHTERGFQTPYSAHIELPEQPIKPLPKVPIESHLPQRHPMLFDSFVPRSDYGTLERRWNYIETPTMPLSPQQSSCYVGHYNPQATNTSLSQSNGLYNTLSPWNSIRHTTIIDTMPLQQPTLPAWVSCDLDRTESMKIEVPSSAEEYTSLPFEAQSQIQPIKLQKPFDPSVHPSSSAKPNEQEENQVEEDQETPRVKDITSGLTAISLDHSSNIHLPHTPDRENYKDRNVKVMRTSLNIPSSRSSMDVNSALGHSTPGTSVTSDHLIPDKFTPDQVGDEDDSDNFSQESSDEVIYERMHLQSDSVYENVPTSIKPRLSIRTTRPIDINQVHLTQPSNGNYNRTGPINPAQIGTSHHSPLTRIPPVHSLSADPARPRLTIGSISLVRSEESIKDFSRMAGKTKDPNTQMVYASYLLEIADLYQVPALSTSIRHALLKEACTWIERLAKSGIPEALLIQGRWYQLGHAAPDCVGRKYVKINTAKALKCYQQASNAGLKDASYALAAYWKSQNDWLKASSYYQSASQKGHILAKYANELARLTFDHRVENSNDVKTGLKLLLESARSEVKDSAAACFMLSCIYGRHFGLVGLTEDPEFGPFDPTNAYFYLSKAVRMGHLDAIHKMGEVWELGLWDKTSDIEKAIEYYTRAAQESHPGSMFELVKIYSGQIDYPSQPEQAILWCQRASDKGYAKADYLLGLYYEEGLNGLEIDYPRALGYFTKAASNGYTEAQARLNIPINMVPENTPHNNQGRFERAAKRLSSARINCDLM
>Desulfovibrio.WP_015860284 (x:0.84617996, y:0.81384367) WP_015860284.1 hypothetical protein [Desulfovibrio magneticus]
MPVRPGSGYFRAVAAGLLGLALVLTGGAGSVRADFDDALRAYERGDDARARQELRPLLSADNPAAFWLAGRMAEAGRGGSPPDMAEAAKWYRRAADGGSVPAMLSLAVLHLEGRGVPQSDTRAGEWLRKAAGRGSAQALLLTGAMRLEGRLGPVSDGPGYLRKAMAAGSGEAAVLLGELYLAGKVVPRDPAEAYRLALFAESKGKLGEPFAARLGRLSAQAASELPPAQAQAIRGRGPGRDAPPRQDEKPAEGYRTGTGFVVSRLGHVVTNAHVAESCKSLVAMVDGKPVTASLLRLDPEHDLALVRLAVAPDKVLVLREGRELSPGTPVFAAGYPGEAARTGRMRVTSGRTRELASGMGPAGDLAVSAEVLPGNSGGPLLDAGGRVAGVVRARRDGAAVRARVGEGLADVGFAVPLASLKAFLSRGQVPFVSAPSSGERNVIDVERDLAGAVLPLFCRPGR
>Pseudomonas.WP_054908691 (x:0.6887295, y:0.80349445) WP_054908691.1 MULTISPECIES: sel1 repeat family protein [Pseudomonas]
MPSRIRQTLLASLLLGLCSTAPAFATELEATPCEIQDQWSDLYGDDLVKAAKAGHASAQYTLGLEYDSGSDEYDQDYEKAAYWYEKAAKQGHACAQYNLGNAYDNGDGVEQDSAKAVYWYQKAVDQGDKDAQFNLAIMYENGTGVTRSYKKAFALYLQSAEQGDVDAEFQVAESYAKGRGVAKNPAQARSWYQKAAEQGHEEAAEKLAAMPELPPSI
>Odocoileus.XP_020764442 (x:0.6993197, y:0.46029118) XP_020764442.1 protein sel-1 homolog 2 isoform X1 [Odocoileus virginianus texanus]
MKPLFLLIEILLILGVTIKTIEAEKHSKKQKGRNVTTQVSVNKVKQDLSNILEQGKPINIISKKENLLENKKNQHKLRRKGIRNKDLWKRNKDHLKPQAKNNSTEEGDQLFKTGIKILQQSKSQKQKAEAYIFFAKAADMGNLKAKEKMADALLFGNFGMQNITAAIQLYESLAKEGSYKAQNALGFLSSYGIGMEYNQAKALIYYTFGSAGGSMMSQMILGYRYLSGINVLQNCEVALSHYKKVADYIADKLEKSEGIPVEKVRLTERPENLSSNSEILDWDIYQYYKFLAERGDVQIQVSLGQLHLIGRKGLDQDYYKALYYFLKAAKAGSANAMAFIGKMYLEGNAAAPQNNATAFKYFSMAASKGNAIGLHGLGLLHFYGKGVPVNYAEALKYFQKAAEKGWPNAQFQLGFMYYSGSGVWKDYKLAFKYFYLASQSGQPLAIYYLAEMYATGTGVLRSCRTAVELYKGVCELGHWAESFLTAYFAYKNGDIDSSLVQYALLAEMGYEVAQSNSAFILETKKAKILEKEKMYPMALLLWNRAAIQGNAFARVKTGDYHYYGFGTKKDYHTAATHYSIAADKYHSAQAMFNLGYMYEHGLGITKDIHLARRLYDMAAQTSPDAHIPVFLALMKLQTVHLLQDILFFNFTKRWKWMTLDNTVGPYWDLFVIGLIVAVLIFLLKNRYG
>Candidatus.WP_052046293 (x:0.54719925, y:0.5479374) WP_052046293.1 hypothetical protein [Candidatus Paracaedibacter symbiosus]
MKAILLTTTAFSLTLSLFLSTEGVASDSEIVEHKLRNTSYVRGNFRYDQEEASLYAPPYQPAQVPTQCSKIYRGVPQKLLYEQNLEEKLLMHITPGRDGRAKVENPAQWPYLFHGQLSLYFSSGEYGGSGTLVGPHHMLTAAHNVYSHARDEWVQRVVVRLALNGDVAPFDECQITRIITFKNWTKDHDPGYDMALVLLDRPIGHQTGWVGLLTLKDKVLKKAKVNVTGYPGDKGFKEMWTMSHSIKQIAAEEMSYEIDTYGGQSGSAVWLNKWGSPYLVGVHTLGEGIAGTGNSGVRLSLLKANHILKWIEATLLIDQKVTKSVIPSRTIHSLKNETEEVEDNLQDKIALWQNLAQEGNEGALRNLIKAAVQKNVNAQYALGSIYEKGQGVAKNIKKAFEWYLEAAQGGHPSAQVALSMMYERGQGVIKDETQATQWMQKALLPGVVKDASQSAEWYQKIFLKSIEWFRKSAEQGDTKAQLFLSIIYKKGVGVVKDDKQAAEWLMKAAKEGEDDAQFNLGLMYDNGQGVAQNDRQAAEWYRKAAEQGHSMAQFNLGVIYQNGEGVPKDEVQAVEWYHKAAEQGDAEAQFKLGVMYMKGEGVAEDYRQAAQWYKKAAEQGHVDAQYLSGLISFIAEDYRQAAQWYKKAAKQGHAKAQYNLGVMYTSGRGVPKDDAQAAEWYQKSAEQGDKDAQYNLGVRYANGQGVAKDDRQAAEWYRKAAEQGHVGAQINLAVMYLNGQGVAQDYRKAAELYRKAAEQGDAGAQFNLGVMYDNGQGVAQDYRKAAEWYQKAAKQGHVGAQINLAVMYLNGQGVAQDYRQAAELYQKAAEQGRAGAQFNLAVMYDNGQGVAQDYRKAAEWYQKAAKQGHVGAQFNLGFMYDNGQGVVKDKGKAAKWYKRAAEQGHAEAQYELGQGVQDNKQAFEWLRKAAEQGHVEAQYELGIEYSLGLGVVRDKKQAAELYRKAAEQGHVEAQYALGMMYGKGWSVLNEKGWFFIKDNKQAFEWLRKAADQDYEKAQYMLGRCYEYGSGIEQDKKQAIEWYQKAAEQGNANAKSQLSLLLNK
>Camelina.XP_010428283 (x:0.56171596, y:0.38606235) XP_010428283.1 PREDICTED: ERAD-associated E3 ubiquitin-protein ligase component HRD3A-like [Camelina sativa]
MRVSCYRIVVLPLLLIFSLVINRVQAQYFVLNFPDDIFLSDFDNNSTNEYSGYGDLGQSESISEQELDPGSWRPIFELDKSSTVDLTLTRYYSSLQKIISAASEGNTRLMEEAVTELEASASAGDLHAKSVMGFVYGIGMIRETSEAKSFLQHQLAAEGGDMQSKMALAYRYIRLDMHDKAAQLYSELAEAAFNSFMISKDYTMFVPIIRIHRGKAEDKNMLKKFHGEDAEDFKVMDHYAQIGYPSAMYRVGLFYYFGLRGLRRDHAKGVYWFSKAVEKGELNSMGIMGDIYSRGAGVERNYTKAFQCLTLAAEQGLFSAFNGLGYLYLKGYGVAKNYTKAREYFEKAADSEDLIGMYYLGMLYLKGIGVKRDVKQATKYFLVAANAELPKAIYQMAKMLHVAAGIKKNINMLKLAAALYKSVAERGPWSSLSRWALEAYVKGDLGKAFILYSRMAELGYEVAQSNAAWILDKYGEKSMCMGVSGFCTDKERQERAHDLWLRASKQGNDYAALLVGDAYYYGRGKERDFVRAAEAYMYATSQSNAQAMFNLGYMHEYGQGIPYDLNLAKSYYDQALENEPVSKLPNMSIMLAFVRLWIRRNYVDISIMVTLLLAFIITVLHLRERRRHLRVLIGSHRS
>Thamnophis.XP_013919347 (x:0.43926376, y:0.4537005) XP_013919347.1 PREDICTED: protein sel-1 homolog 2 [Thamnophis sirtalis]
MGAPHLGTTPLCSSLMAHDPKKEQQCKFLFQPKALGFLSSYGIGVEYNQAKALVYYTFASIGGNLISQMIMGYRYWLGINVPKNCEAALTNYKKVAKFVANKLEKNEDIPVERVRLMERPENLSINEKFLDWDLHQYFKFLAERGNTRIQIYLGQLHLVGRRGLEKDHAKALYYFLKAANAGNAYGMAFIGKMYLKGSTVVTQSNITALKFFTMAADKGNSVGLWGLGILYLKGKGVPLNYTEAFQYFQKAAEKGYDNAQFQLGVMYYGGLGVRRDFKLAFKYFYLAFENGHLLAVYYLAQMYGEGMGVFKSCQNAVELYKTVCELGGWSEMFRTAFYAYQTGNLDSSLVQYAYLAEMGYEEAQINSAYIMESEKVILLHRNQVYPLALLLLKQAASQGNAFARVKIGDYYFYGFGTTKDYVSAVTYYTLAANQHSAEAMFNLAYMHEHGLGVPQDIHLARRWYDLAAETTPDAVTPVFLAYIKLETMHVLTYLPLLNITAVWKMTGFDGLLRIHWDLLMIIFLFALVILLRANQQN
>Niastella.WP_014220800 (x:0.60925615, y:0.6532899) WP_014220800.1 sel1 repeat family protein [Niastella koreensis]
MTDVKQFSKKTSLNNFPVVALVISLLAASCLNTIDADRLYNEGLAYYNKEYYLDALRVWKNAAEAGSSDAVNFLGLMYQRGNGVTIDYKQAMAYFQQAAKDGNISAMSNIGYLYDKALGVTEDNLTAIKWYKKAADAGDLDALFNLAWMYDHGEGVSIDYPKAMQLYKKAAEGGSGSSMNNIGWLYEHGEGVDTSFNEAMKWYKKAAENGEPEAINNVGYMYENGEGVNIDYKQAMDWYQKAVKAGSSRGMNNIGLLYQKGLGVKVDYKTAMVWYNKGANAGCGDAMNNVGWLYQNGEGVAVNYKTAMEWYKKGAQYESADAMNNLGWFYANGKGVKANDSLAIDWYNKAIKAGSADAKDNLAALQEENE
>Cricetulus.XP_007636566 (x:0.71247315, y:0.4469473) XP_007636566.1 PREDICTED: protein sel-1 homolog 2 isoform X2 [Cricetulus griseus]
MAQNLTLRLRVRCERTPRIFRSFHLCLPQRTSLSWDASTPSLQLSLSDKKQDKKSITDKGDELFKMGNKMFQESKSQKQKMEAYILFARAADMGNLKAMEKMADALLFGNFGMQNITAAIQLYEFLAKEGSYKAQNALGFLSSYGIGMEYDQAKALIYYTFGSAGGSMMSQMILGYRYLSGINVLQNCEVALNHYKKVADYIADKLEKSEGIPVEKVRLTERPENLSSNSEILDWDIYQYYKFLAERGDVQIQVSLGQLHLIGRKGLDQDYYKALYYFLKAAKAGSANAMAFIGKMYLEGNTAAPQNNATAFKYFSMAASKGNAIGLHGLGLLYFHGKGVPRNYGEALKYFQKAAEKGWPNAQFQLGFMYYSGSGVWKDYKLAFKYFYLASQSGQPLAIYYLAEMYATGTGVLRSCRTAVELYKGVCELGHWAEKFLTAYFAYKDGDIDSSLIQYALLAEMGYEVAQSNSAFILESKKANILGKEKMYPMALLLWNRAAIQGNAFARVKIGDYHYYGYGTKKDYETAATHYSIAADKHHSAQAMFNLAYMYEHGLGIAKDIHLARRLYDMAAQTSPDAHIPVFFALMKLETMHFLRDVLFFNFTMRWKWLKLDSTIGPYWDLFVIAIIVAMLIFLLRNRHR
>Phoenix.XP_008775888 (x:0.2277959, y:0.59155536) XP_008775888.1 PREDICTED: ERAD-associated E3 ubiquitin-protein ligase component HRD3-like, partial [Phoenix dactylifera]
MPRRRWTLSALSLLLLLALLPITSSLRPFVLVITKDDLKDSPDSEPPDDSPDWDDFDDPGSASDDDEDRDPGSWRPVFETSSSSSNSSSSDDPREDLYISGMRAMISAASSGDPDALDSASSDIEAAASAGHRHAQSALAFLFGTGLARPQSRPRSFLYHHFAAEAGNMQSKMVLAYTYFRQDLYDKAVALYAELAEAAVASFLISKEPPVIEPVRIHSGTEENKEALRKSRGEDDEGVQITEYQAHKGNAAAMYAMGVLYYYGLRGLRPDYAKAVYWFSKAVEKRDPRAMELLGEIYARGAGVERNYTKAFEWLTLASRQQYYSAYNGLGYLYVKGYGVEKKNFTKAREYFEKAAENKEPGGHYNLGVLYLKGMGVKKDVTLACKLFLTAANAGQPKALYQVAKLFQKGIGFKKNLQMATLLYKTVAERGPWSSLSRWALESYLKGDVGKALFLYSRMAELGYEVAQSNAAWLLDKYGEQSMCMGESGFCTDTERHLRAHSLWWQASEQGNEHAALLIGDAYYYGR
>Naegleria.XP_002677330 (x:0.7279685, y:0.77089566) XP_002677330.1 predicted protein [Naegleria gruberi]
MRFITNSSSSSSNSSSSSSNSTKKDTPQITSNEFDNKYNNIGLLGSGGYGKVYKVTLKHKPSIMRAVKVIEDRYDFTVNEALKEVMQTMKVAHKHVVQIYDVTITNNRSLMIEMECLECGSLYDHFIRKRVKPSERIAISIIQQILSALQFMQKSFKMVHRDVKPANILIRSIDLDKGEIDVCLADFGFARSFEPSSQISNIYGTFSYLAPEVKLVLDNDEMRSKQPYSVASDIYALGATMFYLMTFNQANQANHQLLNSLNHYSSKLVAIILKMLSEDPIDRHLEITTINMSQISTFGHDNQVKELKNQVTETTLESTIIQHTANQENIVTQYNLGMKYIKGEGCEKSFEKAFEWFEKSANQGYNEAQYRLGLMYCFGQGCNESFEKAFEWYEKSANQGHNEAQFRLGLMYYLGNGCKQSFEKAFEWYEKSANQGIAIAQHMFGEMYLQGEGCKQLFEKAFEWFEKSANQGYNEAQFNLGSMYLIGEGCDKSFEKAFEWFEKSANQGHKMHNFI
>Candidatus.WP_012472992 (x:0.5251841, y:0.5790949) WP_012472992.1 sel1 repeat family protein [Candidatus Amoebophilus asiaticus]
MKRHYTINLKLIAYILLISLCLQSCGGLNNSIIPIEEEKDPQIQTDTQQQLIPHTQTSIQSLVEQTVTVQGGNAVTFYEYKGELQASVEPLYEKHKVYNGIPVYIEKGIKIETLFCLDKKTQERRIHLQKEKGRPSYVAIYEPWLMGGGNILGYQTEGLPQQLQKAEQGDARAQFNLGVMYFNGEGVEKDARKAVEWFQKAAEQGVAGAQFNLGLMYSKGKGVEKDARKAVEWYEKAAEQGHAGAQFNLGLMYSNGEGVEKDARKELGWYEKAANQGNVDAQFNLGVMYAKGEGVEKDARKAVEWYQKAANQGNARAQFNLGVMYAKGEGVEKDARKAVEWYQKAANQGNARAQFNLGVMYSKGEGVEKDARKAVEWYEKAANQGNVEAQFNLGVMYANGEGVEKDARKAVEWYEKAAEQGDATAQFNLGLMYSKGKGVEKDARKAVEWYQKAANQGNARAQFNLGVMYSNGEGVEKDARKAVEWYEKAAEQGDATAQFNLGVMYSNGEGVEKDAKKELEWYKKAAEQGDATAQFNLGVMYSKGLGVEKDAKKELEWYKKAAAQGNASAQFNLGVRYGEGLGVEKDAKKELEWYEKAAEQGHVKAQHNLAWMYANGEGTAQNYTKAIEWYGKAAEKEDADAQFNLGQMYEKGEGVAKDCAKAAEWYQKAAEKGDLDAQERLKNM
>Penicilliopsis.XP_022580658 (x:0.2749414, y:0.7130586) XP_022580658.1 hypothetical protein ASPZODRAFT_67118 [Penicilliopsis zonata CBS 506.65]
MAGPVAGELRQPVSTPPPVYLRSSPPLHVSADIPPIPSSFGGRRKPAIVSPLNIDHAAVIQNSPVSPVKIDDAIGLPEASTACIENSHADDEGLSLPPLPDFASMALEDNDSKTDSFPPPRRDSMPVSRQSQPLPYGHTPASSGSWSVVDPSAKGDPSVKPSGSSSDRDLPTSSRTGTSSPASLDSMTQLPESYEPLHYHHQQQQQQQQQQQQQQQQQQQQQQHSKQKKQQQQQQQYLRDARTALQSSSNPTDGGGAAPQNGVYLAARRPGYPPRPSSVYSSVSDLPGQVHHLSPGASPYLHARSSSRNSTASPDQRPLSFVDLLNTSYPQPGPTPTLVGHEHLRSSVGNNASLLSHKQTFDMYLANVKKTDDSAVQYEFAVFIVNSLPEVSSEEDLGGGGGGGGSSPKARRASTGVSAGATAPGLTRAGLLKEARSILQRLADRSYPFAQYYLADGMASGLFSKGKEDYDRAFPLFLAASKHGHVEACYRTALCYEFGWGCRVDGGKAVQFYRQAASKNHPGAMLRMANACLEGDMGLGRRYREGIKWLKRAAESSDELYPSAPYELGLLHETGYGDDIFQDVAYAAQLFTRSADLGHVEASYRLGDAYEHGKLHCPRDPALSIHFYTGAAQRGHPLAMMALCAWYLVGAEPILEKDESEAYEWAKRAADLGLGKAQYALGYFTEMGIGCRRDPLEANMLYVKAADGGDERAKQRIAAIRAAADGQAAPKKSESPSSSASVLLVLTSVDDKTKKRFGIF
>Paraglaciecola.WP_039989042 (x:0.6486674, y:0.80310696) WP_039989042.1 sel1 repeat family protein [Paraglaciecola arctica]
MLKTIMTDTVRLKTTTLRIGYLVGLLCLWVQTSLATERWKIVVLPDTNYNTPVELPALVDLHSTISQGLTIALSNADFDVLNLHYLGLPNCILEDCSTLTDQAIQQAAKRSGKEVNLALLYQLNMFKQRQAASQKWYFSLSGRLLDLQSGTQQDAFAVDNWANNPAKNCIGDCLGLWLNQNLALLAQDLGAVLSEKLDALPRRFHYQLNINNFNSAELQQINRYLKSIDGYVADILLADSANKNPTFNPNTKRTYQYISELSASELGEKLEKMNQQYSLALRFEYDNTKRQFDLMPKVETDSWTTLNQFIADLFPSPKQEDPQLQPSEEPSPNAAVTPPKEPETDEEKQARRDQQMWQQALSINTINSYQQYLTLWPQGQHIIQAEGAIKVFQDDENIWQKTVNQKTRQAFQQYLTLKPAGKYRRQAKQQLALLRVQQQREQKQRENKALADDYYYQQQNYPEALYYYQQAAKLGNVSAEYLLGKMYENGQGTEQNMRQAANWYTQAAKHGHNQAQATLGFMYSKGNGVDQDYSQAAYWYQKAAEQGHMNAQYNLAYLYSLGQGIVKNHQQAAYWFEKAAIQGDADAQNSLGKLYERGLGVSQDLAEAKRLYQQAADQGNQMAKINLRMLNN
>Commensalibacter.WP_086632585 (x:0.5297795, y:0.89195645) WP_086632585.1 sel1 repeat family protein [Commensalibacter intestini]
MKKLVYSLFLTTGIACFSTQIYAQNSSNFTKIEQLAKQGDAKAQYNLGIMYSQGDGVGKDIFTAVKWYKKSADQGYADAQSNLVFLYSHGDGVPLDYHQAIEYYTKAADQGNATAQSNLAAMYYDGRETLKSFPKAIELLTKASKQGDGEAYYNIGIMYRNGEGVPKDWKKVAEYMKQGCLHQSQRACAFYAKLEENKN
>Devosia.WP_052015523 (x:0.42727607, y:0.8115598) WP_052015523.1 hypothetical protein [Devosia sp. DBB001]
MFRTGQFLGAIALSALILSPAIAVEKNKDANPSSSTATPAVTSGGNSDKTPSKKPTTTQTPTAPRSVDDILDEADQYYDGDGVKQDYDKALALYREAAAMGDGYGYDMVGLMYDLGRSVKEDPKEAMAWYRKAADAGFYTAMVNIGTLYEQGRGVTKDLEEAVSWYRKAAEKDNLRGMYYLGDMYLEGRGIGKDLEEAVSWYQKAVDGGYADAYWALSLRYVYGEGVAKDTHKAADLAYYALTHGVQSAHDNLFDARNKNVSANFLRRIQELLKQDGFYDGKADGNFGPQTRTAIEAAFGTAN
>Paraglaciecola.WP_007639359 (x:0.5888987, y:0.87541926) WP_007639359.1 sel1 repeat family protein [Paraglaciecola psychrophila]
MARTIKSKTNKLKTKRPLISCIFGLLCLFVQLSVAAERWQIVVLPDTNYNTPNALPALADYHRTISQGLTIALSNADFDVLNLHYLGLPNCMLEDCSTLTDQAIQQAATRSGKAVNLALLYQLNAFKQRQSAAHKWYFSLSGRLLDLQSGAQQDAFTVDNWVNSPTKNCIGDCLSMWLNQNLALLSQDLGAVLSEKLDALPRRFQYQLNLHNFSSTEIQQIDSYLKNIEGYVADLLLADSQSKTPMLNQNVNHSSGQSSGQGSGQTSVQNADQNTVQGKSNSSDQSTNQNTNRTYQYISKLNASDLGVKLEQLNQQSVPLKFEYDNTQRQFDIIRTQQTDSWETLSQFITDLFPSSEQKVSTLPTTEEPSPLSDMSPSQQLEVDTNKESLRELQMWQQVRSINTPESYQQYLTIWPQGQHFIPAKAAIKAFKDDSNSWQQVSNKKTSQAFQQYLTSHPTGNYREQAKQQLALLREQQQRKQRQQENKTLADDYYYQQQNYPEALYYYQQAAKLGDVSSQYLLGEMYQDAKGTEQNMRQAAAWYTQAAQQGHIKAQAILGFMYSKGNGVNQDYSQATIWYQKAAEQGHMNAQYNLAYLYSLGQGVIKDYQQAAHWYQKSANQGDADAQNSLGKLYERGLGVNIDLAKAKNLYQQAAAQGNQIAQLNLYMLKN
>Thalassospira.WP_097050888 (x:0.27384788, y:0.76768285) WP_097050888.1 sel1 repeat family protein [Thalassospira xiamenensis]
MHAHKVRCRSVPYRFPFNSRLPISLKYCQNPSQPTVTASGNPWPPRPARRNGASMSRSQLFASLFLIGIIGTSAVTSAQSIDDDILIDDYWRKSYAGNAEAQRLLAVLLSYEYAEDGDIDDDEHFTITRLLECAALQGDQPAIDQLQNINANFDISETGECYYTGAGYTADDPKPADPASGTFDEDALRARAMNGDPAAQFALAEYLEGQFLFFDAFEEAEGWYNCAAKQGYAPAIEAMTGDSGITTYPASEPCPFTNRTMDANGKITERFTSFRLVEIEPAPAPEPVPKPAPEPTATAPATDTEQLFADALAAYYGDGMPQDFTRAMELARKAADHNHAGAINLIGVMYLNGSGVAPDATEAAYHYRRAADLGDVSAMVNLADCYLHGIGVDVSLPRAREWYEKAASDGDAYAQYNLSAIYKSGAEGIEPDPVLARKWMKLAAENGDPDAPYHYGHFLEYGIGGPEDPAGAIAWYQKAVELDDTNGFAAMGRMHYYGEYTTEDLELAWYYLSIAAARDHVEAKTWIEVAAPSVTYEQRARASAQVTRYLAETGAQ
>Azospirillum.WP_014200269 (x:0.44564524, y:0.6532228) WP_014200269.1 sel1 repeat family protein [Azospirillum brasilense]
MRKLIKAAGRLFGSASPDDEHARGLKANDRGDYKTALEAWLAAAREGHADAQYSLGRLYDQGKGVVRNIVDAVGWYRRAADQGHGEAQARLAEIYYYGCEQPKGVVPTDEALSVLFPNGLKIEQDYPTALRWARAAAEQGVAGAQALLGYMHASGFGIEPDYAEAERWYRIAAAKGNAAAQLGLGTLLAGGYGGTPNPEAAHEWFRKAAEQNNVMAWYYLGTQYASGLGVGQDHAEAVTWFRKAADAGAAAAQRALGLLYTRGLGVPNDPHKAETWLRKAAVQGDAEAMVQLGHLNSRGAGFQPNLFDAAIWYRAAAELGHREAQKILAQMYFAGSGVPRDEVEAVRWLERAAGQGDPQAQLRIGALYAEGRGVARDYDRALDWFRRAADQGNSDAVYNIGMLHSLGLGVPRDPAGALSWYQRAAEQGSVLAQFRLGAMLASGDGVPQDYPGAALWSRKAAEQGHVGAMVNIGRFSMQGLGVERDTAEALRWLSAAADQKEAAAMTALGELYGHWSDEKDVVRARSWLERAAALGEPRAKSLLERLPPPPPASGQDGGQHRAAAGEG
>Rhizophagus.XP_025170831 (x:0.4805639, y:0.56688124) XP_025170831.1 hypothetical protein GLOIN_2v1881740 [Rhizophagus irregularis DAOM 181602=DAOM 197198]
MFGLAVCYGNGEGIEKNLEKAFYWYQKSAENGYENAMFSLAVCYEDGEGTEKNLGKAFYWYQKAAENSNKKAMYYLAIYYNNGEGTEKNLEKAFYWFQKSAENGDENAMYYLGICYENGEATEKNLEKTFYWYQKAVENGVKEAINNLAVCYKNGKGTEKNLEKAFYWYQEAAEIGVKEAMFNLGICYENGEGTEKNLEKAFYWYQKATEDDNENAMFNLGICYKNGEGTEKNLEKAFYWYQKAAENSVKEAMLNLAVCYSNGEGTEKNLEKAFYWYQKAAENGIKEAMFNLGICYKNGKGTVKNLEKFSYWFQKAAENGYENAMFNLAIRYNNGEGTEKNLEKSFYWYQKAAEFGVKEAMFDLAICYKDGQGTEKNLERAFYWYQKAAENGDENAMFSLAICYKDGQGTGNNLERAFYWHQKAVESNKMNPKNGVELCDKCKQPYTDYQWCQQCNTKQFQQDFSKWSSENEFIDKFIQEAQINAKNSYEILEWIPYNKLSNVNYFDKGGFSEIYKAIWLDGPIYSWNFDKQQWNRQIGYEVILKSLNNSSSLNTKFLDEWKYHYNCQKKSFSKFIQFFGITQDPNNLNYIIVMSYAKKGSLRKCLSDIVKFKWQDKLKLLKKIILGLKVIHESNLTHGDFHDGNILMSDNYNELFIIDLGLCKPISDSQDSDNIKVNEIYGVLPYMAPEILRKKPYTPASDIYSFSMIIWEFTSGIPPFNHEAHDHHLSLSICRGERPEIIKNTPKCYIDLMKKCWDSNPSNRPTIIMLESIITEWIRSISEYYRINRDGNYKYEVFNIDNQLKNDMLEFVEANKALVQEQTKAYITQNHSQAYYTSRNLLKF
>Rhinolophus.XP_019576018 (x:0.5068212, y:0.4280426) XP_019576018.1 PREDICTED: ERAD-associated E3 ubiquitin-protein ligase component HRD3A [Rhinolophus sinicus]
MRISGYGVVILTVLVLYCFELSVHARPVVLVLSNDDLNSGGDDNGVGESSDFDEFGESEPKSEEELDPGSWRGIFEPDDSTVQAASPQYYSGLYKTLAAASEGNFRLMEEAVEEIDSASSAGDPHSQSLMGFVYGTGMMREKSKSNSFLHHNFAAEGGNMQSKMALAFTYLRQDMHDKAVKLYAELAETAVNSFLISKDSPVVEPTRIHSGTEENKGALRKSRGEEDEDFQILEYQAQKGNAAAMYKIGLFYYFGLRGLRRDHTKALHWFSKAVEKGEPRSMELLGEIYARGAGVERNYTKALEWLTLAAKEGLNSAFNGIGYLYVKGYGVEKKNYTKAREYFEKAVDNEDPSGHYNLGVLYLKGIGVKRDVRQATKYFFVAANAGQPKAFYQLAKMFHTGVGLKKNLEMATSFYKLVAERGPWSSLSRWALEAYLKGDVGKALILYSRMAEMGYEVAQSNAAWILDKYGERSMCMGVTGFCTDKERHERAHSLWWRASEQGNEHAALLIGDAYYYGRGTERDFVRAAEAYMHAKSQSNAQAMFNLGYMHEHGQGLPFDLHLAKRYYDQALESDTTAKLPVTLALASLWLRRNYADTVLVRVVDSLPEVYPKVETWIENVVFEEGNATILTLFVCLITILYLRERQRRQVVVADPVAGDVAQPLDADVAQHLAAFPR
>Gilliamella.WP_065635115 (x:0.66220486, y:0.7511655) WP_065635115.1 sel1 repeat family protein [Gilliamella apicola]
MKKFYTIILFFLFLTNAVSAQDIKNLSINDLSKLASEQNDPEAQFYLGVMYEQGKGVEPDYEKAKQWYEKAASQGIVEAQFNLGQIYYTGMGSAPDYVQAKNWFEQAASQGDVDAQFNLGMMYENGRGVEQDFTQAKTWYEKAATQGFVDAQFNLGIMYDTGEGIEQNYTKAKEWFEKAALQGDAEAQTNLAWIYYEGKGVEKDLKLAKEWFERAAAQDQPEAQYNLGIMYEDGNAVKRDPEQAQNWYKKACENGLDSEICK
>Acetobacter.WP_086555114 (x:0.7198583, y:0.5510728) WP_086555114.1 sel1 repeat family protein [Acetobacter sp. DmW_043]
MKNILKLCGVSFLFLFLCFGYFNKSDTIRADSTAALTHSYVSVVQGEVFFAVGHFYENGADDMPGNYTSAFYYYEKGASAGNVRAMVHLATLCRQGHGVVRSYENAFKWYHKAAVAGNSEAMLYTGISYAEGKGVQQDERKAFQWYEKGALAGNVQAMNNLGVLYKTGKGVAQNYAMAFEWYHKAFRAGDHKAPARNIGVLYEGGLGVPQSYTKALDYYQQAGQAGDTDGIVNAARLYQYGHGAAKSCEKALQLYHQAADEGNDSAMNSLGVLYETGNCGVQQDYGEAHELYEQAAEKGNVSAITNLARLYDSGQGVTQDYVRARELYQQGAQAGSSSAMTSLGVLYEKGHGVVQNYGMAREWYEKAASAGNSDAMCRIAALYEHGYGVAEDKKKAQFWYEKTSVTCHAD
>Rhizophagus.XP_025183163 (x:0.39899254, y:0.6584851) XP_025183163.1 kinase-like domain-containing protein [Rhizophagus irregularis DAOM 181602=DAOM 197198]
MCNLAAYYRDGVETEKNLEKALYWYQKAAEKDHTIAMFNLANYYYNGKGTEKNFKKAFYWYQKAAENGQIHAMYNLVAYYRNGEETEKNLEKSFYWCQKAAKKGHIDAIFNLAACYRNGEGTEKDFEKAFYWCQEAAEKDHIIAMFNLANHYYNGKGAEMNFEKAFYWCQKAAEKGQIDAMYNLAVYYRNGKGAEKNFEKAFYWYQKAAKKDHIIAMFNLANHYHNGEGTEKNLEKAFHWYQKAAETGQIDAMYKLAIYYRNGEGTEKNFEKAFRWCQKAAENGQIDAMCNLANYYYNGEGTEKNLERAFYWHQKAVESNKMNHKNGVEFCNECKQPNNNYQWCQQCNAKQFQQDFSKWTSKNEFINKFIQEAQLNAKNSYEILEWIPYNELSNIKYYDKGGFCEIHKAIWSDGPIFSWNFDKQQWNRQTYYEVILKKLNNSSSLNNEFLNEWKYHYNCQKKSFSKFIQFFGFTQDPNNLNYLIVMSYAKEGSLRKCLSDIIKFKWQDKLQLLKKIILGLKVIHESNLTHGDFHDGNILISDNYNELFVIDLGLCKPISDLQNADNDNNEIYGVLPYMAPEILRKKPYTSASDIYSFSMIMWEFTSGIPPFDHEGHDHDLILSVYKGKRPKIVENTPKCYSDLMEKCWDLNPSNRPTIIMLENIISEWIKYINRYYEVNRDDKYQYEIPDIDNQLRNDMLEFVEANKSLMQKQANTSSITQSYSNSQAYYTETSIQEGSQGFDCMIDDHH
>Castor.XP_020007383 (x:0.7359442, y:0.493215) XP_020007383.1 protein sel-1 homolog 2 [Castor canadensis]
MKPLTLLIEILIILGLTMKNIEAERNNKRQKETNVTTQVPVNKVKQILSHILEQRKLSKLTDRRESLLEKKKNQHKFKIKGIENKDLLKRSKNHLETQAKKNVTDEGDELFKMGIKILQESKSQKQKTEAYTVFAKAADMGNLQAMEKMADALLFGNFGMQNITAAIQLYESLAKEGSYRAQNALGFLSSYGIGMEYNQAKALIYYTFGSAGGSMMSQMILGYRYLSGINVLQNCEVALTHYKKVADYIANKLEKSEGIPVEKVRLTERPENLSSNSEILDWDIYQYYKFLAERGDVQIQVSLGQLHLIGRKGLDQDYYKALYYFLKAAKAGSANAMAFIGKMYLEGNAAAPQNNATAFKYFSMAANKGNAIGLHGLGLLHFYGKGVPVNYAEALKYFQKAAEKGWPNAQFQLGYMYYSGSGVWKDYKLAFKYFYLASQSGQPLAIYYLAEMYAKGTGVLRSCRTAVEKGLKFSKKRRCIQWHFSCGIELPFKDIHLARRLYDRAAQTSPDAHIPVFFALMKLETVHLLRDVLFLNFTMRWKWMNLDHTLGPHWDLFVIGLIVAMLIFLLRNRHR
>Aliiarcobacter.WP_026805933 (x:0.4331136, y:0.79697406) WP_026805933.1 sel1 repeat family protein [Aliiarcobacter faecis]
MLKKLLIMMIFISINLFARDSATYYFDEGVRDYNNKNYKQAIKNYEKSAKLGNKKAMYNLGLIYSGGIGVEKDYKKAFSCYEQASNKGDFNSMYNLAVMYDDGLGVEKNSKKAVEFYTKSANLGNANAMYNLANKYYAGDEVDKNIDEAIKWYEKSANLGVHQAIHNLGMIYVSDEKKDYKKAIEYFEKASTLGDYKSMNALGIIYYQGQGVEKDMKKAKYYIEKSRDSGSPEASKYYEKYQLWKY
>Acinetobacter.WP_004829434 (x:0.4784431, y:0.89125913) WP_004829434.1 sel1 repeat family protein [Acinetobacter bereziniae]
MAFYTFDKLKNQVDYIVNSFSQIKERELNAIYENEYNDKDLLALDILQNRDFEYLIKPLEIYFPKSYQFLHKENIEFQVLFYWSENLSGKRTLTCNPFFVIKDRVYLITLPSYKCGDIRTSIYKGLNERMGGIVCSESYLSIWGKTLISEPVSWYAFEFYLPRKNKKNIIKRIVSLIPYTFTNSQVTDIEDQEKYAVKDFPNLRVLLDSREPEEQQTEYDLLLTCYDYNQNIYWVKNGDFENEIYLLSNPETAIDEYMVHVFSQAEGRFDFSPWASKLEETDIIHQIEEPEDEVEEELEGIPLLDPELAAKLGNIPAQIKLGVDYSLGRNDVEKDSKRGRDWFWQSAKFGNLLAQYNWTSYWSKEPVYLETELTSTLLESLQMQGNLAATYMLGVFSEEGMDGVEQSYPLAVHFYTYAAEQGFAPAMNNLADKYENGLGVEQDLPKALALYTQAAEQDIGAAQWSLGLMYLEGKGVTQDQTKAKQWLEKAAGNGWDQAVELLKTF
>Devosia.WP_108395950 (x:0.65659, y:0.8419913) WP_108395950.1 hypothetical protein [Devosia submarina]
MARAYSVHDDADLPIDPQPGQWQALRGELVALLDQVEGRYARVEEPEPEPALAGLTQRVRNLRDQVIGPEPTVRRQDTLRTVKRAVDRFSDRDDATVHGQQEALSNAIAEIRGQRAPRFAAAHAETRLPVDTEFRELNTLVGGLSGRLERLEGELKAQRTGNGVREVASQVEQLTHVVELLAGAVGETGQVKRLESQIGALAALIHEGPKVDLSTINKRLDDVSATVGKLAELQAQQMEREIVREDVRAAEPKPEPASALAPAMQAIEKSVRNVYDRIDSIEKNVALSSNDFERLTGEMASFTQAMKDQKTAPTKLVSKVEALASAIGDLHTANGDVAGLKGDIVALRDTVLAAMEPRFNHIETQIGQLSERMGAMPDQGEVETQLKLLMQRMDETGAQLDGLAELYSTPSDVAELEAMATLVAERTSDAMTRKAPAPVAMFGPDSLKSIEDRIHSLIKTAGKGPDYETIASMVAEKTSAAVAKSAPKAGKPTISEESMDALEQRVTAILNTTGRETAERLTRLEAALAARNERSGEEPQAAVQTQPAAAVVVSKSAEAEPAPQATSGKLDAMLMALAAKQAESDEDVMPANPAEDAPLIDPGFGHADPDWAAWEAKMGPRDQRRVEPEQGPRPQAMARPPFNPSEIERPARPQSSFASDPDPFAAPAAAPTPQVEISPAPSSTSTFVAAARRAQRARQEAPAAADASASAMGRAFARFRPTKPAESEAVPVEVAAEVEQTKPAKAEKIRRPKRGKEAPAVAGEPEAPQPADTADETAPQTSFLVRYRRPLLLAAALATVSVLALNLVLQRTAETAREPVPAETSSSMPQAEPAADQDVSLVLPEPRVIDMVDNTATGSINPATASTFSKPAPVTPMPSTLIASVEERAMQMEPLVAPDSLAPETTGSIGEADPAVPATFELPAEAVGPMELRQAAADGDARAQFEIAAIYTEGRAVEQDYVEAAKWYERSAAQGLVPAQYRLGNLYETGTGVEKNLETAKLWYQRAAEAGNRMAMHNLAALYASGQLGEQEFESAAEWFQQAAARGMTDSQFNLGMLYARGLGLAQDFEQSYKWFALAANSGDADAAKARDDIAKSLNADAVSRIGAEIASWKAEPIDLAANYAPLGTWSASFDPGDAITTQDVVAKVQQALTKLGFDVGTPDGLAGPKTSDAIKAFERGTGMTEVGTINPRLLAVLGSQPV
>Thalassospira.WP_007092289 (x:0.28094652, y:0.7901589) WP_007092289.1 sel1 repeat family protein [Thalassospira xiamenensis]
MSRSLFFTSLVLIGSLGAMATASARTIAKVPTLVIEIAQNTDDDPLIREYWRKSYAGNAEAQRLLAILLSYDYAEDGDIDDDEHFTITRLLECAALQGDQPAIDQLQNINANFDISETGECYYTGAGYTADQKQNAPDISDTANSYDGDEDALRARAMNGDPAAQFALAEYLEGQFLFFDAFEEAEGWYNCAAKQGYAPAIAVLADGDAITTYPESEPCPFTNRTMDANGTITERFTSFRLVEIEPAPAPEPVPKPAPEPTATAPATDTEPLFADALAAYYGDGMPQDFPRAMELARKAADHNHAGAINLIGVMYLNGSGVAPDATEAAYHYRRAADLGDVSAMVNLADCYLHGIGVDVSLPRAREWYEKAAADGDAYAQYNLSAIYQSGAEGIEPDPVLARKWMKLAAENGDPDAPYYYGHFLEYGIGGPEDPAGAIVWYQKAVELDDTNGFAAMGRMHYYGEYTTEDLELAWYYLSIAAARDHVEAKTWIEVAAPSVTYEQRARAAAQVTKYLAEKGAQ
>Brassica.XP_009149269 (x:0.48324722, y:0.41860312) XP_009149269.1 PREDICTED: ERAD-associated E3 ubiquitin-protein ligase component HRD3A [Brassica rapa]
MRISGYGIVVLSVFLFYFIDHSVHARPVVLVLSNDDLNSGGDDPGVGDSSDFDEFGESEPKSEEELDPGSWRRMFEPDDDSTVEAASPQYYSGLHKILSAASEGNDRLMEEAVEEIEAASSSGDPHSQSLMGFVYGTGMMREKSKSKSFLHHSFAAEGGNMQSKMTLAFTYLRQDMHDKAVKLYAELAETAVNSFLISKDSPVVEPTRIHSGTEENKGALRKSRGEEDEDFQILEYQAQKGNAAAMYKIGLFYYFGLRGLRRDHTKALHWFSKAVEKGEPRSMELLGEIYARGAGVERNYTKALEWLTLAAKEGLYSAFNGIGYLYVKGYGVEKKNYTKAKEYFEKAVDNEDPSGHYNLGVLYLKGIGVKRDVRQATKYFFVAANAGQPKAFYQLAKMFHTGVGLKKNLEMATSFYKLVAERGPWSSLSRWALEAYLKGDVGKALILYSRMAEMGYEVAQSNAAWILDKYGERSMCMGVSGFCTDKERHERAHSLWWRASEQGNEHAALLIGDAYYYGRGTERDYVRAAEAYMHAKSQSNAQAMFNLGYMHEHGQGLPFDLHLAKRYYDQALQSDAAAKLPVTLALASLWLRRNYADTFLVRVVDSLPEVYPKVETWVENVVFDEGNATILTLFVCLITILYLRERQRRQVVVPDPVGGDVAQPLDADVAQHLAAFPR
>Oribacterium.WP_090815080 (x:0.625082, y:0.5746597) WP_090815080.1 hypothetical protein [Oribacterium sp. KHPX15]
MENSYYKGLEPFWGEWYIDKLIGEGSFGKVFRIIRNTSSGQEEAALKAITIPQNNSEYSEMLSYESDEHTVNAYFKDAVMNLNKETLLMAALRGNKNIVEYQDHVVNEHKNEVGWDILIRMELLTSLTNLLRERNLKRDEVVKLGIDICNALTVCQKYGIIHRDIKPANIFIDKNGNYKLGDFGVSRAMEKTQGFMSKKGTYSFMAPEVYKGESYGVAADIYSLGMVMYFLMNARKIPFQPFESKGLSFRVREECLNRRMSGERIPAPTFADKALAEIILKACDFNQENRYHSAKEMADDLSKLIIINQKQDEQTWESSHIESCKENRPEAQSVSTENIDNLNVVQEKHEGQIKSGELVNREEPEKPEEIIDYDSDSDRTIAMFETLPLSHNSDVKSQDQYTKPVEKVTDTVIENKTEIAHGFGNKIEDKTPKSDPAPKKMKKVIFGILIAIAVLIIAAGLFIKFSGNAISKYEHAMEYYLEGDYTKAKELFEKAAEDGNTDSMYWLGLMYHDGEGVSQDYAKAKEWYEKAAEGGYVGAMNNLGDMYRNGEGVSQDYVKAKEWYEKAAEGGSTSGMFNLGDMYHDGEGVSQDYAKAKEWFEKAAEGGYAGAMNNLGVMYQNGEGVSQDYAKAKEWYEKSAESGTADSMYNLGVLYALGEGVSQDYTKAKEWFEKAAEGGYAGAMFRLGGMYAFGEGVDQDYLKAKEWYEKAAEGGNTYAMNNLGVMYENGDGVSQDYAKAKEWYEKAVEGGSTAGMCNLGDMYEYGEGVDQDYLKAKEWYEKAAEAGETNAMNNLGIIYENGLGVEKDAAKAKEWYEKAREAGT
>Phytophthora.XP_008912396 (x:0.65105045, y:0.39921418) XP_008912396.1 hypothetical protein PPTG_16578 [Phytophthora parasitica INRA-310]
MPRSRVALGVIAAYLGHCEALPIVEDVVWFTGSPSSRWNAVASTSVCALDVFHFGVRFPAFQYKNHDNFQWQLVAKDAEGSVKDAVVASGPLKVTQLSREEFEQEEEREETAEEGEKQIEEGLECNFDPEFCTPKLVGIRLPDVDGENEDGFPLQKDHSIVLEFEQPTNRPGASSKEEIDRFVSFTEYIGDELEGIWSDDGRVLVIRIKDIDNEKVKPVGELMQGLLHTSLSVAVGKERNVRKAWYEGLQSLRVEPPGIYAIHVSGLDEVAFWSPEVTVMPCDASFIVLDPTRAAVANGKSLLGEVSSDTHPSFAIDGVMTHGGDEGFVLPHDLIQMEMPGSWSLSFWVFLTEDSTGSFRTLFFNGDGENQQRTPSAWWKPDERRLVLRVSTNTSTDIGLDSRNELPLNEWIHMGFTFVNCSQSAAYGACSQNKTAKSWDYSYSFYVNGLLDAEVRIHESVVANTGPLHIGKGPWTDGMKGFTSNLRAFPVPISSEEHRQLYFSGRHHHNNYADCSDNSYFDEEMKKATMQISYLSQCFDYGENDTVVTSDEGYDNSRFEEIQATTFEKSAAALDSCDPDGWDLLLEAADLEHPAACRGVGEAYLFGSSSALHHCPAPESISQNWTLAEKYLAKAFNGEIYSAGKSLALLLAVINTDTLQLDLLTNGLIHFAAASGEKDAFAMLGRRYRASDVEIAAYHYYHAAVEAANAFHQLGKQPLHEMTRLFDSFERDITVGERGDDDELIQFQKVRADNGDVEAMAAMGDLYYWGAHGVPRDHTQAYNYFNRAAQAGNVNAQSAVAGMLLKGEGTAQDNVTAIKWYEQASEKNHTRALNGLGFIHFHGSGGVPENKTLALEYFERAALNKEDGDSIFNAGYCHAKGLGTSVNVSRAMEFYDMAAREFGHFDAIFEMGKILMLGVSGVVPRNSERAVEYLKAACDGGQWGRVVRKGFDLYTNGEYERAVVAYHEARELGYPVATSNLAFLYDQRLLQLGNIASERRALKYLLLANTENGDRETLVRIGDYHYYGLAGMRKDPKVALRWYSRASAEGVAVGAFNVGQMYEFGDGVGVNLERAQRYYDRVLELSGGATETQLAIRFAMARLAMRSWLQNTPFGRLLGPERPLDRAETNMSASNSTALFDATTSFFDGKVCVLISTTAIICVSIAVWYFHSN
>Pseudomonas.WP_088416602 (x:0.75274545, y:0.7877827) WP_088416602.1 sel1 repeat family protein [Pseudomonas nitroreducens]
MPSRIRQTLFASLLLGLCSAIPVQAAELEATPCAIQDEWSDLYGEDLVKAAKAGHASAQYTLGLEYDAGSDEYDQDYEKAAYWYEKAAKQGHACAQYNLGNAYDNGDGVEQDPAKAVFWYQKAVDQGDKDAQFNLAIMYENGTGVTRSYKKAFALYLLSAEQGDVDAQFQVAESYAKGRGVAKNPAQARVWYQKAADQGHEEAEEKLAAMPELPPSI
>Aeromonas.WP_069651787 (x:0.6809536, y:0.75496817) WP_069651787.1 hypothetical protein [Aeromonas caviae]
MKKGIFALMIIGACWGAPLQATDWNNAPLTDVQNAAKQGNAEAQFILGLKYNNGEGVPKDDKKAAAWYLKAAEQGNADAQYYLAFLYNVGWGVDEDDKQAVAWYLKAAEQGYVDAQYQVGLIYDFGILGTKQDSKQAEAWYLKAAEQGNVDAQSNLGMLYKTGWGVGIGSGGIRNDEKAVFWLSKAAEQGDVDAQSNLADMYINGQGVTKDYKKAEAWYLKAAEQGNVDAQAALGVMYAKGHGVVQNFKQATTWLHKAAEQGLDVAQSNLGVMYANGQGVAQDDKLAYVWCSVAAANGNEAAAKNRDELAESLTPSELAKAQALASQYFKQYQPKS
>Devosia.WP_086468552 (x:0.68782157, y:0.8563947) WP_086468552.1 hypothetical protein [Devosia lucknowensis]
MPRAYSHSNYDEQAQDPGAGEWQALRGELVALLDKVESHYGPVDDEPAPPAMTGLAQRVRQLRDQVGTPEPSNRRREALRTVKRAVDRFSERDAHPAEAEEQDDLTAAIAQIRSRQGPAPMPVPARRSSDMPEIRELGSLVGGMSQRLERLEGELKSQRSNGEHVREVASQVEQLTQVVELLAGAVGETGQVKRLESQIAALGAMIEEGPRNDLHVINARLDDVSTTVGKLAELQAQQMEREIAREERRGLEGKSEVAALAPAMQSIEASMRNVYDRIDVIERSVSLSSGEFERLTSDMAALTAAVQNNSSNPGDLAERIEELVARLDTSAGGNADVAALTAEMGVLRQAVLSGMEPRFAKIEEQIEALSERISPVDSKAVENQLKLLMDRMDDAGAQLDGLARLYHAAEERPDMNALADLVAERTSEVFKKAPAPVAMFGPESLKSIEDRMTGLIKSAGKTPDYEQLAEIVATRTSEALRTPGASGLSDENMAVLEKRMTALFNTAGKDTAERLTRLEAVLAAKSEQAAAPAPAAKAATPAAATPAKPSQPDAEFEQALRGDVVSSGRLNAILSGLGEDRRDTMPSNPADDGPLIDPGFRDNAPVRSALAGKAIAGEAAKPLVEKPAAPKTATGFDPAQAERPPRPRSSFAELDTDPFAPAPKPAQDKLAEPAAAASSTSTFVAAARRAQRAKQEEVQATENNSIIARALSRVRNRKDAGAETADAKPVAAPKVDAKSDPKPSRRDRKAEKAAKREPVLAPEQKAPALPEAKDDGPGFLTRHRRPLLLAATLVAVSMLALNLVMQRMNAASPAPEPAPAAAAPAAQNNPPPSDDVSSVVPPRVIDMVDVTATGSINPGEPMSFGHATTLATSTPIPPALTASNGRISAATSGSGAAPSTTPDVTGSITPAAASTATDETFDLPPEAVGPQELREAAAAGNATAQFEVAAILGEGRVLEKNPEEAARWYERSAAQGFVPAQYRLGNLFEMGAGVEKDLEQARLWYQRAAEAGNRMAMHNLAALYAGGEMGEQQFELAAEWFARAAERGMTDSQFNLGMLHARGLGVEQDFEQSFKWFSLAARNGDQDAAKARDDIAKSLSAEAVSRINAQIESWKMQPVELAANFAPIGTWSSTFDPGQPISSRDVIAKVQSALSKLGFDVGTPDGVAGPKTSDAIRSFEKATGMSESGVINPRLLAVLGSQPV
>Marinobacterium.WP_083928428 (x:0.67120266, y:0.7989417) WP_083928428.1 sel1 repeat family protein [Marinobacterium rhizophilum]
MLIAPARCQKGISDMFNRPAVSRAHNARTRRTSLRAFATAVATSASLGVAMLLTPPALAAEPVADFMTGFNAYEAGDYTLALMHFTPLAERGDAAAQYNLGLIYSEGLGVTRDPVNAARWFTPVAEKGNSRAQFILAGMYEQGDGVVENHDTATYWYQKAAEQGHMYAQYHLAGKYYTGRGIPQNLPAAAQWYRRAAELGHVNAQFNLALMYEKGLGLTQNDSNAYRWYQIAAKQGFADAQTHLGLMYLHGRGVTQDDKLAYQWLSIAKSSGADTPALDMLTSRLSMGEIAQAQEQAKLWLKANRR
>Lachnospiraceae.WP_049988159 (x:0.6524791, y:0.5505933) WP_049988159.1 sel1 repeat family protein [Lachnospiraceae bacterium MA2020]
MNDFIMDDDIEIEDDNDDVITDPEVYYNRAFVLFDTNHYDDALNEVNKAIEYGNGALKYMVLKVRILICLEDYHSCDQFFSKFNLLSKTQNEDVAKDVREIIMSSYARSIYNLYDSEDISDNLATGLISVINELALMFRYGKNILKDEAFAVALYHVAAEKGNMESQACLAFMYQNGCGTPKDMSKAFYWYRASAEQGYKEAQYNLALMYLKGLGIPKDISEALMWFERAAEQGDRESQYLLGQLYSGNYGIKLDVKTAKYLFDAIKNGHDKAKERLLELADKGDPESQYYVGKMYKDGKWMVQDNKKALEWIEKSADQGNAKGQNALGCFYLDGIGVSQDYNKAMSLFLKAARQENAYAQANIGYMYMSGIGVEATPRLALYWTELAANQKLDRAQHQMGHIFQWGIGVEENNIKAKEWYSLAAEQGYAWSQYMLGAIALDERDYDTAVKWLMKAADQGLVFAQNRLGLCYENGQGVSQNFSSALEWYQKAADSNNAKGQYNLAKMYEEGKGVAKDAVKAAEWYRKAAEQGDMGAQFSLGCAYENGQGVSKNIEEAVKWYQKAADQGHELAQRRCERYHKYKSWMQH
>Zavarzinella.WP_020473416 (x:0.48516196, y:0.7705206) WP_020473416.1 hypothetical protein [Zavarzinella formosa]
MTFFLKCVAGAALDQGLKGFADFVPGGNYIMSVAEETLKRYRGQKKDDEQRAEVQAMARMTFEQMREDVRQGFRELMAERVNPVPPSETILLEQWLSGIPEAARLSLRRREDVTGRSVPCDFFLRNADDILRMLPQQPPKFIAGTPLPGRPGWVLERVLGVGGFGEVWLARHARRESMFGAVKLCSAGDLDILRHEGGVIDSLMAAGSHPNVVPLRDDGLAEEPPWLMFEYVEGGTLADWILALGKASHETRLQQILRAIRQLAKTVGHFHRQNPPIIHRDLKPSNILFDRRRQKLRITDFGLGAMVATKAIDNEKNGTISRLSREVSFLSGSHTPLYASPQQRNGEPPDPRDDVHALGVIAFQMFTGHLDRGAGPHFLEELREVGVVEELIEILRACVAHRPGWRPADASVLSDQLAKLTPNKSQMIESPLSLPVKEMATPEKEVFLQNAAQTLSSNGDHQTAISQPLPASATQQSSVPQEASPQQNVAFVAALKAIRNYHNATTLEEKAKWKQAAERLHQIVVGDSRSVDWLRLAAEQGDVSAQSNFGLMLSEGRVIEKDETQAVEWDRKAAEQGNVLAQCNLGFMLETGRGVVKDETQAVEWYRKAAEQGNFLAQCNLGRLFATGRGVTKDEDEAVEWYCKAAVQGHSESQFQLGMVYAEGYGEKPHLELAALWFQKAADQGHSEAQFYLGWLHFEGWGGREKNAALAAEWFQKAANQGHDKAQAYLNHFIALEGPE
>Neisseria.WP_115133753 (x:0.54072064, y:0.8496759) WP_115133753.1 sel1 repeat family protein [Neisseria zoodegmatis]
MKVLRWLAAPSCAIVLALSACANVQPGTYQQAKEAYSKGQYEEAHKIMKALAEQGDANAQNQLGMMFSDGISRSSDYAQAKQWWEKAAAQNHVNAIYHLGLLYENGWGVRPDYAMAVEWYTKAAELGQVNAMVNLAALYESGKGVKRNHRKAAEWYEQAAEKGEVESQFKIGMMYLNGTGVKRNQAKAKHWLAKAAEQGDVKAASVLKKKRM
>Fukomys.XP_010632407 (x:0.82170975, y:0.5477189) XP_010632407.1 PREDICTED: protein sel-1 homolog 2 isoform X5 [Fukomys damarensis]
MKLLNWLIEILIILGITIKSVEAEKHTKRQKETNVTTQVSVNEDKQFVSHMLEQKKSGEVINARENLLERKKQHKLKIQGIENRDLPKRNTNHLKEQVKKNFTDERDELFKMGIKILQKSKSQKQKAEAYMVFAKAADMGNLKAMEKMADALLFGNFGLQNITAAIQLYEFLAKEGSYKAQNALGFLSSYGIGMEYDQAKALIYYTFGSAGGSMMSQMILGYRYLSGINVLQDCETALNHYKKVADYIADKLEKNEGIPVEKVRLTERLENLSSNNEILDWDIYQYYKFLAERGDVQIQVSLGQLHLIGRKGLDQNYYKALYYFLKAAKAGSANAMAFIGKMYLEGNAAAPQNNATAFKYFSMAANKGNAIGLHGLGLLHFYGKGVPVNYAEALKYFQKAAEKGWPNAQFQLGFMYYSGSGVWKDYKLAFKYFYLASQSGQPLAIYYLAEMYATGTGVSRSCTTAVEKGLTFFKKRRYIQWHYSYGIELLFKEMHLLE
>Cupriavidus.WP_092138611 (x:0.7600564, y:0.79941094) WP_092138611.1 sel1 repeat family protein [Cupriavidus sp. YR651]
MPASFAPQIRQAAVAMALAVFLGLLAPPARSATEPPAPAQAQTRDAVAAYEAGRFDVAIQGFAAAAQKGNRLAQFNYAMMLLRGEGTPEKPQEALIWLRKAADNQMTHAQYTFGDLYERGELVPKSLEEANRWYERAAQGGHVQAQMALATNYFTGRGVARDYGKAFTWYSRAATAGDGGAQYIVGSYYERGEPGVVDKDIEQAKIWYARAAAHGDPGALAKLRSLLEEGLRAKNGGSM
>Pseudomonas.WP_081520301 (x:0.7301044, y:0.81977445) WP_081520301.1 sel1 repeat family protein [Pseudomonas sp. T]
MPSRIRQTLLASLLLGLCSTTPLYAVALEATPCAIQDQWSDLYGEDLVKAAKAGHASAQYTLGLEYDSGSDEYDQDYEKAAYWYEKAARQGHACAQYNLGNAYDNGDGVEQDSTKAVYWYQKAVDQGDKDAQYNLAIMYENGTGVTRSYKKAFALYLLSAEQGDVDAEYEVGESYAKGRGVAKNPAQARAWYQKAADQGHEEAEEKLSAMPELPPSI
>Fukomys.XP_010632403 (x:0.6791893, y:0.43913698) XP_010632403.1 PREDICTED: protein sel-1 homolog 2 isoform X1 [Fukomys damarensis]
MKLLNWLIEILIILGITIKSVEAEKHTKRQKETNVTTQVSVNEDKQFVSHMLEQKKSGEVINARENLLERKKQHKLKIQGIENRDLPKRNTNHLKEQVKKNFTDERDELFKMGIKILQKSKSQKQKAEAYMVFAKAADMGNLKAMEKMADALLFGNFGLQNITAAIQLYEFLAKEGSYKAQNALGFLSSYGIGMEYDQAKALIYYTFGSAGGSMMSQMILGYRYLSGINVLQDCETALNHYKKVADYIADKLEKNEGIPVEKVRLTERLENLSSNNEILDWDIYQYYKFLAERGDVQIQVSLGQLHLIGRKGLDQNYYKALYYFLKAAKAGSANAMAFIGKMYLEGNAAAPQNNATAFKYFSMAANKGNAIGLHGLGLLHFYGKGVPVNYAEALKYFQKAAEKGWPNAQFQLGFMYYSGSGVWKDYKLAFKYFYLASQSGQPLAIYYLAEMYATGTGVSRSCTTAVELYKGVCELGHWADKFLTAYFAYKDGDIDSSLVQYALLAEMGYEVAQSNSAFILESKRANVLQKEKIYPMALLLWNRAAVQGNAFARVKIGDYHYYGYGTKKDYQTAASHYSIAADKYHNAQAMFNLAYMYEHGLGIAKDIHLARRLYNMAAQTSPDAHVPVFLALMKLETMHLLRDILFFNFTTIWKWMTLESTLGPYWDLFMIGLIIAMLIFLLKNHHR
>Bradyrhizobium.WP_018319097 (x:0.36720324, y:0.57756937) WP_018319097.1 hypothetical protein [Bradyrhizobium sp. WSM2793]
MMPLTRSLLQWLRPASPGSDERRLGPAEAAFERGHYLEALKLWKRNSQNGDAEADYRIGMLYAKNQGVVGSIPDAVVWYERAARRGHVEAQYQLGLIYLYGVSASLGPNRPETWRQSSAARLGDTASNVHHLVFPHGTSVAKDISAAFRWISAAAEAGKAEAQTILGNLYSEGQGCTKDFAAALRWYQAATDQKFAPAEFALGDVHYQGRGVPVDFAQAAIWYGKAAAQDHVRAQIALAFMTLKGAGISEDPTEAARLFQCAATHDDPIALYNIGLLRLGGKGVAKDLDRAETALRKAARKDYLPAIQALAEFYSHGADAEPDLREAAVWYEKAAERGDVQAQFFVGRFHATGVGVSPNIRQAAKWFERAAENGHATAAFNVAIFYLNGSGVQRNVEAAIKWFERAADGGISAAQVQLGKLYSTGAGVPKDQEMASEWLSRAAGSGDPDAKTAYALFLLHQDASDESVARARSLLGEAAESGHPPAAFQLGALKMGKFGGTADTPGATPWLTRAADAGHVEAQYMLGLLHLDPKSGVGNAQAASSWMAKAARAGHAAAQFQLAVMYCTGAGVGLDLAEGVNWYEAAAEQGHTVAQYNLAVMLGKGQGREADVTKATEWFQRAAERGMAEAQVALGDALMSGRGTAQDRDAAVNWYQYAARQRNEGAVRRLQSIGATRDRAFTPETETLR
>Musa.XP_009404131 (x:0.5911568, y:0.39278588) XP_009404131.2 PREDICTED: ERAD-associated E3 ubiquitin-protein ligase component HRD3-like [Musa acuminata subsp. malaccensis]
MRHRAIHFALLLLHLLLSLALLASSLRPRPLVLVITNEDFAESSSNPSSSAITDDSDRSDDSAEWDEFGDPESSAAATGDYDPGSWLPFIESASSPPSLANSSSDPLEALYSSGVRHMITAASSSDPADMEDAAAEIEAAASAGFPHAQSALGFLYGTGLMRPQSRPKAFLYHHFAAEGGNMQSKMVLAYTYFRQDMYEKAVKLYAELAEAAVASFLISKEPPVIEPIRIHSGTEENKDALRKSRGEADEDFQINEYQALKGNSAAMYRIGLLYYYGLRGVRRDHAKALHWFSKAVEKGDPRAMELLGEMYARGAGVERNYTKAFEWLTLASKHKYYSAYNGLGYLYVKGYGVEKKNYTKAREYFEKAAENKEPGGHYNLGVLYLKGIGVKRDVAAACKLFLTAANAGQPKALYQVARLFQKGIGLKKNLQMATYLYKTVAERGPWSSLSRWALESYLKGDVGKSLLLYSRMAELGYEVAQSNAAWILDKYGEQSICIGESGFCTDTERHLRAHTLWWQASEQGNEHAALLIGDAYYYGRGTDRDYERAAEAYMHAHSQANAQAMFNLGYMHEHGQGLPLDLHLAKRYYDQALETDPAAKLPVKLALTSLWIRKNYADSFLVKTIDSLPQVYPRLEAWVDEVLMDEGNVTILTLFACLLAVLYLRERQRRQVVVPRQPDDDVPN
>Devosia.WP_061907628 (x:0.6395915, y:0.85498565) WP_061907628.1 hypothetical protein [Devosia sp. Leaf420]
MARAYPQSDYADAAHEPGAGDWQALRGELVALLDQVESRFGASASPANGLSTRVKHLRDQVGTPDTSNRRREALKSVKRAVDRFNHQDDDADDLTAAINEIRSRQGPAGVSLLDRRPADMPDYRDLSVLVSGIGDRIGNLEGQLRTVRNGSEDVREVASQVEQLTQVVELLAGAVGETGQVKRLEKQIAALGAMIEQGPRVDLSAVNARLDDVSNTVAKLAELQAQQMEREIVREERAEAAPKGKSMAKLEPAMASIEANVRSVYDRIDAIERNMSISSGDFERLTGEMAAVTQALRDHSINPDLIVSRVDALADRLEQSGSGSGDVLALKDDIAALKQAVITGMEPRFAKIESQIEALSTKVVPVDTGAVESQLKRLMVRMDEAGAQLDGLARLYHDAGDKPDFEQLATLVAERTSDAMSRKAPAPVAMFGPESLKTIEDRISSLVRSVSKTPDADTLAQLIAEKASAAVAKSGATAPAFNPEGFEALEKRMTAVFNTAGKDTAERLARLEAALASRNTAPTGAPRAEAPAAAPAPKAPTYVEDDDLDVQSSRLDQLLSRLDARQRDDAMPANPADEAPLVDRGFKEAPKAEAAPAAAPRPAAKPAPKAEVRPETPAFDPEKVERPPRPQSSFAAEKESFGAPRVDVAPSVEAPQTNTSTFVAAARRAQRARQELPAAPSGSDSIIGRALARVKPQPKAEAAAVETPVAPKPEKRRPRKPAPEVAAQSAEDTDEAQPSFLVRHRRPLLLAAAVVAVSMLTLNLVLQRMREDTAAPAAVESTATDATPEVSSLTIPVDPAPSTQTSELIAPRVIDMVDATSVGAINPGERMSFSRAPEVTPMPPALFAEQAKPLSTTAESVIEENPVIGAVNPAVQETFDLPPEAVGPEAMRQAAADGDARAQFEIAAIYTEGRAVPADPKEAAVWYERSAAQGFAPAQYRLGSLYEAGTGVDKDLDMARLWYQRSADAGNRMAMHNLAALYASGQLGDQQFNQAAEWFERAAQRGMTDSQFNLGMLYARGLGVEQDFEKSYKWFSLAAKRGDADSAKARDDIAKSLTADAVSRITAEVDAWKAEPIELEANFAPIGTWMKDFNPGDAITSKEVIARVQEVLTRLGYDIGSPDGVAGPKTAEAIKTFERGTGMNETGKINPRLLAVLGSQPV
>Enterobacter.WP_061707164 (x:0.3512695, y:0.69110405) WP_061707164.1 sel1 repeat family protein [Enterobacter timonensis]
MKFIYPTSLLILSLFLSSGLARADGNTSLLESAAGGDTMAQRDLGINYLEGINGYEKNYTEANKWLASAVSKGDKPASHALAIMYTFGYGVDKDYFKAEKLYIEAGDAVNGASYNNLGAFYERGLVGKPDPVLADKYLKLAASAGNPDAMYYLGSRYQYGKGVRRDYKKSFSLYKKAADKGYVQAMFALATLYDDGIGVKKDDKEAVKWYKKAADLGDVYAMNNLGHMLMHGEGIKKDYASARAYLEKAKDKGDTSAMANLGYIYLNGLGVKKNYQKASELYQESCDKGEKTGCDTVKEMKNKGTYRATLKQPKEKKHSKRLVATSIDEGVNATFIWQGDDASFKANNQQIDCAFLEDHSEEKGNLATAFVCTDNVQILLKQFKDSKNAYLAVMTDNFKTEVKKFSVNVYLTEKQTNKLK
>Helicobacter.WP_104578371 (x:0.5168904, y:0.78392905) WP_104578371.1 sel1 repeat family protein [Helicobacter felis]
MLKNRFLSLVGALFLSVGCSTESNKGEDFFKEAQTYYKKKNYAKAFEYFKKAADAGNANGYNYLGEMYYYGWGVSKDFYKALEYFQKAADRGIAGAYFSLGYMYFSGEGVSQAYSKAFGYFQKAADLGIPHAYFYLGVLYQSGDGVAKDYHKALECYKKAASAGVAEAYSNLGIMYISGQGVVKDFRQAFKYFQKAADAGYAIAYMNLGSMYSRGEGVARDYRKALEYYHKAADGGVSKAYLNLGLMYELGHGVGKDKEMAYEYYKKACKMGNELACKNAKRLLGD
>Naegleria.XP_002675859 (x:0.5458767, y:0.39393315) XP_002675859.1 predicted protein [Naegleria gruberi]
SLLNLFYSSLGGNTGANIALGYRHMFGHGVPKSCKTASYYYSKAASDVIVEFEDSRMPLIDHVRLNDESAIQNKQSQEDIMEYYQYSASKGSSSSMLIYGYANLYGIRGVEQNGEVARRLFEQAAEAGEHEAFGALGNMFLKGAEGIPRNNETAFKYFKKGADKKDPSSLNGLGKMYLEGSNDEQGNIILEKNFELAAGYFNKSASLGNSEAHYNLGLLYLDGKGVKKSFKQAMQHFAISAQHGQVLAKYQLANMYLHGLGTNPNCEIAVKFLKSVVEKASWTSVMESAFEKFVSGEDQHTALLLYQHAAEMGIEIAQANIAFMYDRGYGFEEISSGLSEEESELLKFKGAIKWYQQAAEQGNVDAYVKVGDYYYYGSSALSSSNSSVGSLEQSYEKSIYFYRRAKELNNAQAMFNLGYMHEHGKGLPQDFHLAKRYYDMASDADPVAYVPVILALGKL
>Elaeis.XP_010926152 (x:0.5650078, y:0.4074507) XP_010926152.1 PREDICTED: ERAD-associated E3 ubiquitin-protein ligase component HRD3 isoform X1 [Elaeis guineensis]
MPRRTTSSALSLLLVLLALLPIASALRPIVLVLTSEDLKDSPDSDPPDDSPEWDEFGDPGPASGSDDDYDPGSWRPALDPSTSSNSSSDDPHEALYLSGIRAMVSAASSGDPTAMDSAASDIEAAASTGHPNAQSALAFLFSAGLVRPQSRPKSYLYHHFAADAGNMQSKMVLAYTYFRQDLYDKAVKLYAELAEAAVASFLISKEPPVMEAVRIHSGTEENKEGLRKSRGEDNEDFHITEYQAHKGNAVAMCRMGLLYYYGLRGVRRDYAKAVYWFSKAVEKGDPRVMELLGEIYARGAGVERNYTKAFEWLTLASRQQYYSAYNGLGYLHVKGYGVEKKNFTKAKEYFEKAAENKEPGGHYNLGVLYLKGMGVKKDITLACKHFLTAANAGQPKALYQVAKMFQKGIGLKKNLQMATLLYKTVAERGPWSALSRWALESYLKGDVGKALLLYSRMAELGYEVAQSNAAWILDKYGEQSMCMGESGFCTDSERHLHAHSLWWQASEQGNEHAALLIGDAYYYGRGTERDYERAAEAYMHAQSQSNAQAMFNLGYMHEHGQGLPFDLHLAKRYYDQALEVDPAAKLPVMLALTSLWLRKNHADSFLVKLIDSLPEVYPRVEAWVEEVLMDEGNATILTLFACLLAVLYLRERQRRHPVVPPHQPDGVPN
>Moraxella.WP_076554365 (x:0.5834567, y:0.8052123) WP_076554365.1 sel1 repeat family protein [Moraxella cuniculi]
MNNKTLAQSLAVALLSSALMANVASSNSPANPTTGAAKAATADYFNTAVNYYFGENGKPQDYTQAKYWFEKAAMQGSADAKFNLGVIYYDGLGIPQNYNQAKYWFEKAAAQGDAAAQFNLGIMYDNGYGVKQDYIKAKYWYEKAAKQGSAKAQFNLGVMYIEGKGVRQDYTQAKYWFEKAAAQGYANAQFALGVMHYDGLGMPQNYSLAKQWHGKACDNGDRQGCDEYKKLTALGY
>Geopsychrobacter.WP_083928749 (x:0.6683472, y:0.55845547) WP_083928749.1 hypothetical protein [Geopsychrobacter electrodiphilus]
MSGMAQSHYRLGMNYYHGKGVDRSYSEARKWFRLAAQEDYPRAYFMLGRMADTGKGCEQNPEEAVFWYRKAADKNYARAQNQLGQAYFRGRGVEPSYNEALRYFRLAAAQGFSDAQYNLGLMHAKGHGVPKDFSEAKRWWSKAAEQGNPKVQFTLGHMYLVGKGVKRNYGKARQWFRQAADQNFPTAQYHLGLMYARGTGVLQNFTEAYKWLQKAAEQDYVDAQYSLGSILARGNDEIRDPGKALVWYLKAAEHSHLKSMVAAGQLYAKGLGVASDLNEAHRWWMTAADAGNPDAQFNLGVMYINGKGVARDYMKARKWWTRAADQGHTKAQYCLGIMYSTGTGVEQDVDEAMKWKEAAELWETLE
>Azospirillum.WP_109334223 (x:0.41978803, y:0.5719694) WP_109334223.1 sel1 repeat family protein [Azospirillum sp. CFH 70021]
MRNLIKAAGRLFGSASPQDAYDRGLKAFERDDHQAALRDWLAAGRAGHAEAQYQLGRMYDLGKGVVRNAVDAVAWYRQAADQGHGEAQARLAEIYYYGCEQPKGIVPTDEALSILFPNGLKVEQDYEEALRWARAAAEQGVLGAQAMLGYMYASGFGIATDYAEAERWYRAAAERGNAAAQLGLGTLLAGGYAGKSDPQAAHQWFRKAADQDNFTAWYYIGTQYAAGLGVEQDYQKAIAAFRLAAEHGFAAAQRALGLLYVRGLGVQADPQMAETWLRKAAVQGDAEAMLQLGHLNSRGAGMQPNLFDAASWYRGAAELGHREAQKIIAQMYLAGSGVPRDEMEAAKWLERAAGQGDPLAQLRIGALYAEGRGVERDYDRALDWFRRAAEQGNPDAVYNIGMLHSLGLGVPRDPVGALDWYRRAAEQGSALAQFRLGAALATGGDEVPQDYAAAAHWSQLAAEQGHVGAMVNLGRFRMQGLGGERNVPEAIRWLTAAADRREPSAMTALGELHSHWGDVKDFALARTWFERAAALGDERAKALLARLLSASPPAGEGAQPVGPPSERGVDAEVHAAGKG
>Sulfurovum.WP_052746155 (x:0.67980367, y:0.5308373) WP_052746155.1 sel1 repeat family protein [Sulfurovum lithotrophicum]
MKYILIGIMLISSIYAGTYKEGESAYVSGDYKVAMAILKPLADKGNLGAQELMGHMYYFGKGLAADARMASVWYTKAANNGSKYAQYNLGVMYDEGQGVPQNYSKAIKLYEKAANQGHLNAINNLALLYRDGLGVDKDYKKAIALFSEASKKGSAVAKYNLGSMYENGLGVDKDITSALLWFTEAGVLGYVDAQYLMGQKYYYGEDVKKDLKEAGQWYTKAANQGHAGAQLKLGYMYDNAEGGYAKNTKYAIELYLKSANQGNKYAQHNLGLIYMGGREVKQDYIAAERWFMKAIKQNYAPSQFELGTLYVKVENYKGAFTLLTKAAKQGHAMAQNNLGYMYEYGKGTKKDYVLARKWYKKSAQQGYVEAQSNLALLYDGGKGGKKDFAKAAKWYTKAAKQGHSQSQYNIGAMYYYGEGVKKDRKKAKQWITKAAKSGSASAKKFLAKNKF
>Selenomonas.WP_037373115 (x:0.4664237, y:0.45443392) WP_037373115.1 sel1 repeat family protein [Selenomonas sp. ND2010]
MEKEVKAKDLMDLGNQAELAGDIDKAIHYYELAAKEGNTDGLASIGLLYQYGTGVEQSYNRAIEWYQRIIDAGDVDGWYLLGTVYEDMEDYTKSVYCYEKQIEEGGNCKYTAFYGLAKAYRYGLGKEEDFPKALDYYQRAAGNGEITAMVDLGQLYYDGNGVKQDYSIANYWFEKAADSYDGNYLAFAHLGEAYHYGLGKNVDYDKAKEYYEKALEAGEDAVLFWFGQIYYDEEQYEKALGYFQRAAVEKNQFQAEAEEHIGRMYQFGEGVEQDFGKAAEWYQKAADNGNAAAMRSLGAMYTRGDGVEQDAGQGAYWALQAAKLGDVIAMHNIGYCYGNGEGVEQDYVAALAWYMRAADCGDEDAMNEIGDIYYFGNGVEKDYSIAKEWFEKAIAAGNETPLMPLGTIYYYNENYDKAMELYLKAVNDDNTYQHIAEARIGDLYLEGSGVEQDIAKAAEWYRKSAAHGYATAMLALGDIYCEGVGNVEQDLIKAKEWYEKAKEAGSEDAEQRLADFS
>Aeromonas.WP_081042926 (x:0.677788, y:0.7392426) WP_081042926.1 sel1 repeat family protein [Aeromonas veronii]
MKINFINRVAIEMKRYIELGVLLLVFSTASWTKERAPQETVAYKTCDRDVSFYVDVANKGNAEAQYCLGVKYNSGNGVQLDFNQAKEWYERAANQGDAEAQSSIGMLYLNGSGVKQDYSQAKEWLEKSAKQGNAEAQFFLGWMHDNADGMSPDYEQAKKWYEKAANQGYAKAQLNIGMLYYNGNGVKQDYSQAKEWFEKSAKQGNSKAEFFIGSMYFLGEGVEENYNQAKKWYEKSANQGNSDAQISLGLMYEKGIGVKQDHTKAQELYNKAGTQDQLKKILSSMSDKLKGS
>Ralstonia.WP_020750091 (x:0.72697943, y:0.83298975) WP_020750091.1 sel1 repeat family protein [Ralstonia solanacearum]
MGRRTQQHGTPRITRMTLAAIMLAAAGWTAPARAATSPADAQSDAAALTQIAIAHYEHNEFGRAIDEFAEAAQRGNRLAQFNYAMMLMRGEGTVAQPEAAVKWLRRAADNQMTHAQFAYGELFERGELVPRSLPEANKWYERAAAGGHIEAQRALATNYFTGRGVPRDYGRAFTWYKKAAEAGDGPSQYIVGSYYERGEPGVVAQDIEQAKRWYGRAAAQGDPGALAKLRELVEKTYRAKHGDPPAAARPAM
>Dipodomys.XP_012866478 (x:0.76845235, y:0.49510574) XP_012866478.1 PREDICTED: protein sel-1 homolog 2 [Dipodomys ordii]
MKPLTLLIQILIIIGVTIKNMEAERYNKRQKERNITTQVSVNKVKRLLTQILEQRKLNKLTNKREYLLEKKKGQHKLKIKGIQNKDVPRRNKIHLKKQAKKNFTDQGDELFNMGIKILQESKGQKHKAEAYMLFAKAADMGNLKAMEKMADALLFGNFGMQNITAAIQLYESLAKEGSYKAQNALGFLSSYGIGMEYDQAKALIYYTFGSAGGSMMSQMILGYRYLSGINVLQNCEVALNHYKKVADYIADKLEKSEGIPVEKVRLTERPENLSSNSEILDWDIYQYYKFLAERGDVQIQVSLGQLHLIGRKGLDQDYYKALYYFLKAAKAGSANAMAFIGKMYLEGNAAAPQNNATAFKYFSMAADKGNAIGLYGLGLLHFHGKGIPVNYAEALKYFQKAAEKGWPNAQFQLGFMYYSGSGVWKDYKLAFKYFYLASQSGQPLAIYYLAEMYATGTGVLRSCRTAVEKRQTFLRKRRCIQWHFSYGIELLFKDIHLARRLYDMAAQTSPDAHIPVFFALMKLETMHLLRDILFFNFTMRWKWMKLDNTVGPYWDLFVIGLLVATLILLLRNHYR
>Aggregatibacter.WP_109080488 (x:0.6310325, y:0.8425573) WP_109080488.1 sel1 repeat family protein [Aggregatibacter aphrophilus]
MKLTKTLLTTAILSFSLASCHSTGLTNTLNQQLDQGFEAVKKGDYQTALKLWKPLADQGDARAQYNLGLMYRNENDIQNNVEAAKWFRKAAENGDVKAQHNLGMMYTKGEGVEQDYAEAVKWYRKAADQGGLRSQYSLGVMYYNGVGVKQDYVEAAKWYRKAADKGYAMAQFNLGLMYRDGEGVKQNRSVAKEWLGKACNNGDKKGCLYYKKLK
>Rhizophagus.XP_025172345 (x:0.34916693, y:0.61980945) XP_025172345.1 kinase-like domain-containing protein [Rhizophagus irregularis DAOM 181602=DAOM 197198]
MSIAERQTNDFNYADWIEKAVENNYIIYFNYNEFTNKQEFENSVSSVGKIFKANWNNNDTLLVVKTPGLDVKKIINELKMQKEVDFHINILRIYGISKLDNQYSLVLEYTDGGSLYSYLKENFTKLEWNDKYRLALQLASAMGCIHNKGIIHCDLHAYNVLIHKGDIKVADFGLSKKATEASYYSDHDVFGIIPYIDPKYLNNICNIKHGSQQLYKINFKSDIYSIGVLFWQLSSGCRPFYDEGTKYDISLTMGIINGKREEIIDGTPVEYSDIYTACWADDPNKRPSIQRVVLDLKSIIYRENNEKTSYSTKFIKNGIEKGQSNEDFDNMMENDFDLVIDFDDSGSNTNDFTQNNLVLNLADLTDNVERIDKLIDYIIELHDEKSCSFKEVKRIINQSIQNINKSLQVENIKNQTSSKYVFFQGFLYFNAIIEKRDKGKAFELFSKASKDNYPIAQVYLGKMRKDPKDAFYWYQKSAENGNKLAQFYLGKCYENGNGTEKDDFKAFECYDIAAKNGNKFAQFKLGYFYYNGIGTQIDKEKSIVWYEKSAMQNHSDAQLCLGLLYKREEEDLKEALYWIRKAAENGNKAAQFYLGKYYYYGTGIEKDYGKSFEWYEKSAKQGYNNALYALAHLYIKGRGTEKNSEKAYGWIEKAAENGNKFAQYHLGAIYQNNKGTKKNIKKAIEWYEKSARQEYGKGVEQDLEKAIYWYKKATENGYEAAYYYLGNIEKDEVKAFEYYKKSAEKGYLNGIYMHGYCYETGIGTEIDKEKAVKWYKIAAERGNKDAQKRVELIE
>Nitrospirillum.WP_088874360 (x:0.48913547, y:0.4715623) WP_088874360.1 sel1 repeat family protein [Nitrospirillum amazonense]
MVGFSTLIDRAATWRIGRSSADWSLAMARRLAARGDDVGAARALAAAARAGSIEGMRGLADALMQGRGVLPDPAAAVRWITAAAGAGDADSQARLGALYANGIGRAPADGDTGSTFHLPVDVTRARLWAEKAAIQGHVEAQVLLGWLLSRRSGSEGDPVQAAEWYRRAADAGSHAAKVGLAMILSSGDLGEPDAAAAVRLYEEAAAVGNPTAIYYLAMAYMLGEGTPQDLDRGVATLKQAADLQVAGAQRSLGVMYMRGQNVAQDSAAAETWLRRAAVKGDVEAMALLGDLHAGRLARVPSDIEAAQWYQAAADRDHAGAQMALGLAYAGGRGLPKDVFEAVRWFTKAADSGFVPAQFRMGICHLGGEGVPQDYAKSARYFRMAADAGHADALYNLGVLHYHGYGLEKDEAQAMVLYSQAAEKGSASAQFRVGRAYATGAGLPQDDAAALVWTRRAAEQGHVPGQVNLARMLLAQGYGSQGHAAQRDAAVAEARAWLERATAAGSGEAMSTLAELIAAHDGAAGVETALEWARRAAKAGDPRAPQVVEALEARAFHGEVR
>Photobacterium.WP_087821752 (x:0.22667415, y:0.6112257) WP_087821752.1 hypothetical protein [Photobacterium aquimaris]
MKRLILSSLIILTSCSTEDDLEKTITNIDKNKSNLISLQNKDQTIPLLTTAILAIEDKNTSKNQRQLYIDKIKTYAKHDPDAMFYLAALYEEGELVTLSEPKARYFYKQAADKDHLLSRYYYSLMLIDGRGGDVNYTDAELNLLINHKKQHLPSSYSLGYVYFRQQKYINVIETLKDKEKNKYSNHLLAISYLELNRNISLAIELLNQSAEKNHQFSHLLLGDIYHHGLYNIPIDTKKSYMHLKSAADTEIPKALFDLAILSIDNLELINNDINVAIENLKLADKKGYPTASFELAKLYDQGKLIKQDFSKAIYWYEKSASHGNNKAMFNLASMYLNGDGVKTSTEKAEYWLQQSASKGNKRAIDILSQE
>Rhizophagus.XP_025173143 (x:0.35122204, y:0.74067783) XP_025173143.1 kinase-like domain-containing protein [Rhizophagus irregularis DAOM 181602=DAOM 197198]
METEFSKPKDTINTKNCLYCNIPFTEKLFCKECINSLKELAENGDKGAMFNLANCYKNGEGTEKNLDKAFYWYQKAVENGNEDAIFNLAICYRNGEGTEKNLEKAFYWYQRAAENGNKKAMNNLAICYENGEGTEKNLEKASLSLGTEKNLEKFFYWNQKAAESGLKKAMNYLASCYYNGDGIEKDLDKAFHWYQKASESVFTAAMHNLAICYENGNEMEKDLDKAFHWYQKRQKMVLLMQSAESNKDEWCQQCNVKRFQKDFSKWTSKNESIDKFIQEAQLNAKNSYEILEWIPYNELSSINYHDKGGFSEIHKAIWSDGPIFSWNYDKQQWNRQTDHEVILKVLNDSSSLNNKFLDEWKYHHNCQKKSFSKFIQFFGITQDPNNLNYMIVMSYAKKGNLRKCLSKVITFKWQDKLQLLKKIILGLKVIHESNLTHGDFLDGNILMSGDYNELFIIDLGLCKPISDLQDSDNNKVNEVYGVLPYMAPEILRNKPYTTASDIYSFSMIMLFIYLFILCEDGQTINRT
>Cupriavidus.WP_083383910 (x:0.8035343, y:0.7931246) WP_083383910.1 MULTISPECIES: sel1 repeat family protein [Cupriavidus]
MFRRHAVPAAGCPPRHGTSHAWLPWWRLLALLVLILLLVLLAAPSAGAAAGPAVPAAARVVTEQALAAYQAGRFEQALAGFGRAAREGDRLAQYDYAMMLLRGEGTPVRADEAMVWLKKAADNDMTHAQYTWGEMYEHGDLLPRSLEQANVWYERAARGGHVAAQMALATNYFTGRGVARDYGKAFQWYRRAADAGNGDAQYIVASYYERGEPGVVGQDAGQARIWYARSAAHGDPAALAKLRSMIEQDVRERQARQDQLDHRGERAGAGP
>Dehalobacter.WP_015043306 (x:0.34652033, y:0.56139874) WP_015043306.1 MULTISPECIES: hypothetical protein [Dehalobacter]
MPRIVFKCRYIKNAAVHLENLVEYVATRDGAEIISPALRERPATEKQEQLIADILSQFPDTADLFEYEDYIKQPTVENASEFITAALDQNMDQLSHQETYVSYIATRPRAEKLGTHGLFSDTDDLLVLSRVMREVGEHTGNVWTPIISLRREDAARLGYDNAAAWMALIRKQRNIFAEQMKIAPENLRWYAAFHNEGHHPHCHMLVYSVNPREGYVTKPAIEKMRSSLAREILQQDLIQIYSGQTEQRNTLAEHSREVLREIISRMSGSVYDNETIESLLFHLAERLKHTSGKKQCGYLKAPLKAVVDQIVDELAKDTRVAEAYAKWQELRNEVLRTYMNKLPDPVPLSRQKEFKHIKNMVIAEAVNIGGQHFTLEGDESAEDIHEAAVESEALSPEDEYQTGIDEAPEDNGNIPCSAPEGSSRPDFNEGESGRPHIKWSARYKEARVFLYGSDELEPDFEKALCLFLEEAEAGNALAMHDLGRMYADGLGVDMDVDIAFGWYEKALSAFMDIEANRNSRYVEYRIGKMHAAGLGTERDYEEVAGWFEMAASRNHKYAQYSLAGLYYRGQGVEQDYEKAFRLYGKSAAQHVPYANYELAKMYRDGIGTEKDAKEAELNFEEAFYGFKRLEEQSHDDKLQYRLGQMLFTGTGTDKDVEAAIAYFEKAARLGNVHAQYMLGKVYLDEDGGHRNPEKAVLWLTKAADNGNGLAQFALGKLYSDGLYVEKDIAKAVELFTKAAEQNNSFAQYQLGKLYLLGEDMPKDVEAAVRWLTMSAELGNQYSQYALGKLYLMGRDVPRDHEAAMRWLTLSAAQGNIYAQFFLDRPDVFRDPPLFLAATRLLHHLSRIFRDEQKRFSGGPGMQTDSKLRRRIREKKIAQGHAPDDHELRHTTY
>Succiniclasticum.WP_093914323 (x:0.6513079, y:0.8584227) WP_093914323.1 tetratricopeptide repeat protein [Succiniclasticum ruminis]
MKICPSCQLEYDNKYAFCKKCGSQLVAKEERRTCPKCGSLIETNGSFCPHCGASLSGNKLDDTETTSGFKGDNEKKLTSNLPTGNIYVLLLGVLVILGFLYFNFKDNLYDAGIVQPSIAVEQTRYAQRLEEKGNLESAFQWYRKAAEQGDIEAQYHVGYMYDYGVGIGKNHKEAVVWYKKAAELGHAQAQCNLALIYDSGGRLGNREEAISWYKKAAEQGVRKAQFILGSKYEKGHVVTKDYKEAFKWYKKAAEQGDGQAQYNVGHMYYYGKGIEKNEEEAIKWFKKSADNGINYAEATLKKLGY
>Aeromonas.WP_076360637 (x:0.38868186, y:0.857205) WP_076360637.1 MULTISPECIES: DUF2971 domain-containing protein [Aeromonas]
MSEFNISEEIISLIESAEGGDPEAQFQLGQRYRMGLDVEQNNNLALEWYSKSAEQNYARGLNAMGQMYKFGLGVEINYTEAISWYKKAIEQEHPAAMCNMADMYERGIGIEINIDEAIFLYKKSASLGHVNAKYYLGWLYSNEPSLEKNRNEAVTWYSEAAEQGHTYAQFHLGLLYINGSKVDKDYEKAKELFQKAALQSSDAELRFDAIELQDLAERYTLSEEITNRREVILKKLRIITENTPAMTHYTSLQAGKKLLIEASPLRLGHINSLNDPNEGKLLWRYLGHESIEGKPAFVGCYLLDDDNLNMWRFYSKNHNNDDACGCAITFNTDNFFDFSLLPESSGHIQLDENRIVFSNTGKSPHESSAFYRIIYISDGMNIHDDKNGELKNEFSKLKDEAHKFLDEKPSNEKLQQLSRLLGPLPYLLKDADYEAEKEHRIIITHLEYGAKEIQTMDPILENGIPKTAPRLYLELHRSNHLDPIKHVTLGPKSPHQEMMAPYWHHKLASEFPNQLKAKPDFYVRTSRCAYK
>Rhizophagus.XP_025176387 (x:0.47856197, y:0.5250854) XP_025176387.1 hypothetical protein GLOIN_2v1776994 [Rhizophagus irregularis DAOM 181602=DAOM 197198]
MRAQGKYLTTFTIVAHTTGNNFYPEPNCLTAKDGTFVELLWVENGNNTITTNAGSFGDYNCNQSFILNIFKERERTNDTSITTPQLLKFNNNTKFNYELYYKCDLEDQSFTKVICEGAPSSISSNRNGGIIKVEKDLEMAFYYYQKAAESDHVDAMFFLACHYYIGDEIEKDLEKAFHWWQKAAENDHVQAMFILANNYYSGKEIEKDLGKAFYWYQKAAENDHVDAMFILAGYYYSGEEIEKDLEKAFHWYQKAAENDHVDAMFILACHYFSGKEIEKDLKKAFHWCQKAAERDLVDAMYFLACNYYIRKEIEEDLEKAFHWYQKAAESDHVDAMFILAGYYYSGEEVEKDLEKAFHWYQKAAENDHVNAMFILACHYYSGKEIEKDLEKAFHWYQKAAERDHVDAMYIFACHYYNGKGTEKNLEKAFYWYQKAAENDHIDAMFNLARHYYSEKGSKKDLEKAFYYYQKAAERNHVNAMFCVALCYNNGKGVEKDLEKALYWYQKAAENDHGDAMFSLASHYYIGEETEKDSGKAFYWFQKAAESGDEKAMLFVAFCYNDGEGVEKDLEKSFYWHQKAAEGGDEDAMFSVAFCYDNGKGVKKDLEKALHWYQKAAERDHVKAMFCLANHYDSGEEMEKDLEKSFHWYQKAAERDHVDAMFNVALYYNKGKGVEKDLEKAFHWYQKAAENGHERAMFNLAGHYYSREGAEKDLEKAFYWYQKTAENGDKDAMFNVAFCYNNGEGTEKNLEKAFHWYKKAAESGNEKAMNKLVNHYKNGEGIEKNLEKAFYWYQKTAEGEKVINNSVDINWDGTEKDFYWYQKIPAIKEIKFIGLCNGCKLPYTDYQWCQQCNPEQFQQNFSKWTSKNEFIDKFIQDAQLNAKNSYEVLEWIPYNKLSNIHYYDKGGFSKIYKAIWLDGPIDSWNFNEQQWNRCNFQTGYEVVLKTLYNSSKIDDKFLNEWKHHYNCQKRSFSKFIQFFGITQDPYNLNYVIIMSCAKKGNLRKCLSDIIKFKWQDKLQLLKKIILGLKVIHDSNLTHGDFHDGNILISDDYGELFIIDLGLCKPVDDDKKDNEVYGVLPYMAPEILRYTPYTPASDIYSLSMIMWEFTSGIPPFNNRTYDHHLILDICEGERPQIMRDAPECYVNLMKKCWDSNPSNRPTITELEYKISEWIRCISEYYIYNKDGNYKVAVPDVDIELTNDMLEFAKANNQEENKQEKPNIFVMQSYLQANYTSRKFTKITEILAEEDSKYKCLAQFWL
>Lachnospiraceae.WP_089989245 (x:0.35128716, y:0.49059546) WP_089989245.1 toll/interleukin-1 receptor domain-containing protein [Lachnospiraceae bacterium G41]
MGDKKLANDNFDVFISYSSKNKNVADAIVAEFESSGIKCWYAPRDIMPGEEWVTAITKALEDCKLQVLIYTEDSNTSRQVMNEVAMAFNAGKTIVPFRLSEEKMSSEFEYYLTRVHWLDAITPPLQEKIEDLREYVDIILSGVDTSNLSRNAVKKQKSEKIEPKKKSKKKVILPVAIIGALCAVLALFLIVAIAIVSIVGIAGSGKRYMKKGLEAYYSQYQGSSDNEAAREYFEKAAKKGKADAYYYLGMLDEREYNYPSAKENYEKGVENGSDLARLELGNLYENGMGVYPDLVKAISLYDEAMANGCLEAYCFEGNFYISGYLNYEDGAEDAFRYLEKSTASNVKEVAGDSYIDLGYLYENGVFGVEKDTSKALECYEKAMKVYPFYEGACCYNIAELYLSDGDFVNSEIYYKKSQDFYMKAADKENAYSMISAGNGFYYGFGVEKDYEKAMDYYRKAADLNIPEAICDIGLLYEYGSGSVKQDYNKAYEWYKKAADMNYSEAMKRIGDMYLYGEFGQKEDGTDDYNAARAWYEKAIENGCLDAYVSLGVMYEYGYGADVDYYKACDLYKKSAEHGNSDAMWQLGDLYEQGFLPEDDDNTALGWFYKAATYQNTDAMNSIGLIYEMQGDYETAQKWFMAAAARNDAEAMRNLGYLFYYGASDGNPDYESAYKWLKKAMEAGDWNAKTVVAYMLMDGLGVSQNRGEAKELLEEIESDGYADSAVYYALGDIYHDDIEVPRDNALAILYYEKAADMGYTPACDKLGKMYYYGYEVNQDTSKAYYYLQKAVDNQDASAETYKLMGDMYFVGNIVTMNTETALKYYLIAEQKGYEDAEMYGIMGRIYYWDADYSKSASYFEKASNLSSNPEEMYNCGCAYYTMGNYQMALLWYGKALENDFERSDYLKQDIRNMVNDGLITVEDAEPYLN
>Ursus.XP_008701674 (x:0.78976697, y:0.5195956) XP_008701674.1 PREDICTED: protein sel-1 homolog 2 [Ursus maritimus]
MASIERGDRSNTRQSEAFAKLALPPQQSSWLFLNGKITFFSMTMVSVNEIKQFLSHILERRKLIKVIHQRENALGKKKIQRKLRIKGIQNKDLSKRKKNHLRKQAKKNFTDEGDQLFKMGIKILQQSKSQKQKAEAYVFFAKAADMGNLKAMEKMADALLFGNFGMQNITAAIQLYESLAKEGSYKAQNALGFLSSYGIGMEYDQAKALIYYTFGSAGGSMMSQMILGYRYLSGINVLQNCEVALNHYKKVADYIADKLEKSEGIPVEKVRLTERPENLSSNSEILDWDIYQYYKFLAERGDVQIQVSLGQLHLIGRKGLDQDYYKALYYFLKAAKAGSANAMAFIGKMYLEGNAAAPQNNATAFKYFSMVASKGNAIGLHGLGLLYFYGKGVPVNYAEALKYFQKAAEKGWPNAQFQLGFMYYSGSGVWKDYKLAFKYFYLASQSGQPLAIYYLAEMYATGTGVLRSCRTAVEKRLRFLKKRRCFQWHFSCGIELPFKDIHLARRLYDMAAQTSSDAHIPVFFALMKLETVHLLRDILFFNFTMRWKWMKLDNTLGPYWDLFVIGLIVAVLIFLLRNRYG
>Olea.XP_022841489 (x:0.4732497, y:0.4017673) XP_022841489.1 ERAD-associated E3 ubiquitin-protein ligase component HRD3A-like [Olea europaea var. sylvestris]
MENRKILLSFNLLLLALFPLSTLARPFVLVLTQDDLSDPTVTHNPSSPGDFVVDSSDFDDFPDSESLPDSVLDPGSWSPIFEPEPDESNNALINSELTYYDAVRKMVEALSRGEYGLMEEAASEIDAASTSGDPHAQSVMGFFYNMGMTREKNKAKAFLHHYFAAHDGNMQSKMALAYTYYRQEMHDKAVKLYAELAEVAVNSFLISKDSPMIEPIRIHNGAEENKEALRKSRGEEDEDFQILEYQAQKGNAGAMYKIGLFYYFGLRGVRRNHAKALWWFSKAEEKGEPRSMELLGEIYARGVGVKRNYTKALEWLTLASNQQLISAYNGMGYLYVKGYGVEKNYTKGKEYFEKAAENEEPSGFYNLGVMYLKGLGVKRDLKVACNYFALATKAGQPKAFYQLAKMFHTGVGLKKNLPMATALYKLVAERGPWSSLSRWALESYLKGDISKSFLLYSRLAEMGYEIAQSNAAWILDKYGELCVCMGESGICTDAERHKRAHDLWWQASEQGNEHAALLIGDAYYYGRGMERDYDRAAEAYMHAKSQANAQAMFNLGYMHEHGEGLPFDLHLAKRYYDQALEVDPAAKLPVTLALASLWVRKNYAGSFVVHVIDSLPDFYPKVEAWVENVIMEEGNATILTLFVCLLTVLYLRERHRRNGAAAAMVPPHQPAEQGAPIVN
>Pyrus.XP_009360074 (x:0.5506603, y:0.41719478) XP_009360074.1 PREDICTED: ERAD-associated E3 ubiquitin-protein ligase component HRD3A [Pyrus x bretschneideri]
MNFAARKLYFSLLIFSLFPLSLCVRPFILVLSQDDLLNTPTSPEDSPPAADSAPNESPDWDEFGDSDAAQSEEELDPGSWRPIFEPDPFKADPATHPDDGYYSTVSKLIKSVSSGDTALMDAAVSEIEDSASRGLPHARSVLGFLYGTGQMRKQNKAKAFTYHYFAAKAGNMQSKMALAYTYFRQDMFDKAVKLYSELAEAAVNSFLISRDSASIEAVRIHSGAEENKEALRKSRGEEDEDFQILEYQAQKGNSAAMYKVGLFYYFGLRGLRRDHVKALSWFLKALEKGEPRAMELLGEIYARGAGVERNYTKALEWLTLAAKQDHYSAYNGMGYLYVKGYGVEKKNYTKAKEYFEKAADNQDGGGHYNLGVMYLKGIGVKRDVKLACQYFIFAANAGQPKAFYQLGKMFHTGVGLKKNLPRAIALYKLVAERGPWSSLSRWALESYLRGDVGKAFFLYSRMAELGYEVAQSNAAWILDKYGERSMCMGESGLCTNAERHQRAHSLWWQASEQGNEHAALLIGDAYYYGQGTERDYERVAEAYKHARSQSNAQAMFNLGYMHEHGQGLPLDLHLAKRYYDQALEIDSAAKLPVTLALTSLWIRKNYADGFLVHIIDSLPEAYPKVEEWVDTVLLDEGNATILTLFVCLLTVLFLRERQRRHAVAAPDAMAALHHPNEHVAPPM
>Hevea.XP_021658777 (x:0.57427835, y:0.4088322) XP_021658777.1 ERAD-associated E3 ubiquitin-protein ligase component HRD3A-like [Hevea brasiliensis]
MRRLTSCRLTLSLLIFSLLPLSLLARPFVLVLSQDDLKDAPTSGESDGDSSPDSPPEWDEFGDSDSKPEHELDPGSWRPIFEPDSSTPDNTEDPVMAEYYSTVQKMLGAVSGGEVRMMEEASAEIEAAAVAGNPHAQSVLGFLYGLGQMRERNKAKAFLYHHFAAEGGNMQSKMALAYTYSRQDMYDKAVKLYAELAEVAVNSFLISKDSPVIEPVRIHNGAEENKEALRKSRGEEDEDFQILEYQAQKGNAAAMYKIGLFYYFGLRGMRRDHAKALAWFLKAVKKGEPRSMELLGEIYARGAGVERNYTKALEWLTLASKQQLYSAYNGMGYLYVKGYGVEKKNYTKAKEYFEKAADNEEAGGHYNLGVMYLKGIGVKRDVKLACKYFIVAANAGQPKAFYQLAKMFHTGVGLKKDLIMASALYKLVAERGPWSTLSRWALESYLKGDVGKAFLLYSRMAELGYEIAQSNAAWILDKYGERSMCMGESGFCTDAERHQRAHSFWWQASEQGNEHAALLIGDAYYYGRGTERDYERAAEAYMHAKSQSNAQAMFNLGYMHEHGQGLPFDLHLAKRYYDQAQEIDPAAKLPVTLALTSLWIRRNYADSFLVNLIDSLPGVYPKIEAWVENVIMEEGNATILTLFVCLLTVLYLRERQRRHVAGVGGEVGVPPNQPFENGAPVAVPR
>Glycine.XP_003530964 (x:0.50924057, y:0.37458658) XP_003530964.2 ERAD-associated E3 ubiquitin-protein ligase component HRD3A [Glycine max]
MNFNGINSRSLLPGQSDPQSETENNWAGPNFTKKDELSKVTWQIPSGAENVASEVEDYNCNNTPSIAFPILFAIPIVVIRTTQHNTMAGPNPIPKWLFLSLTLILSLSVSVGARHFVLVLSQEDYKDDPPADPDSAAEWDEFGDGDSHKSEDDLDPGSWRPIFEPPAGDPQPLPESDAAYHSAVHKLMSGDPDLIQDGAAEIGALAETGHPASQSVLGFLWGMGLLRERSKGKAFLYHHFAAEGGNMQSKMALAYSYTRQDMFDKGVNLYGELAEVAVNSFLISKESPVIEAVRLHNGAEENKEALRKSKGEEDEDFQILEYQAQKGNAAAMYKVGLFYYFGLRGLRRDHSKALWWFLKAVDKGEPRSMELLGEIYARGAGVERNYTKAFEWLTLASRHHLYSAYNGMGYLYVKGYGVDQKNYTKAKEYFEKAADNDEVGGHYNLGVMYLKGIGVNRDVKLACKFFVFAANHGQPKAFYQLAKIFHTGLGFKKNIPLATALYKLVAERGPWSSLSRWALESYLKGDVGKAFMLYSRMAEMGYEVAQSNAAWILDKYGERSMCMGESGFCTDAERHQRAHSLWWQASEQGNEHAALLIGDAYYYGRGTARDYERAAEAYMHAKSQLNAQAMFNLGYMHEHGQGLPYDLHLAKRYYDEALEHDSAAKLPVTLALSSLWVRKNYADSFMVQVIDSLPELYPKLEAWVENVLLEEGNATILTLFVCLLTVLYLRERQRRQAAVAAGEVAQPNRPNELGAPM
>Psychrobacter.WP_084785828 (x:0.64074636, y:0.5716895) WP_084785828.1 hypothetical protein [Psychrobacter urativorans]
MAKAELLVLFKGIIMSWQIPKRTFIYKTLAVGKRLKLPISASAVEVAHTKLLAFKGQAEAQFNLGLMYENGEDVFQDNAKAATWFQKAANQGHAIAQFRLGRQYEKGEGVIQDNTKAAAWYQKSASQGYAEAQFSLGSMYSNGRGVVQDEAKGSEWYQKAADQGHTVAQYILGLIYTNSVSQDDVRGAKWHQKAADHQGHAIAQYYLEVLSNDGISLNDATAVERYQKAANQGHAVAQFNLGVLYKKGEGVLQDNAKAAKWFQKAAEQNNSHAQYNLGIMYKKGEGVPQDYKKAAEWLQKAADQNNDHAQFNLGALYEKGEGVPEDDTQAAEWFLRAANQNNSHAQFNLGILYKKGEGVQQDYQKAAEWFQRAATLNNVHAQFNLGLMYENGEGLLQDKVKAAEWYAIACNNGSRSGCEHHERLKLNINRTI
>Jatropha.XP_012086280 (x:0.49873766, y:0.4060111) XP_012086280.1 ERAD-associated E3 ubiquitin-protein ligase component HRD3A [Jatropha curcas]
MRSLISYRLTLSFLILSLFPIYLNARPFVLVLSQDDLKDAPTSADSDGDSTAESPPEWDEFGDSDSKPEHELDPGSWRPIFEPDSSSPDITEDPEMAEYYSGVQKMLSAVSGGEVRLMEEATAEIEAAAVAGNPHAQSVLGFLYGLGQMREWSKAKAFLYHHFAAEEGSMQSKMALAYTYTRQDMYDKAVKLYAELAEVAVNSFLISKDSPVIEPVRIHNGAEENKEALRKSRGEEDEDFQILEYQAQKGNAGAMYKIGLFYYFGLRGLRRDHAKALLWFSKAVKKGEPRSMELLGEIYARGAGVERNYTKALEWLTLASKQQLYSAYNGMGYLYVKGYGVEKKNYTKAKEYFEKAADNDEAGGHYNLGVMYLKGIGVKRDVRLARKYFVVAANAGQPKAFYQLAKMFHTGVGFKKDLTMATALYKLVAERGPWSTLSRWALESYLKGDVGKASVLYSRMAELGYEIAQSNAAWILDKYGERSMCMGESGFCTDAERHQRAHSLWWQASEQGNEHAALLIGDAYYYGRGTERDYERAAEAYMHAKSQSNAQAMFNLGYMHEHGQGLPYDLHLAKRYYDQALEIDPAAKLPVTLALTSLWVRRNYADSFLVDLIDSLPGFYPKVEAWVENVIMEEGNATILTLVVCLLTVLYLRERQRRHVVDVGVGDDGDVPPQPIDHAAPVHN
>Bradyrhizobium.WP_028153475 (x:0.40017664, y:0.5610885) WP_028153475.1 MULTISPECIES: hypothetical protein [Bradyrhizobium]
MTVLTRSLLQWLRPASRGSDEKRLGPAEAAFERGHYLEALKLWKRASQNGDAEADYRIGMLYAENRGVAGSIPDAAVWYDRAAQRGHVEAQYQLGLIYLYGVNASLGPSRPETWRQSSAARLGDSASDVHHLIFPHGISFAKDICAAFRWISAAAGSGKADAQTILGNLYSEGQGCTKDFAAALRWYLAAADQNFAPAEFALGDVYYQGRGVLVDFAQATIWYGKAAAQGHVRAQIGLAFMTLKGMGLPENPTEGARLFQSAATHDDPIALYNIGLLRLSGKGVAKDLDRAETALRKAARKDYLPAIQALAEFYSSGADAEPDLREAAIWYEKAAERGDVQAQFFVGRFYATGVGVSPNTRQAAKWFERAAENGHATAAFNVAIFYLNGSGVQRNVEAAIKWFERAADGGMSAAQVQLGKLYSTGAGVPKDQEMASEWLSRAAGSGDPDAKTAYALFMIHQNASDDNVARAHSLLAEAAEAGHPPAAFQLGALKMGKFGGIADKLGATPWFTRAADAGHVEAQYMLALLHLDSTSGVGNARAASSWMTKAARAGHAPAQFQLAVMYCTGYGVGLDLAEGVNWYEAAAEQGHKIAQYNFAVMLRSGQGRAADVTKATEWFQRAAERGMAEAQVALGDALMSGRGTAQDREAAVNWYRYAARQRNEGAVRRLQSIGGDGAVTPYTETLCGTMPLMHE
>Helicobacter.WP_104751547 (x:0.4626686, y:0.85578865) WP_104751547.1 sel1 repeat family protein [Helicobacter baculiformis]
MTRTAKNILKIALISLCCVASLFAHDNQTKAQQIKKYLSMAHKAYHRKNYNKAFTYFQKAADMGSVKGYIGLGDLYSDYDSGFSDYAQALFYYKKAADLGSAEAYFCLGYLYEVGGDCDRFECAVKPDNKKALQYFKKAGDMGYVAGYLDVGLMYEGDEGIPKDYAKAKEYYQKAADMGEPAAYSNLGIMYAHGKGVKPDKEKARQYYQKACNMGFDTSCWLLKELKHKN
>Dethiosulfovibrio.WP_005660442 (x:0.42862335, y:0.5372961) WP_005660442.1 sel1 repeat family protein [Dethiosulfovibrio peptidovorans]
MRLSSKRIKQAILLSFSLSMLLSAGPAKADMRQAVKAYSEKRYKDAYTHLLPEAEKGDPLAQCTLGYLYDQGNGVSQDKGKAMKWYKEAAKGGSADGQYNLGLMFRDGEGTPKDSYKATYWLEKAASQGHQTAQIALGMMAMNPDEGEPRYEDGAKWFAMAAEQGNISGCYNLGRLLSLGRGIEKDEGKAVELLRKAAEGGHIYAQHDLGILLGKSDDPKLVEEADKWLEKAAKEGYDDSQLSYGAFLLRNGREEEAKDWLKMASDRGNPEAQYLLGQLCRQQGGSFKEAANWFGLAARQGHGPAQYALATLYERGIGVEKDPTLSALWYRRAAEQGIPEAQYNLSVIYRKGSSLPKDLGKSLLWLKKAAELGLPEAQYSLGTLYREGDEIPRDLSKAAELFRKASNRGNAESQCALGLMYLRGAGVPRDEKEAMEHLIASGEAGYPSAQYNLGLLYSRGEAVPRDTAEAARWFRKAALQGHPGAQCNLGVQYERGDGVALVPSAAAAWLGKAAKQGEPYALYNLALLYQKGKGVERNRERAVELLEKAIEAGSWDAPYSLGCLFAGDYGGPVREISALYRLYQAASIGDRRAMLRLGLAYDEGKLVAPDKMEAVKWIRKAAEQGSDKAQFTLGAMYLKGDGLVKSHNAAMSWFCESAKQGNLQAQYNLGLCLWNSKDEELRSSAIMWMERAAQGGYAPAQCELGIRYITGEGLPQSDPAALRWFSLSAEQGYVPAQYNLAVLYLYGGPYLSPDESSAFHWFSRAAKEGYRDAQFYLGCLYERGNAVSRDVKAAKTWLTMAMEGGSAEAREVLDEMERDKDFAIGKEDMPRLPFGSDLPPVPSVGNDMDEKKEA
>Caenorhabditis.XP_002636787 (x:0.7329499, y:0.46738896) XP_002636787.1 C. briggsae CBR-SEL-1 protein [Caenorhabditis briggsae]
MIKAYLPVLLLATFATCQKKTAALVSAEGEAPSIKMIKTQGSILTAIDISKADLDWDQISAQQEENKKAKELPTVTGDEYTPEKMDVPPSAEAEAEFQRGMSYIEKGKGHGREGRVAAHKLFEKAASMGHQEAKKAVAFAQMFGDYSRWSIPEAKATFEELEKNGSPDAQLALGFMHGAGIGVENSNQAKALVYYMFSALGGNPLAQMAMGFRYSLGVGVPQNCETALSYYQKVAKLVVDNMKLTTGQAIQRVRLTDETDPTIHMQPGTAPLESNLLEYYKMLADKGDTSAQLGLGQIYLAGGRGLNQNFELAVRYLTSAAESGSSDALTYLGKMYLDGTAFTPKDYQRAFEYLTKSADKSSPSAQAVLGAMYMTGKGVKKNYEKALKLLTLSADKKNADGQMYLADLNYKGVPTTKGVHRDFKKAVKLYQLASQNGHILAYYNLAQMHAAGTGVPRSCAHAVDLYKSVAERGRWGERLMEAHSAYKDNRQDEAAMKYLFMAELGYEVAQTNLAFILDREEATSLFSGPKDNNLERAFLNWQRSANQEYAAARVKLGDYYYYGLGTEVDHSLAFSNYKTAVDRHGVAQAMFNLGYMHEVGEGITRDLYLAKRFYDQAIEHSQDAYMPAKLALTKLAIVFYLEELNKLPLVSFLEKTVGPRWDSLLMAMCAIIPLFIFWRHRQNNN
>Zymomonas.WP_011240102 (x:0.6288211, y:0.5880267) WP_011240102.1 hypothetical protein [Zymomonas mobilis]
MKRILLLGVFFPLFVEPVQAAKVAQTGHLSRGNAIIELQEKAETGDADAQYALGGAYYQGKGVQRDYEKAAFWYQKAADQGKAEAQYDLGSAYYQGKGVPQGYEKAALWWQKAAGQGNTAAQYVLGSAYYQGKGIPRDYEKAALWWQKAAGQGDAAAQYDLGNAYYQGAGVPRDYAKALSWYQKAADQGHAAAQYDLGSAYYQGAGVPQGYEKAVFWWQKAADQGYAAAQFNLGNAYYQGAGVPQDYAKAVFWYQKAADQGYADAQFNLGDAYHDEEGVPQDYAKAVFWYQKAADQGDAAAQNNLGVAYARGAGVPQDRAKAVFWYQKAADQGDANAQYALGNAYYQGAGVPQSHEKAVFWWQKAADQGFVAAEYNLGVAYLKGQGIAQDKGRGQFWLQKAADKDDEAAKEALQKLSH
>Clostridium.WP_045093639 (x:0.32895452, y:0.6141445) WP_045093639.1 hypothetical protein [Clostridium sp. FS41]
MARIILKCPYLKGGEKTAAHLHNLVKYIATRDGVEKMENGRELWHATKKQKDLIVQILREFPDTRDLFEYEDYCENPNRKNASEFITIALEQNLDKISGREKYLDYIANRPRVERIDRHGLFTAGDEPLILSQVAEEVSEHAGNVWTPIISLRREDASKIGYDNAAAWKALLSSKAMEFAENLKIHPDHLKWYAAFHNESHHPHVHMICYSTESREGYLTRQGIKKLKSSLANEIFRQELIPLYGEKTQRRDALKEEAAGAMHECIRQMKNGVLQSSRMEQLIIHLAERLQNTSGKKQYGYLKADHKNVVDEIVDELGRDNRIAKAYGLWWEVRGSIESVYTETPSDDPPPLSHCDDFKAIRNMVIQEALLIGSMAFEEPASLNMALPEPEDERKIPFDEMTEDENQEPDDDFRGPTVEERNEASASKKSSGSWWTDEYKLAKQYLYGDEDAGILQDFEKARELFLAEAEADNPLALYDLGRMSADGLGCEAGIDEAYRWYKKALAVFHTAEEEKPWKYTEYRIGKMYAAGLGTEQDYLQAADWLTLSADENYKYAQYSLGGLYYHGKGVDQDHETAFALYTRSADQSFPYASFELGKMLRDGIGCVKNQQDADRRFKEAFLGFVSMEEQSHDDKLQYRLGWMLLNGVGTDKDEARAKEYFEKAASVGNPFACYQLAKLILSDEKAQLQEVEKALAYLRKAVEAENPYAAYFLGKLYQKGQHVPQNISEAVRLYTMSAEQENDFAAYRLGKLYLGGDGVLKDVESAIRWLTFASDRKNQFAEYALGTLYLKGEDVPRDIPKALEYLKRSAGQGNQFAQYRLGKIYLMGEDAPKDIQAALQFLAASAEQENQYAQYTLGKLYLMGKEVPKDKAAAVRWFTLSAAQGNIYAQFFLDHMDSFKDPSALMAGTRLLHHMSRIFSDNVPPLKPIGQRTDRKLLRKLREKKQAQGHARDDQEQTMSL
>Paraglaciecola.WP_101201791 (x:0.6091384, y:0.829516) WP_101201791.1 sel1 repeat family protein [Paraglaciecola sp. MB-3u-78]
MARTIKLKKNRPQTGYILGLFCLLVQMSAAAERWQIVVLPDTNYNTPNALPTLADYHRTISQGLTIALTNADFDVLNLHYLGLPNCMLEDCSTLSDQAIQQAAKRSGKEVNLALLYQLNAFKQRQPASQKWYFSLSGRLLDLQSGAQQDAFTVDNWVNYPTKNCIGDCLSMWVNQNLSLLAQDLGTVLSEKLEALPRRFHYRLNINDFNSAEIQQIDSYLKNIDGYVADLLLSDSQNTNLTPSQNINRSYQYISELTASELDDKLEKLNRQYALPLTFEYDNTQRQFDIIRTQQTDPWGTFSQLITDLFPSSEQKVAPLPITQEPSPLTVMTESQQLAADENKKALRDQQMWQQASGINTSESYQQYLTIWPHGQHFIQAKAAIKAFQDDKNSWQQASNIKTSHAFQQYLTSKPTGKYRIQAKQQLALLREQQQREQKQQENKTLADDYYYQQQNYPEALYYYQQAAKLGDVSSQYLLGKMYADAKGTEQNMRQAENWYTQAAKDGHSKAQATLGFMYSKGNGVNQDYSQAVNWYQKAAQQGHVNAQYNLAYLYSLGQGVVKDYQQAAYWYQKSANQGDADAQNSLGKLYERGLGVTKNLVKAKKLYQQAATQGNQIAQLNLQMLNN
>Nannospalax.XP_008829079 (x:0.70565367, y:0.46751782) XP_008829079.1 PREDICTED: protein sel-1 homolog 2 [Nannospalax galili]
MNATTQVSVSKVKRFLSHLLEQGKSSKITNKRENLLEKKKNAHTLKIKGLQNKDLLKRNKNHLKKQAKKNITNKGDELFKMGSKILQESKSQKQKTKAYLLFAKAADMGNLKAMEKMADALLFGSFGMQNISAAIQLYESLAKEGSYKAQNALGFLSSYGIGMDYDQAKALIYYTFGSAGGSMMSQMILGYRYLSGINVLKNCEVALNHYKKVADYIADKLEKSEGIPVEKVRLTERTENLSSNSEILDWDIYQYYKFLAERGDVQIQVSLGQLHLIGRKGLDQDYYKALYYFLKAAKAGSANAMAFIGKMYLEGNPAAPQNNATAFKYFSMAANKGNAIGLHGLGLLHFYGKGVPVNYGEALKYFQKAAEKGWPNAQFQLGFMYYSGSGVWKDYKLAFKYFYLASQSGQPLAIYYLAEMYASGTGVLRSCRTAVELYKGVCELGHWAEKFLTAYFAYKDGDVDSSLVQYALLAEMGYEVAQSNSAFILESKKAKILEKEKMYPMALLLWNRAAIQGNAFARVKIGDYHYYGYGTKKDYKTAATHYSIAVDKYHSAQAMFNLAYMYEHGLGIAKNIHLARRLYDMAAQTSPDAHIPVFFALMKLETMHLLRDILFFNFTMRWKWIKLDNAVGPYWDLFVIGLIVAILIFLLTNRHR
>Eremothecium.NP_983629 (x:0.25810164, y:0.66269726) NP_983629.1 ACR227Wp [Eremothecium gossypii ATCC 10895]
MESPRSYPPSDQADQADQADQQKGSTTYEESAVYSENSYLHSLVENDGGSGEPQAGKGLPPMDALHIMVPDQIDTIQLDGNVPVLDDRLDLGVGEPPLELQALDFVAVADSFQAQAEALTVAPYINIELNGAFDTEDLSEKPQLAAGPLSEDARASGSSTSSRAQGCSSLSLLNSQSTSTMHLGSSHGMRSSVTGSYDSRKPKIKPVDLSHLYLVNNSDSITLTQTNESVAHFSHKMISECLGDDSESILVPRLKALEMYKKNVKKSKDPDVLFQYAQYMLQTALTMDVSPIIETEDPRRKGLCKKLSPTENLKEQFLKEAKVYLTKLSVKGYKDAQYLLADAYSSGAFGKVNHKDAFILFQSSAKHGHVEAAYRTAVCFEKGLGTTRDSRKCIEFLKFAASKNHPAAMFKLGLYSFHGRMGLPNDVNTKQNGIKWLSRAAARATELTCAAPYELAQVYENGFLDIIIPDESYATELYLQAAALGHVPSTTKLGKLYEQGNEIVPQDTSLSVHYYTDAAMKGDPEAMLGLCAWYLIGAQPAFDRDDREAFQWALKAAKKGYGKAQYTVGYFHENGKGCKKDIDMAYKWYECAADNEDPRALRKLASRTDKKKRNSTVFNFSFLKPDDFESKLQRMDVGEYSPLCLDFQGTLARTNAASRSKHGINTSCSYDVINVITDDQSLGMEMDDGMQRPAQQRCLTPISRQTSSFLSEVSPYQSSNNPMAPNYAAENQAVELRPVATGQTSNSSTSCGPREKDQEIMPSNIPGERWHTSAAPEGAPFNNVAPKKVTDRNVCVIT
>Enterobacter.WP_115877091 (x:0.31823215, y:0.699738) WP_115877091.1 sel1 repeat family protein [Enterobacter hormaechei]
MKFINSTALLALSLFLNSGSAVANENQRLIESAAGGDIISQRDLGVNYLKGINGFEKNYPQAKKWLTSAVEKGDKPASHALALMYTFGYGVNKDYRRAEQLYKIADNAVEGAAYNNLAVFYEKGLVGNPDSALAIKYYKLAVAAGSPESMYYLGAKYLSGTGVPKNTKKTFELYKKAADKNYVKAITSLASLYDEGIGTKRDDAEAIKWYKKAADLGDPMGMSNLGYMYIHGEGTQKNYSLARSYLEKAADKGSEAALSNLGYLYLNGLGVKKDYQKASELYQTSCDKGEKIGCDSLNDMKRLGYFRTSVKQPKNKIDSKRLIAKSIDKGVNATFTWQSDVATFKANNGKIDCNFLQDNTDNAGNQATSFVCTDNVQIILKRFNESNNAYLAVMTDNFKTEVKTFSVNVYISEVNSK
>Theobroma.XP_017973352 (x:0.5116796, y:0.4132624) XP_017973352.1 PREDICTED: ERAD-associated E3 ubiquitin-protein ligase component HRD3A [Theobroma cacao]
MDLRCHLSLLRLLLSLLLFSLYPLSLHARQFVLVLSQDDLKDAQNDDASSPDSDASWDDDDFGGTHVRPDDELDPGSWRRLFEPSSTPTSTFDDGTLGSYYAAVEKMISASTNGDARMMEEAAAEIETAANTEGDPHARSVLGFLHGMGMMLERNKAKAFLNHYFAAEGGNAQSMMALAYTYSRQDMYEKAVKLYAELAEIAVNSFLISKDSPVIEPVRIHNGAEENKEALKKSRGEDDEDFQILEYQAQKGNAGAMYKMGLFYYFGLRGLRRDHAKALMWFLKAVDKGEPRSMELLGEIYARGAGVERNYTKALEWLSLASKQGLFSAYNGMGYLYVKGYGVEKKNYTKAKEYFERAADNEDAGGHYNLGVMYLKGIGVKKDVKIACKCFIVAANAGQPKAFYQLAKMFHTGVGLKKNLPMATALYKLVAERGPWSSLSRWALESYLKGDVGKAFLLYSRMAELGYEIAQSNAAWILDKYGERSMCMGESGLCTDAERHQRAHSLWWQASEQGNEHAALLIGDAYYYGRGTVRDYERAAEAYIHAKSQSNAQAMFNLGYMHEHGQGLPFDLHLAKRYYDQALEIDPAAKLPVTLALTSLWIRKNYADSLLVNIIDSLPEVYPKVEEWVENVIMEEGNATILTLFVCLLTVLYLRERQRRHAAGEVALPNEHDLPAPH
>Thecamonas.XP_013760500 (x:0.6274525, y:0.41017935) XP_013760500.1 hypothetical protein AMSG_11751 [Thecamonas trahens ATCC 50062]
MYRVLRLAFLVAAVAAAVVAAAAAAADEGHGGGLAGEDLVPVEEMVDPVEVIVGEAHASNGYGRARAALETLAEEEDNMKAALELGLWSLLGTTVDEGDEVIDVAAAQKWLGRAAERGLPEAQAYVGLLHSLGLARAGSVERDEALAVLHLFFAARGSSRVANAALGFRHRHALAVPGSCDTAANYYRKAAEDVAAQIVETGAEPEATAQPLSDEVKPVDGSTNSDEDIVDFYEYSASQGSPSAAVALGKLHWTGARGLARDVPAAVQHFEQAAAAGSPEAMANLGHVYAAGDDGVPQNTDAAIEWYTKAVDAGSASALNGLGFMYLHGTGVEADSTKAFDYIAKSAAMGNADAQLNLGTLYFNGETADGEPDYKRAHALFVNAAHQGRTLATYYLGLMHAQGLGTARSCASALSLFKTAVERGLQENVLKTAHAAYDDDQVVMALVRYLVVAMQGVELAQRNAAYILHHHGDESRVLALFGGSSDAVRALHLRMLALSALQGNVDANLALGDYYFDTERDYELALSQYRAGANRGHPQALFNLGYMHQHGLGLPLDLHLAKRFYDQAWETSPDAALPAGLALIGLHIQVTNDELIATTGYPLDRILLGVIGSILIIVIVFRLRVAVALGALLEQRAMSRRARRAARRAILGEGD
>Verrucomicrobium.WP_018290208 (x:0.47963762, y:0.61053544) WP_018290208.1 sel1 repeat family protein [Verrucomicrobium sp. 3C]
MNLLSRPLTLRRLLALLVTGSACVLSCADAVQASARAPTTDREITTEVWQRMERAAQRGEADAQYRLGAAYLEGLGVKPDPKKAVEWYRKAARNGSASAEAALGLLYTIGQGVERDFRQAFEWSRRSAEHGDPLGEWSLGVLFAHGLGVKQNDEQAARWYRKAAEAGQLEAQHSLARLYVKGRGVESDPAAATSWYRKAAEQGYGPSQFRLGIAYVKGEGVPQDYAQAAFWLQKAAEAGDPFAQSDLAVLYAEGKGVTRDPARAVSWWQKAAEQGELKAQDNLGAAYESGQGVPQDAKLAAEWYRKAADHGYPPAARHLAYLYEEGKGIPRDPAEAAHWYRKAAEMGDTVSERELGRLYRSGEGVNANLGEAEAWLEKAARQGDPEAREELSLLGKAGKPSASDR
>Ileibacterium.WP_071132637 (x:0.39206496, y:0.61412483) WP_071132637.1 sel1 repeat family protein [Ileibacterium massiliense]
MFGFSKKEKLIKLIMDCSQANIDQYKADAREWMEKSRRGIYNEQERELLYREIRENYCLTVEEDVVAAISDEDETITEKIEKIIMDPPICGYNINLKEGSFMAGRVYAICYYAIKGQKADPDDCVELNNKQNDLMNRAMGEITEEYLRNISEEYIAYDHLDEIAKEGVGASPEFLKMVMDMKTMAESFKKKAENDVISQCDMGLCYYYGFGLPKDAGVAYDWFRKSAEGGNKVAATFMKYIEDERELANIHDADKQFELGWSYYTGEGYERDYDKAFSYFRRAALMNQVNAQFNLALMYYKGESVKPDIEKALSWYEKAANQGSVNAAYNLGTIYLLGKGIDKDYAKAREWLMYAAERGNIDAEYNIGLMYDRGDGVEQNYEEAARWYEKASSQGYAKAQYNLGLMFHEGRGVPKDGESALKLYKLAAEQGYVHAWFALGLIYDEGVIVPHDSAKAISWYEKAAEAKDPRALYNLAVIYDIGDGVDVDLNKAKELYLASSKLGYLKAVEVVRKLGITSMLNIGNEQGEPRARVEAKEKDSEEIKADEASVEIKSEDKRDTEEGKFEISNNNENNNLNNNENKNENNNEINFEEKEEIQSEDEAEIKLGNNEEDE
>Piliocolobus.XP_023073598 (x:0.8035795, y:0.5501793) XP_023073598.1 protein sel-1 homolog 2 isoform X2 [Piliocolobus tephrosceles]
MKPLSLLIEILIILGVTIKTIKAEKHNKREKERNVTTQVSANEIKQYLSHILEQRTSSNVINKRENLLEKKKNQRKIRIKGIQNKDILRNKNHLQKQAEKNFTDEGDQLFKMGIKVLQQSKSQKQKEEAYLLFAKAADMGNLKAMEKMADALLFGNFGMQNITAAIQLYESLAKEGSCKAQNALGFLSSYGIGMEYNQAKALIYYTFGSAGGSMMSQMILGYRYLSGINVLQNCEVALSYYKKVADHIADTFEKSEGVPVEKVRLTERPENLSSNSEILDWDIYQYYKFLAERGDVQIQVSLGQLHLIGRKGLDQDYHKALHYFLKAAKAGSANAMAFIGKMYLEGNAAAPQNNATAFKYFSTAASKGNAIGLHGLGLLYFYGKGVPVNYAEALKYFQKAAEKGWPDAQFQLGFMYYSGSGIWKDYKLAFKYFYLASQSGQPLAIYYLAEMYATGTGVVRSCRTAVEKRLTFLKKRRCIQWRFYYGIELPFKDIHLARRLYDMAAQTSPDAYIPVFFALMKLETMHFLRDILFFNFTMRWNWLKPDNTVGPHWDLFVIGLIVAGLILLLRNHRG
>Cephaloticoccus.WP_082780834 (x:0.76455957, y:0.92745405) WP_082780834.1 sel1 repeat family protein [Cephaloticoccus primus]
MTHRPIFTSAILMACCAYSSAVAQTGSSQSAELARDLGRAAAKVEHAARAYAPETPEHGELQYWALAFRMLEQDPAKADNGTGKGFYRLGEFFENGLDSLKPDLREAIHWYRKAATQHNHLHAQLTLGLIYLAEVKRGVTGSASNYAEAARWLRKAADQGHPEAQVLLAVMHLEGLGVRESESEAEAWLEKANQDGLAVSKDALRERLQITPFRDWDFAQWRVWR
>Clostridiales.WP_102410618 (x:0.4023676, y:0.6212487) WP_102410618.1 sel1 repeat family protein [Clostridiales bacterium Marseille-P2846]
MKKSTGYNRKLRTLAAALAALTLCAAPGFAAHAERGAGDFLEQVGDLGMRLERALEAYEQEHAAGDATPGEQTAEAESAQKLYEQGYSYEYGVGVTVNHVKAKECFEIAAAQGHAGAMYELGRIYEKGYGVETDVAQALRWYEEGAKLGDIDAMEALGWAYVYDSRVEQNVEAGTYWYECAAAQGSTHAMYNLGWMYEAGKYVEQNYETARTWYEKAAALGHDDAMNNLGVVYEDGHGVETDFAAARTWYEKAAALGNTYGMFNLARLYEDGLGVTQDYATAAELYERAAELGNVGAMENIGWFYEAGQGVEQSYETARSWYEQAAQQGSGYAMICMGLFYEEGQGVAQSYEMARSWYEQAAGQGYGLAMYYLGGFYEDGRGAEQNYETARSWYEQAAEQGIDSAMFRLGWFYEEGLGVEQSYETAKSWYEQAAELGHASAINNLGYFYHQGKGVAQDYAKAAELYEQAAELGNTNAMENLAILYESGLGVPKNREMALMWRERANAGQ
>Devosia.WP_082092765 (x:0.6993551, y:0.83844835) WP_082092765.1 hypothetical protein [Devosia epidermidihirudinis]
MARAYPLSDMSDPAHEPHPGEWQALRGELVALLDQVEGRYARVEEPEPAMAGFAQRVRSLREQVVTPEPTVRRREALRTVKRAVDRFSERDDTLVSDEHDALSSAIAEIRGRQMSASAPAPARRSAEMPELRDLTSLVTGLSGRLERLEGELKAQRGNGSVREVAMQVEQLTHVVELLAGAVGETGQVKRLEAQIGALAAMIEDGPRVDLSTINNRLDDVSATVGKLAELQAEQMEREIVREERKASEPVRDGAEVLVPVMDAIEQSVRNVYDRIDAIERNVALGSNDFERLTSELSAFTLAMKDRDAAPDLLIGKVDEIAARIGGLDSSNRDIAGLKSDISDLRDAVMSGIEPRFMRLESQIDALSDRIVPTDTTQVENQLKLLMARMDETGAQLNTLASLYSNQEGPDFEALATMVAERTSEAVTRKSPSPVAMFGPDSLKSIEDRLTSLIKSAGKTPDYDALADLVAEKTSAAVAKTSAPAGATKLSDESMGALETRMTALFNTAGKETAERLTRLEATLSARQAKAATETSKAAPAVAKAASTAAATVTAAPADEPAEEARIEAMLTALAGPKLSAKSDTMPANPADDAPLIDPGFKDLAPVRTAIEARSTDRARPNPAAPRFNPADAELPPRPKSSFAGAEADPFAPRPAEAVPQVEAPASHNSTSTFVAAARRAQRARQDGGAAAVSANSAISRALSRFLPEKDAAPAVVDQPDVPAKAKKPAKPVREKKAPKAEPVAAPEPAQFASVTDGDVSIETTETQQSFLIRYRRPLLLSAALVAVSLLALNLVMQRSGGDATPAPATSAAAADVPEPTEPAPASNPAPTASDEVSLVRPEARVIDMLDNTAVGSITPASAGFTKPTASTAMPSTLVATPPSALPATPATPAAIAFELPPESVGPLELRQAAADGDARAQFEIGAIYTEGRAVTQDYAEAAKWYERSAAQGFVPAQYRLGNLYEGGTGVDKDLEQAKLWYQRGAEAGNRMSMHNLAALYASGQLGEQEFEAAAEWFQQAAARGMTDSQFNLGMLYARGLGVEQDFSQSYKWFSLAARSGDADAAKARDDIAKSLSSETVSAVNAELAGWKAESIDLAANFAPLGTWTDKFDPGQAIKTRDVVSKVQQALTRLGFDVGSPDGVAGPKTADAIKAFERGTGMTEVGAVNPRLLAVLGSQPV
>Tetranychus.XP_015790616 (x:0.6269282, y:0.45300683) XP_015790616.1 protein sel-1 homolog 1 [Tetranychus urticae]
MRKGLIVWFLIAILSLSWLDHVNTLHQNKDSNDDDEDDSDDIETDSSNRHIRGHDGSNQVKFKEVKDESTKSNLKDTDSLTMSLNDDPPLSSTSVPSLSLAPSLADETSDVSGENNVLDEIESPPAEETEEEKRANIFYETAMKLLNSSKSDKPRAYNLLLDSAKLNNTKAMEMVSQALIFGDNLPINLPLAINFLTILSEQGNTKAQMFLGFLYASGLGVNASQAKALLYYTFAATGGNPVAQMAIGYRHWAGISVIPSCESALNYYKKVAKKVEEEVSFSGGTAIQRVRLLDELENPGSYTGILDDDLLQYYQFLADKGDVHAQVGLGQLHYQGGRGVEQDHARALNYFLQAAEAGNANAMAFLGKMYLEGSSVVQQSNETALKYFKMAADKGNSVGQSGLGVMYLYGKGVEKDYQKAFKYFSQAASQGWVDGQLQLGIMYFNGLGVPKDYKTAIKYFTMASQSGHVLGFYNLAQIHASGTGILRSCSTAVELFKNVAERGNWGTTLMSAHTDYKEGRIAEAFIKYSFMAELGYEQAQSNAAFILDRGEIEFFAKNESLARALMYWSRSAAQGYSIARVKLGDYYYYGYGTDIDYKTAAAQYRMASDLQSNAQALFNLGYMHEQGLGLKKDFHLAKRYYDMAADSSADAHVPVAFARLKLAIVYGLESFKQYNWARLASHVNATKILGPDWDLYLMTALALLLGLVVYIRRMPQP
>Pseudophaeobacter.WP_027241926 (x:0.72703785, y:0.70125633) WP_027241926.1 hypothetical protein [Pseudophaeobacter arcticus]
MRQILALFLALLLAAPASAARHAFILGNSDYAELGDLANTHADVEAYAEALQDLGFAVTLNKDLDRRQTLHAFYSFLNQVAPGDDVAFVYSGHGWSNGRVNYIVPTEVQRPQPEFQKLLEDATIPLQNGHNGLLDELESRGVALTIAVIDACRDSPFLQSPGTKSIGVTRGLTPVLPSTGTFIIYSAGKGQQALDHLPTDSPDQKLSVFTRNFVQHLKPGTYLQDAILDARRQTTRQAASYGGHQQLPAYYDQTTERICLAGQCGTQPPSSQDETEAEAETAELDQCSALFKVAQQADQCYAYSAYQTTCADHTFAPIAEAYLRLRCGPAAVPTATGTQTRTQTTPAAPAVTAAQPVPAPNAPTQLDQPADQPAAGSALDQFAALLSKGKGNTPAAAAPLSPQPSSPPAASLSAQQAALRSCADAAGHPRHPHLMGQRIRSAGVDWEDLNAASAIATCKRAVALNPDTPAVQAFLARAYDKAEDLQQALSYYRTASAAQDPMAQTNLALMYRRGQGVTQDDQIAVDLLKRAADQGYPIAETQLGWMYEKGRAVPQDDALAVFWYRKAANRDHPRAQYNLAWMYENGRGVSQSYSRAFSWYQKAAQADHLNALYKLGIFHREGHGVSQDDVEAVRWFRRAANRDLATAQTSLGWMYEKGRGVQQSYSQALDWYRKAAAQGNATATVNIGVQYELGRGVSQSDQSAVSHYIDGLKLGSETPLGWSSDSWRQSTLMAMQRRLRDMGLYTGAIDGKVGPGTRSAMRALING
>Eutrema.XP_006390541 (x:0.5415485, y:0.38267145) XP_006390541.1 ERAD-associated E3 ubiquitin-protein ligase component HRD3A [Eutrema salsugineum]
MRVSGQRRIIALFLFTVSLYIHRLQARPYVLVLSNDDLNGGVDDNGAHEPSDFDEFGQSESKSDEELDPGSWRPIFEPNDSAVHAASPQYYSGLHKILSAATEGNTVLMEEAVSEIDSSASSGDPHAQSLMGFVYGIGMMRETSRAKSIVHHHFAAEGGNLQSKMALAFRYLRQNMHDKAVQLYAELAETSVNSFLISKDSPMVEPIRIHSGTEENKDALRKSRGEDDEDFQILVYQAQKGNPAAMYNVGLLYYFGLRGLRRDHAKALYWFSKAVDKGEPMSMELLGEIYARGAGVERNYDKAFEFLTLAANQGLYSAFNGLGYLYVKGYGVDKRNYTKAREYFEKAADNEDPSGHYNLGVLYLKGIGVKRDVRQATQYFLVAANAGQPKAFYQLAKMFHSGVGLTKNLEMATSFYKLVAERGPWSSLSRWALEAYLKGDVGKAFILYSRMSELGYEVAQSNAAWILDKYGERSMCMAVSGFCTDKERHERAHSLWWQASEQGNEHAALLIGDAYYYGRGTERDFVRAAEAYMYAKSQSNAQAMFNLGYMHEHGEGLPFDLHLAKRYYDQALQSDVAAKLPVTLALASLWVRKNYADTVMVRVLDSLPEVYPKVEEWVENVVLEEGNATILTLFLCLVTVLYLRGRQRRQVVLDPVGADVAQPLAGPVAFP
>Desulfosporosinus.WP_075365265 (x:0.35572076, y:0.5673282) WP_075365265.1 sel1 repeat family protein [Desulfosporosinus sp. OL]
MPRIIFKCQYLKNAPKAHLSNLVEYVATREGVEKVSDSSQLLPATKNQQHLISEILQKLPDTADLFEYADYLKNQTRENASEFISIALENNLDLIGKKKNFVDYIANRPRVEKLGNHGLFTDNGVPIVLSKVAEEVSSHPGNVWTNIVSLRREDAARLGYDSAKSWQDLIRAQRNVIAENMKIAPENLRWYAAFHNESHHPHLHLIAYSINPKEAYVTKQGIENMRGSLAREIFCQDLMQIYEKQTERRNVLNKQSHEAMQDILSQINSGICETKNIEDLTACLAEKLKYTSGKKQYGYLKAPLKAVVDQIVDELEKDERVAKLYSNWYEMRNEVLSTYADKLPPPLPLSQQKEFKSIKNMVIAEALNIGSHLFTFEPDEEHEVLMEDHDDSAATTDDALTNIEGSPSANESSADTDDDNRDFIADPLGEDTADDNPQEFQYHVKWSERYKEAREFLYGSDDIEPDFAEAYRLFMEEAEIGNALAMYDLGRMHMDGLGVEMNKDAAQQWYVKALAAFLEVESDKSGPYLQYRIGKMYAAGLGTTQDYVEAADWFHRAVAKNHKYAQYSLAGLYYHGYGVEQNYETAFDLYKKSARQKNPYASYELAKMYRDGIGAEKNMEKADEHFQKAFTGFLELEAQSKDDKLQYRLGQMLYTGTGTEKNITAAIAYFEKAAKLGNVNAQYMLGKIYLETDSEPENVEKALQWLSKAADNGNALAQYAMAKLYLKGSHVEMDIQKALELFIKSAEQKNQYAQYALGKLYLLGEDVPKDIKAAIKWLTASADQNNQFAQYSLGKLYLLGKETEKDVPTAIRLLTTSAEQGNQFAEYQLGKLYFLGEGVPKDVQVACQWLTASAEQGNQYAQYALGKLYLLGHDVMRDKELAKHWLSLSAAQGDFYAQFFLERMDSFKEPSVLLSATKLMHYLGNIFREEFTTIGGSSLLQVDRKLRKKLMEKKSAQGHAYNDHASHQSY
>Manihot.XP_021616402 (x:0.52548164, y:0.36891818) XP_021616402.1 ERAD-associated E3 ubiquitin-protein ligase component HRD3A-like [Manihot esculenta]
MRRLTSYRLALSLLILSLLPLSLLARPFVLVLSQDDIRDGSTPGDSDADSTSESPPEWDEFGDSDSKPEHELDPGSWRPIFEPDSSAPDTTEDSMLAEYYSVVQKMMWAVSGGEVRMMEEAAAEIEAAAVVGNPHAQSVLGFLSGLGQMKERNKAKAFLYHHFAAEGGNMQSKMALAYTYSRQDMYDKAVKLYAELAEVAVNSFLISKDSPVIEPVRIHNGAEENKEALRKSRGEEDEDFQILEYQAQKGNAGAMYKIGLFYYFGLRGLRRDHAKALSWFSKAVKKGEPRSMELLGEIYARGAGVERNYTKALEWLTLASKQQLYSAYNGMGYLYVKGYGVEKKNYTKAKEYFEKAADNEEAGGHYNLGVMYLKGIGVKRDVKLACKYFIVAANAGQPKAFYQLAKMFHTGVGLKKDLVMATALYKLVAERGPWSTLSRWALESYLKGDVGKALLLYSRMAELGYEIAQSNAAWILDKFGERSMCMGESGFCTDAERHQRAHSFWWQASEQGNEHAALLIGDAYYYGRGTERDYERAAEAYMHAKSQSNAQAMFNLGYMHEHGQGLPFDLHLAKRYYDQALEIDPAAKLPVTLALSSLWIRRNYADSFLVDLIDSLPGVYPKVEEWVENVLMEEGNATILTLFACLLTVLYLRERQRRHVAGVGGDVGVPPQQQFEHGAAVPR
>Oceanospirillum.WP_084631994 (x:0.8301474, y:0.60744333) WP_084631994.1 sel1 repeat family protein [Oceanospirillum maris]
MSTQMKLNHILPILCLTGLFSSHLSLASDDVLSERESIEIAKEFARLQQLDKALIWYKVAAENGNVRALFIVGMAEIRGIGVQKNPTSGIKKISSAAKKGLDVAQFSLGYLYQKGKLGPVDYDKARQWYLAAAKQQLAIAEVALGSLYAKGWGVEKDFDQAEKWFRHAYAKGHMVGGYNLAILMFKRGQSQGDLLRAINIFQRTAESGHTPSQLALSKIYLQGKKPDLLPSSEKAIFWLQKAAGQGSSQAQLSIGRLYLKGELLPTNAELAFYWLNKSARQGLVKAQLGLAAAMIKGDVLPKNLPEAYVWLSVASASGHAKANEFKERLAKALTHEHIWESDLKARKIMIDISNHSIKEKKEPLDQPLGAEYQGISI
>Helicobacter.WP_104729054 (x:0.25470057, y:0.6557466) WP_104729054.1 hypothetical protein [Helicobacter felis]
MEVGMDSYEEFEKAMNEAKLLLTIGFSAHQSEDHEMASEYLQKAGEIYFQTAREAQDNEYYQIAIECYQKAGEIGVSSAFLNLGFMHQEGEGVNQNLFKAIEYFQKAGDMGCAPAYLVLGSMYEKGQGPIESLFKAPQCFLKAGKMGCAEGYTALGYLYQEGSCGLKKDYSKAIEYFQKAGDMGDSHAHTALSNLYVMLGGMYCCEEDDMELDYSRAKEYLQKAVDMGNSSAQEMLDLLELADQLDKEQSEEATSYQIAKRARENGDYAKALEYLHEAIQQEDAQSAEAYYTLGQMYYSGQGVSKDEIKFRQCLEKSATMGYARAFDGLGLIYELGKSVKQDYSKARACYLRASSMGCAWGYYHLGSLYELGRGVPKNPAQAVAHYQKAIEIGDEEVSQLAQAALECVRN
>Lachnospiraceae.WP_089981196 (x:0.3331642, y:0.68605936) WP_089981196.1 sel1 repeat family protein [Lachnospiraceae bacterium NLAE-zl-G231]
MARIILKCPYLKGGKKTAAHLNNLVKYIATRDGVEKIESGHKLWRSTKKQKALIAQILREFPDTKDLFEYADYCENPNRGNATEFITIALEQNLDRISGREKYLDYIANRPRVEKLDRHGLFTAGDEPLILSQIADEVSCHTGNVWTPIISLRREDAARLGYDNALAWKALLSEKAMEIAENLKIHPDHLRWYAAFHNESHHPHVHMICYSTDPREGYLTKQGIKKMKSSLAKEIFRQELIPLYREKTQHRDILKEQAAESMRELIPQMKNGVLQNDRMEHLLIYLAKKLQTVGGKKQYGYLKADLKNVVDEIVDELAKDSRVAEAYRLWYEAKGRIESIYAETPSEPPPLSRCNDFKPIRNMVIQEALLIGSMTFEESSSMETALPDSEDDLEIPSYNMAEEELERTASAGNPLACCQLARLILSDEKVQPQEAEKALGYLRKAAEAKNPFAAYFLGKLYEKGHHVLQNAAETVRLYTLSAEHGNIFAAYRLGKLYLGGDGVLKDVESAIRWLTFAADRKNTFAQYALGIVYLKGSDVSKDTAKGVEYLKQAAGQGNQLAQYRLGKIYLMDEDMPKDIQTALQFLTAAAEHGNQYAQYTLGKLYLMGKDVPKDKDVAVRWLTLSAAQGNLYAKFFLDHIKDFKDPSVLLAATRLLHHMSRIFADNAPPLKPYGQRIDRKLLRKLRKKKQAQGHARDDHEQTMSL
>Escherichia.WP_105282341 (x:0.7627026, y:0.6853077) WP_105282341.1 MULTISPECIES: sel1 repeat family protein [Escherichia]
MLIKNNRKILMYVVVMFFFEVLSIPVAMGVTEYTAASNKMTYIRKDADKGDATAQFKLAELYRSGSEGIQSYKDAVYWYSLAAKQGLAEAQYNLGVMYAHGYGVSQNYEKAFECYQMAAEKGFPEAQGNLGVLYSKGNGVVKDYEKAMTWLNKAANSGLVKAQTNLALLYDETNKKDLAGKWYRIAAEQGDKVAQYHLGRLYYEGVIIKQDYNKSAFWYGKSASQGFIKAQSALSIFYYEGLGGIAVNKYKAIELLRKSATHGDPVAQHNLALIYSVGTKELPLDNKQAYAWFSAAYAHGLDESAQYKLKVENRLTPEEFEKAQILSKEYIRKYKN
>Sesamum.XP_011072999 (x:0.5681955, y:0.38729587) XP_011072999.1 ERAD-associated E3 ubiquitin-protein ligase component HRD3A [Sesamum indicum]
MLQRGIHHLSCALLLLALLPRPSLARPFVLVFSQDDLSDPAAVPNHPSPAEDVADFDDFPESESKPDSVLDPGSWSPLFEPDLNFKNPNPSDDNEVIYYNGVRKMVEAASRGDFRVMEEAVAEIEGQPHGQSVMGFLFSMGIGRERSEGKAFLHHYFAAQGGNMQSKMALAYTFYRQEMHDKAVKLYAELAEVAVNSFLISKDSPVIEPIRIHNGAEENKEALRKSRGEEDEDFQILEYQAQKGNAGAMYKIGIFYYFGLRGLRRDHGKALRWFSKAVEKGEARAMELLGEIYARGAGVERNYSKALEWLTLASRQELYSAYNGMGYLYVKGYGVEKKNYTKAKEYFEKAADNEEPGGFYNLGVMYLKGLGVKRDLKIATNYFALAANAGQPKAFYQLAKMFHTGVGLKKNLPMATALYKLVAERGPWSSLSRWALEAYLKGDIGKSFLLYSRMAEIGYEVAQSNAAWILDKYGERSMCMGESGLCTDAERHQRVHALWWKASEQGNEHAALLIGDAYYYGRGTERDYDRAAEAYMHAKSQSNAQAMFNLGYMHEHGQGLPLDLHLAKRYYDQALAVDPAAKLPVSLALASLWLRRNYANSFLVDMIDSLPEVYPKVEAWVEDVIMEEGNATILTLFLCLLTVLYLRERQRRHAVAGDMVPPQQPVEQAAPLVM
>unclassified.WP_053072302 (x:0.30295265, y:0.64190453) WP_053072302.1 MULTISPECIES: sel1 repeat family protein [unclassified Nitrosomonadales]
MKIKTIAAVLANVFLISNAVTANEIQAPEVKVQEKNPCKEKTFWQTNFTNGQFNGFYSQMTNSVISNAQHLFANHYFEGSILNKDLARALDLYQRAHLRGNQDSTAKLGLVYRYGLSTNKDYQKAIEYYRSIAANNPEAQFNLGLMHRYGIGVASNQQQAFQYFKQAASNQVVAKNNCEVEVEGMAEAQFQLGQMFRYGLGVEKNLDQALLWFKEAANQDLKEAQFNAAQLMMTGIGEYYDYDGAIQYYQRAAEQGLAEAQLNLAREYHYNDRQKDYLKAHHWYTKAAKQGQVEAEFNLGLMEHYGHGVYPNYQKALQHYLKAAKTNQPEAFLNIGHIHFYGMGKATDYMEAYQYYQMASNYNLPQADYHLGLMNEKGLGTSVDLDTAKDYYQRSADQGNTDAKIALDNLPVKEPEDFEIAMND
>Helicobacter.WP_104686648 (x:0.40530288, y:0.8503205) WP_104686648.1 sel1 repeat family protein [Helicobacter felis]
MTRIAKNILKIALVSLCCVGSVVAHENPTKAQQIKQYLSIANKAYHRKNYDKALKYFQKAADLGSVKGYIGLGKVYSEDGNVWRDCPKALRYYQKAAGMGSAEGYFNLGSMYFFGGCDDDERAVVPDYAKALQYFKKAGDMGYAEGYFYMGAMYENGSLEGIPKDDVKAKQYFKKAANMGNADAYYGLARLYLSGRGVEHNEKKARQYYQKACNMGSKSACGFPEDF
>Ralstonia.WP_118884010 (x:0.7140649, y:0.85414195) WP_118884010.1 sel1 repeat family protein [Ralstonia solanacearum]
MGRQAQQHGTPRTAGMTLAAIMLAAAGWTAPTHAATSPADTQGDAATLTQIAIAHYEHNEFGRAFDEFAEAAQRGNRLAQFNYAMMLMRGEGTVAQPEAAVKWLRRAADNQMTHAQFAYGELFERGELVPRSLPEANKWYERAANGGHIEAQRALATNYFTGRGVPRDYGRAFTWYRKAAEAGDGPSQYIVGSYYERGEPGVVAQDIEQAKLWYGRAAAQGDPGALAKLRELVERTYRAKHGDPPAAARPSM
>Legionella.WP_058479482 (x:0.5406255, y:0.5882254) WP_058479482.1 sel1 repeat family protein [Legionella waltersii]
MSHLYFLYLSIVVLFAPSQTLATDFDTLRTPEQQLNAQDKADQGDAESQFLLGVQYEKGDGVAKDPQKAAYWYQKSADSGFPEAQNNLGVLYLNGKGLPKDPKMAMKWFTKASELGLPIADNNLGILYENGLGVEKDLSKAFAWYKKSAEAGNSEGQYNMAFMYMKGNGIPKDMKQAINWFTKAAEQGDLDAQNNLGVIYEQGNGVSKDLNTAISWYTKAANEGSLLAQTNLGVLYMNAELPIQNTEKAIYWYKKAAAQGGVKAQNNLGYIYEHGLGLPKDLKKAIYLYEKAADKNYAMSQGNLGILYLNNKEVLDYKKAFFWLKKGADQGYDEAQNNLGLLYMKGQGVKVDYSMAESLFLKAAEQGLASAQHNLAIMYNNGMGVQQNYKQAFYWYQKAAEQGFDLSQNNLAVMYYKGEGVKKNLKKALFWYQKAAEQGLDVAQINLGYMYLDGEGVSKSFSKAKYWIGMAKDNGSSSALKIWKEQKLWKY
>Lobosporangium.XP_021875547 (x:0.84430265, y:0.5796232) XP_021875547.1 hypothetical protein BCR41DRAFT_364755 [Lobosporangium transversale]
MAFVKSVKKYLEKRANRPNRYHQSSEASTPTSAFVSSSTFNTPGGNIDRANIQNEAIIAEELRQYNTNSNNSNNNDDESSHPSTIHDTSNYNTTTCNNNINSNISSNSTTALSVSTSISSHRTRRHRKRSSLLYPSSSSSSRAHSSLDHRNSSLLDGNQRTMDSHFVGRTSTACPRFCPDASPVIQPNSSSAQKDNDNQKSARWMKRILGKAAQLKQYSQNSVSKGTLFATKTGKSLKKHFLKGIHRDRQHDGDNEAYISDDDIYLRQNNLAAKSVAAFPLITTSMDSKDIRNESDSDPESDGDNSYDKEALDLRYFYDPQSEDSVNRITFLTGPEHYYHLALQLETSPCQEFQLYGKELYIRAAGLGYAPAQFKLGICYELGLTHFPMDPTQSFAWYKRAALQGHADAELAVSGWYLTGHPQGLIQSEPLAYEWASKAAKRGWAKAEYTLGHYYEVGIGVPQDLAVAKQWYIKAAAQGNERALLRLLVGHVGLDVDYAHLKDALLHQNQNNPYLIHQLAQFHEHREYGLVPDEDAAFELYAASAQANYAPAQYKLGACYEFGILGCPQDPVQAVHWYRRGAENGHVEALLALAGFYLDGSAGQAAEQSDEEAFRFVEAAAQRGVPKAEYITGFFLEHGLGVEQNINEAKRWYHLACAKGVDSAEKRLKDLEKLSDFS
>Proteus.WP_099660052 (x:0.6670221, y:0.57557845) WP_099660052.1 hypothetical protein [Proteus vulgaris]
MNVLLLCFLLYLPFLGTTKCYEAQYKSLSNSAENSVADRKLCLSNMYSSGERRIQTDHKPFQWIKIAAGQGDINAQYSLGRMYIEGERVNQDYQQALKWLTRAAEQGHVISQFYVGQMYWEGTGSKQDYQKAFYWYKKAAEKGYISAQYNLGWMYNKGEGIPQDHNQAFQWLRKAAEQGDADAQGNIGWMFIEGVGIKQNYQQAFYWYKKAAEQGVDDAQKNLGSMYFDGLGTQQDYKQAFYWYKKAAEQGNVVAQNNLGMMYFAGQGVQQDYKQAFKWYKKSAEVYIKAQYNLGSMYFNGLGTPQDYQQAFQWYKKAALEEHADAQFMLGVMYSEGISVKLNYSQAKGWFRKSCNNNRYDACYRYKKL
>Oribacterium.WP_081827977 (x:0.34993637, y:0.7129225) WP_081827977.1 hypothetical protein [Oribacterium sp. FC2011]
MEVIQGVGSMENSYYKGLEPFWGEWYIDKLIGEGSFGKVFRIVRNTSSGQEEAALKAITIPQNNSEYSEMLSYESDEHTVNAYFKDAVMNLNKETLLMAALRGNKNIVEYQDHVVNEHKNEVGWDILIRMELLTSLTNLLRERNLKRDEVVKLGIDICNALSACQKYGIIHRDIKPANIFIDKNGNYKLGDFGVSRAMEKTQGFMSKKGTYSFMAPEVYKGESYGVAADIYSLGMVMYFLMNARKIPFQPFESKGLSFRVREECLNRRMSGETIPAPVFADKALAEIILKACNFNQENRYHSAKEMADDLSKLIIINQKQDEQTWESSHLENRKESRPEAQPASVENKENLNAAQYRHEEPIKSEELIKREEQGKPEESVIVDDDLDSDRTIAMFETLPSAQGIDVKPQYQYTNPVEEVADLVVEKNTEESRENENNNEDDSPISDTTPKKDKKKTNYGILVVVCLLIILGVFNSNLTNSGRTKTKSVNSKDVRKETTSSENPKETTSSENPKETTTQESPEQRFNRYYEMAKGGDKYGMYHLAYMYQCGDGIKQDYEKAIEWYEKAAESGHVTSLERLVDLGLRYEEGDGVAQNYTKAKELYEKAAECGSEKALVNLFDLGLKYEEEGSNQDYEKAKECFEKAAEGGGAGAMNNIGILYFHGKGVEQDFKKAKEWFEKAAEGGETYAMANLGEMYLNGYGVKKDYAKAKEWCEKAAEDGNSKAITNLGYMYLYGYGVNRDYERAKELCEEAAKDEVAAITNLGYMYLNGFGVDRDYTKAKELFEKAAEAGETTAMNNLGIIYENGLGVEKDAAKAEEWYQKAREAGT
>Desulfosporosinus.WP_088187927 (x:0.356497, y:0.52199244) WP_088187927.1 hypothetical protein [Desulfosporosinus sp. FKA]
MPRIIFKCRYLKKSAVHLENLVEYVATRDGVEKIPAVSRDSPASQKQKMLIKDILAQFPDTADVFEYEDYLKHPTAENASEFISSALDQNLDQLSHQEIYVNYIATRPRAEKLGTHGLFSDEETPLVLSKVMEEVAKHTGNVWTPIISLRREDAARLGYDNAAAWMALIRKQRNIFAEQMKIAPENLRWYAAFHNEGHHPHCHMLVYSVNPREGYVTKPAIEKMRSTLAREIFQQDLIQIYAEQTAQRNTLYEQSHEALKEIIGRMSGVCESGIIESLLSHLAERLRHTSGKKQYGYLKAPLKAIVNQVVDELAKDARVAEAYVKWSELRSEVLRTYTDRLPDPVPLSQQKEFKNIRNMVIAEAMNIGGHHFTFEGDNPADELPEEAEEFISVMLGDEYMPVTDEAPEDCEGIPFSASEGSPLQDSDETDFGKSYIEWSDRYMKARTFLYGSDEAEPDFERALRLFLEEAEGGNVLAMHDLGRMYADGLGVDMNAETAFAWYEKALSAFLDIEANKESRYVECRIGKMHAAGLGTEQDYVEAAGWFEMAASRNHKYAQYSLAGLYCRGQGVEQDYDMAFRLYGKSAAQRVPYANYELAKMYREGIGTEKDAEEAELNFEKAFYGFKRLEEQSHADKLQYRLGQMLYTGTGTEEDLDTAIGYFEKAARLGNVHARYMLGRVYLDEDRGHRNSEKAVLWLTKAADNGSSPAQFALGKLYRDGSHVNVDIAKAVELFTKAAEQNNSFAQYHLGKLFMLGQDVPKDVETAVEWLTMSAELGNQYSQYALGKLYLMGRDVPSDREAAMRWLTLSAEQGNIYAEFFLNHPDAFRDPPLFLAATRLLHHLSRIFQEEQRKLLKAPVTEVDSKLRRKIREKKIAQGHAWDDHELKQTTY
>Prunus.XP_008240143 (x:0.5057514, y:0.4221112) XP_008240143.2 PREDICTED: LOW QUALITY PROTEIN: ERAD-associated E3 ubiquitin-protein ligase component HRD3A [Prunus mume]
MNFATRKLIFALLIVSLYPLSLFARPYVLVLSQDDLLNTPNSPDDSPPVDSTQNDSPEWDEFGDSGSPQSEEELDPGSWRPIFEPDPFRPDLANNPDERYYSTVSKLIKSVSSGAVATGQMRKQNKAKAFTYHYFASEGGNMQSKMALAYTYFRQDMFDKAVKLYSELAEAAVNSFLISKDSPVIEPVRIHNGAEENKEALRKSRGEEDEDFQILEYQAQKGNSAAMYKIGLFYYFGLRGLRRDHAKALSWFLKALEKGEPRAMELLGEIYARGAGVERNYTKALEWLTLAAKQELYSAYNGMGYLYVKGYGVEKKNYTKAKEYFEKAADNEDAGGHYNLGVMYLKGIGVKRDVKLACKYFIVAANAGQPKAFYQLGKMFHTGVGLKKNLPRATVLYKLVAERGPWNSLSRWALESYLKGDMGKAFFLYSRMAELGYEVAQSNAAWILDKYGERSMCIGESGFCTDAERHQRAHSLWWQASEQGNEHAALLIGDAYYYGQGTERDYERAAEAYKHAKSQSNAQAMFNLGYMHEHGQGLPLDLHLAKRYYDQALEIDPAAKLPVTLALTSLWIRKNYADGFLVHVIDSLPEVYPKVEQWVDNVLLEEGNATILTLFVCLLTVLYLRERQRRHAVAAPGGMAVPHHPNEHVAPAPL
>Selenomonas.WP_026759954 (x:0.4538493, y:0.49500778) WP_026759954.1 sel1 repeat family protein [Selenomonas ruminantium]
MEKNMNLEDLMELGNEAFLKKDYELSVKYYRQAADAGETDAMAQIGIFYQSGQGVEQSFEKAIEWYHKILDAGNVDGWYLLGTVYEDMEDYEKSVECYERQIDEEGTCKYDAYYGLAKAYRYGLGKEENFAKALDYYQQAAGNGVIMSMVDLGQLYYEGDFVKQDYSIANYWFEKAANSYNGNYLAFAHLGEAYHHGLGKEVNYDKAKEYYEKAMDAGEDAVLFWYGEIYFDEEQYKEALNYFQRAAVDGNEFQAEAENTIGIMYQQGKGVEQDFVKAAEWYQKAAGHGNASAMCALGTMYNRGQGMAQDCAQAAYWALQAAKLGDVVAMYNIGSYYEEGNGVEQDYVAALAWYMRAADYGDEDAMNEIGDIYYFGNGVERDYSIAKEWFEKAIAAGNETPFMPLGTIYYYNENYDKAMELYLKAVNDDNTYQHIAEARIGDLYLEGSGVEQDMAKAAEWYEKSAAHGYATAMLALGDIYCDGEGNVEQDLTKAKEWYEKAKATGSEEAEQRLADLE
>Oxalobacter.WP_005877187 (x:0.73426807, y:0.79284495) WP_005877187.1 sel1 repeat family protein [Oxalobacter formigenes]
MASFFQPRLQESQTSMSRNTSRKRKNVFPWIVAFLTLVLIIISKTAFAVGENDLKQGMQHYASRQFDRARLCFEKAAKAGNTEAQTMMGVLYFKGNGVEKDDSQAARWFEKAAKAGHADAQTFIGVMNLEGQGIPKNGKKALEWFEKAAQAGETNAQNYLGTAYLKGTETAQDTGKAVYWFTRAAEAGDSNASKILGALYLNGQEGLPKDPLKARLWLQKAADQGDTDAAELLKQIP
>Taylorella.WP_044978261 (x:0.7463947, y:0.7436987) WP_044978261.1 hypothetical protein [Taylorella asinigenitalis]
MKNLITALLLNIFIFTSSVIWAQTNSENIDTHINSLSEKELLIFVSRKQTLEDIFKAYKLLAEKYNNPRGQFAVGIFYLHGIKHIEKNPQEAIKWLTKSAEQNFYPAMETLYDAYMLGTDIPRDTQKGISYLEILANQGFDNAQFALGKNYFNGKDIPRNMNKAVYWFEKAANQGNTEAMLYLASIYFVGDGVDKDLSKTKYWNENAAKKGLAIAQFNLGTLYYNGHGVDIDLVKAREWYEKSAEQNNALAQTNLALMYIKGEGGPQDFNKAMELLQKSCEKGDKTGCSQYLELRTKLK
>Bradyrhizobium.WP_038975200 (x:0.33201542, y:0.61585283) WP_038975200.1 sel1 repeat family protein [Bradyrhizobium sp. CCBAU 15615]
MTALTRSLLQWLRPAPHGSDERRLGPAEAAFERGHYLEALKLWKRASQNGDAEADYRIGMLYAKNQGVAGSIPDAAVWYERAAQRGHADAQYQLGLIYLYGVNASLGPNRPEIWRQSSAARLGDTASSVHHLIFPHGTSVAKDISAAFRWISAAAEAGKTDAQTILGNLYSEGQGCTKDFAAALRWYQAAADQKFAPAEFALGDVYYQGRGVLVDFAQAAIWYGKAAAQDHVRAQIGLAFMTLTGMGLPENPPEAARLFQSAATRDDPIALYNIGLLRLSGKGVAKDLDRAETALRKAARKDYLPAIQALAEFYSSGAHAEPDLREAAIWYEKAAERGDVQAQFFVGRVYATGVGVSPNIRQAAKWFERAAENGHATAAFNVAIFYLNGSGVQRNVEAAIKWFERAADGGISAAQVQLGKLYSTGAGVPKDQEMASEWLSRAAGSGDPDAKTAYALFLLYHDASEDNVARAHSLLGEAAEVGHPPAAFQLGALKMGKFGETADMRGATRWLTRAADAGHVEAQYMLGLVHLDPKSGVGNAQAAASCMAKAARAGHAAAQFQLAVMYCTGHGVGLDLAQGVNWYEAAAEQGHTVAQYNLAVMLGKGQGREADVTKATEWFQRAAERGMAEAQVALGDVLMSDRGTAQDRDTAVNWYQYAARQGNEGAVRRLQSICATRDGTFTPETEALCGTKRPMHE
>Helicobacter.WP_104749966 (x:0.39556226, y:0.8407488) WP_104749966.1 sel1 repeat family protein [Helicobacter cynogastricus]
MTRIAKNLLKIALVSLCCVGSVVAHENPTKAQQIKQYLSIANKAYHRKNYDKAFTYFQKAADLGSVKGYVGLGDLYSDYDSGFSDYAQALFYYKKAGDLGNAEAYFNLGYLYNVGGDCDRFGCAVKPDNKKALPYFKKAGDFGYAEGYFYMGVIYENDDEGVPKDYTKARQYFQKAADMGNLAAYDHLGVIYEYGKGIKPDREKARQYFQKACAMGFKDSCLHLKELKHKH
>Lactuca.XP_023754598 (x:0.54816496, y:0.36827475) XP_023754598.1 ERAD-associated E3 ubiquitin-protein ligase component HRD3A-like, partial [Lactuca sativa]
MRSRRKPPCAAHLIILILCSLLLSTRVTARPFVLVLSQDDLKDGPVDESPDDPSSVADWDEFGESDARSDDDLDPGSWRPIFEPDESNSNSAEEFPINPQLEEYYSSVRKMVAAVSDGGRAMEDVASEIESAAATGNPHAQSLLGFLYNTGMARERSGAKAFMYHHFAADSGNMQSKLALAYTYSRQDVHDKAVILYAELAEAAVNSFLISKDSPVIEPVRIHSGAEENKEALRKSRGEEDEDFQILEYQAQKGNAVAMYKIGIFYYFGLRGVRRDHAKALWWFSKAVDKGEPRSMELLGEIYARGAGVKRNYTKALEWLTLASKQKLYSAYNGMGYLYVKGYGVEQKNYTKAKEYFEKAAENEEAGGHYNLGVMYLKGIGVKKDVKLACKYFIVAANAGQPKAFYQLAKMFHTGIGLKKNLPMATSLYKLVAERGPWSSLSRWALEAYLKGEIGKAFLLYSRMAELGYEVAQSNAAWILDKFGEASMCMGESGFCTDAERHQRAHSLWWQASEQGNEHAALLIGDAYYYGRGTERDYDRAADAYMHAKSQSNAQAMFNLGYMHEHGQGLPLDLHLAKRYYDQALEIDPAAKLPVMLALASLWVRRNYANSFMVDLIDSLPGVYPKADEWIKNVVMEEGNATILALFVCLLTVLYLRERQRRQAAPGGGG
>Naegleria.XP_002680413 (x:0.56452245, y:1.0) XP_002680413.1 predicted protein [Naegleria gruberi]
MNASHRRKLGDDNDDDHTYYGRVEQQQITTPPKNKAVSGFEFSEFRQQRLQSLAGLDVESSPSSNDEFANKARERVSFSIPRMDFSMMGGDYQSSSFGSPPLSSERTDSVRSNFGKVFDEDMLQLLNPIASRVHSFENRSSRRRSISNSSKNSPEVISGIVDCQKLVQNETGLSSFLWKQSKEYLYVLIPMGGDKGFYKQDENIELDVQIKSKRIYAAFNEKGSDIPHEKLVDSELSIEVQVDESGWCIRNSHLLLELKKRDSSDDVQFPLQSRLRVRELEEEAENSCKYVVMPSDAPLHKEMYQSWFSCIEDDIANYYSKFEAMKKDMGIGEISDEDMDDAEELHDEALEHPDLDEAFKIYKEAADLGHSQSRFAFANLCLIEEDNPFKIKRSEAMALKYLEMASLQNGYGKASFKAAMMYSKGTGVEKSYEMAKMYFMAATIQEGEPKAMLQLGALYEEIANQKSDESIKQEKLQKAMAWYRLAINRGFSNACYSASLLMHKKKDKSKNFESSMAFFNLGRAFSSKLDDNAYLTTKEKLEPIEDSDELIIPHWSPRKSTVKPRSSINSARNSISSGRRRTIDPVDTIGFKPLEKFSLPNETQLLKKQIEKLQSEKFALEETVERLKLEHDRQVLNMTTDINNLKSELQKYKFEEKSRIEEMSNVTKLRETLTQFQEQELRLAIHHALLSLKLRANTNLELPPLVEKAVDEKIPMDKLGSWFQSQCENYEGG
>Devosia.WP_108461500 (x:0.6154504, y:0.85965365) WP_108461500.1 hypothetical protein [Devosia sp. CM5-1]
MARAYSIHDDSDLAAEPQPGQWHALRGELVALLDQVEGRYAQDQAPEPEPALTGLTQRVRNLRDQVVGPEPTMRRQEALRTVKRAVDRFSDRDEASVHGQQDALKHAIAEIRGRQLASTAPAPARRVSDSSDFRDLSALVGGLSGRLERLEGELKTQRSGKDGVREVANQVEQLTHVVELLAGAVGETGQVKRLESQIGALAALIEEGPRVDLSTINKRLDDVSATVGKLAELQAQQMEREILRDDVRTEIEPAGALAPAMQAIEKSVRNVYDRIDSIEKNVALSSSDFEHLTTEMAAFTQAMKDGKTPNKLVNKVDALATAIGDLSTANTDVAGLKADISALRDAVLAGMEPRFASIETRIDELSGRIATSPDQSEVENQLKLLMQRMDDASAQLDGLAKLYSTPSDMADLEAMATLVAERTSDAMTRKAPAPVAMFGPDSLKSIEDRIHVLIKTAGKGPDYETIATMVAEKTSAAVAKSAPQSAVSEGNISALEQRVTAILNTTGKETADRLTRLEAALAARAEITKAPPASAKPKPAAEAVAAKPDQSAEASTGKLDAMLLALSSNQAEADRDAMPANPADDAPLIDPGFKDTGSVWAALDAKMGTQARSEAAPSRASQPRPTFNPSEIERPAPPKSSFASDTDPFAPLPGQTTVPQVEAPPSQNNTSTFVAAARRAQRARQETVAAPAEPSSSASAMGRAFARFRPARPADDAAPAVEAPAPKAEKPAKLPKAEKPAKPLREKRIEPKAAEPVAPRFGEETDEALAQPGFLIRHRRPLLLAAALVTVSVLALNLILQRTAEMALEPAPAEAISTQPAAEPSANQDVSLVRPEPRIIDMVDDTATGSINPATASTFSKPMAITPMPATLVASIPAASTQMEPLVAPAPAAPETTGSIEPAAPAAMVTFELPPEAIGPIELRQAAADGDARAQFEVAAIYTEGRAIEQDYAEAAKWYERSAAQGLVPAQYRLGNLYETGTGVEKDLENAKLWYQRAAEAGNRMAMHNLAALYAGGQLGEQEFESAAEWFQQAAARGMTDSQFNLGMLYARGLGLDQDFEQSFKWFSLAAKNGDADATKARDDIAKNLNADAVSRLGSEIAAWEAQSIDLAANFAPLGTWSSSFDPGEPITSREVVSKVQQALGKLGFDVGTPDGLSGPKTAEAIKTFERGTGMSEVGDINPRLLAVLGSQPV
>Phaseolus.XP_007160545 (x:0.5414597, y:0.37577108) XP_007160545.1 hypothetical protein PHAVU_002G330600g [Phaseolus vulgaris]
MPGPKWLFLSLALSLSLLTLSLSVAARQFVLVLSQEDFKDDPSAEHDSSAEWDELGDGDAHKSEEDLDPGSWRPIFEPPAGDPQPLSESDAAYYSAVDKLMSGHPALIEDGASEIAAEAETGHPAAQSVLGFLWEMGLLRERSKGKAFLYHHFAAEGGNMQSKMALAYKYTRQDMFDKAVNLYAELAEVAVNNFLISKDSPVIEPVRLHNGAEENKEALRKSKGEEDEDFQILEYQAQKGNAAAMYKVGLFYYFGLRGLRRDHSKALSWFSKAVEKGEPRSMELLGEIYARGAGVERNYTKAFEWLTLASKHQLYSAYNGMGYLYVKGYGVDQKNYTKAKEYFEKAAENEEVGGHYNLGVMYLKGIGVKRDVKLACKFFVVAANNGQPKAFFQLAKIFHNGVGFKKNIHLATALYKLVAERGPWSSLSRWALESYLKGDLGKAFMLYSRMAEMGYEVAQSNAAWILDKYGERSMCMGESGFCTDAERHQRAHSLWWQASEQGNEHAALLIGDAYYYGRGTARDYERAAEAYMHAKSQYNAQAMFNLGYMHEHGQGLPFDLHLAKRYYDEALDHDRAAKLPVTLALSSLWIRKNYDDSFMVHVIDSLPELYPKLEAWVENVLMEEGNATILTLFACLITVLYLRERQRRQAGVAAGEVAQPNHHNDLGVPAAL
>Petroclostridium.WP_094551369 (x:0.42415932, y:0.8694247) WP_094551369.1 sel1 repeat family protein [Petroclostridium xylanilyticum]
MLKAAYLAAVCPFRAGVCENKNIEELIARLAEKLKYTSGKKQYGYLKAPLKALVNQIVDELAKDERVTELYSSWYEMRNEVLSTYVDKLPPPLPLSQQKEFKSIKNMVIAEALNIGSHHFTFEPDEEQNISIEDDGDITAATTYFEKSAKLGNVNAQYMLGRIYLESDSEHENVEKALQWLGKAADNGNAPAQYAMAKLYLTGNHLEKDAVKAVELFTKSAEQGNQYAQYALGKLYLLGHDVRQDKETAVHWLSAAAAQGNIYAKFLLERMDSFKDPSILLAATRLMHHLGNIFREEYQKAFGNPLIQVDRKLRKKLIEKKLAQGHAYNDHAPHQSY
>Deinococcus.WP_099750014 (x:0.3080538, y:0.6412572) WP_099750014.1 sel1 repeat family protein [Deinococcus sp. UR1]
MTSMVRNILMVGALLGSAALAGTPEGIRFYDAKNYAAALTELQPAAQRGDAQAMLYLAWMFLDGLGVPKDAPRAFQWALKSAEAGNARAMNQVGRQYLLGQGVEADPVKAYSYFRQGAEAGEMRAMHNLANGYANGAGGLPVDLTLAFTWYRRAADLGLALSHGPVSDAYRQGRGVEKNERLALTYLERGVAAGDGYSLWRMGTVVQAGALGLVQDKPRAVSLFTQAANAGYAEGLTTLGDIAAADGQGETALEYYRQGTAAGNTQAMYRLAQAYDNASFGLTKDAVQAFEWFRKAADAGHASAMTNTGYAYDTGTGTPKDPVRALAYYRQAAAKGDATAMYNLGTVHENGRLGQPKDLVAAFGWYTSAADAGNVHAMRALAVAYSRGTGALSTKDPVQAFGWYRRAADAGDLGATLTTGYLLLKGRGTTKDAAMAENYFLDVIRLARSQAERDAPSQLVRAMTRETEFNRRIDPLIAQLSAANKKINDNINLGNSSRDARYYTAARATADETVQAIQDVIGEAQAVLSLYDAISRSFGIPAATAEYARDLRDTLTDLNRKLEQFRKISEDLRRAG
>Cupriavidus.WP_082016641 (x:0.7318072, y:0.82688904) WP_082016641.1 sel1 repeat family protein [Cupriavidus sp. IDO]
MPTARHLILRWFCAVGVTLGALGPLPLAHAAPVPTAPAQAQTRDALAAYEAGSFDVALRGFASAAQQGNRLAQFNYAMMLLRGEGTPARPQEALVWLKKAADNQMTHAQFTWGDLYERGELVPKSLVEANRWYERAAQGGHVQAQMALATNYFTGRGVPRDYGKAFEWYSRAASAGDGGAQYIVGSFYEHGEPGVVDKDVEQAKIWYARSAAHGDPGALAKLRSLLEESVRARTGSAM
>Butyricimonas.WP_118449251 (x:0.42331815, y:0.6235306) WP_118449251.1 sel1 repeat family protein [Butyricimonas virosa]
MRNRTVSIVCMLLCLLGISRVSFAQQEDNLLRREYQVAMEEHVQNMIAALSMYSSDIYYENESVLRTRRVKLIRVFFRSEQAKMYDFLKIGVETQDNYLDVMEFLRTIPVVLPRVTFNMSVEEISPYVRLASGEFKLPVKIAITFVDLNTNQERTMPSRVYNVYYWQSENGNFAVSSMDLLREQQQTVVRNEGNASEWIAQGDKYYNAKNYTSALTYYKQAAEAGNARAATMVGWIYKKGLGMTENAVEAVKWYRMAANGGNASGQVNLGDAYYTGEGVTKDYNEAFKWFMQAAQQGNSTGQSWLAIMYRYGFGVAKDETEAVKWYRKAADQGSDFGQYYLAEMYENGYGVEKNVTEARRWYQKAADQGYEKAIQKLKVLSGTSTSSTSGKTYKEYEKMADEFYDKKNYTEALKYYKLSAPGNDGGVFNRLGYMYSAGVGVDANASEAVKWFRKSAEQGYMIGQYNMGLMYELGRGIGKDVNEAIRWYRKAADQGYQNAKDKLATLSDTGTTLSKTEIKYYVDKADKYYKEKNFQEALKNYLIAANAGDDYAQNWVGWMYKNAEGVERNYMESYKWNMKSAESGNAYAMNSLGILFENGQGVEVNLPKAVEWYRKAANAGNVHGQYNLGRMYENGRGVTKNIILAKQWYEKAAAQNSSDAQSSLGTIYYNGEGVTKDYAKAMEWYRKAADQGNMYGEFNIGLLYEFGYGVTKNLDEAAKWYRRAANRGMERAKTKLQELGR
>Populus.XP_002322109 (x:0.5554285, y:0.39306659) XP_002322109.1 ERAD-associated E3 ubiquitin-protein ligase component HRD3A [Populus trichocarpa]
MQKYNLTLSLLIFSLLPPSLLAGPFVLILSQDDLKDIPSSATTTDADPAESLPEWDEFGDSDSKPEHELEPGSWRPIFEPDAVNSSTSESKLDTEMEQYYSAVEKMLSAVSDGEVGVMEESVAEIEELASVKGNSHAQSVLGFLYGLGQIKERNKAKAFLYHNFAAKGGNLQSKLAIAYTYYRQHMYEKAVKLYAELAEVAVNSFLISKYSPVIEPVRIHNGAEENKEALRKSRGEDDDVFQILEYQAQKGNAGAMYKIGYFYYFGLRGLRRDHAKALAWFSKAVEKGEPRSMELLGEIYARGAGVERNYTKALEWLTLAAKQQLYSAYNGMGYLYVKGYGVEKKNYTKAKEYFERAADNEDAGGHYNLGVIHLKGIGVKRDVKLACQYFIVAANAGQPKAFYQLAKMFHKGVGLKKNLPMAIGLYKLVAERGPWNSLSRWALESYLKGNVGKASLLYSRMAELGYEIAQSNAAWILDKYAEHSMCLGESGFCTDSERHQRAHSLWWEASEQGNEHAALLIGDAYYYGRGTVRDYERAAEAYMHAKSQSNAQAMFNLGYMHEHGKGLPFDLHLAKRYYDQALEIDSAAKLPVTLALTSLWIRKNYADSVMVHMIDSLPEFYPKIEAWVENVILEEGNATILTLFVCLLTVLYFRERQRRNAGVAAGEVGIPDQPIEHAPPAPN
>Selenomonas.WP_026767509 (x:0.5209889, y:0.4664748) WP_026767509.1 sel1 repeat family protein [Selenomonas ruminantium]
MVKEVNTEDLMDLGYQAEEEGNVEKAIYYYKQAAAAGNTDGLASIGLLYQFGAGVEQSYETAIEWYQKIIEAGDIDGWYLLGTVYEDVEEYDKAVECYEEQLKGEGTFKYSAYYGLAKAYKYGLGKEENFAKALDYYQQAAGNGEIQAMVELGEMYLNGDGVKEDDEIANYWFEKAEDNGRALGHLGMAYHKGFGKEIDYEKAKEYYERALQAGEDKILFLYGQVYYNEEQYDKALEYFQRAAVDGNEFQDDAENYIGDMYFQGEGVKQDYGKAVEWYHKAADHGNVSAMCSLGARYHRGEGVERDYVQSAHWTLQAAQLGDAVAMYNAGTTYENGEGVEQDYVAALAWYRRAADCGDADAMNDIGDIYYFGNGVEKDYSMAKEWFEKAIMAGNETPLMPLGTIYYYRDDFDKAMELYLKAVNDDNKYQHIAEVRIGDLYWAGLGVEQDVAKAAEWYQKSAAHGYATAMLALGDIYCDGEGIFEQDLTKAREWYEKAKEAGSEEAEQRLADLP
>Commensalibacter.WP_051461882 (x:0.47654393, y:0.5009795) WP_051461882.1 hypothetical protein [Commensalibacter sp. MX01]
MSRSHIALVGKIAAIACIIFIVFCICFYKTIRTGFIEAQFDRASMYMQGEGNPQDFKKAREYLEQSATAGSDNAQYMLGVMYEKGQGASQDFSKAMNFYKQAANKNHAKAQYALGSMYDHARGVPEDHTEAVRWYEKSANQNNPAAQYALGYAYYNGIGTTKNIDKGLQYLQKSAENGYVKALFYIGSLYFEGKNIPQDTKKAFSYFEKAAYKGNHDAQFYLGVMYENGNGVKRDYTKAIYWYEKSSKTHSSAAFNLAKMYKNGLGVEIDYNHAFELLKRAANGNNIQAQYYLANFYDKGDNVPQDSAKAAFWYDKAAKQGDSRSAYRLGEMYIDGRGVNENFDKAFQLFQQAAQDGNVQAQLKMATIYFKGMNTPIDHNKAIEWYQKAANQNNSEALLALGNIFDQGLDVPKDQAKAVGFYQKAAEGGNVEAQLKIASFYLAGTNLPKNPAKAIEWYQKAVDQGNIQAMLALGQIYEQGIGTTEDYQKAFEIYSKGLSSHNADLQYAVGMLYAKGLGVSKDIEKARNFLKKAAQQGLVVAQREYAKLDLSNQVQDPNMQTVISYLQEAIKNGDAESMFILGNLYLNGNHVTKDTKLAKELFMQSCEKGFENACHILKTTY
>Acinetobacter.WP_071890141 (x:0.48168898, y:0.88891524) WP_071890141.1 sel1 repeat family protein [Acinetobacter larvae]
MSINSIGAIYAKGLGVNQDHKKAFAYFKKAAELGDIAGAYNLSSCYKYGNGTPKDEKQAFYWSNRAAKDNHPRAQNRVAEYYQQGIVVPLDEKRAFYWYKKAAEQGLASAQYNLGLMYEKGQGTTKNLAHAKVWYLNAATQGNPDALKKANAL
>Rhizophagus.XP_025173144 (x:0.36402214, y:0.627901) XP_025173144.1 kinase-like domain-containing protein, partial [Rhizophagus irregularis DAOM 181602=DAOM 197198]
ENGNKDAIFNLAVCYRNGEGTEKNLEKAFNWYQKAAENENEKAMFTLANCYYFGEGIEKNLEKSFYWNQKAAENGNEDAVFNLAIYYYNGKGTEKNLNKAFYWYQKAAENGNVNAMYILAVLFENGVETEKNLEKTFHWYQKAAENGFNYAMYNLAICYKDGRGTEKNLEKAFRCYQKAADNGFNCEMHNVVICYENGKGTEKNLEKAFHLHQKAAKNDVKGAMYSLAICYENGNGIENNLEEAFHLYQKAVENGDERAMYNLVLYYKNGKETEKKLEKIFYWHQKVAESIKVSSKDEVGLLCDKCKRPYRDHYSIYQHCGECRLPCIDYQWCQQCNIKRLHRDFSKWTSKNEFIDKFIQEAQLNAKNCYEILEWIPYNKLLNISYYDKGGFSEIHKAIWSDGPIFSWNYDKQQWNRQTNYEVIIKTFDNSSSLNSKFLDEWKYHYNCQKKSFSRFIQIFGITQDPNNLNYIIVMSYAKKGSLRKCLSDIVKFKWQDKLQLLKKIILGLKVIHESNLTHGDFHDGNILMSDIYNELFITDLGLCKPISDSDNTRTNGNYGVLPYMAPEILRNKSYTPASDIYSFSMIMWEFTSGIPPFNDRAHDHHLILSVCEDERPKIIENTPKCYVDLMKKCWDSNSSNRPTIIMLENIISGWIKYVNGYYERNTDRNCCIFIVPAGIDDQLKNDMFEFVNANKALVQEQANTSIVQSHSQACYTSRKLTEILIQENSECFECLIEE
>Candidatus.WP_052046114 (x:0.70895547, y:0.5827507) WP_052046114.1 hypothetical protein [Candidatus Paracaedibacter symbiosus]
MTYLHTTLAVLLFFSGLPGWASDTEESNQTQYIALYRGIHFFKGIFEPTDITRAIESSKDEQNSHSLFSSTAGALIGANYLTSLEEQGPLLRSGQLVHTTLKKFKEQHPDHYYTFHERYTNNHFRFHTLLGDDKYRYEKGASNNITQREIEAFEAYKEIFFKEAEDPEYKLGSLNKEGILRNCFVSFSQGPQHALRYAVGLKYMVGGEYLRPDYDDEGIPQNKCLGKVYIALLKKQDFYALNPTSVLDLHAQGKVKIETNQKDILAEEEVSFLGYLDQAYVSYALAVKVPSFNKGYKAKYKSKYGLSKDKFGHFKTLKKGINLQSHREELLENHIIPAYSNRLNCELAQILKRKGESSVLTFVGYGKQLGEVLPSAVSHILHQLHTFKAADICPGKGMCIGNQKKMRDDSMIRRFSLIIEHVSQAQAIMFSIRNYNLNGLGDILKPLLTSNTLEVLSLKKLGLGPQDAAQIAEGLKSNTSLAELTLNSNPIKDEGSKAIAKALEDNKSLKKLQILGTQTTAEGLNSFGALLKYDKGKQKNTSLTELLFTRVKTIPTKTVEKIENGLRRNRLKNYSTAAARNGAAKGKNTEAQHNLIMRYLKDNGITLDDIQTAYDSHHAPEVEDATEQFYLGVKYFMGINAPENYIQAAHWFKKAAKQGVANAQYCLAMMYVEAKGVPKNDTLAVRWLEKAAKQKVAEAQYNLGLRYVEGKGVAKDERQAVFWYEEAAKQGHKVAQCNLGYMYQKGCGIEKDVNRAMYWYIEAARRDQGFVGAQYNLGVMYEKGCDGIEKNGTLAKLWYEKAAEQGHKVAQYNLGVMYTSGRGVPKDDTLAAFWYKKAAGKGHKVAQYNLGVMYKNGCGVEKDDTLAVNWFKKAAEQGHADAQFYLGMIYENGCDGIAKDDVLAALWYERAAKQGHADAQCKLGYMYVEGLNFSKAIYWLREAAEQGVEEAACILPALDYLTTGC
>Ananas.XP_020082432 (x:0.49849382, y:0.41824046) XP_020082432.1 ERAD-associated E3 ubiquitin-protein ligase component HRD3 isoform X1 [Ananas comosus]
MSRMRRRRALPLLPLLLICALLPLSSPVRPFVIVITGDDLKETPSSDSLPSSDPSSSSSEDHDDGDPDWDEFSSSSSSSSPASDDLRLDPGSWLSVLDPSFSNSHLNSSSSSPSDGSDPDPREALFVSGINAMLAAASAADPAAVDAAASQIEVAAAAGLPHAHSALAFLRGYGVLRPLSRPRAFLHHRFAAEGGNPQSKMALAYTYFRQAMYEKAVVLYAELAETAMMSFLISKEPPVIEPVRLHSGTEENKDALRKSRGEEDEDFQITEYQAQRGNSAAMFKIGLLYYYGLRGLRRNHTKALHWFSKAVEKGDTRSMEFLGEIYARGAGVERNYTKAFEWLSRAAKQQYYSAYNGLGYLYVKGYGVEKKNLTKAREYFEIAAEQKEPGGHYNLGVLYLKGLGVKRDVKAARNFFLAAANAGQPKALYQVAKLFQKGIGLKKNLYMATLLYKAVAERGPWSSLSRWALESYLKGDMGKALLLYSRMAELGYEVAQSNAAWILDRYGEQSICMGESGFCTDAERHLRAHSLWWQASEQGNEHAALLIGDAYYYGRGIERDYERAAEAYMHAQSQLNAQAMFNLGYMHEHGQGLPLDLHLAKRYYDQALEIDPAAKLPVTLALMSLWLRKNYAGGFVQVNLIDSLPEVYPRIEEWVEDVILDEGNATILTLFACLLTVLYLRERQRRQAAVHAQQPPDAGQ
>Citrus.XP_006451604 (x:0.5196975, y:0.40545774) XP_006451604.1 ERAD-associated E3 ubiquitin-protein ligase component HRD3A [Citrus clementina]
MPELTSTPKLIICLLILSLYPISLKARPFILVLSQDDIKDSAASTDDESAADWDDFGDSESMTEENLDPGSWSPVFEPSIDPGAINGSYYITISKMMSAVTNGDVRVMEEATSEVESAAMEGDPHARSVLGFLYGMGMMRERNKGKAFLYHHFAAEGGNIQSKMAVAYTYLRQDMHDKAVKLYAELAEIAVNSFLISKDSPVIEPIRIHNGAEENKGALRKSRGEDDEAFQILEYQAQKGNAGAMYKIGLFYYFGLRGLRRDRTKALMWFSKAADKGEPQSMEFLGEIYARGAGVERNYTKALEWLTHAARQQLYSAYNGIGYLYVKGYGVEKKNYTKAKEYFEKAADNEEAGGHYNLGVMYYKGIGVKRDVKLACKYFLVAANAGHQKAFYQLAKMFHTGVGLKKNLHMATALYKLVAERGPWSSLSRWALESYLKGDVGKAFLLYSRMAELGYEVAQSNAAWILEKYGEGSMCMGESGFCTDAERHQCAHSLWWQASEQGNEHAALLIGDAYYYGRGTQRDYERAAEAYMHARSQSNAQAMFNLGYMHEHGQGLPLDLHLAKRYYDQALEVDPAAKLPVTLALTSLWIRKNYADSFLARLIDALPEVYPRVEAWVENVFMEEGNVTILTLFVCLLTVLYLRERQRRNAVQAAGDVALPNQHNEHAAAPFN
>Kuraishia.XP_022458649 (x:0.28389585, y:0.751263) XP_022458649.1 uncharacterized protein KUCA_T00002621001 [Kuraishia capsulata CBS 1993]
MAIMSNHPYRQQFYSGQEVFLPSNPMSQSQSQNLSQQGQQSQNPAKLQSSKSSPLISKPTEPAYIPGQFDFKLSGERVHRPPHFSSAVIQPIPSPKVERAPQHIEPSRPKSSYKVEIAQPKEVFKSVSPDSIERTERASPPKAASPPKAVSPPKAATPVDSPVVSRVNTAVMSPTFGTNVAKGSELSVDSLNQATSVSSPRNISLSPNFTGSSTELRSQTSGLRAQLPNGATVESYRKNAKKSNDPAVLFDYAKYMLGLGLSVDESAFVSSAPESRNTHSKSASRTSLLGLGNSSSLSHNSADFQSCESGAELSKAYLKESRYYLKKLSDKGYMEAQYILGDAYTSGIFGKVENKLAFVLFQSAAKHGHIESSYRTSVCYREGLGTNRDARRAVEFLKIAASRNHSVAMMELGIYCFYSKMGLPDDVNTKKQGIKWLTRATDNASELSCAAPYELANILWNGFRDIVIADQQYAIKLYFRAAELGHIRSNYLLGSFYETGKIVEPNADLSIYYYNVAAINGDVDAMVSLCSWYLVGSDNLPRDEDEAFSWALRAAECGMGKAQFIVCKFYYKGIGCDKDLNQSYEWLTKSANGGFEMAVKKKKELDSKRGENKDCIIV
>Helicobacter.WP_104758846 (x:0.5515778, y:0.52452797) WP_104758846.1 hypothetical protein [Helicobacter bizzozeronii]
MVFNDRVIKVVGALVLSVALCGAQSHRGKKFLEKAHEYYQQKNYDEAFAYVKKAANAGEVQGYVFLGDLYAKGQGVRQDYQKAVAYYQKAGELGAANAYTGLGLIYANGRGVAKDYKKALQYFQKAADMGDAGGHYYLGHMYFSGQGVSKDYFKALEHYQRAADMGDWGAYLSLGIMYLNGQGVVKDDKKAFEYFEGAVHAGNIEGYYWLGYMYAKGRGVAKDYEKAREYYQEAADTGNGMAYHALGWMYARGYGVEKDYKKALEYYQKAADAGVAESYVNLGSLYYEGKGVKKDYKKALEYFQKAADAGIPIAFNNLGSLYEKGQGVKKDYKKALEYFQKAADAGIPIAFNNLGDLYEKGKGVKKDYKKALQYYQKAADMGTSYGFLGLGDLYRGGLGVGKDYFKALEYYQKSADMGNDYAYVNLGNMYYKGQGVVKNDKKALEYFKRSADLGNVQACYQVGHMYVVGEGVEKDYPEALEYLKKAAKMDYALAYQDLGDMYANGHGVGKDTEMASEYYKKACDMGEEQSCKNAKKLSAR
>Providencia.WP_048608382 (x:0.64022505, y:0.5393432) WP_048608382.1 sel1 repeat family protein [Providencia rettgeri]
MKNKLFLIALLLITASHAYSNPELNNDNFEQTKILAEQGNIEAQNQLAIMYFNGSGSKQDYVKAIKWFQKAAEQGYDAAQSNLGIIYLQGLGTQQSYTLAKGWLQKSAEQGYAQAQYNLGIMHKKGEGTKKDLAQAKEWFQQAADKGYIDAQSQLGEMYLNGDGTQKNYPLALKWLQSAADKGNTNAQFNLALIYLDGLGTEQSYQEALRWFQKAAEQGNAAAQYNLGLMHQDGLGTPPNNSLAKEWYLKSAQRGHAPAQSNLGLIYIQDTEKQPDYTSAREWFQRAAEQDYVIAQYNLGMMYKNGDGGIKNKEMAIKWLQKAAEQNYPSAQYNLGLLYQDEKDNHQNHSLAKEWYQKAAELNYAPAQNQLAILYLKGIGTPQSYTLAKEWFLKAAEQNNASAQFNLGVMYKNGDGVEKNESVAQEWFQKAEQQKNN
>Capnocytophaga.WP_107781657 (x:0.40718117, y:0.39084384) WP_107781657.1 sel1 repeat family protein [Capnocytophaga leadbetteri]
MKNLFLALSIFLVANAYGQDSNMRKIMRLAEKGDAQAQMELADAYFNGKGGLKRSFQDAVVWLEKAAEAGDVNAQYQIAQCYMEGKGVAKSEEKGVEWLTKVAEGGNADAQRQLALCYRDGRGVAQSNEKYFFWIEKVADGEKPETQLDLAKAYYVGDGVKKDLNKARFWAEKSSAKGNLEAEYLLAKWAYEASPNSPDALQKLMKVAEKGNPEAQNAIGQAYLNGKGVTKSEEKAIEWLEKAAAKGSAEAQYTMGNFYFYGNSPLIGKFYKKAIEYYTKAAAKGDANAQRQLSVCLYNGIGGTQSYRDAFNWLSRSVNADPTPVTENNLGVCYTTGNGTRASIPQAMELFQKASEAGDAMAQYNLGSLLLEEGQLDVKKGFEYLEKSAAKNNLLALKKLGDLYYNGKYTNLTRERGFEYYTKAAQQVPATATETLDYFFQQQDEVYSEVLYLLSQCYAEGKGVKKSGKEAEMWAIKAADLSNKAAFDYLLKRVEANDPKDPASVNAILTVADGYFYGKGAKKDYNKAFELYEKLAKQENLVAQKRLVEYYSDAKNPKKDAEKTLSWQERIAKRGDAETQYQIGKYYLTLVPDTATNTASTPAQTAKPAQAAVTATATTQQNNNPSIRHRSAMKANVKFTSKEKPMKYISETKGVQWLTKAAEQNYVQAQNELGTYYTAKQDFGQALNYYQKAAQRDFAEAQCNLANCYYNGTGAERSYERAAELYRLSARNGYPLAQYRLAHCYFHGEGIGQSDNRAADWFDQACENGEQRGCEMLRVVIGKK
>Marinobacterium.WP_084783694 (x:0.73244953, y:0.7340493) WP_084783694.1 sel1 repeat family protein [Marinobacterium aestuarii]
MNAAPRCQKGTPAMFNRPATSTAPGKPARRTRAASVTIAASLGTLLLLLTPPTFAAEPGADFMTGFNAYENGDYAQALAHFTPLAERGDSAAQYNLGLIYSEGLGVAEDPVTAARWFTPVAEKGNSRAQFILGGMYERGEGVGQNHDTATLWYLKAAEQGHMYAQYHLAGKYYAGRGIAQNLPAAAQWYSRAAQLGHVNAQFNLGLMYEQGLGLAKNERSAFKWYQLAAEQGFASAQTNLGLMYLEGRGVSQDFQRAYKWLSIARASGAHHPALEILTDKLSINEIAQAQEQARSWQTEHSR
>Aeromonas.WP_107684711 (x:0.47126374, y:0.84052336) WP_107684711.1 sel1 repeat family protein [Aeromonas veronii]
MIEQIYPVVTGMFERTNERAHGNIGHPEMQTNLGMLYFQGERVKKDYRKAFFCFQDAAELGSEKAMLKLATMYHIGQGTAQSYSLAIYWYEKAATMGNANAQFNLGVMHLTGQGVNRSRKAAASWFQKSAENGFLEAQYNIGAMYFNGFGVERDYEQAKQWFLKAAERRYDYAQLAMGMMYYYGFGGEQNYDLAGSWFQKAANHGFGGSSTAIRRMEEMGVEFIHRCPLWVES
>Prunus.XP_021801481 (x:0.56739444, y:0.3911582) XP_021801481.1 ERAD-associated E3 ubiquitin-protein ligase component HRD3A [Prunus avium]
MNFATRKLIFALLIVSLYPLSLFARPYVLVLSQDDLLNTPTSPDDSPPADSTQNDSPEWDEFGDSGSPQSEEELDPGSWRPIFEPDPFRPDPANNPDERYYSTVSKLIKSVSSGDTTLMDDAVSEIEESASRGLPHARSVLGFLYATGQMRKQNKAKAFTYHYFASEGGNMQSKMALAYTYFRQDMFDKAVKLYSELAEAAVNSFLISKDSPVIEPVRIHNGAEENKEALRKSRGEEDEDFQILEYQAQKGNSAAMYKIGLFYYFGLRGLRRDHAKALSWFLKALEKGEPRAMELLGEIYARGAGVERNYTKALEWLTLAAKQELYSAYNGIGYLYVKGYGVEKKNYTKAKEYFEKAAENEDAGGHYNLGVMYLKGIGVKRDVKIACKYFIVAANAGQPKAFYQLGKMFHTGVGLKKNLPRATVLYKLVAERGPWNSLSRWALESYLKGDMGKAFFLYSRMAELGYEVAQSNAAWILDKYGERSMCIGESGFCTDAERHQRAHSLWWQASEQGNEHAALLIGDAYYYGQGTERDYERAAEAYKHARTQSNAQAMFNLGYMHEHGQGLPLDLHLAKRYYDQALEIDPAAKLPVTLALTSLWIRKNYADGFLVHVIDSLPEVYPKVEEWVDNVLLEEGNATILTLFVCLLTVLYLRERQRRHAVAAPGGMAVPHHPNEHVAPAPL
>Glycine.NP_001236914 (x:0.5569629, y:0.40470406) NP_001236914.1 SEL-1 precursor [Glycine max]
MAGPKPKLLFLIVILSLSASVGARPFVLILSQEDYKDDPPADPDSPAEWDEFAHGDAHKSEEDLDPGSWRPIFEPPAGDPQPLPESDAAYYSAVHKLMSGEPALIQDAGEEIAGLAVSGHPAAQSVLGFLWEMGLFRERSKGKAFLYHHFAAEGGNMQSKMALAYSYTRQDMLEKGVKLYGELAEVAVNSFLISKESPVIEAVRLHNGAEENKEALGKSKGEEDEDFQILEYQAQKGNAAAMYKVGLFYYFGLRGLRRDHSKALWWFLKAVEKGEPRSMELLGEIYARGAGVERNYTKALEWLTLASRHHLYSAYNGMGYLYVKGYGVDQKNYTKAKEYFEKAADNDEVGGHYNLGVMYLKGIGVKRDVKLACKFFVLAANHGQPKAFYQLAKIFHTGLGFKKNIPLATALYKLVAERGPWSSLSRWALESYLKGDIGKAFMLYSRMAEMGYEVAQSNAAWILDKYGERSMCMGESGFCTDAERHQRAHSLWWQASEQGNEHAALLIGDAYYYGRGTARDYERAAEAYMHAKSQSNAQAMFNLGYMHEHGQGLPFDLHLAKRYYDEALDHDPAAKLPVTLALSSLWVRKNYADSFVVQVIDSLPELYPKLEAWVENVLLEEGNATILTLFVCLLTVLYLRERQRRQAAVAAGEVAQPNHPNELGVPAAPI
>Helicobacter.WP_104639649 (x:0.50189495, y:0.53667986) WP_104639649.1 hypothetical protein [Helicobacter bizzozeronii]
MVFNDRVIKVVGALVLSVALCGAQSHRGEKFLEKAREYYQQKNYDKAFAYSKKAANAGEAQGYAMLGTLYADGQGVRQDYQKAATYYQKAGELGFASAYTGLGLIYANGHGVAKDYKKAVAYFQKAADMGDAGGHYFLGHMYFSGQGVSKDYFKALEHFQRATDMGDGRAYLSLGIMYLNGQGVVKDDEKAFEYFQGAVHAGNIEGYYWLGYMYAKGRGVAKDYEKAREYYQEAADTGNGMAYYALGWMYARGDGVEKDYKKALEYYQKATNLGVADAYVDLGTIYANGHGVAKDYKKALEYYQKAADAGVAESYVNLGSLYYEGKGVKKDYKKALEYFQKAADAGIPIAFNNLGDLYEKGQGVKKDYKKAFQYYQKAADMGDSYGFLGLGDLYRGGLGVGKDYFKALEYYQKSADMGNDYAYLNLGNMYYKGQGVVKNYGKALEYFKRSADLDNAQACYQVGHMYVVGEGVEKDYPEALEYLKKAAKMDYALAYQDLGDMYANGHGVGKDTEMASEYYKKACDMGEEQSCKNAKKLSAR
>Cupriavidus.WP_092291208 (x:0.7775998, y:0.8227039) WP_092291208.1 MULTISPECIES: sel1 repeat family protein [Cupriavidus]
MSASLVPIRQAAAAVMACMAFLACVLSVAHAAPMRAATEPPAPAQAQTRDAVTAYEAGQFDAALQGFAAAAQKGNRLAQFNYAMMLLRGEGTSPKPQEALVWLRKAADNQMTHAQFTLGDLNERGELVPKSLVEANRWYERAAQGGHVQAQMALATNYFTGRGVARDYGKAFTWYSRAATAGDGGAQYIVGSYYERGEPGVVDKDIEQAKIWYARAAAGGDPGALAKLRSLLEEGLRAKSGGSM
>Cajanus.XP_020215872 (x:0.5319184, y:0.4231918) XP_020215872.1 ERAD-associated E3 ubiquitin-protein ligase component HRD3A [Cajanus cajan]
MSADPALIEDAAAEIAAAADTGNPAAQSVLGFLWGMGLLRERSKGKAFLYHHFASEGGNMQSKMALAYTYTRQDMFEKAVKLYAELAEVAVNSFLISKDSPVIEPVRLHNGAEENKEALRKSKGEEDEDFQILEYQAQKGNAAAMYKVGLFYYFGLRGLRRDHSKALSWFLKAVEKGEPRSMELLGEIYARGAGVERNYTKAFEWLKLASRHHLYSAYNGMGYLYVKGYGVEKKNYTKAKEYFEKAAENEEVGGHYNLGVMYLKGIGVKRDVKLACKYFVVAANHGQPKAFYQLAKIFHIGVGFKKNIPLATALYKLVAERGPWSSLSRWALESYLKGDVGKAFMLYSRMAEMGYEVAQSNAAWILDKYGERSMCMGESGFCTDAERHQRAHSLWWQASEQGNEHAALLIGDAYYYGRGTARDYERAAEAYMHAKSQSNAQAMFNLGYMHEHGQGLPSDLHLAKRYYDEALEHDPAAKLPVTLALSSLWVRKNYADSFLVNVIDSLPDLYPKLETWVEDVLLEEGNATILTLFACLLTVLYLRERQRRQAAVAAGDVPQPNRPNELGVPAPI
>Helicobacter.WP_082355792 (x:0.43660426, y:0.7423495) WP_082355792.1 sel1 repeat family protein [Helicobacter ailurogastricus]
MVLGVCYANSQADEYYKMAKSYDENKDYSKALQYLQKAADMGDARAYYTLGVLYTQGEKVEKAYFKAVQYFQKAAEMGVVEAYTNLGLMYNDGKGVAKDYSKALQYYQKAAEMGSANAYTDLGLMYAKGEGVAKDYSKALQYFQKAAEMGNADAYNKLGLMYDMGEGVEQDYSKALQYYQKAAEMGNADAYNSLGIMYNIGKGVEQDYSKALQYYQKAAEMGNAFSYYNLGVMYKKGYGVGQDKEMADQYFKKACDLGDQQGCNNLKP
>Cucumis.XP_008464831 (x:0.49665523, y:0.3989731) XP_008464831.1 PREDICTED: ERAD-associated E3 ubiquitin-protein ligase component HRD3A [Cucumis melo]
MQLETRRVQLIFLILCLSSLFINARPFLIVISQDDLKDGAPPDDSSDSANSDSADWDEFGEPESQNSALELDPGSWRPIFEPDSLASASDSDAPQDLYYTALGKMMSAVSSGDLRLMEDAVADIDQAVADNGDPHAQSVLGLLYGMGIMKETNKAKAFMYHHFAAEGNKQSKMALAYIYFRQEMYEKAVKLYAELAEVAINSLLVSKDSPVIEPVRIHNGAEENKQALRKSRGEEDEDFQILEYQAQKGNAGAMYRIGLFYYFGLRGLRRDHAKALSWFSKAVEKGEPKSMELLGEIYARGAGVERDYTKALQWLTRASKQPSFTAYNGMGYLYVKGYGVEKNYTKAKEYFEKAAENDESGGHYNLGVMYLKGIGVKRDVKKACTHFIMAANAGQPKAFYQLAKMFHTGVGLKRNIPMASALYKLVAERGPWSSLSRWALESYLKSDIGKAFFLYARMAELGYEVAQSNAAWILDKYGEQSMCLGESGFCTDAERHQRAHSLWWQASEQGNEHAALLIGDAYYYGRGTDVDYDRAAEAYMHAKSQLNAQAMFNLGYMHEHGLGLPFDLHLAKRYYDQALELDPAARLPVKLALVSLWLRKNHADSFLVHVIDSLPEVYPKIDAWVEDVLLEEGNATILTLFACLLTVLYLRERQRRQAAVRAAAAAAEAVPPLHPNDHLPPQN
>Candidatus.WP_012472990 (x:0.55895096, y:0.54291743) WP_012472990.1 hypothetical protein [Candidatus Amoebophilus asiaticus]
MKRNSSPFQVYIACILLISFFLQNCCGEFNNNPLISTQEKQTASIQTHSQLILTPRADIGSLAGQGLKAQGGHAVTFYQEAGELRANVEMNVPERFSKTYEGLLVTLEQGAEVTRLPQLSEQAQERRIQLQLAKGNQPAKVVIYKGAGLVGGMQEGEEKADESIPNECLCPITHELMEEPVIARDGHTYERAAIERWFSMGKRTSPVTGAKIGSTKLIPNYAIRSLIKSLKTHNSSLAKPILGMQTARQQSLSVPSGACFFVSDSVIDVLFSQSIRGDVVALSKLLNLSENYHVHAQYKVGVMCAEGRGIAKNAAKAVEWYEKAAKQGHAVAQSNLGWMYADGRGVAQNYAKAIKWFQKAANQGHASAQYKLGWMYAEGLGVVKDARKAIEWYERAAKQGDASAQSNLGVSYANGWGVAKDARKAIKWFQKAADQGHATSQYNLAWMYADGQGVVKDTRKAVEWFQKAANQGYVKAQYNLGWMYAEGRGVDKDARKAIEWYKKAAKQGHADAQLKLGARYFKGEGIAKDYAKAKEWYEKTADQGHAHAQYNLGYMYEKGLGVAKDYVKAIAWYKQAANQGHAKSQYALGVIYIEGQGVAKDVRKAIEWYEKAANQGHADVQLKLAARYFKGEGIAKDYAKAIEWFQKTANQGHANAQYNLGYVHEKGLGVAKDYVKAIEWYEKAANQEHAKSQYALGVIYESGEGVEKDEKKAIEWYEKAANQGHARAQFSLGVMYGEGEGVEKDERKAVEWYEKAANQGHARAQFKLGWMYGEGRGVSQDYAKAIEWSEKAANQGHARAQYNLGWIYENWKGVAKDYAKAVEWFQKAANQGYARAQYNLARMYDHGQGVVQNYQEAVKWYEKSVGQGNNYAKAYLGRLYYHGFGAEKNLLQASKLIEEAIIHMKSKAEEGCIEAQYIVGWMYQYGLGVMQDHVEAAVWYKKSANTYPAAQKALDELNHAG
>Caenorhabditis.XP_003113980 (x:0.71186715, y:0.47348577) XP_003113980.1 CRE-SEL-1 protein [Caenorhabditis remanei]
MIKTGLTLLLLATFATCQKKTAALVSAEGEAPSIKVIKTTGSLLTAIDVSKSDLDWEQIQAQQEENKKKRELPTVVGDEYIAEKVDEPPSAEAEAEFQRGMSYIERGKGHGREGRVAAHRVFERAAAQGHQEAKKAIAFSQMFGDYSRWSIQEAKSVFEDLESNGSPDAQLALGFMHGAGIGVEKSNQAKALVYYMFSALGGNPLAQMAMGFRYSQGVGVPQNCETALSYYQKVAKTVVDNVKFTTGQTIQRVRLTDETDPTIHMQPGTAPLESNLVEYYKMLAEKGDTSAQLGLGQIYLAGGRGLNQNFELAVRYLTAAAESGSSDALTYLGKMYLDGTPFTPKDYQKAFEYLMKSADKSSPSAQAVLGAMYMKGKGVKKNIEKALKLLTLSADKKNADGQMYLAELNYKGVPTSEGNKRDFKKSVKLYQLASQNGHILAYYNLAQMHATGTGVPRSCTHAVDLFKSVAERGRWGEKLMEAHSAYKENRHDEAAMKYLFMAELGYEVAQTNLAFILDREEATSLFSGPKDNNLERAFLNWQRSANQEYPAARVKLGDYYYYGLGTEIDHSLAFSNYKTAVDRHGVAQAMFNLGYMHEVGEGITRDLYLAKRFYDQAIEHSQDAYMPAKLALTKLAVVFYLEELNKLPLISFLEKTIGPRWDSILMTVTALIPLFLFWRHRQNNN
>Medicago.XP_003631127 (x:0.48394233, y:0.4017391) XP_003631127.2 ERAD-associated E3 ubiquitin-protein ligase component HRD3A [Medicago truncatula]
MPPKLFLSLLTFSLLTLSVAARPYVLVLSQEDFKDEVPADSDSSSAEWDEFGDSDSHKSEEDLDPGSWRQIFEPSTTDPQSQSQSQSQSDTDALYYSAVTKLMTGDARIIEEGSGEIETAAESGHPAAQSVLGFLWGIGLFRERNKQKAFVYHHFASEGGNMQSKMALAYLYTRQDMFDKSVKLYAELAEVAVNSFLISKDSPVIEPVRLHNGAEENKEALRKSKGEEDEDFQILEYQAQKGNAAAMYKVGLFYYFGLRGLRRDHSKALSWFLKAVEKGEPRSMELLGEIYARGAGVERNYTKAFEWLTLASKHHLYSAYNGIGYLYVKGYGVDSKNYTKAKEYFEKAADNEEVGGHYNLGVLYLKGIGVKRDVKLACKFFIVAANHGQPKAFYQLAKIFHLGVGFKKNVPLATALYKLVAERGPWSSLSRWALEAYLKGDVGKAYMLYSRMAEMGYEVAQSNAAWILDKYGERSMCMGESGFCTDAERHQRAHSLWWQASEQGNEHAALLIGDAYYYGRGTARDYDRAAEAYMHAKSQSNAQAMFNLGYMHEHGQGLPLDLHLAKRYYDEALEHDPAAKLPVTLALTSLWVRKNHADSLLVHIIDSLPGVYPKLEAWVENVLLEEGNATILTLFACLLTVLYLRERQRRQAVVVAGEVAQPNRPNELGVPAPI
>Piliocolobus.XP_026311905 (x:0.7228328, y:0.4502616) XP_026311905.1 protein sel-1 homolog 2 isoform X1 [Piliocolobus tephrosceles]
MKPLSLLIEILIILGVTIKTIKAEKHNKREKERNVTTQVSANEIKQYLSHILEQRTSSNVINKRENLLEKKKNQRKIRIKGIQNKDILRNKNHLQKQAEKNFTDEGDQLFKMGIKVLQQSKSQKQKEEAYLLFAKAADMGNLKAMEKMADALLFGNFGMQNITAAIQLYESLAKEGSCKAQNALGFLSSYGIGMEYNQAKALIYYTFGSAGGSMMSQMILGYRYLSGINVLQNCEVALSYYKKVADHIADTFEKSEGVPVEKVRLTERPENLSSNSEILDWDIYQYYKFLAERGDVQIQVSLGQLHLIGRKGLDQDYHKALHYFLKAAKAGSANAMAFIGKMYLEGNAAAPQNNATAFKYFSTAASKGNAIGLHGLGLLYFYGKGVPVNYAEALKYFQKAAEKGWPDAQFQLGFMYYSGSGIWKDYKLAFKYFYLASQSGQPLAIYYLAEMYATGTGVVRSCRTAVELYKGVCELGHWAEKFLTAYFAYKDGDIDSSLVQYALLAEMGYEVAQSNSAFILESKKANILEKEKMYPMALLLWNRAAIQGNAFARVKIGDYHYYGYGTKKDYQTAATHYSIAADKHHNAQAMFNLAYMYEHGLGIAKDIHLARRLYDMAAQTSPDAYIPVFFALMKLETMHFLRDILFFNFTMRWNWLKPDNTVGPHWDLFVIGLIVAGLILLLRNHRG
>Cupriavidus.WP_012351390 (x:0.7202389, y:0.86242) WP_012351390.1 sel1 repeat family protein [Cupriavidus taiwanensis]
MSKAHPSRAAMLAGMLCAWLLVPTAAGAPQPPPPAQAQTRDAVAAYESGRFDEALRGFAGAARQGNRLAQFNYAMMLLRGEGTAARPQEALVWLRKAADNGMTHAQYTWGDLYERGQLVPKSLEEANRWYERAAQGGHVQAQMELATNYFTGRGVPRDYGQAFAWYQRAASAGDGGAQYIVGSFYERGEPGVVDQDIEQAKIWYARAAARGDTGALAKLRSLLEETVKGRAGM
>Eimeria.XP_013235453 (x:0.64306724, y:0.9199867) XP_013235453.1 hypothetical protein ETH_00017505 [Eimeria tenella]
MKLLLSAPDFSLNPPLPLLYIYSAAAAAHPAAAAAAAWRQRFAALDGSVGQQQQACSAAANHYLPIAKATASAYASGIPQAVEVLRLAAAAAAATGAAGGPTEDSEQQRLSADPEQLTMLLHEAEEGNVAVHAVLGRKYLFGTDGFPQNFAKAKYHLMAASSSWKGEAKGLLGYIYALGLGVEQDLNEAAEWFFRGATENEDPIAYNGLGLLYFFGTPLLDSSPKIAFQLFSKSAVLGSPDGQLNLASMYLTGTGTSKSFVEALKWLAKAVRGGSTAAAFALGCMHLSGLGAVRDCPLAAALLKLAADRNPFFAVLLQRTRRTSSRPTTKQLSTSFSSQKLATR
>Desulfallas.WP_006520256 (x:0.31960377, y:0.6078872) WP_006520256.1 sel1 repeat family protein [Desulfallas gibsoniae]
MPRIIFKCRYIKNSAVHLENAVEYIATREGVEKISPDIRMLPATRKQEQFITDILSQFPDSVDLFEYEDYMKQPTVENASEFISAVLDQNLDQLSHQEVYVNYIATRPRAEKLGTHGLFTDTDTPLVLSRVMSEIAEHTGNVWTPIISLRREDAVRLGYDNAAAWMALIRKQRNMFAEQMKIAPENLRWYAAFHNEGHHPHCHMLVYSINPREGYVTKSAIDKMRSSMAREIFQQDLIQIYSEQTTQRNELAEKSLEVLKEIIGRMSGSICESETIEALLSYLAERLKHTSGKKQYGYLKAPLKTVVDKIVDELAKDARVAEAYAKWQELRNEVLRTYMDKLPGSVQLSQQKEFKHIKNMVITEAMNIGGHHFAFEGDESADELQASVESDSPLPVDEYQAAIDEAPEDDEADVGNPHIKWSDRYKEARTFLYGSDDTEPDFMQALRLFMEEAEAGNALAMHDLGRMYADGLGVNMDADIAFMWYEKALSAFMDIEANRNSRYVEYRIGKMHAAGLGTEQDYAEAAGWFEMAASRNHKYAQYSLAGLYYRGQGVSQDYEMAFQLYGKAAVQRVPYAYYELAKMYRDGVGTEKNTDEAELNFEEAFYGFKRLEELSHDDKLQYRLGQMLYTGTGTEKDIPAAIEYLEKAARLGNVHAQYMLGRIYSDTDSGHVNSEKAVEWLTRASDSGSSMAQYALGKFYRDGTHVAKDIGKAVELFTKAAEQNNSFAMYQLGKLYLLGEGVPKDVESAVKWLTKSAKLSNQYAQYALGKLYLIGRDVPCDRDAAVRWLTLSAEQGNIYARFFLEHLDSFCDPSLFLAATRLLHHLSRIFRDEQKRLSGGPGMQTDSKLRRKIREKKIAQGHAPDDHELRQTTY
>Leptonychotes.XP_006745765 (x:0.7271828, y:0.46731836) XP_006745765.1 PREDICTED: protein sel-1 homolog 2, partial [Leptonychotes weddellii]
RKQAKKNFTDEGDQLFKMGIKILQQSKSQKQKAEAYVFFAKAADMGNLKAMEKMADALLFGNFGMQNITAAIQLYESLAKEGSYKAQNALGFLSSYGIGMEYNQAKALIYYTFGSAGGSMMSQMILGYRYLSGINVLQNCEVALNHYKKVADYTYDALCTGEFSPFFKALYYFLKAAKAGSANAMAFIGKMYLEGNAAAPQNNATAFKYFSMAASKGNAIGLHGLGLLYFYGKGVPVNYAEALKYFQKAAEKGWPNAQFQLGFMYYSGSGVWKDYKLAFKYFYLASQSGQPLAIYYLAEMYATGTGVLRSCRTAVELYKGVCELGHWAEKFLTAYFAYKDGDIDSSLVQYALLAEMGYEVAQSNSAFILESKKAKILEKEKMYPMALLLWNRAAIQGNAFARVKIGDYHYYGYGTKKDYQTAATHYSIAADKYHSAQAMFNLAYMYEHGLGIAKDIHLARRLYDMAAQTSPDAHVPVFFALVKLETVHLLQDILFFNFTMRWKWMKLDNTLVPYWDLFVIGLIVAVLIFLLRNHYG
>Helicobacter.WP_104758845 (x:0.38618603, y:0.7017606) WP_104758845.1 sel1 repeat family protein [Helicobacter bizzozeronii]
MVLGRVGLVLGVLFLSMGLCGAKSGSELFKKAETYYEQKDYAKAIRYYQNAARMGDARGYYKLGDIYSSGQGAHKDLYKAFKYYQKAADAGFAGAYVNLGTMYMSDQDGSEDYAKALKYFKKAVELGDALGYHNLALLYFQGLGVPRDFGKALYYYKKAINGGIIHSYQNLAKMYYSGQGVAKDYKKALQYFQKAADGGIVEAYAGLGVMYKNGQGVRKDYRRALEYFKKAIDAGLVGVYNNIGMMYLKGQGMKQDYAKALKYFKIAARVGVAGAYNNLGLVYANGLGVGVDRQMAYVYYQKACQMGADMACQNVKELLEN
>Rhizobium.WP_062578492 (x:0.5169596, y:0.9345697) WP_062578492.1 sel1 repeat family protein [Rhizobium sp. Leaf321]
MKGVVSALLLLIATETASAGEPRASVRLTWEWFNTAETYRKYKVKGPDDLRIAAHYFRLAARNGNAAAAYKLGEAYEIGSGVPINLPEALRWYRQSADAGDMHAELKVGWFYQKGLSLQVDPSRAVDWYERSAKKGNLWAYHMLAFMLMDGEGVAKDLALAQRYFEKSLPFTHDHWAQLKLSQLIRASDPRRSKELLKQAANAGNADAIRELNAF
>Butyrivibrio.WP_026658162 (x:0.431143, y:0.56718564) WP_026658162.1 sel1 repeat family protein [Butyrivibrio sp. AC2005]
MSLKKTNVEITLNSSDICEVIVGDSKLDIDPIKGKDISEWFTPIKGRVTWAGIVEEIKNMLEDEEVEICFVFHGSEKDKAVFEECLKKNGYYNVDIKYSLSIEELYRKARRFEYLGKPDEAKNVYYLLAQKGNAEGQFKYAEIIVNMLKDHNGIYTEQEVKQALMFYKKAAEQGHVKAMFHLGECYRDGIGTNVSPEEAVVWFEKAANEECAEAMQALACCYLCGYGVEKNVPVAINYYKDASDKGDDISSFEVGRLFLFGEDIAADQDEAIKYLRRAAEKGDADSQYLLGCVLNSDEAVKWLEKAVAQNHASAQRVLGSRYLKGDGVPKYEEYGVELLKKSADQGDLDAQVVLGCCYFRGIGVEEDIFKAVKMLETSICNGYENSEMQNVLGLCYLNGTVVEKNSVLAVQWFEKASDQGFAEAKRNLAECYANGDGVEKDGAIAVKLFKCAAELGDIESFVYLGDIYFNGRGVEKDEKEANAWFKKAAELGHSVAQVNLGCHYLCGAGCEKNEVLAVKWFQKAAAQENIDGMYFLAGCYMYGIGTDKNINKAFETYKTAALKGHASAQYHLGDCYLHGIGVEADKNRAIKWMQKSADQGYPQAQFSVACYYGNNGDVENALHWLKKASENEENDPELLYNVANLYDCLLMPKGLRDKLMKPTLFNVLGIVIAEKKHYKDIVNTVAGQEMMQLYIKASDHGSDKAKEMIKKIQNMK
>Arcobacter.WP_113871389 (x:0.6654523, y:0.7293845) WP_113871389.1 sel1 repeat family protein [Arcobacter sp. CECT 9188]
MFKKLILCLGLFATLLFGETFKDGLDAYQKGDFKISFNIWQDLASKGDALSQNYLGYMYEKGIGVKQDYKKAIEFYEKSANQGYEHAQFTLGLMYGNGQVIKRDYKKAKEFYEKAANQGLQEAQFYLAMMYEEGQGINKDYKKAIEWYEKSANQGFVISQFNLAFMYENGQGVNKDYKKAIEWYEKAVAQGFSTAYNNIGYMYERGQGVNKDYKKAKELYEKAANEGIVEAQNNLGLLYENGKGVNQDKKIAKSWFAKACKSGYQDSCYRYKILDEQGY
>Nitrobacter.WP_011313865 (x:0.48345023, y:0.48499453) WP_011313865.1 sel1 repeat family protein [Nitrobacter winogradskyi]
MLSSRSLLQWVRRPVLGPSRGGLFEHGMGAYERGEYLEAVRCWKLALEAGEAEAAYRIGRLYVKGEGVVRSVPDAAIWYERAARLGHVDAQFQLGLIFLQGEKPLLGPHRHETWRQSSAIRLGDKASNIHQLVFPHGTSVERNVDAAFHWISAAADKGKAEAQTVLGNMYSEGLGCEKNLQIALAWYGVAAEQNCAAAEFALGDIHFQGKGVPVDFEQAAVWYRKAAEQDHVRAQVALAFMNLKGTGMPENPAEAARLFQGAAMHDDIIALYNIGLLRLKGHGVAKDIDKAETALRKAARKDYFPAIQALAEFYSHGGGFAPDLREAAVWYEKAAERDDVQAQFFMGRFYAMGTGVGPNIRQAAKWFERAARNGHATAAFNIAIFYLNGSGVERDVDRAIEWFERASEGGIRAAQLQLGKLYSAGNGVPRDQKLAREWLGKAANGGDPDAQTAYALFLLRQDGSAEQLEQAKALLVEAAEADHAPAAFQLGVLHMGKFGGETDIAAAVPWFARAAGAGHVDAQYTLALLHLDPGSGMSDAKAAASWMTKAAHAGHAGAQFQLAVLYCTGAGLAQDVAQGVRWYEAAAQQGHRIAQFNLAVMLGKGQGCEVDLGKAVEWFEKAARQDVAEAQIALGDALMSGSGVTKDQDAAVQWYRRAAGHNHEGARHRLNAIGVTTVDG
>Gilliamella.WP_065618326 (x:0.7419616, y:0.5412178) WP_065618326.1 sel1 repeat family protein [Gilliamella apicola]
MRKLFTIVWLLLFVIPVSANEMSKSKFDELIKLATEKNSSKAQYQLGTMYYEGHGVKQDYTQAKAWYEKAAKLGNTDAQLRLGLLYAKGRGTLQDYTQAKKWFEKAAKQGNTKAQFNLGILYEQGHGVKKDLTQAEQWYEKAALQGNVEAQYKMSELYKAEQNSLKTKKVPEKITTQTGNKSQYQKNEKHKIEQNTINTNEQITKKSDNETESNLVLFYAQGNGITTDSSKTKQWHEISTVQGDIKIQYQPGELFKKKQEPANVPKEAKQITMQGNDKSQSNSELLNAQSKGIKKDYSDSKQPYEKAAEQGDAQAQLNLGLIYAQGKGALQDYTKAKVWYEKAAIQGNADAQFNLGVLYEQGYGVKQDYLQAEKWYEKAALQGDAEAQFNLAVLYERGVGIEQNYIKAKHWYEKAATQGNVDAQFNLAVLYTLDDNIKQDYSKVNKWLKKITLPNDTVHHKNISIPYYNDIELQQNVTNTFKWYEQITMQNEPTETQPNQNIMLIKNDYPAQDYNKAKEWYEKAALQGDADAQLNLGVLYYNGNGVTQDFTTAKYWYEKAASQNLPEAQYNLGVMYEEGKGVTQNIIEAKQWYEKACKNGLEDESCH
>Pseudomonas.WP_086935998 (x:0.6987022, y:0.6961164) WP_086935998.1 sel1 repeat family protein [Pseudomonas sp. GM78]
MQNGAVASQAPSGGDPDKIVQGHSSEGASTKQAPKTHASEALEGLRLAAEQGNPEAQHDLGFAYYNGRYGWGLEKDLQQAAFWYQKAAEQGQAEAANDLGVMYAKGVGVAQDKQQAAHWYQKAAEQGYATSQNNLGVMYTNGQGVAQDQHQAASWFRKAAEQGFAKAQFNLGVLYFNGRGVAQDRQQAVSLYQKAAEQGYVEAQYNLGVLYFRGEGLTRDLKQAAYWYQKAAEQGYANAQYNLGLMYAKGEGLAPDEQLARTWFQKAAEQGHAGAQHALNITMKK
>Azospirillum.WP_094306811 (x:0.4729745, y:0.5175403) WP_094306811.1 sel1 repeat family protein [Azospirillum brasilense]
MRKLIKAAGRLFGAASPDDDYARGLKALEREDHKAALESWMSAAQAGHAGAQHQIGRLYDLGKGVVRNAVDAVGWYRQAADNGHGEAQARLAEIYYYGCDAPKGITPTDEALSVLFPKGLKIEQDYTEALRWARAAAEQGVVGAQAMLGYMHASGFGITPDYAEAERWYRIAAERGNAAAQLGLGTLLAGGYGGKSDPEAAHQWFRKAAEQKNVMAWYYLGTQYAAGVGVAQDPAEAVSWFRRAAEAGAAAAQRALGLLYARGVGVAADPHMAETWLRKAAVQGDTEAMLQLGHLNSRGAGMQPNLFDAATWYRAAAEMGHREAQKIIAQMYFAGSGVPRDEMEAVRWLERAAGQGDPQAQLRIGALYAEGRGVARDYDRALDWFRRAAEQGNSDAVYNIGTLHSLGLGVPRDPAGALTWYERAAEQGSVLAQFRLGTMSAAGDGVPQDYTRAAFWSRKAAEQGHVGAMINLGRFCMQGLGMERDIKEALRWLTAAAEQKEPSAMTALGELHGHWSEQKDIGRARAWLERAAALGDERAKMLLERLPATDPSSAVHGQFDGHPPGQLRAAGEG
>Clostridium.WP_048570506 (x:0.68531877, y:0.5574655) WP_048570506.1 hypothetical protein [Clostridium cylindrosporum]
MHIDMIDKQEASIDNIQWIKQHKVSDILTASSGVNYSFSDTRYVATNETEEQLIEEEIAEESELSDKEIFDLYKKGAADGDPDSMNSIGWMYNYGEGVEIDLDEAIKWYKMASDKGHAEATYNIGMIYDSAEGDKRNMEEALKWYKKAAGMGSIDSMYSIAYTYEQGDGIKKDYQEALKWYKRASQAGDPDATYAIGIMYEKGEGVKKNYAEALKWYRKAAEEGSSDAIYNLGVIYEFGKGVDVNLKEAFKWYRKAAEEGYVDAMNSIAAMYHDGKGVKLDYKESQKWYELSIENGSPEATVRLADMYYRGEGVRLDYKKAFDMFSEAARNGEPEAMFKLSLMYMDGQGVKANDKESFRWFLKGIVEGTKYIYRMAVEDI
>Schwartzia.WP_072934762 (x:0.23661825, y:0.5600651) WP_072934762.1 hypothetical protein [Schwartzia succinivorans]
MPQDFFENVGSSLKVLRKEIAAISELDNIKRDIDEVIENINSPLLVMVMGEFSRGKSTFINALVGQSIAMVDAKPTTAVITKLSYGEKDKITVFMRDGSVKNYDTDSFARLTAQGNDKSNKLHKKIDYVERTLPIDMLKSMSIIDSPGLNSINDVHEAATKRFMDKADTVIWLFDANDPCKQTEIDALKRLNPRLAPLVLVNKIDVIDEDEGDTPEKVLAKIERDLSNNKLEYQKIIGISAKMAFKGKVNNNQKLITASNINEFYDAVDTIILPNREKFKRISMVDELARVFFSAGRILNGKREENNNRKNADYSAYIGTEESLACALDELENAADIVMTEIDSEQTARRKRLNPAEKTFYGALYWHGLLEKKDRKTAQKYTEEAAVRGDAVAQMNLAEMYQELGQEDRAEYWFQRLGKTRKVGENAESAYSKAEKYAKDGKYTEAVTWDCKAAEAGNADAMANRGYVYDYGVGVEKDKAEALKWYKEAIKAGCNDATVKKRIKDIEAAQASASGVQNTYRAESTNKNSSLSAEEMYRKAEQYYQRHSFAEAVKWYRKAAEVGNADAMASLGYAYDYGVGVEKDKAEALKRYKEAIKAGCNDATVKKRIKEIESAQSSASGFQNIYQAESTNKNSSLSAEEMYRKAEQYYQRHSFAEAVKWYRKAAEAGNADAMYHLGYAYEYGSGVKKDKIEAEKWYKKAAGAGSEFAKRRIKGIELEIYSKATEAGNADAMANRGYVYDYGVGVEKDKAEALKWYKEAIKAGCNDATVKKRIKEIESAQSSASGFQNIYQAESTNKNSSLSAEEMYRKAEQYYQMHSFAEAVKWYRRAAEAGNKYAMYDLGYAYEIGRGVKKDENEAVKWYKKSAGAGYRKAKQRIEVVEKKNRKISDVEKKNRIISDVEKMYQKGKYHYDLGKKHGIGNFTEARVCFEKAAEAGHIAAMYYLGDMYARGLEGFKNLEIASNWLSKAAASGYLGAQERLDEVKKEKEQRKQEIEKRKREQEIEKRPREQESGFCFITTAVCNSFQKTDDCYELTMFRCFRDGWLKAQPDGAKLIKEYYEVAPSIVKAIDGENRANEIYHSIWTEYLSPCLKMLEDGCNEECKAMYMRMVLVLKKKYIH
>Acanthamoeba.XP_004344781 (x:0.5332668, y:0.4831249) XP_004344781.1 Sel1 repeatcontaining protein [Acanthamoeba castellanii str. Neff]
MKRTREVATCGGCKQSTNEGLQLPCAHHFCLACASSAFRSTAPGGLVEEPAGRLECAECGTKVGAAELEADGWLALLQRHPKEARGEKEASSTGGGEENSSYENEHDTGMSEEKQAVLLPRGMSLRDLVSGGGGVVSLVVPTVPGSFPSPWPFVSVTTSSSVPTASSAPSENPSAPLSDTEGSLASPADKATTTTTTPTPTNTDSAERIAQVEAEALFQRGLTCEKTEDGDLQEAHDCYKRAAEAGHTEASYRYGVCLKHGKGTEKNPETAFSWFMKAAEAGLAAAQYNVGWCYRYGCGVARNYDLAFRWYSKAADQHYSHGMFAVGKAYSKGWGVEQNPEKAFEWYTRAAEAGSGEAQCNLGCCYARGQGTPKDMEKARVWYAKAAEQGNVPAQANLGVMYLKGDGIAPDINQAIHLLSQAGNHGNLKAQFHLGTTYFFGDQTERDYCKAAEWFLKGAEQGDAVCAFNVGVMYNNALGVAKNLREAIRWLLLAEEKGYDDVPDTMNDIIGDSAAALLPILTEKAEEGSALGQYYLSQVYTRLTPPDTKASSYWSERAAGQGHKEAMYDLGNLLLTGDGVERNTEKGIAWLKRAIEAGSIDAIYRLGLLYYEGKEVGRDYRKAFKHFTRAANAGDVTAAYRVGKMYARGIGVEQNGKKAAKWFVRAAAQGQVGAFYAEAALYDQGVLVPRDEALAFARYTQAMIYEYPKAFRPLADMYYEGRATSKDLEMAKRLYKKAAKNGDELAQKKLEELCALQGAGGAAEMEIDSESMKMLAQEADEGDDEARRQLAALLVARWGKVFRQSFNSLS
>Acetobacter.WP_063906882 (x:0.38255328, y:0.45992407) WP_063906882.1 sel1 repeat family protein [Acetobacter malorum]
MLKKLISRLFGQGNEAPVDGRLTQAKTLLEKGEATKAFAIFTVLAREGLPEAQYLVGQAYLNAQGAPPNLIEGARWTRRAALKGWNRAAFILATLYLHGLPKEVEEGESLSSVFEDYKKREKPQPDYHKAARWAKQAAEAGDMDAQALYGYILSAGPDDIRDPAQALLWYQKAADAGCLQGYLGLGLAALKDAQTYDQYAQAAVELQKAADGGLGTALYLMGVMTERGTGVPQDYVLATSYFGKAAEKNVRGGQAKYGIALMAGKGIERNRDRGESWLRKAALAGDAEAAAILGDWYGRGIDLPPNYAEAISWYRFASELGHAASSHTLGAIYMAGVGVPKDPEAAAYWFKLAAEQGDKHATADLANLVLEGEAPKEDGRALMEFYKHAAEEGDLLAAFNFGVCLAQGVGVERDEEEALQWLHKAAEKVVNAQYWYGKMLLEGRGVTRNPEEGRAWIQKAAEAGMAEAETAYADLLVTGVGGPKNHPEALRLYKQAAENGTVSAMFSVAALYGGGHDVPEDRALAREWFLKAAEHDHPAAQLMIARYYANGLGGEKDLEQARVWYRKAEAKNLAQASAELANIGTGGTAPLPADS
>Escherichia.WP_059229506 (x:0.75083995, y:0.70150435) WP_059229506.1 sel1 repeat family protein [Escherichia albertii]
MPIKNNRKILMYVVVMFFFEVLSIPVAIGVTEYTAASNKMTYIRKDADKGDATAQFNLAELYRTGSEGIQSYKNAIYWYMLAANQGMPEAQYNLGFMYAHGYGVSQSYEKAFEWYQMAAEKGFPEAQGNLGVLYSKGSGVIRDYGKAIAWLNKAANSGLVTAQTNLALLYDETNKKDLAEKWYRIAAEQGDKVAQYHLGRLYYEGIIIKKDYNKAAFWYDKSASQGFTKAQSALSIFYYEGLGGITVNKYKAIELLRKSATHGDPVAQHNLALIYSVGTKELPLDNKQAYAWFSAAYAHGLDESAQYKLKMENRLTPEEFERARILSKEYIEKYKN
>Eisenbergiella.WP_118681273 (x:0.32568884, y:0.5102361) WP_118681273.1 hypothetical protein [Eisenbergiella sp. OF01-20]
MAKIIFTSSYMKDTPPAHLENYVRYISTREGVEKIDESKRRLSATENQKRLIQQLLRDVPNGKELLEYEDYCWKPTMGNASELISCILEQNIDMVGKKENYVDYIANRPRVERMGQHGLFTDAGQPVVLAKVQEEVIRHKGPVWTHVISLRREDASRLGYDSGEQWRELLRSKRAMLCKYMKIDSENLRWYAAYHNEGHHPHVHLMIYSAKDNDGYLTQKAIEAMRSELAHAIFRQDFANLYEKQNQARAELKEGAEEAFRVRMEALRSGTMASPGIENHIVYLSERLQNTKGKKVYGYLKKDVKNLVDQIVDELAKDSRVDALYQAWGNWQREIRQTYQKEGAPLPPLSQQPHFKSIKNMVIAEALKLGSHHITFEEDRRELEESPAQSPVEWQVEENQPDENEVPDQEVRVTWSQEYKLARQYLYGEEAVKQDFAEAFRLFLQEAKSGNALAMNDLGRMYADGLGRERDPGLAREWYTKALRAFHAAERSAKDKQRPYLQYRIGKLYAAGLGTDQDYTKAALWFEKAVEAGQKYAQYSLAGLYSRGQGVGKNLEQAFTLYTSSASQGNPYADYEAAKMHRDGIGTDKEEEHANRHFQKAFAGFRYLEEESHDEKLQYRIGQMLYSGTGTPKDEEQAAVFWEHAAKLGNKDAQVALGKLWLENGTGSTEQAVAWIEKAAEGESASARYMLGKIYLEGTYVPKDIPKAVKLFTQAAEQNNEYAAYQLGRIFLFGEEIPKDAEKAIQWLTLSADLGNQYAQYTLGKLYLAGEEMPQDNARAVELFTSAANQENASAQYLLGKLYLSGEYQPKDVEMAIRWLTDAADQNNQYAQYVLGKLYLCGHEIPRDKEKAEFFLQSSAAQGNIYARFFLDHMDSFRDPSAFLAATRLLHQLENLFRNNFAKVSDSSQFAIDRKRRRKLAEKKQAQGHKKDDREPLNQQQNY
>Cicer.XP_004503266 (x:0.50476635, y:0.41021398) XP_004503266.1 PREDICTED: ERAD-associated E3 ubiquitin-protein ligase component HRD3A [Cicer arietinum]
MPIPTAKLFLSLLTLSLLTLSVTARPYVLVLSQEDFKDDVPSDPDSAAEWDEFGDSDSHKSEEDLDPGSWRQIFEPSSTDPQPQSETDALYYSAASKLMSGDARLIEEGSGEIEAASESGYSAAQSVLGFLWGMGLLRERSKEKAFVYHHFASEGGNMQSKMALAYLYTRQDMFEKSVKLYAELAEVAVNSFLISKDSPVIEPVRLHNGAEENKEALRKSKGEEDEDFQILEYQAQKGNAAAMYKVGLFYYFGLRGLRRDHSKALSWFLKAVEKGEPRSMELLGEIYARGAGVERNYTKAFEWLTLASKHHLYSAYNGIGYLYVKGYGVDSKNYTKAKEYFEKAADNDEVGGHYNLGVMYLKGIGVKRDVKYACKFFIVAANHGQPKAFYQLAKIFHLGVGFKKNVPLATALYKLVAERGPWSSLSRWALESYLKGDVGKAYMLYSRMAEMGYEVAQSNAAWILDKYGERSMCMGESGLCTDAERHQRAHSLWWQASEQGNEHAALLIGDAYYYGRGTARDYERAAEAYMHAKAQSNAQAMFNLGYMHEHGQGLPFDLHLAKRYYDEALEHDPAAKLPVSLALTSLWVRKNHADSLLVHIIDSLPDVYPKLEAWVENVLLEEGNATILTLFACLLTVLYLRERQRRQAAVVAGEVAQPNRPNELGMPALI
>Helicobacter.WP_104752913 (x:0.39679095, y:0.6399545) WP_104752913.1 hypothetical protein [Helicobacter baculiformis]
MKKMIVAGLKDVLKVALLVTLCFIGVQMQAKENKAEQARQYLDVAIKAYTSKQYRKAVGYFQKAARMGNSQAYAYLAGMYSLGQGVRRDWEKAEEYEQMLLSVAYREYLNKFRITDQYLELAGKALSRADYQEAVKYYQKAAEKGSVRAYNSLGFMYKSGQGVQQNYQEAVKYYQKAGEMGDGGSYKALGDMYIEGHGVPKDYARASEYYRQAGKMGDGGSYKALGDMYAEGHGVPKDYTKAFEYYQKAGEMGDGGSYKALGDMYYDGQGMQQDYQEAMEYYQRAGRMGNADGYAYLGNMYYDGKGTQTDYAKAFEYYKKADGGGKGVAFYGLGTLYQGGLGVPKNPKLAEEYFQKACDAGFRKACDLQGLGLHENLQNKNFQSVEESSEIYAEPQFVEPQKKVKLGTNAEVSTQDKEQSIEKVNTDKEKSTDKDDGRTFEKQVDTLMTKVDSVSREVDSLSKKVDSITQKVEALSNKQGESENTGKQEQQHETVSQPTSKHSEPKSANENPNNKATQHELSRSITTEKASTLTEKSSQPESLNKLEQKHEIVIQPASSSENLTGEGVEFETIAERPNDNNKATQHELSRSITTEKASTLTEKSSQPDQRATVRLRPMSGNLQ
>Thermopetrobacter.WP_081910166 (x:0.4126159, y:0.8360942) WP_081910166.1 sel1 repeat family protein [Thermopetrobacter sp. TC1]
MPRFAAPRASRRKGGDRLLHRERRKAIRFPMPRARQVDQPHSSHKRRWGLAFLLLAFLMAEGPFLSLDAQAQTNLLEWLVNTGSGKGRKDKAGAQRPKVPKLLRELRQKARGGDVAAMLRLARAHDPDSIGFEVPGARKSLVEAARWYRRAAQAGDAAAQYRLARIVHLGGKGIRQSASTALVLYRAAARQGHPQAMLWLGWALLHGEGTRKDPEKAREWLQKAAEAKERRAMTALGLIYLTGEGAPRNLKLAKEWFSRAAEQQEPWAINNLAAMHEMGWGIPKDKKKAAALYERATALGLRQAAANLARLKSAESTSGQTKTTDSNNLPPASFLEKENPATKGKADFLRR
>Cynara.XP_024970649 (x:0.4975901, y:0.38410375) XP_024970649.1 ERAD-associated E3 ubiquitin-protein ligase component HRD3A-like [Cynara cardunculus var. scolymus]
MRSRRKPPCAARRIIFLLCSLLLSTTVTARPFVLVLSQDDLKDGPVDDSTDDPSSIADWDEFGESDARSDDELDPGSWRLIFEPDESISHLDVVINPELEEYYSSVRKMVAAVSDGGSAMEDAASEIEATAATGNPHAQSLLGFLYNMGMARERNGAKAFMYHHFAADSGNMQSKLALAYTYSRQDVYDKAVTLYAELAEAAVNSFLISKDSPVIEPVRIHNGAEENKEALRKSRGEEDEDFQILEYQAQKGNAVAMYKIGIFYYFGLRGVRRDHVKALSWFTKAVDKGEPRSMELLGEIYARGAGVQRNYTKALEWLTLASKQQLYSAYNGMGYLYVKGYGVEQKNYTKAKEYFEKAADNEEAGGHYNLGVMHLKGIGVKKDVKLACKYFIVAANAGQPKAFYQLAKMFHTGIGLKKNLPMATSLYKLVAERGPWNSLSRWALESYLKGEVGKAFLLYSRMAELGYEVAQSNAAWILDKFGEASMCMGESGLCTDAERHQRAHTLWWQASEQGNEHAALLIGDAYYYGRGTERDYDRAADAYMHAKSQSNAQAMFNLGYMHEHGQGLPLDLHLAKRYYDQALEIDAAAKLPVMLALASLWVRRNYANSFLVDLIDSLPGVYPKVEEWIKNVVMEEGNATILTLFVCLLTVLYLRERQRRQAAVAAGGLVPQPQPNDNNGVPAIN
>Hungatella.WP_118077423 (x:0.337485, y:0.60300124) WP_118077423.1 hypothetical protein [Hungatella hathewayi]
MPKIIFTSRYMKAAPAAQLANYVKYIATREGVEKIDESKRELPATVAQKKLISQLLKDFPDAKNMLEYEDFKIHPTIGTASEFISTVLEWNQDQLSDRENYVDYLANRPRVERVGEHGLFTDVGTPVVISKVQEDVKHHKGPVWTHVVSLRREDAARLGYDSGKQWRELLRSKRAMLSKHMKIDSENLRWYAAFHNESHHPHVHIMVFSAKDNDGYLTEPAIEAMRSELAHSIFRQDFANLYEEQNLARTDLKKEAEQLMKELLSQLEQGVLVNPEIERRICQLADRLQKTKGKKVYGYLKADVKKIVDQIVDELEKEPEVGKLYQTWGEWNNQILQFYSNNPPPLPPLSKQPQFKSIKNMVIAEALQIGSHHFIFDEEPEELEPTELPQEKGLDELLEEAETYETSVEINTPKREAASNTYAGNQSHVTWGDEYREARNCLYGSEEVEPDFARACQLFQQEAEKGNALAMYDLARMFADGLGREADPNAAQNWYAKAIAAFMEAEFSAKERQKSYLQYRIGKMYAAGLGTEQDYGEAAEWFGRAVRQNHKYAQYSLAGLYYRGQGVEQDYRQARNLYRCSAEQENPYAGYELAKMYRDGIGAEPDGQQAATYFEAAFRGFLALESKSHDDKLQYRLGQMFYTGTGTKKEETKAVEFWQKAARLGNANAQYSLASHWLKTGTGDLQQALEWIQKAVEGENTAAMYSLGKLYLEGEMVPPDIKRAIELFEKAAMKGHDYAAYRLGRLYLSGEKIKKNVELAMEWLGQAAGANNLYALYTFGKLFLMGADVPKDIERSIYYFKRAAEGGNEYAEFQLGKLYLLGEDVPKNVEEAITWISSCADRGNQFAQYALGKLYLCGRDVPRDREKAISLLEAAAAQGNIYAQFLLDHLDSFQDPSVFLSATRLLNQLTKIFQEEERRERARHISVDRKMRRKIREKKVAQGHKGDDHEPQELLY
>Desulfitobacterium.WP_018307450 (x:0.31121323, y:0.53437376) WP_018307450.1 hypothetical protein [Desulfitobacterium hafniense]
MARIILKCPYLKGGKKTAAHLNNLVKYIATRDGVEKMESGHKLWHSTKKQKDLIAQILREFPDARDLFEYEDYLKNPNRANASEFITIALEQNLDKISGREKYLDYIANRPRVEKFDSHGLFTAGDVPLVLSQVADEVSGHTGNVWTPIISLRREDAARLGYDNASAWKALLSEKAVELAENLKIHPDHLKWYAAFHNESHHPHIHMVCYSTDPREGYLTKQGIKKMKSSLANEIFRQELIPLYGEKTQRRDDLKEQAAESMRELIRQMKGGVLQSDRMEQLLTHLAERLQMVNGKKQYGYLKADLKNIVDEIVDELAQDSRIAEAYRLWWETRSRIESIYTETPSKPPPLSRCDDFKPIRNMVIQEALLIGSMTFEEPASVETALPEPEDDQEMPSSDMADEKYQEPADDSGERPSSDEASAGKESSDSWWTENYKQAKQYLYGDEDAGILQDLEKAHELFLTEAEADNPLALCDLGRMSADGLGCEANADEAYRWYEKALAVFHAAEEEKPWKYTEYRIGKMYAAGLGTEQDYLQAADWLTLSADENYKYAQYSLGGLYYHGKGVDQDHESAFALYTRSADQSFPYASFELGKMLRDGIGCVKNQQNSDRRFKEAFLGFVSMEEQGHDDKLQYRLGWMLLNGIGTDKNEARAKEYFEKAASVGNPFACYQLAKLILSDEKAQPQEVEKALGYLRKAVDAENPYAAYFLGKLYEKGQHVPQNTAEAVRLYTMSAEQDNDFAAYRLGKLYLGGEGVLKDVESAIRWLTFAADRKNQFAEYALGVLYFKGEDVPKDVPKALEYLKRSAGQGNQFAQYRLGKIYLMGEDMPKDIQTALQFLTAAAEQGNQYAQYTLGKLYLMGKDVPKDKETAVRWFTLSAEQGNIYAQFFLDHMDDFKDPSVLLAGTRLLHHMSRVFADNAPPLKPPGQRTDRKLLRKLREKKQAQGHAGDDHEQTMSL
>Lysinibacillus.WP_049667813 (x:0.7025758, y:0.6160079) WP_049667813.1 sel1 repeat family protein [Lysinibacillus xylanilyticus]
MYGQFLAKQNKERIVSLQKLTQTQDTWFAQNINLIKVEQVQLATLHKILYQVVQGLLKKNQLRHLQIIHPEQAKSVQENVLTLLAEYDDLLRDAIPLPIYIFIWQVSSLEKLSNCIEVVDDVLDILEWYFIHQNEHVEAFDEEDLDHEEIIDLYKDAIEEQDADAQFQLGEYYSAIDGEFFQPEKSVKWFELAASQGNADAQYALGNFYFEGLGVQEDYNRAFILYESAAKQGHPDAANNLADMYFNGEGVPENLVLAKKWFDFAAQQGVAEAMFTLGIIYEKGLGNDKDEEQACRYYRKSAEAGYVEAQYRIGGIYLEGRLGQPKDVNRGLYWYERAAEQYHVDAFYDLGFIWSQGLTGIRNIEKGIHWFKQAALQGDSEAKLQLGHIYNKGEGIARNIKEAIKWYGLAADAGSEEAAILLQELKGI
>Nitrosomonas.WP_074202560 (x:0.63628006, y:0.6243122) WP_074202560.1 hypothetical protein [Nitrosomonas cryotolerans]
MEWFRACLAGILLSVLFVAPVNAQWDEAITTYAAGDYEKALKIIKPLAEKGHTFAQSYLGVMYGKGQGVLQGYKMAAKWYQMAADQGNASAQNNLGLMYGKGEGVLQDYKMAVKWFQMAVDQGYASAQYNLGTMYVDGLGVLQDYKMAAKWFQMAADQGHASAQYNLGVMYEDGQGVSQNYKMAAKWFQMAADQGDASAQYNLGVMYENGQGVSQDYKIAAKWFQMAADRGDASAQYNLGVMYEDGQGVLQDYKIAVKWFQMAADQGDASAQYNLGVMYENGHGVLQDYKMAVKWYQMAADQGDASAQYNLGVMYENGQGVSQDYKIAAKWFQMAADRGDASAQYNLGVMYEDGQGVLQDYKIAVKWFQMAADQGDASAQYNLGVMYENGHGVLQDYKMAVKWYQMAADQGDASAQYNLGLMYANGRGVLLDYKVAVKWYQMAADQGDVVAQHNLGVMYEYGEGVLQDYKMAHMFYNIVASNGTEQARENRDEISVKMTPQQIAEAQEMAREWIEKHEF
>Leminorella.WP_111739788 (x:0.6351219, y:0.8152834) WP_111739788.1 sel1 repeat family protein [Leminorella richardii]
MNKRLLSLFVGGFFWVFAGSVSAQPSLSELEKQASEGNVEAMFHLGQTYDEGRSVPQDYVRALDWYYRAADRGSVDALYRLGVMFEKGLGVPQNLPQAMMWYEQASALGSANAQFSLGIMYDFGRGLPQNYRKAREYYRLAAERGHAMAQFNLASIYDNAQGVPQDYTEAAQWYQKAAEQGIWEAQFNLAGLYFYGEGVKQDYVQSYAWYAAAEAIIGYSEAKVKQKEIEGLLDAKDVERARLLAAEYIKNYTVKNR
>Listeria.WP_060562895 (x:0.33512107, y:0.5112075) WP_060562895.1 hypothetical protein [Listeria monocytogenes]
MPKIIFTSQYMRDAPPTQLENYVKYIGTREGVEKIDDSKLLLPATVKQQQLINQLVRDIPSIKEMLEYNDYCLHSTIGNATEFISLALEQNINLIGKRGNYVDYIANRPRVERIGEHGLFTDAGTPVILSQVQDDVVNHKGAVWTHVISLRREDAARLGYDSGKQWQDLIRSKKAMLSKYMKIDSENLRWYCAFHNESHHPHVHLMVYSAKDNDGYLTEPAIEAMRSEIAHDIFRQDFANIYEQQNEARTLLKQDSATVMEELLRQIALGTCENRVIEEKVLLLSQRLQNTGGKKVYGYLKADVKAIIDQIVDELAKEEQVVKLYTAWGDQQDEILKTYTNKTTPLPPLSQQKQFKSIKNMVITEALKIGSHLFTLEDEIAPEPVPSDEVTPNDDEPLLDDAVFYEPQETADVTFHVGWSDQYKLALQYLYGSDTVEQNFKEAHNLFLLEAERGNALAMHDLGRMFADGLGREIDSNAAYEWYKKALNAFLSAEAEKPKPYIQYRIGKMFAVGLGTEQSYEQAASWFSQSVEKNHKYAEYSLGGLFYRGQGVLQSYETALDLYVRSANQGNPYADYELAKMYRDGVGTQKNTEEADRYFKSAFVGFSSLEAESHEDKLQYRIGQMLYTGTGTKKDIPAAISYFEKSAKLGNVNAQYLLGKLWLETGTGNPMQAVAWIEKTADGGNASAQYTLAKLYHDGIYVEKDMQKALKLFTLSAEQKNEYAAYQLGKLYLRNEEIPKDITTAVKCLTFSSDLGNQFAQYALAKLYLAGEDVQKNISKAIKLFALSAEQKNEYAEYQLGKLYLSVEDVPKDVEAAIRWLTASAEQGNQFAQYALGKLYFFDGDIPRDKEKSLHWLTASAAQGNIYAQFLIDHINEYRSPSVLLAATRLMHRLENLFYEDYRKANGSSAFHIDRKRRRKLQEKKQAGGHARDDHEQQQHQLIL
>Fibrisoma.WP_009280433 (x:0.32957694, y:0.7630512) WP_009280433.1 Sel1 repeat protein [Fibrisoma limi]
MNSYCKYILLVVFLTAGRACLANSPAARSANKACRPDSMVVTENQRLVDEGLRFWERKDYTKAEQCFRKAADKGYSWGQYNLALCYFHGKGASKDLSKAAVLFQLAARQGNTEAQCCLATMYHFGMGIHTNFEQALSWYTLAAKAGNVQAHTYIGSMYQFGQGVQKDYQTAHDWYQKAAQKGCANAMYYLGSLYEGGYGVAKNTKEALTWYRASADQNNAEACYRAFRIYYYELSDAANGYNYLTRAAAQNHVGALYELGETHYLGLLGRPVDRKKARLHYTKAADAGNAMAQMALKVRTFDE
>Orbicella.XP_020603541 (x:0.6641845, y:0.46342668) XP_020603541.1 protein sel-1 homolog 1-like [Orbicella faveolata]
MRVIHSRSAFWTTLAFYSVVILTEKGFGDEFPEKGIDNNPENSIPIPPNEETKVKEVVQVNEPTDQGTLSEQTDNSNLWTEELKKEVQNLETQSEKYAAKQDSHEANQNKVHTKNGQETTSGENVNDVTQSDSPEKTKDENSQENLHVHSSDEHLKEENIKSDEQLGLSETSEQKTETQGKNYQSEDSTNQETKDDGSGSEASQHLEDNEIVYEEIKKENEDLKEEVGQLLYQDAAVLLNQTKPNYKKAYSLLEEAAFTHNYTKAQELVALSYLFGDHLPRNISKAVEILNELASKGSSVGQQTLGFLYATGIGVNSSQAKALVYYMFAALGGDIKALMALGYRYYAGIGVASNCESALTYYRRVSNKVAEDVSLTGGAASQRIRLIDEEEQGGSSAVLDEDLIQYYQFLADKGDVQAQVGLGQLHYQGGRGVDMDHARAFRYLQQAADAGNSNAMAYLGKMYSEGSTAVKQDNKTAFEWFKKAADAGNAIGQSGLGLMYMFGKGVEKNYEKAFQYFKMAAEQGWVDGHLQMGTLYYHGLGVRRDYKMAIKFFNLASQTGHVLAFYNLAVMHASGTGVLRSCNMATDLFKNVAERGRIAQMLMEAHEAYRAGNIDTALLKYAMLAELGYEVAQSNVAFILDHGLTSVILENETFPRALLYWTRAASQGNTAARVKVGDYHYYGYGTEVDYETAAFHYRRASEEQHSAQAMFNLGYMHERGLGMRQDIHLAKRFYDMAAQTNADAQAPVSLALFKLGIFFTWEWIQEVLKHSAFIDVTKPEADLSALTNVAGLTSVILENETFPRALLYWTRAASQGNTAARVKVGDYHYYGYGTEVDYETAAFHYRRASEEQHSAQAMFNLGYMHERGLGMRQDIHLAKRFYDMAAQTNADAQAPVSLALFKLGIFFTWEWIQENYGSLNLSKFTNFVGDDWDIYVMTGLALLLGILLLLRRRQ
>Oceanospirillum.WP_051227535 (x:0.56897753, y:0.5349453) WP_051227535.1 sel1 repeat family protein [Oceanospirillum beijerinckii]
MMNKSLLSFLLITMLFIAGPALSTQGDKALFNRVLQQSKQGDATAQFNLGVMYFNGQGVEQNLQQAHQWWLKSAEQGVVKAQYNVGVLYFNGQGGAKSYEQAMEWLSLAAESGYAEAQSRLGMMFSMGLGSAQSYPKAIEWLEKAAEQGHSRSQLILGGLYFKGDDGQGFNQNLAKAHHWWHQAAEQGIADAQYNVGLMYIRGLSVTQNYQVGADWYRKAASQQHILAQYDLGRLYEQGYGGDQDYIQAAEYYRKAADQQHIDAQYRLGRLYEQGYGVDQDLAAALVWYQKAADKAHIEAQYRLAFSYDRGLGVEQNYVQAAEWYKQVAAEGVLEAQYRLAVMYEKGEGVDVDFIQAAHWYTQAAAQGHLEAQYTLGNWYFQGDKLAPDLGQAHHWWSKAAEHGIAEAQFNLSRLYAEGLYVNQDYGQAAYWLQQAAQQNYIEAQYSLARLYEQGLGVERDFLHAANWYQKAGEQGHIGAQNELGQLYLKAQGLAKDHKQAAQWLQKAAEQGYAQAQFNLGVMYQKGHGVKQDLEQALFWFQKSADQGFVEAQFGLGSLYQKDDGELRDLRKAFFWYEKAANQGNANAQHNLGRIYSLGEGVAQNYQQAFVFFQQAAQQGLAESQYLLGIFFEEGRGTDKNQQQAIEWYKKAADQGHQRARSLYELLTSGQ
>Rhizophagus.XP_025172720 (x:0.54615515, y:0.5148512) XP_025172720.1 hypothetical protein GLOIN_2v1662307, partial [Rhizophagus irregularis DAOM 181602=DAOM 197198]
MLNLANSYRDGKGVEKNFEKSFHWYQKASENGYTDAMLVSAICYKNGEGTEKNLDKAFQWYQKAAENGIKKAMTNLAAFYYSGIGTKKDLEKAFYWCQKAAENGDKVAMFILANRYYNGEKTEKNLEKAFHWCQKAAEKDHIKAMLNLAMCYENGEGTEQNLEKAFHWCQKAAEKDHIKAMYNLAIYYENGEGTEKNLEKAFQWYQKAAENDNENAMFCLASMYYNGEGIEKNLEKAFQWYQKAAENDDESAMFLIADMYYNGEGTEKNLEKALHWYQKAAENGIKEAMFYLANMYYSGKGTDINLEKAFQWYQKAVENGIKEAIFYLANMYYNGKGTEKNLKRAFHWFQKAAENGMEEAIYVLAMCCADGEGTDINLEKAFYWYQKAAENGNNEAMFNLATYYKDGKGTDMNLEKAFYWYQKAAESGINEAMNNLAAYYYSGIGTKKNLEKALHWYQKAAENGNEIAMFKLAMYYENGEGVEKNLEKTFYWYQKAAENGIKEAMFNLAICYDIGKGIEKNIEKAFHWYQKATGENGIKEAMLNLAYCYYNGEGTEKNLEKAFYWYQRSAEN
>Acidithiobacillus.WP_065973898 (x:0.57687885, y:0.60057265) WP_065973898.1 hypothetical protein [Acidithiobacillus thiooxidans]
MKVRIVVPLVLMGLFSADSAYAMTNVQAKQLEIAAFKGNTLDLDKLNAAAKSGDAAAQTWLGTYWYTKRDDAKAHYWYEKAADQGFARAENNLGDYYLYGQGVPQGYAKAHYWYEKAADQGLARGEFNLGFIYYLKYKYVPSEYAKSIYWWKKAAAQKDAKAETALGLVYYRGQGVPQSYAKSIYWYEKAADQGLANAENNLGYAYANGLGVPQDYAKSIYWYEKAADQGIVTAENNLGVAYRKGRGAPQDYAKADYWFEKAADQGNAGAENKLGDAYYYGQGVPKDYAKANYWYEKAADQGNAGGELNLGYAYYFARGVPQDYAKANYWYEKAADQGNADAEFDLGNAYYFARGVPQDYAKANYWYEKAADQGDADAEYDLGNAYLKGQGVPQDYAKAKYWFKKAAAQGGRIGREAQHNIEVVEIRDSRHVTTVKMTTTRSALVRQEEATNSGPDTGRFTTDCNNMSCVRHYSNGAVIHFTACMNPADMEPMDNAPVVDGQGACSGTDAEGNFYGMGSVN
>Carica.XP_021909320 (x:0.5545818, y:0.37457156) XP_021909320.1 ERAD-associated E3 ubiquitin-protein ligase component HRD3A [Carica papaya]
MRRLKHKQLVIFLLILSLYPLSIHARPFVLVLSQDDLKDAAAPSEDEAGANAVPTDSEWDEFGESDTKTEEELDPGSWRPILEPDSSSSESEHEAGSYLSGVSRMLNAASNGEVRMMVEAASEIEAVATSGDPHSQSVMGLLYGSGLMRERDKAKAFLYHYFAAEGGNMQSKMALAYTYSRQDMHDKAVKLYAELAEVAVNSFLISKDSPVIEPVRIHSGAEENKEALRKSRGEEDEDFQILEYQALRGNAGAMYKIGLFYYFGLRGLKRDHTKALTWFLRAVEKGEPRSMELLGEIYARGAGVERNYTKALEWLTLASKQQLYSAYNGMGYLYVKGYGVEKKNYTKAKEYFEKAADNEEPGGHYNLGVMYLKGIGVKRDVKLACKFFIVAANAGQPKAFYQLAKMFHTGVGLKKNLPMATALYKLVAERGPWSSLSRWALESYLKGDVGKAFLSYSRMAELGYEVAQSNAAWILDKYGERSMCMGESNFCTDAERHQRAHSLWWQASEQGNEHAALLIGDAYYYGRGTERDYIRAAEAYMHAKSQSNAQAMFNLGYMHEHGHGLPFDLHLAKRYYDQALENDPAAKLPVALALTSLWIRKNYADTFLVHVIDSLPEVYPRLEAWVEDVLLEEGNATILTLVVCLLTVLYLRERQRRNAVAPAGDAEVRHHQPDEHVGFAPN
>Devosia.WP_082201847 (x:0.52734953, y:0.8668954) WP_082201847.1 hypothetical protein [Devosia sp. H5989]
MPAATRCGWPIRRSRRHHLSCPCISRRANSSPPRVSCRRSCRHSANERFDFPRSAIASSAWGSIWGIVVFRTGLFLSASALCLLVLSPALAVEKSKDANPSMSVSFPSSGKDKTPSKPQTPPAKAEVSVDDLLDEADKYYDGNGVAQDYDRAFELYSQAAEQGDGYGLDMVGLMYDLGLSVKEDPKTAMEWYRKAADAGFYTAMVNMGTLYEEGRGVQKDYAEAVGWYRKAADQGNLRGQYYMGDMYLDGRGVEKDYEEAVSWYQKAVDGGYADAYWALSLRYVYGQGVAKDTYKAADLAYYALTHGVKAAKDNLRDARNKDVSRNFLRRVQELLAADGYYDGKVDGNFGPQTRDAIDAAFGTAN
>Rhizophagus.XP_025167972 (x:0.37083805, y:0.6629762) XP_025167972.1 hypothetical protein GLOIN_2v1787022, partial [Rhizophagus irregularis DAOM 181602=DAOM 197198]
NSYYNGEETEKNLEKAFYWYQKAAENGIKEAIFNLAIFYENGEGTEKNLKEAFYWYQKAAEKDHINAMFNLANSYYNGKGTEKNLEKAFYWYQKAAENGDESAMFNLANSYYNGKGTEKNLERAFCWFQRAAEIGVKEAMNNSAMCYENGEGTEKNLEKAFYWYQKAAESGYTNAGLNLPKYYENEKGIKEELENSYTDIKFNLANNYYGEKKAEKNLEETIYLTNSYYNGEETEKNLKETFYWYRKGAENGDERAMFNLANSYYNGKGIEKDLNKAFYWYRKAAENGNKEAINNLAMCYENGEGTEKNLEKAYYWHQKAAENRDEKTLTSNSYYNEKGKAAENSDEKTLTSNRGFSEIHKAIWLNGPIFS
>Phytophthora.XP_009519933 (x:0.25857073, y:0.66420084) XP_009519933.1 hypothetical protein PHYSODRAFT_311534 [Phytophthora sojae]
MGYLGVAAHANIADAQYLLGSLLLNEDEEEEEEEEDEAQRKNKELIRDAEANRQRSGRSDDPQNIKDIRKSARAAYKQYLMEQKRKKQAKAARAAGAASVVQHATTSELDRAFGKTVELLLDPQSKLEPLLENGDDDHAEKTQLDSTKSVEWLRRAADNSNRDAHVQLGNLCLSHDPPMALEASAWYTRVTKDENPHPDALYNLGVMLFEGVQHAEPPFPGNKSASIPFFTRAAEVGDVSAQFFMGILLHQGDKDLEIQPNFQSGLMLIETAANKGHPGALFYLAQLYRSGDDANKFPANHNKFLEHLDKAMQAGEADAYFCMADIYFHGSDGFEQDHEQARGFYMAAAEQGHADAFCCLGAIYYNGIGVEQDFEKAFLYYQEAADRDSMEAWKNLAEMYTVGRGVPRNEATANAIIKMLKKAPIARNLVYHVDAGTEQVLYLKGFNLDGAKLSYTITSLPLNGEIYQLSDIYSEYGYDPKRAASPITTVPAKVTGSSNRIVFLRPPFGGPRRDSKYAEFRYTVTDGATTSSEGIVVITTSDPLVSSTFDLDVDNWGILSNGAGVDSQPHFQPMSRGVQLSYYIYGLDAVIHRRDDTGDDSMLWYFTAPPKFLGNQWAAYGGSLDFVLSSAEGSFDAANLNLAGSGHLVELECATCAQYAGITLAMPLSPVFSYDGTTTQFSLPLNELAGWVKDPKNIILPWGAPLQCEFVSVLSGLSAIRILGDFTRGYESVALDTVTLRHGPGQPVKCYS
>Durio.XP_022725916 (x:0.50823146, y:0.41646034) XP_022725916.1 ERAD-associated E3 ubiquitin-protein ligase component HRD3A-like [Durio zibethinus]
MHPRCHHSTLRLLLFLLLFSLFPLSLLARPFVLVLSQDDLKDAQNDDASPLDSDSSWDDDDFGGTHIKPDDELDPGSWRRLFEPTTITISTTDDSTLASYYAAVDKMISASTNGDARAMEEAAAEIETAANMVGEPHARSVLGFLYGMGMMRERNKAKAFLNHCFAAEGGSAQSMMALAYTYSRQDMYEKAVKLYAELAEIAVNSFLISKDSPVIEPIRIHNGAEENKEALKKSRGEDDEDFQILEYQAQKGNAGAMYKMGLFYYFGLRGLRRDHAKALMWFLKAVDKGEPRSMELLGEIYARGAGVERNYTKALDWLSLASKQGLYSAYNGMGYLYVKGYGVEKKNYTKAKEYFEKAADNEDAGGHYNLGVMYLKGIGVKKDVKIACKCFIVAANAGQPKAFYQLAKMFHTGVGLKKNLPMATALYKLVAERGPWSSLSRWALESYLKGDVGKAFLLYSRMAELGYEIAQSNAAWILDEYGERSMCMGESGLCTGAERHQRAHSLWWQASEQGNEHAALLIGDAYYYGRGTVRDYERAAEAYIHAKSQSNAQAMFNLGYMHEHGQGLPFDLHLAKRYYDQALEIDPAAKLPVTLALTSLWIRKNYADSFLVHLIDSLPEVYPRVEAWVENVIMEEGNATILTLFVCLLTVLYLRERQRRHAVADAGAHQPNEHVVPPAH
>Cloacibacillus.WP_066744337 (x:0.53069574, y:0.72868145) WP_066744337.1 hypothetical protein [Cloacibacillus porcorum]
MRLDVKKTIFAIVFVLCFFVSIFFFTQDSKNTSYEKAVSLYGNGDYYRAFKIFKKVANDGDANAMYDLGTMYEKGEGISQNYEEALKWFKKAVEAGNADAIYHMKALELFARATNEGDVIAMYILGNMYKNGDGMPQDYQESMKWFKKAADAGNSDAMFGIGLMYNNGEGVTQDYKNAMKWFKKAADAGNSDAMFGIGFMYNNGEGVTQDYKNAMKWYKKAADAGNANAMNNIGIMYNNGAGITQDYKNAMKWYKKAADAGNANAMNNIGIMYKNGEGVTRDYKNAMKWYKKAANIGNDNAMNNIGIMYNNGEGVTRDYKNAMKWYKKAADAGNVYAMNNIGRMYHHGYGVPQDYDEARRWYKAALDKDKNNQTAINELAKLPPDKELQEMIIKNLKNTRFSDNGASLGELADNTLKQAKWKYERKDLNGFEVISLKGYYETVLHGVAKIKVYFYVKWSDKRGQYWPIQVFHTINDEFRPNAGFPTWMEYELDL
>Olea.XP_022850371 (x:0.4968377, y:0.39989984) XP_022850371.1 ERAD-associated E3 ubiquitin-protein ligase component HRD3A-like isoform X1 [Olea europaea var. sylvestris]
MKLYFVFLLIAVLPIPLYARSMVLLLPFDDLSDAVSAPDDDDGSYSDSDEFHGSEPDYDTIVDPGSWSDILESPACVNGTSIINNEDNKDYDRVYCEGMRKMLEAGSGGGYRVMEEAVSEIEAAAAAGNPHAQSVIGFWYNMGMTREMSQAKAFLYHSFAADGGNLQSKMALAYTYYRQEMHDKAVNLYAELAEVAVNSFPILKDSLIETIRIHDGPEENKEALRKSKGEEDEDFQILEYQARKGDAEAMYQVGIFYYFGLRGVRSDHAKALRWFLKAVQKGEPRSMELLGEIYTSGVGFYKNYTKALEWLTLASERKLYSAYNGMGYLYVKGYGVEKNYTKAKEYFEKAADKKEPGGFYNLGVIYLKGLGVKRDLKIARRYILAAVKAGQPKAFYQLAKMLHSGVGMKKNLPTAIKLYKIVAECGPWTSLSRWAIESYLKGDVSMSFLLYSRMAEMGYEVAQSNAAWILDKYGEHVMCMGESGMCTDAERHQRVHSLWWQASEQGNEQAALLIGDAYYYGRGTERDYVRAAEAYMQAKSQLNAQAIFNLGYMHEHGLGVPFDLHLAKRYYDQALEVEPAAKLPVTLALASLWMRKNYANGFMISMIDGLPEVFPKVEAWVKDVIMEEGNATILTLFVCLLAILFLRERQRRHAAAGDMALPPQPLR
>Helicobacter.WP_104641167 (x:0.37405682, y:0.8797391) WP_104641167.1 sel1 repeat family protein [Helicobacter bizzozeronii]
MTRVTRNILRIVLIFLCCLGSVSAENTKAQQIKQYLSIANKAYDQNDYDKALAYFQKAADLGSAKGYIGLGNLYSVFDSWFREFAKALFYYKKAADLGDVEAYWYLGDLYESGECYRSECNVEPDYQKALQYYKKAGDMGYAEGYSSVGVMYSNGDHYKGIPTDYTKARQYFQKAINMGDSYAYYGLADMYEHGTGVKPDKEKARQYYQKACAMGVDISCQALEDLEHKD
>Marivivens.WP_083603672 (x:0.784774, y:0.64276046) WP_083603672.1 sel1 repeat family protein [Marivivens sp. JLT3646]
MSAIVKWAIERLGFASMNRPLSEALRAVLTTAFLILGGPSMAQETTLDAYQALRAGDVDRATSILLVRVAQNDPQAMMLLSDMYMFGQGVERDINQAVTLIQDSAKLGYIPAQHSMAWFFIKGQFFDQNLERGLEILTYTADAGYPPAQHDVGMMYAFGDYFPEDISRGLEYLEKAAEQGVSNALLTLAVLYSQDSRVGSDGNKALLYNRRAAEGGNPRGYFNIGVMYDKAQSVPMDLGAAAYWYEKAAELGVLEAAVNLGALYFNGRGVPRDLEKTKHWYQFAAERGDPMALSNLGQMHANGDGFEKNLNVALKLYFLSQASGGTGVEGAIENLVASLPAEAVERAREQATECLERNYQGCLN
>Clostridium.WP_117796138 (x:0.33287686, y:0.4644147) WP_117796138.1 sel1 repeat family protein [Clostridium sp. AF12-41]
MTGLCEKGADQIWKQCNDAMYAQGVTWLEEAAYAGDAEAWFFLGHCYSWGDGAVGFNEKKAYECYLRGASAGSARAVLGALRAGQYDEQMKQSARYSIEESYRQVRDAAEMGDVYAAWQMGEAVEWEDLVDYMPKTESAREQCLFWYERAADGGIIPAMVKMGKCCQNGTYREKDEKEALRWANQCAASGEVWGLFQMGEHYRQEEDWEAAFQYDYAAAKQGSSRAMLYLGQMYLNGQGTERDIQAAVQALEGAAARNEAESFEELGNLFYQDELVERDDEKAFYWYGKAYAAGIKEAALPLARLYLRPSDEQDTVRAEKLLREAAGIETDGQASLALGNIYRDGLNGEIDMKQAVSWYEKGASQGNPECMEILGCLYFQGEEGVDRDYAKAFEWLNRCEEAGSLQSASKLGYLYMKGEGCTADENKAKELFERAAQTECDGYALYELGFIYERKNESPEDLERAAQCYQKAIEMGNESASRRFSHFKKGLFGRWKITY
>Geobacter.WP_012646038 (x:0.61216694, y:0.5955065) WP_012646038.1 hypothetical protein [Geobacter daltonii]
MVRHKNIVALSILFCIVSATAARADYESGLRAYNDGDFATAMREFRTDGSPKALYQIGLMYAEGKGVRKPNPTEGMKWYRKAADQGFVKAQYALGLLYALGEGTLTNRKEAARWYRKAADQGHVTAQYNLAQMYSRGDGVKQDEAEAFKWYRKAAEQGHGTAQLTIAQLYDKGLGVAPDKKEAARWYLKAAEQGKPAAQFAVATMYEKGEGVEADKKEALKWFRRAAEQKHAKAQFKVGFYYDRDDSGAEGKKEAVKWYRRAAESGVSEAQFNLGILYYYGRGIERNKKEAVKWFRKAAGQGDSDAQFNLGHMYDQGDGIKQDWKEAVKWYRKSADQGFDQAQFSLGLMYFHGHGVKQNRREAIKWFVKAAEQGSEEAIRTLEALGRHAPLQAH
>Lysinibacillus.WP_053594852 (x:0.781967, y:0.60007113) WP_053594852.1 sel1 repeat family protein [Lysinibacillus sp. FJAT-14222]
MGNFLAKQNKERIESLQKLTQTQGTWFAQNGKLITVGEVQLTALHKILHEVVRGLLKKKQQRHLQIIHPEQAQSVQENVLTLLAEYDDLLREAIPLPIYILIWQISSLEKLANCVEVVDDVLDILEWYFIHQDEQVEAFDEEDLDHEVIIDLYKDAIEEQDADAQFQLGEYYSAIDGTHFQPEKSIKWFKLAATQGNADAQYALGNFYFEGIGVQENYNRAFSLYESAAKQGHPDASNNLADMYFNGEGVPENLVLAKKWFDVAAQQGVAEAMFTLGIIYEQGLGIDNDEEQACSCYKKSAEAGYVEAQYRLGGIYLEGRLGQTKDVNRGLYWYERAAEQYHVDAFYDLGFIWSQGLTGIRNIEKGIHWFKQAALQGDSEAKLQLGHIYNKGEGIARNIKEAIKWYGLAADAGNEEAAILLQELKGM
>Ralstonia.WP_024977022 (x:0.76845753, y:0.79796416) WP_024977022.1 sel1 repeat family protein [Ralstonia pickettii]
MSRQVRRRSPRMLQALLVLAMGVAMSLAAAATSPADTQGDAAALTQIAIAHYEKNDFGHAFDEFAEAAQRGNRLAQFNYAMMLMRGEGTVARPEEAVKWLRRAADNQMTHAQFAYGELFERGELVPRSLEEANKWYERAAAGGHVEAQRALATNYFTGRGVPRDYGRAFSWYKKAAEGGDGPSQYIVGSYYERGEPGVVPQDIELAKKWYGRAAAQGDVGALGKLRELVEKTYRAKHGDPPTTARQSM
>Marasmitruncus.WP_101910038 (x:0.30720136, y:0.52685684) WP_101910038.1 hypothetical protein [Marasmitruncus massiliensis]
MARIILKCPYLKGGEKNAAHLNNLVKYIATRDGVDKIKSGRELWHATKKQQALVGEILREFPDTRELFEYEDYLAYSNRENASEFITIALEQQLDKIGDREKYLDYIANRPRVEKFDSHGLFTGGDDPLVLNQVADELSVYTGNVWMPIISLRREDASRLGYDNALAWKALLSSKALEIAENLKIHPDHLKWYAAFHNESHHPHVHMLCYSTDPKEGYLTRQGIKKMKSSLANDIFRQELIPLYGEKSQRRDDLKERAAESLRELIRQMKGGVLQSDRMEQLITHLAERLQTVGGKKQYGYLKAELKNIVDEIVDELAQDSRVAEAYRLWWETRGRIESIYTETPSEPPTLSRCDDFKPIRNMVIQETLRLGTMTFEEPASVETAPPEPENDLEIPSADTEDEEDREPANDEERSTREKTPDGKESSDSWWSDNYKQAKQYLYGDEDAGIPQDFEKARELFLAEADADNPLALYDLGRMTADGLGCEADAGEAYRWYEKALAVFHAAEEEKPWKYTEYRIGKMVAAGLGTEQDYLQAADWLTLSADENYKYAQYSLGGLYYHGKGVEQDHETAFALYTRSADQSFPYASFELGKMLRDGIGCEKNQQDSDRRFNEAFLGFVSMEEQRHDDKLQYRLGWMLLNGVGTDKDETKAKEYFEKAASVGNLFACFQLAKLILSDEKAQPQDVEKALGYLRKAVEAENPYAAYFLGKLYEKGQHVPQNTAEAIRLYTLSAEQDNDFAAYRLGKLYLGGEGVLKDVESAVRWLTFAADRKNQFAEYALGVLYFKGEDVPKDISKALEYLKRSAGQGNQFAQYRLGKIYLMGEDVSKDVQAALGFLTAAAEQGNQYAQYTLGKLCLMGKDVPKDKDTAVRWFTLSAAQGNIYAQFFLDHMDSFKDPSVLLAGTRLLNHMSRIFSDNTPPLKPPGPRIDRKRRLKLNEKKRAAGHAQGDHEQTMSL
>Arachis.XP_016190777 (x:0.5951333, y:0.38472816) XP_016190777.1 ERAD-associated E3 ubiquitin-protein ligase component HRD3A [Arachis ipaensis]
MMRGRSRSVLLCVCVVIGILCVFPITLRARPFVLVLSQEDFKDAPADDSSAAADPESSADWDDFGDSDPHKSEHELDPDSWRPIFEPDFPLSPNPPSDSEALYYSGISKIMSAATSADVRLSEEGAAEIEAAAESGYPGAQSVLGFLSGMGLLRERSKSKAFLYHHFASDGGNMQSKMALAYIYTRQDMFEKAVKIYAELAEVAVNSFLISKDSPVIEPIRLHNGAEENKEALRKSKGEEDEDFQILEYQAQKGNAGAMYKVGLFYYFGLRGLRRDHSKALSWFLKAVEKGEPRSMELLGEIYARGAGVERNYTKALEWLTLASKQQLYSAYNGMGYLYVKGYGVDKKNYTKAKEYFEKAADNDEVGGHYNLGVMYLKGIGVKRDVKLACKFFIVAANHGQPKAFYQLAKIFHIGVGFKKNIPLATALYKLVAERGPWSSLSRWALESYLKGDVGKAFLLYSRMAELGYEVAQSNAAWILDKYGERSMCLGESGFCTDAERHQRAHSLWWQASEQGNEHAALLIGDAYYYGRGTARDYERAAEAYMHAKSQSNAQAMFNLGYMYEHGQGLPFDLHLAKRYYDEALEHDPAAKLPVTLALTSLWVRKNYADGFLVHLIDSLPEVYPKLEAWVENVLLEEGNATILTLFACLLTVLYLRERQRRQGAVLAGEVAQQNHPNDIRVPAPN
>Helicobacter.WP_104709179 (x:0.5239163, y:0.79851663) WP_104709179.1 sel1 repeat family protein [Helicobacter felis]
MSVGLCYAEDDKAQEFLWKAGDYYYKKDYAKAFENFKKATELGDANGYYGLGLLYESGQGVDKDDRKALEYYQKAAEGGVAEAYLNLASMYHDGQGVNKDYAKALEYFQKAAKSGEAGAYYGLGVMYGEGQGTVKDYKKALEYYQKAAEGGVAAASLNLGVMYYKGEGVKQNYSKALEYYQKAANAGIALAHNNLGVMYEYGEGVGKDKEMAYEYYKKACKMGEELGCKNAKSLLGD
>Aliiarcobacter.WP_051488760 (x:0.6718397, y:0.69651747) WP_051488760.1 sel1 repeat family protein [Aliiarcobacter lanthieri]
MFKKLILCLGLFATLLFGETFKDGLDAYQKGDFKISFNIWQDLASKGDALSQNYLGYMYEKGIGVKQDYKKAIEWYEKAANQGYEHAQFTLGLMYGNGQGVNKDYKKAKEFYEKAANQGLQEAQFYLAMMYEEGQGINKDYKKAIEWYEKSANQGFVVSQFNLGYMYERGQGVKKDYKKAIEWYEKAVAQGFSTAYNNIGYMYERGQGVKEDYKKAKELYEKAANEGIVEAQNNLGLLYENGKGVSQDKKIAKAWFAKACKSGYQDSCYNYKILDQQGY
>Ipomoea.XP_019170185 (x:0.5373808, y:0.40981835) XP_019170185.1 PREDICTED: ERAD-associated E3 ubiquitin-protein ligase component HRD3A [Ipomoea nil]
MRNRKIRYFFLLLAVVFPVATLARQFVLVISQDDIKDLGTDATAAAETDSTEPGFDDFIDSDAKPDHELDPGSWSPIFEPGTDPVNQDEQEAAYYKAVRKIVTASSRGDARGMEEAASQMEAASAAGHAHAQSVMGFLYGMGMVRERNKAKSFLFHHFASEGGNMQSKMALAYAYTRQEMHDKAVTLYAELAEVAINSFLISKDSPVIEPVRIHTGTEENKDALRKSRGEEDEDFQILEYQAQKGNAGAMYKIGIFYYFGLRGVRRDHVKALSWFLKAVDKGEPRSMELLGEIYVRGAGVERNYTKALEWLSLASKQQLYSAYNGMGYLYVKGFGVEKNYTQAKEYFEKAADNDEPGGFYNLGVMYLKGIGVKRDLKLAGKYFILAANVGQPKAFYQLAKMFHTGLGLKKNVPMATALYKLVAERGPWSSLSRWALESYLKGDVGKAFLLYSRMAELGYEVAQSNAAWILDKYGPRSMCMGGSGICTDAERHQRSHALWWQASEQGNEHAALLIGDAYYYGRGTERDYERAAEAYMHAKSQSNAQAMFNLGYMHEHGQGLPFDLHLAKRYYDQALDNDAAAKLPVTLALASLWIRMNYADSFMVDMIDSLLEVYPKLETWVEDVLMEEGNATILTLIVCLLTVLYLRERQRRHAAAAAFVGEAPPPHQPDEQDMPIVN
>Clostridiales.WP_034421000 (x:0.518922, y:0.90868026) WP_034421000.1 sel1 repeat family protein [Clostridiales bacterium DRI-13]
MPRIIFKYRYLKNAPKAHLVNLVEYVATREGVEKVSDSSRLLPATKNQQQLISEILKTLPETSDLFEYEDYLNNPTRENASEFISIALENNLDLIGKKKNFVEYIANRPRVEKIGSHGLFTDEGVPVVLSKVAEEVSNHPGNVWTNIVSLRREDAERLGYDCAKSWQDLIRAQRNVIAENMKIAPENLRWYAAFHNESHHPHIHLIAYSINPKEAYVTKQGIENMRGSLAREIFRQDLMQIYEKQTERRNALNRQSRVTMQDIIAQIRSGICENKNIEELIAYLVEKLKHTSGKKQYGYLKAPLKALVNQIVDELAKDERVAELYSSWYEMRNEVLSTYADKLPLPLPLSQQKEFKSIKNMVIAEALNIGSHHFTFEPDEEQDISIEDDGDITAATTYFEKSAKLGNVNAQYMPGRIYLKSDSEHENIEKALQWLGKAADNENALAQYAMGKLYLTGNHLEKDAVKAVELFTKSAEQGNQYAQYALGKLYLLGHDVRQDKETAVYWLSAATAQGNIYAKYLLERMDSFKDPSILLAATRLMHHLGNIFREEYQKAFGNPLVHVDRKLRKKIMEKKLSQGHAYNDHAPHQSY
>Asticcacaulis.WP_018081190 (x:0.7592958, y:0.65271556) WP_018081190.1 sel1 repeat family protein [Asticcacaulis benevestitus]
MKHLKIQAAGWAVLSVILLGAPAMAEDSADKRTVAELQTAAQGGDITATRALGILYYEGKAVTADYPKAFAFFKTGADKGDARSQYYLGLMYSNGEGVPKDDKTAFAWALKAAQQGDSKGQNLLGYFYRYGEGVEKDEAKGLEWLRKAAEQGLGNAQETLGYLYLVGESGLTKDEKQAFEWYKKAADGGDDSARRQVAFMLLTGKGTVKDTKAGLDRLKENAREKSTGVTSLGLVYLNGIGVPADYGKALTYLTQAANEGDAYGQYKLGAMYENAMGVKQNRIEAMKWYLLAAAQDDDDAIAALDFIGKQMSGGDKTKAKALAKAFKPVPHTAPAT
>Neisseria.WP_107723955 (x:0.57360774, y:0.7568957) WP_107723955.1 sel1 repeat family protein [Neisseria subflava]
MNKLLKKMMVALLSLGLVQAVWADNVPDFKKTLQAAEQGYAKAQFNLGLMYYNGQGVRQDYTQAVQWYRKAAEQGDAKAQYNLGVMYDNGQGVRQDDAQAVQWYRKAAEQGYVKAQYNLGVMYDNGQGVRQDDAQAVQWYRKAAEQGDAEAQYNLGVMYYDGQGVRKNYVEAVKWYRKAAEQGYAKAQYNLGVAYEKGKGVRQDYTQAVQWYRKAAEQGYADAQSNLGVMYEEGQGASQDYAQAVQWYRKAAEQGLAEAQYNLGVMYAKGEGVRQNYKITKEWFGKACNNGLQRGCDAYRILNQAGY
>Citrobacter.WP_008785577 (x:0.7280364, y:0.5892806) WP_008785577.1 sel1 repeat family protein [Citrobacter portucalensis]
MNIRPLLAFTFIGILWGAGSSQGQAKEWNKEPVAVLQQGAEAGDAQAQFVLATVYLKGKEVEQNFSKVSEWLTKSAEQGNASAQHLLALMYYEGKGGLKDDKKAAEWFSKAAAQGNVDAQYYLGVLYFEGKGVQQNDKKAVEWLTRAAEQGNLDARYLLALVYFDGEGARWYDGKVIEWFDNEVGKGNKQAVEWLSIAAERGNYHAIEWLHRAVEKGNPDAKRFLESKASLLEGYNTVKSLSKAAERGDAKAQGLLGRKYFEGDGVGLDTDKAFALFKQSASKGDALGQSMLGAMYYLGEGVGVAQDHKKAFELFNQAALQGDMLAQGMLGMMYAKGEGTAQDSKKAVEWLEKAAAQGDAGSQKDLGLMYLEGNGVAQDDKKAAEWFEQAARKGNAEAQGMLGTMYLEGKGVTQDYAQAYIWSAVAFANGNSDAQNGLDIAQKNLNPTALKEADDKARRYFEQHRNQSAL
>Commensalibacter.WP_110438234 (x:0.42027798, y:0.59535134) WP_110438234.1 sel1 repeat family protein [Commensalibacter sp. ESL0284]
MIFFIIILLCTGFIALFYIINKSNNKKNHRIQIETSPAIRNNPVDIGLMYFNGDGVSQNYKQALEYFEKAAASGYAQGILYKAIIYYEGLGVKADVEKAFELFEIAAQKGNTKAMMILGQIYMDAQIVEQNYQKANEYFLMAARQGEGEALFNLGLIYLDGKGVDKDYSKARVYFEQAAQKGNMEAKTNLAFIYMNGQGVSRDLEKAREYFELSANQGDRKAEYNLALMYWNGEGGEKNTNKARGYFEKAAYQDDVEAQYFVANLYFTGNTVELDYKRAFSFYNKAAMQGYVKAQFMLGQMYEEGKGVLQNIDKAVYWYEQAADQNDMNAQYNLGYLYLTGKTSRINLQKAYDYFKKAAEQGYVLAQFNLGVMYYKGDGVIQDNHKAAAWFQKAADQNHKKSQLILGKMYLEGRGIPHDHQKGMELIRLSET
>Desulfovibrio.WP_051460838 (x:0.7703172, y:0.8796039) WP_051460838.1 hypothetical protein [Desulfovibrio magneticus]
MSGSAQRRGPLRRTACRAALALALVVWPSLVRADFDDALRAYERGDNAAVLRELKPLLASGSPPAFWLMGRMRQAGRGGPADAAEAARWYRKAAEGGNLPAMLSLGELYLRGQGVAQSDGQAGDWFKKAAAKGSAHGLCLLGLMRLEGRLGPASDGPAYLRRAVAAGSPEAALALGELYLAGRLVPRDPGQAYRLALTGEGLVKANGEVKSRLAALAAAAAKELPAATALALRAKTQPDKPPAAGPPEGRIRTGTGFVVSRLGHVLTNAHVAMGCGRIDAVIDGRPVAATPVRFDPANDLALLKLAVAPSRALTFREGNDLAPQTPVFAAGYPGERARTGRLRITSGRTRELAAGVGDGKGVAVSAEVLPGNSGGPLLDASGRVAGVVRARRDTDAVRERVGDGVADVGFAVPLAEVKAFLARGQTPIVTAPSGQILDEAALARELSGVVVPLFCRPGR
>Devosia.WP_092425215 (x:0.6154372, y:0.87321466) WP_092425215.1 hypothetical protein [Devosia crocina]
MARAYSQSDYAEARDPGAGDWQALRGELVALLDQVESRFGSTETTRGPGSGVASRVRHLRDQVSAPDTSNRRREALRTVKRAVDRFSQPEEQERDEDDLASAIAQIRSRQGPATISVLDRRATDAPEFRELSHLVSGIGDRLGRLEGQLRGARSGADEVNEIAGQVEQLTQVVELLAGAVGETGQVKRLESQIAALGAMIEKGPKVDLGAVNARLDDVSNTVAKLAELQAQQMEREILREDRAEARLEAESGEAIQPTIEAIETNVRSVYDRMDAIERNMSLSAGEFDRLSSQLAAITAAIRDTADKPEVLVARIDALAEHLRSVEGGDAHVAALKGDIASLQQSVLETMEPRFQRLETQIEELSNKVQPVDTSAVEGQLKRLMERMDEAGSQLDGLARLYHDAGGKPDFETLATLVAERTSDAVSRKAAAPVAMFGPDSLKTIEDRISSLVRSVSKGPDAETLANLVAEKTSAAVAKSGTPAPAFHPEGFEALEKRMVAVFNTAGKDTAERLARLESALAARTQTPAAQSEAPVAAPAPVKSRIVETAEPEPTARLDKILDSLNGTRRNDAMPANPGEDAPLIDRGFGDAPKPSAAPAPARTEQVAPKPVAEDRPAFDPHKVDRPPRPQSSFASPEKESFAVPQRAEQAPEVEAPAPNTSTFVAAARRAQRARQEQEAVDPAAGSLIGRALSRVRPQAQGDVASAETAPGEAKAKPERKRGKAAVQAPLPPEEIEAAGEGNPGFLTRYRRPLLLGAALVVVSMLTLNLVLQRLSSERPVPPEAQTTAPAPAPTDIPVSPVPADQVSELVAPRVIDMVDYVAAGSINPGAPMNFARSNDQAIPPALFAAAEVANVGDGAGLDEAAPLTENAAVETFELPPEALGPLALRQAAADGDARAQFEVAAIFTEGQSVPANVEEAAKWYERSAAQGFVPAQYRLGNIYETGTGVEKDLDVARLWYQRAAEAGNRMAMHNLAALYASGALGEQQFEPAAEWFAQAADHGMTDSQFNLGMLYARGLGIAQDFEQSYKWFSLAARSGDTDAAKARDDIAKSLSAEAVNRLAAEVGTWTSEPIQLEANFAPIGTWMENFDPGEPIANKEVITRVQQVLTRLGFDIGTPDGVAGPKTAEAVKSFERDTGMSESGKINPRLLAVLGSQPV
>Helicobacter.WP_104696015 (x:0.41427797, y:0.88193053) WP_104696015.1 sel1 repeat family protein [Helicobacter salomonis]
MTRTAKHILKIAFISLCCVASLFAHDNQTKAQQIKQYLSIANKAYHRKDYDKAFAYFQKAADLGSVKGYIGLGDLYSDYDSGFSDYSQALFYYKKARDLGDAEAYFSLGYLYESGGDCDRFECAVKPDYAKALQYYKKAGDMGYAAGYLDAGLMYEGDEGIPKDYAKAKQYYKKAANMGSADAYYGLARLYRSGRGVEHNEKKARQYYQKACNMGSKSACGFLEDLKHNKD
>Pedobacter.WP_116251871 (x:0.13511845, y:0.57854474) WP_116251871.1 sel1 repeat family protein [Pedobacter sp. OV280]
MKKIILLVLLFGNIISCFAQTLSGLYRNDGKSTGSYYTKINWSVSYRFEERNGNFYIKFYSPKISVPNYALYHDEFNKEYSLSDIGLPAWPKERQLPFAMSVKINVSDGYTNYDIASSCDADFTCEESYIVSKANVKNANMGNLRVTSVTYFRANLGGEPAVDEILKNRRKLAGRTAQNKSANSSSDNETSSSNASSEKSSAESTSSSSGVTIYNNIFAAENARKNNEQQAVTNVVTEIFNLFKPSPEEERRRSAAIDAAYERSEGERELLRKNKRESFNTIYLPLKEQAIKGDEQSQMLYYFALLGLNEFYNVNYEHPFWEWIPQAVANNNADAMLEYALWMASEPPAGEKNRVAPLQIGYDFTKAVPILEKAAALGSTDAMIQLAHWYDRATYTVLPYMVATYRGAKVIYGGNNAALALKWFKQAADAGCPNAAYYLGMIHLYGQTIKFGKKSILKDGFIKYDLKRDEKTAFDYFQKSQQPDYKTSLFSKGRYQESEGHLLHYTSYFNCNTYIELAEMYNKGKVVEKDKLKAGELLGLYSKYVSSNRFF
>Perlucidibaca.WP_051144603 (x:0.62378484, y:0.78030026) WP_051144603.1 sel1 repeat family protein [Perlucidibaca piscinae]
MHLTPFLRCTLLATLLAFGSGAALASYPRVSSEKVIGSPHQIRQAAMAGSPEAQYNLAVMYYNGDGVVRNRYKAAEWFTKAANQGLARAQYNLGALYSSGTGVARDQRVANTWFRAAADQDYPPALYALGMAYYDGKGIAQDYELALPLIEKAARLGFPLAQNNLGSMFDQGTGVSQNKRRAATWYEKAAKQGLPEAQFNLALMYLNGDGVFRNQRKAAEWMQRAADQGFGKALRRMGDFYLNGTGVERNPVLAREYYQRASLIGS
>Gammaproteobacteria.WP_109701960 (x:0.55727315, y:0.8898057) WP_109701960.1 sel1 repeat family protein [Gammaproteobacteria bacterium ESL0073]
MKVVRYLVTGFICFGVASTAVANEMDATLPNKVSTQSQTADNAQAKAFYEQAIQYMTDSKNAKANQAKIVDLLTKSAELDYTPAQVDLGKVYYFGLGGNRNDAAALVWFKRAAELGDAKGQYHLGQMYTEGKAGLKESEKEASVWYKKSADQGYAPAQYYLAILYMAGVDGIEKNPTQAIELLQKAAKQGDQEAIQLLSKIQPQQPQSIDAPKLDN
>Phytophthora.XP_002908682 (x:0.8527918, y:0.5927337) XP_002908682.1 conserved hypothetical protein [Phytophthora infestans T30-4]
MGYLGVAAHANIADAQYMLGSLLLNEDEEEEKDQAQRKNKELIRDAEASRQRSQRADDAQNIKEIRKEARAAYKQYLLEQRRKKQIKTERLAGAASVVQHATTGELDRAFGKTVELLLDPNSKLEPLLENGDEDYADITKTHLDTTIAVEWLRRAADNSSRDAHVQLGNLCLSHDPPMALQASAWFTRVTRDENPHPDALYNLGVMLFEGIQHAEPPFPGNKGASIPFFTRAAEVGDVSAQFFMGMLLHQGDKELEIEPNFRSGLMLIEMAASKGHPAALYYLAQLYRSGDEANNFPADSAKFLEHLDKAMEAGDADAFFCMADMYFHGSDGFDQDYEQAHGFYMVAAEQGHADAFCCLGALYYNGNGSKQDFKKAFLYYQEAADRDSMEAWKNLAEMYMVGRGVPRNEATATAIIKMLKKTLIARNLVYHVDPGAEQVLYLKGFNYDGAKLSYTITSLPLNGEIYQLSDIYSEYGYEPKRAASPITTIPTTVTGSNNRVVFLRPPFGGPRRDNKYAEFRFTVTDGVTKSNEGIVVITTSDALVSSTFDLDIDKWGIVSNGAGADSLPHFQPISRGVQLSYYIYGLDAVIHRREDTGDDSMLWYFTAPPKFLGNHWSAYGGSLDFVLSSAEGSFDAANLNLAGMGHLVELECATCAQFTGITLAMPLSPVFSYDGTITQFQLPLNELAGWVKDPKNILLRWSPPTQCELVSVLSGLSALRILGDFTRGYESVALDSVALRHGPGQPVKCYTSTV
>Ralstonia.WP_003278241 (x:0.7493174, y:0.8317299) WP_003278241.1 sel1 repeat family protein [Ralstonia solanacearum]
MGRQAQPHGTPRIARLTLAAIMLAAAGWTAPTHAATSPADAQGDAAALTQIAIAHYEHNEFGLAFDEFAEAAQRGNRLAQFDYAMMLMRGEGTVAQPEAAIKWLRRAADNQMTHAQFVYGELFERGELVPRSLPEANKWYERAATGGHIEAQRALATNYFTGRGVPRDYGRAFIWYKKAAEGGDGPSQYIVGSYYERGEPGVVTQDIEQAKLWYGRAAAQGDPGALAKLRELVEKTYRAKHGDPPAAARPSM
>Spodoptera.XP_022835739 (x:0.41882536, y:0.6793784) XP_022835739.1 uncharacterized protein LOC111363173, partial [Spodoptera litura]
MVVYATREGSTADDNINERNGMFTGTLLKYIEIPNIGIRSILDSTTAGVRTKTNYRQSPGRYDELEGDFYFLKTRTVISYDDVNKSIQEGEAAFEQKQYDDAFRYYFPHKEHTIFKSLNQGQLGFMYDMGFGVRQDYSEAMKWYLKAAEKGDARAEYNLGIFYERGLSNRQDYKKAAEWYLKAAEHHLADAQFNLGFLCEKGLGVAQNYREATEWYRKAAEQGDADAQVNLGFIYETAQGLPQDLKEAVKWYKKASDQGDAEGSYNFARLASNSLSSQELINIYTQAAKQGHIEAQLNLGYIYETSKGTLQNTSQAINWYQKAANQGHPIAQFNLAVMYDATKNGSNQNYDEAINWYQKAAKQGLPLAYYNLGIIYEYGKGVSKNSSLAKDYYKKAAKLGNDSAQKALGRFGMT
>Phoenix.XP_008781053 (x:0.5520672, y:0.40936425) XP_008781053.1 PREDICTED: ERAD-associated E3 ubiquitin-protein ligase component HRD3 [Phoenix dactylifera]
MPRRRTVSALSLFLVLLVCLPIASALRPLVLVITSNDLKDSPDSDPPDDSPEWDEFGDPGPASASDDDHDPGSWRPALDPSTSSNSSSDDPHEDLYLSGIRAMISAASSGDPAAMDSAASDIEASASAGHPNAQSALAFLFGTGLARPQSRPKSYLYHHFATEAGNMQSKMVLAYSYFRQDLYDKAVELYAELAEAAMASFLISKDPPVMEPVRIHSGTEENKEALRKSRGEDDEDFHITEYQAHKGNAAAMFRMGLLYYYGLRGVRRDYAKAVYWFSKAVEKGDPRVMELLGEIYARGAGVERNYTKAFEWLTLASRQQYYSAYNGLGYLYVKGYGVEKKNLTKAREYFEKAAENKEPGGHYNLGVLYLKGMGVKRDVTLARKFFLTAANAGQPKALYQVAKMFQKGIGLKKNLQMATLLYKTVAERGPWSSLSRWALESYLKGDVGKALLLYSRMAELGYEVAQSNAAWILDKYGEQSMCMGESGFCTDTQRHLRAHSLWWQASEQGNEHAALLIGDAYYYGRGTERDYERAAEAYMHAQSQSNAQAMFNLGYMHEHGQGLPFDLHLAKRYYDQALEVDPAAKLPVTFALTSLWIRKNYADSFLVRLIDSLPEVYPRIEAWVEEVLMDEGNATILTLFACLLAVLYLRERQRRHAVVPPHQPDGVPN
>Cupriavidus.WP_115702948 (x:0.748997, y:0.80428565) WP_115702948.1 sel1 repeat family protein [Cupriavidus taiwanensis]
MSKARFPHAAVLAGAFCAWLVLLPAAAAAPQPPAPAQAQTRDAVAAYESGRFDQALQGFSAAARQGNRLAQFNYAMMLLRGEGTAAQPQEALVWLRKAADNGMTHAQYTWGDLYERGELVPKSLEEANRWYERAAQGGHVQAQMELATNYFTGRGVPRDYAQAFAWYQRAASAGDGGAQYIVGSFYERGEPGVVDKDIEQAKIWYARSAARGDPGSLAKLRSLLEETVRGRAGM
>Vibrio.WP_119091812 (x:0.9481095, y:0.71134084) WP_119091812.1 sel1 repeat family protein [Vibrio cholerae]
MNIIGIAIGATGLTLILIFVWMIVLSVRRKRLEEERRAREEAYRKALERNREQERKERLFKAESGHIPTILFLAKEAERNSLKEALFWYEKAAHLDNIPAMYGIVRVCQRIREDVIAKEKAKFWQTCVRGVEGDLAAKFETGMAWLYGRGVEVNVSRGIGLIQEAAEANFIDAILFMGGWCVSKDNIAPTPSDSTFWYEKAARMGSAEGMMRLGQNLLRGIGGASDFPMACYWLERASEKGHPEAMYHAGEAWIDRGAHGKAIAYIWLFLSASMGYEPAKNLRDLVGGKLGVESIVGLQALAKPLQRKLATSSVTKHSMIRALNKLYKRQIPIPTKDVVDPLAEQEAESLIDLIEPNALNDVPHVTSERLDFSQGPIDSLPLDKR
>Candidatus.WP_012472610 (x:0.4212876, y:0.66492134) WP_012472610.1 hypothetical protein [Candidatus Amoebophilus asiaticus]
MKQHYSVARQFMACILFVSLCLQSCTNIYVPSNLPIKEGEKYVSERVVRQLIGKQSITKEGHIVTFYQQGNQLRAEVGENLPQGFDKTYTVPVYIEEEMKLAQVASLNEEAQKKNIHVVFPKNQQEGYVYVGHTGLMGGGKDKKSRKQVLPGEEEVEEETEEKSPRSTETEGYQVAIQPAFSPEHQQKSTPRLILSLDGGGIRGLLEADALNYIEKVLAERIINHFGDRSAPKPDVRLGEYFDLIAGTSTGGIIALAMRILDLATNRPRYNMEIVSGIYKDKGGKIFYGNNKLWKLLCQAKSNIYNPKPLEDILTEYFGNATLQDLCDPVLITTYDTDKPGIYLFKSSDTKNGASKNFYVKDVARATSAAPTYFPPAQISSISGEKYCFIDGGVAANNPALYAYTYAKDNLYQNSRFHLISLNTGTSPKPSLARTASKGGVLLVPKLIEVAMNSNSDAVESYTASLITERPGDTYTRLEFEIDHQTTKALDNASNSNLEKLVKYACKTVEKEKDETLKTIVEAIVDRLKKCNYYVFHSLVKEAREQLQNGEGRADLSKTYLQSLMLPYVCERATWEIAHALSVPHMPSLTYLDLSGNELISKGNSLTYLEKLNSLIYLDLSNTGLTIDGLAKLKGAKLHLDILKVRNNPRLNWIKAGRIANEIENYKISYLDSDVMRNLASHYQTQGRDTRAALMIDLADDKHTTGPAEFHLGRMYENGWDLAKNWEKAILWYQRAGNQNHTEAQYRLGRIYENGRVAKKDEQTAAQWYEKAAIQGNRVAQYALCSMYERAVRQGCPKVQYSLGKMYYNGWGVDKNYQEAVEWYQKAANQGYAEAQYQLGYMYEYPKGLLQNYKEAAKWYQAAAKQGIITAQVKLADMSYYGLGVDKDEQEAFRWFQKAANQGHAAAQLVLGVMYVNGRGVTKDDVKAVEWIEKAVNQGDAEAQLVLGIMYANGRGVNKDEEQAVAWYQKAADQGSAVAQYMLEQRYENGRGVTKDDVKAVE
>Pelagibacterium.WP_090597647 (x:0.66969293, y:0.86028653) WP_090597647.1 hypothetical protein [Pelagibacterium luteolum]
MARTNPNHDWPETETVAPKSNGAEWESLRNELVALLDQVEDHVTSAKPDTTQPQAVTPRPMAHQASRHSEALKSVRQAVYRLADRSSDDRPVMRESVVDAINQIRARQTGAVNVPEPEPAVVGPTPAIAEPTPEPQPTPPAARDDAELSGLAQSLDALGERIGNFESSVADRLDTLDNRADISGQISQLSEVIEMLAAAVGETGQIRRIEAQIGNLAEILAADRASGETATSRRIEELTGTVEKLVAHQVEISDRDQEALAASEARQIQSMEMIERSVRTIYDRIDAFEASQAEPAYVERLSQDMASLTEAVSANREPTALLEKIDALSQRIETMQASGGEEAETLAQSVETLRHVIAETIAPRFDAIDTCIEAIASAPAGGTSDAVETQLRQIALRIEDTSNQLKAMSEASHGETSLPPDLDALAERIIAKANELAPFADQEGAGIDKADLAALEERLANLFARAEPAEASSHLAGVKQSINQVDNRIARLEAMLNTKIEKSEPVTAIATPISEAPPKPRQRPDDAMPVDPVTGSTRRVLSQPIESLPEVVPLSVQPADEPKGFMIDPEAIERPAKPMSSFSQSRSPFEAAARETETPAAQGVSSATRSSFIEAARRSARQPEPEALESKSLIGRALARFQRAEAEATETGPAEPFLAAPEAIEQPAVQPEAFETSEEPTPGFLARNRRALLLGTALIVAIALAVPLILDRQATATTESVQAIEPVVETPAPAAEPEAAPVEPAAPVSAEPKTLETGSADGLTSAVRVIEQQPSLTAARVDAATINALPYLDPIQTASIDTASPLPTDDGAARAIETMTSAALPEIAVPDGIEPAELAAAAEAGDRFAQFEIGAILTEGTLVEQDFAQAAAWYERSAAQGFAPAQYRLGSLYESGRGVERDLEMARLWYQRAAEAGNRMSMHNLASLYAGGELETQDFESAAHWFEEAATRGMTDSQFNLGMLHARGLGVEQDFEQSYVWFSLAARAGDQDAATSRDDVARSLDAAAVQRLDDTIAAWSPAEFDLAANFAPIGTWDETFDPGPSIANTDVVLRVQMLLGKLGYEIGTPDGIAGPRTREAIASFERETGMSESGAVNPRLLAVLGSQPV
>Herbaspirillum.WP_083444823 (x:0.7467034, y:0.8538115) WP_083444823.1 DUF4440 domain-containing protein [Herbaspirillum rhizosphaerae]
MILRKWSSRSRNSMKHAKNRRAPTATANSKPACICRQVRVSKSGSVSNTPARNDDVAGFFYGISVFFLYTRRNFPIIGKALNKNAPRPSKQLHQWACAQAAPPHQLPDGLYMTTRYRLCRLFSFAVALAFAFVIIVLMQTMAQAQSNAAHAGALSPAAVQVADAAASGNADAQYALAQMYSSGNGVPKDQPASMLWLQKAANQGHANAQYSLGTTYLMGDGVPKDAAAALAWLGKSAQQGNALAQTNLGAMYLNGDGVAQDFRLALSWLEKAAAQGQPLAQYSLGKMYQKGYGVRTDENTAAQWYARAAAQNHTPAVQALAQLKRPLPAVPAVAVAKSDAVAPPQEQAAVLAAVQAWAADWSNKDVDAYLGHYAGDFRPPNGESRSSWAAQRRARIDGRKRIAVTVVAPQIELAGDTATVTFTQQYLADNFAETSRKTLLLARRGNAWKILQETVGKAAPADRGQKNR
>Desulfosporosinus.WP_075365540 (x:0.26273063, y:0.5870112) WP_075365540.1 hypothetical protein [Desulfosporosinus sp. OL]
MPRIVFKCRYLKNSAVHLENLVEYVATRDGVEKISPASRDNPATQKQEMLISDILAQFPDAADLFEYEDYIKQSTVKNASEFISAALDQNMDQLSYSQVYANYIATRPRAEKLGTHGLFSDEETPLMLSKVMEEVGEHTGNVWTPIISLRREDAARLGYDNAAAWMALIRKQRNIFAEQMKIAPENLRWYAAFHNEGHHPHCHMLVYSVNPREGYVTKPALEKMRSSLAKEIFQQDLIQIYSEQTAQRNTLAEQSREALKEIIGRMSGGMCDNETIESLLSHLAERLRHTSGKKQYGYLKSPLKAVVDQIVDELAKDVRVAEAYAKWQELRNEVLRTYKDKLPDPLPLSQQKEFKHIRNMVIAETVNIGGHHFTFEGDELAEDLQEVVEYEPLLLEDEYLPVMDEAPDNDEADNINPHIEWSDRYWRARAFLYGSDEMEPDFEQALRLFLEEAECGNALAMHDLGRMYADGLGVSMDADIAFTWYDKAFTAFMDIEANKKSQYVEYRIGKMHTAGLGTDQVYEEAAGWFEMAASRNYKYAQYSLAGLYYRGQGVEQDYEMAFRLYSKSAAKRVPYACYELAKMYRDGIGTEKGAEEAELNFEEAFYGFKRLEEKSHDDKLQYRLGQMIYTGTGTEKDVEAAIGYFEKAARLGNVHAQYMLGKIYLDSDSGHKNSEEAVLWLTKASDSGNSMAQYTLGKLYRDGSHVEKDSVKAVELFTKAAEQNNSFAQYQLGKLYLIGEGIQKDVKTAVEWLTASAEQGNQYAQYALGKLFLIGEEVPSDREAAVRWFTLSAEQGNVYARYFLDHMNFLSKPFLTLAVTRLLHHLSRIFRDEQKRLSGAPGMQTDSKLRRKIREKKIAQGHAPDDHELRHTTY
>Moraxella.WP_064655060 (x:0.63084966, y:0.7228467) WP_064655060.1 sel1 repeat family protein [Moraxella catarrhalis]
MLTKFTALAMGVLLSVSAMAADMATADMATLTRQAQSGDAAAQLDLAYEYIKQGNHAKAFEWNTKAAGQGDARGQFNLALMYEQGLGVRQDDQKAVEWYTKAAHQGDVKAQYNLGVMYDNGHGVRQDNHKAVEWYTKAASQEYAAAQNNLGVMYDEGRGVRQDYQKAVEWYTKAAGQGHAKAQFNLGAMYYEGQGVRQDYQKAHEWYTKAAHQGDAAAQFNLGVMYDEGRGVRQDYQKAVEWYTKAAGQGHAKAQFNLGVMYARGQGVRQNKSTAKHYFGQACDHGEQLGCESYRRLNQQGY
>Intestinimonas.WP_033117674 (x:0.38529602, y:0.49398208) WP_033117674.1 hypothetical protein [Intestinimonas butyriciproducens]
MARIILKCPYLKGGEKTAAHLNNLVKYIATRDGVEKMESGHKLWHSTKKQKDLIAQILREFPDAKDLFEYEDYLENPNRGNASEFITIALEQNLDKIGGREKYLDYIANRPRVEKFDSHGLFTAGDEPLVLSQVADEVSGHTGNVWTPIISLRREDAARLGYDNASLWKALLSEKAVELAENLKIHPDHLKWYAAFHNESHHPHIHMVCYSTDPREGYLTKQGIKKMKSSLANEIFRQELIPLYGEKTQRRDDLKEQAAESMRELIRQMKSGVLQSGRMEQLITHLAERLQTIGGKKQYGYLKADLKNVVDEIVDELALDSRVSEAYRLWWETRGRIESIYTETPSESPPLSRCDDFKPIRNMVIQEALLIGTMTFEEPASVETVLPEPEDDLEMPPSVMADEEDQEPADDSGKRSTTDEASAGKESSDSWWTEDYKLAKQYLYGDEDAGILQDFEKARELFLMEAESDNPLALYDLGRMSADGLGYEADAGEAYRWYEKALAVFHAAEDEKPWKYTEYRIGKMYAAGLGTEQDYLQAADWLTLSADENYKYAQYSLGGLYYHGKGVDQDHESAFALYTRSADQGFPYASFELGKMLRDGIGCVKNQQDSDRRFKEAFLGFVSLEEQGHDDKLQYRLGWMLLNGIGTDKNESRAREYFEKAASVGNPFACYQLAKLILSDEKAQPQEVEKALAYLRKAVEAENPYAAYFLGKLYEKGQHVPQNISEAVRLYTMSADQENDFAAYRLGKLYLGGDGVLKDVESAIRWLTFAADRKNQFAEYALGTLYLKGEDVPRDIPKALEYLKRSAGQGNQFAQYRLGKIYLMGEDVPKDIQAALQFLTAAAEQGNQYAQYTLGKLYLIGKDIPKDKDAAVRWFTLSAAQGNIYAQFFLDHMDSFKDPSVLLAGTRLLHHMSRVFSDNAPPLKPPGQRTDRKLLRKLREKKQAQGHARDDHEQTMSL
>Strongyloides.XP_024501105 (x:0.6951656, y:0.44076878) XP_024501105.1 BcDNA.LD23587 [Strongyloides ratti]
MGRKKLYLFTILFIIIKLIICDETDSEVEKKTKKKQPVILLSETFIAEHRASKESPSLHDITEKDITNKGIYIENDVPKFVKKYIANPIYRELSIENITFDDVDKKIVEESESIYNEAIDILTENEYLEWYQKKSAYDLLVKAAEMNHSEAMKILAYGYLNKLAEYGSSDANMLLGFIYSTGLGIKDRDPRKAIVYYSVAGLYSNTLAQMALGYRYLYGINVEKSCPTSLDYYKKVAEKVISSLKITGGQAITRYKLTEDVEPSSAHSSLSGPIDKNLLEYYILMAEKGDTQACIGLGALYLNGARGVNPSYENAFHYYSIAAKDGSPTALGYLGKMYLEGTRVTPQDNLTAFNYFKKSAEKGSPVGQTGLGYMYLFGRGVEVNYTKAYKSFLLATEQTHPEGQLYVGYMHFKGLGVKRDFALALKYLQAAAQGGSISAFYWLGHMYAKGLGVFSNCETAVGFYKTVAERGKWGVPFMQAYTNYKNGKTREALLQYLLFADLGYEVAQSNFAHILEKTTENFEFFNDANTKEIAFTFWRRSAEQNNPISRIKVGDYLYYGIGTDKDYKEAAEQYKLAADKFANSQALFNLGYMYEHGLGLPKDLHLAKRLYDQAVEMNPEAFVPVTIALFKLKLIFFLRSLNILG
>Cucurbita.XP_022994230 (x:0.53030956, y:0.41677305) XP_022994230.1 ERAD-associated E3 ubiquitin-protein ligase component HRD3A-like [Cucurbita maxima]
MQLKARRLQVIFLILCLCSLFINARPYLIVISQDDLKDGALADDFLDSANSDSAEWDEFGEPESQNSSEELDPGSWRPIFEPDSPSSASDAPEDLYYTALGKFMSSVSSGDLRLMEDAVADIDQVAAGSGDPHAQSVLGLLHGMGIMKETNKAKAFMYHYFAAEGNKQSKMALAYIYFRQEMYEKAVKLYAELAEVAINSLLVSKDSPVIEPVRIHNGAEENKQALRKSRGEEDEDFQILEYQAQKGNAGAMYRIGLFYYFGLRGLRRDHAKALSWFSKAVEKGEPRSMELVGEIYARGAGVERDYTKALQWLTRASKQPSFSAYNGMGYLYVKGYGVEKNFTKAKEYFEKAANNDESGGHYNLGVMYLKGIGVKRDVKKACTHFIVAANAGQPKAFYQLAKMFHTGVGLKRNIPMASALYKLVAERGPWSSLSRWALESYLKADIRKAFFLYTRMAELGYEVAQSNAAWILDKYGEQSMCLGEYGFCAKAERHQRAHSLWWQASEQGNEHAALLIGDAYYYGRGTDVDYDRAAEAYMHAKSQLNAQAMFNLGYMHEHGLGLPFDLHLAKRYYDQALELDPAARLPVKLALGSLWLRKNHADCFLVHVIDSLPEVYPKIDAWVEDVLLEEGNATILTLFACLLTVLYLRERQRRHAAVRAAAVAVPLHPNDHAVAAQN
>Gilliamella.WP_086327558 (x:0.69799984, y:0.7863119) WP_086327558.1 sel1 repeat family protein [Gilliamella apicola]
MINMKKLLTSGLLFLFLAGPAGAQAVKESLKDVPYDEVLKMATENNDPKAQYDLGVRYFQGEGVEKDPLKARQWYEKAAAQGHSGAESNLGYMYENGITVDQDYAKAKEFYEKGAAKNDEYALYNLASLYKEGRGVAKDPLKAKELFEKSAELGLVNAQYYLGDMYLTGAGIDKDINKARYWFEKAAEQGQPESQFNLGVMYENGAAGLTKDHNKAMELIEKGCEGGVEHPICQ
>Martelella.WP_106313170 (x:0.66389364, y:0.8775979) WP_106313170.1 hypothetical protein [Martelella mediterranea]
MAQTRMTQDARGERPSLDALNQTIEGLESRLADMMANRASARRPAPSQPPRERPSRERPSTNPDLVRTNAELREISSTLKDLRAAVREDFTDSLRDELAGLHDMLSHLDRQTDTLASDEQTRSELLRISEGVDWLLSNAAASSDDPLMAEFEHLQTLIRGLASSDSMARLETRFDTLEQHLTPFDPARLDGDLSALAYGLDDIRQRLDRSQTDNSLNDIENRLTALARAMEVLCTRIPASGRKLDGQMSAIERRIEDIDRNIELIGRRQGEVQHDPTVERLESRFAELASAVAAIDWQMRDQGTKQTTLLESLEDMAGRLKEHSADDGHLRLEARLDKLTAAVENITPGIDRRTLGQAVSELSDKIGRIDLQGSERRIAARLDALDLSTADDDSRDAVRDELKRLSGLIENQKPGLRPEALDAAVSKISDTVSRIDMAGAERRIADKIDNAAASGFSEQDRRDLQQQFDRLSALVESNSHSLDPRALEDAVRRINQTIGGIDLQGSERRITARLDALDLSTADDGSRTAVRDELKRLSGLIENQKPGLRPEALEAAVSKINDTVSRIDMAGAERRLSAQIAAMPAPTVRDNTNAIDPEAFEKRLAARIEALDLAGTEERLARRIADLAQNGSDERISAQLTALADRFEESRRDMSAPALQKLERQIAELTTLVGRPDPKQPFAELEERIGARIENLTASNDDYLIEAAQHAAEEALKNFEERRKGETDEHIAVLKALAADLKNLQQAGRDSDGTAGLHDTLKTISDRLDTLNADDGETATETEGRRAETGPFVAPAPSATTAEASKAAETGAERQEPPHFEMQFPAAAPQPSAASSVDTQADGASDDVMDILSRVRAGQAPKQGTPVLPVHDRPVAKTEYKKREPGQPAGMRNQRLAAGGPQGDLIAAARRAARSALENAEDMTPSVSPAKPSEKDEDSAKQARDGFSRRPVYLAAGAILLAIIAYPFLSDTGKDREAILQATKAFDKAPPSLRAPAPATPSQQAISGSTAKQNVAAAPSLRSPDRAAVKTNFAAEAREIAAAPAVRAFQMFETDNSLVTGSIKPDAPATPARASAPAPAQTPVAAPEPPPATRPPEISEETASVTTKDVLDMLAEPSPARQASASPKAASGNDKAAGAKAPLARLNSGSQPEASQARDALAAQRPKDPAPLDIDVPATIKPAALADAARNGNPDALYEIGMRYQDGLGLKRDPAEAAIWFDAAAERGSAPAAFQLGSLYEKGVGVDHDAAEAVTLYRKAARAGNVRAMHNLAVMLANGANGGTPDFAEAAKWFRVAADHGVADSQFNLAIMHARGAGVDADLAQSYKWFAIAARNGDPEAANRRDEVTEALSKADLDRGRKLAADWEAETPLPAANQVVPPAEWLPQEAAASAPDKQAIIRDIQSILNERGYDAGPEDGLLGARTDAAIKAFQSKNGLKADGAITPALVETLLSSNSA
>Candidatus.WP_082662527 (x:0.7984198, y:0.6935732) WP_082662527.1 hypothetical protein [Candidatus Methanomethylophilus sp. 1R26]
MSACRRRRGPWPGTTERRPRKIPCPSGTRTGRWGRQTPCWKQYGSATATATRTSGTDRCPYSTLRPSSASANGSGTGITAPPGSRKSWSAERRKAFSTVRTCTRPRTAARNRTTGSGSSPSTAYPRCSTSTLSRRSTTSGRTGTRGSTDSDSESGTRVGTAVSDGSRMRERIIYNPRHHSPMTETEGPLAEGKEAFMQRDFGKAFSLFSEGAEAGDAECQFRVGNMLYFGIGCPKDRKKAFMWFRKGAENGSADAMCELGLMYCSDKEVQHSPERGMYWTCRAIEAGSKVAVYNLGSMYEHGVGCDRDYAKAAALYHNAMREGVVEAEYAIAHLYHEGAGVEKDREKAFAYCKAAADRGLANAQFDTAELFLTGDGCERDLKTAREYFMKAFAAGRTDAAPIIARIDREMNGSGKGE
>Glaesserella.WP_016528230 (x:0.6217453, y:0.55352235) WP_016528230.1 sel1 repeat family protein [Glaesserella parasuis]
MTLRKTLLSTLLLSFVFVGNVYAEDAEEKFNRAYQYIEQENYQVAFPLFKELAEQGVAQAQAILGLMYKEGDGVKQNYHQAFKWFQKAAEQGDKNAQLYLGFMYYDGEGVRQDYHQAAKWFQKAAEQGDVMAQNNLGVMYSDGQGVRQDYHQAVKWYQKAAEQGDASAQFNLGLKYQNGQGVSQDYHQALKWFQKAAEQGDAQAQYNLGVMYHKGQGVRQDYHQAVKWYQKAAEQGNAGAQSNLGVMYLGGLGVSQDYHQAFKWFQKAAEQGYAEAQFNLALMYNKGQGVSKDYHQAVKWLQKAAEQGDAKAQAALGSMYNLGSGVRQNSSTAKMWFGKACDNGEQVACYFYRKLSEDGY
>Rhizobium.WP_099056569 (x:0.6726219, y:0.84420735) WP_099056569.1 peptidoglycan-binding protein [Rhizobium sp. ACO-34A]
MNGSRSPSSRPGGSSSLDALSRTIEGLEARIEGLMGTTSPRGRPAEELPREAYRDRVADRYQRPARETQMDPLSEIRQRQRALEASRHRPVERSSGYGRSYEPQEERPRQAPLRQNPPLSHGAASAAPAPDIMTREITQALLGLRQELKQDISESLSREVSTLRAEMRNIRSLAEEQRPSETLRNDIARLAESIQHLGVARAPGADGLREEFEELRSLMDGLAREDSVRRMDNRWSHIEEKIGDVDPAAMREELVRLADRLDDIKSYLGRVGDNRSIQALEEKLMKVATALEQIGSHIDPSERMMSEQFAGIDMRLDEISRAIVAGSRNSSGADNSLFQRLEDRIAGLAHQIEAFADSRASEERPNSDLARRIEQLTDRIELLSEERSASRLEERLDMLSHVLERNTQAPVPQPELTGYLADISRKIDALDHGAVNDRLADRLELLARRIEGLEVPQPAAVARIDDSMLRGLEDRLNAVVDRIEENAGVPAGESASLRGLEEQIAHLSALIARPSTGGIDDAVADRISALEDYMATSDEYIIEAARQAAETVMESYAQRMPSQGAAGSADIAALSALSDHLRNLEDFSRNSEERTHRTFEALHDTLVQIASRLDQIDDRTAHFEEPLAPAPYREPVQAAAPTPAYAVHEEEPFRPPFASPVMQEEEDDHEHVPLFGSTAIETTMTALPVIEETRSGKKPSKPSLIAGLGKRFLPGQKKTAEEPPVGRQVIDPAPSIDPSDMLPPEQANELLEPGSGAPDVRKILERVRASQASQKGEAGNAAADGDRTDYIAAARRAAQAAAQEMDLAQKSARNAKPGVSALSGFARYRRPILMAVGAILLAAMAMPLVTTLIRGEKAPPAVIETTKPQESGMAPAPVESQSEAKVAAIAPAVTEEGADAISQAAPVASVEQAPLDGSDSLSTLQSAAEDSPQDSATFVPPAGQAEPAGSAATRPVQAEVAPAIIVPEAISPPSLVIAAKEGDPVALFEIGARYTDGRGVTSDFSEAAKWYQLAADRGFAPAQYRLANLYEKGTGVARDIAAAKHLYQQAADAGNASAMHNLAVLFASGADGAQDYAKAVEWFSKAADYGVSDSQFNLAILYARGNGVQQDLETSYKWFAIAAKDGDKDAAQKRDEVANAMRPEQLERARATVDLWKPKPLDPDANTANTPDEWAGKGLKTASVDMKKAIGNIQAILNKNGFDAGTPDGVMGAKTVTAIKAFQTSIGEQPTGQVTDKLVNALLERNK
>Aspergillus.XP_025402428 (x:0.21900986, y:0.7115498) XP_025402428.1 chitin synthase activator [Aspergillus heteromorphus CBS 117.55]
MATSAAGRYPQPPSSPPPVYLRSSPPIPPVHRELPQRTSLNRPPSMSVSRKPLPSSTSTPHGRSESQEYSVPQVRNHEETDQAVDLQDDYALSLSIDTLSDLSLSDQPHKEGKGVDGSSENRSDRNGSQAEARVSRHTPTSSASWSVVDPRVKDGSLPNTSTSSLDQGDPKDSQTGSSRGSLDSTAQTSDLCEPLHYHHRPYETTAAPLQSPSATKSGENLPRSNSRPAGKHRTHSVYSLASETAEGRNRLSPHPLARASSRDSSASPDVRPVSFIDQLNSVYPQAGPAPVQFGNSHLQSSIGNNASLLSHKQTFDMYLANVKKTDDSAIQYEFAIFMINAMLEMPPDGSDATSSVYGPKATEITRASLLRESKLILQRLADRSYPFAQYYLADGYASGLFGNGKEDYDRAFTLFVAASKHGHVEACYRTALCYEFGWGTKVEATRAQQFYRQAASKNHPGAMLRMAKACLEGDMGLGKRYREGIKWMKRATDSADAQYNSGPYELGLLHETGYGDDIFLDPSYAAQLFTKSADLGHAEASYRLGDAYEHGKLNCPRDPALSIHFYTTAAQGGHPLAMMALCAWYLIGAEPILEKDEAEAYEWAKRAADTGLSKAQYAVGYFTETGIGCRRDILQANVWYVKAADQGDMRAKHRLATIQAAADGVRQGQVPTTGSDSRKNKANKKSEGKKRFGIF
>Capnocytophaga.WP_002665825 (x:0.6912273, y:0.65673965) WP_002665825.1 sel1 repeat family protein [Capnocytophaga gingivalis]
MEIRCLYILIGFIITLNSTAQDISKPGGIKLSQKEPDKSKEKTSSKADTHIQKTYNTNSSLYQQELTAEDMFKKGEEYEDTSDYAKAVKWYQKAAEKGHIEAQSALIEIYYEGAKGVPKDIAEAIKWCRRLAEQGHIEAQFSLGQLYEEGKDVSKDYAEAVKWYRKAAEQGNPMAQSSLAEMYKNGIGVSKDYTEAVKWYRKAAEQGYAKAQNHLGDLYYLGYGIVSVNYTEAVKWYRKAAEQGQEQGQFNLGKMYIEGKGVKKDFLEGIKWYKKAAEQGNVNTLIHIGMMYYEGLDGAKRDYTEAIKWYQKAAEQGYARAQYKVGDMYEKGEGVSKDVAEAIKWYRKAAKQGHEIAKDNLRRLNETW
>Bradyrhizobium.WP_036046842 (x:0.3281937, y:0.633836) WP_036046842.1 hypothetical protein, partial [Bradyrhizobium yuanmingense]
MTALTRSLLQWLRPRSHGSEERRLGPAEAAFERGHYLEALKLWKRASQNGDAEADYRIGMLYAKNQGVAGSIPDAVVWYERAAQRGHADAQYQLGLIYLYGVNASLGPNRPETWRQSSAARLGDTASNVHHLVFPHGTSVAKDISSAFRWISAAAEARKADAQTILGKLYSEGQGCAKDFTAALRWYQAAADQKFAPAEFALGDVYYQGRGVLVDFAQAAIWYGKAAAQDHVRAQIALAFMTLKGMGLSENPIEAARLFQGAATHDDPIALYNIGLLRLSGKGVAKDLDRAETALRKAARKDYLPAIQALAEVYSNGVDAEPDLREAAVWYEKAAERGDVQAQFFVGRFYATGVGVSPNIRQAAKWFERAAENGHATAAFNIAIFFLNGSGVQRNVEAAIKWFERAANGGISAAQVQLGKLYSTGAGVPKDQEMASEWLRRAAGSGDPDAKTAYALFLLHQDASYDNVARAHS
>Bradyrhizobium.WP_104465371 (x:0.3927399, y:0.50521445) WP_104465371.1 sel1 repeat family protein [Bradyrhizobium sp. AC87j1]
MMALTRSLLQWLRPASHGSDKRRLGPAEAAFERGHYLEALKLWKRASQNGDAEADYRIGMLYAKNQGVAGSIPDAAVWYERAAQRGHAEAQYQLGLIYLYGVNASLGPNRPETWRQSSAARLGDTASNVHHLIFPHGTSVAKDICAAFRWISAAAEAGKADAQTILGNLYSEGQGCTKDLAAALRWYQAAADQKFAPAEFALGDVYYQGRGVLVDFAQAAIWYGKAAAQGHVRAQIGLAFMTLKGMGVPENPTEAARLFQSAATHDDPIALYNIGLLRLSGKGVAKDLDRAESALRKAARKDYLPAIQALAEFYSNGADAEPNLREAAVWYEKAAERGDVQAQFFVGRFYATGVGVPPNIRQAAKWFERAAENGHATAAFNIAIFYLNGSGVQRNVEAAIKWFERAADGCISAAQVQLGKLYSTGAGVPKDQEMASEWLSRAADSGDPDAKTAYAVFLLHQDASDDNVARAHSLLGEAAEAGHPPAAFQLGALKMGKFGGAADILGAILWLTRAGDAGHVEAQYMLGLLHLDPKSGVGNAQAASSWMTKAARAGHAAAQFQLAVMYCTGCGVHLDLAEGVNWYEAAAEQGHTVAQYNLAVMLGRGQGREADVTKATEWFQRAAERGMAEAQVALGDALMSGRGTAQDRDAAVNWYQYAARQRNEGAVRRLQSIGATREETFTREREALR
>Liberibacter.WP_015272521 (x:0.7099214, y:0.88400227) WP_015272521.1 hemagglutinin protein [Liberibacter crescens]
MNGLQPKNRHSEIDVLNRTLEGLEERVEGLMQHVKAQSQLRIHEKEKRSSPLSKLQTNHSLNPNLHTEKKLFLHHAPEQEIIKNQNFDYNQDEFSKNTKMINLLEPDDSHSIEHRNKLDSSKKGFENQYMLKKLEKLVNQLENSKTQPKELTIEKNINPENSQDKNIIIQKSSLDSFHRDILRLVESIDWLCKVTPNATIKNLHKEFEAFCLKIDSLAKEKSLREMETYWQDIQKYLAKMDVQILHQELTFLTQQMDEVKYKLGEIKENPDVKTLEKKLNSLLLSTQQIVKLLHPINGEVILEQFSGIDSRLSEISQTISTNNHTIGQDNQKLIQRIENRLEALNNQIQKLQNEFNKRQVPTELISQLLEVLHARIKELGVSEQSTLRLAERLDEFSNLIEKSYRTESFSELTQYLLEISNKINALEQDTTNKDLSNKLDYLVHHINEITKPTKNISQEVFNNLQKTLKEITLHLENASHAPQNYTVALRNLENQICNLSEYIKSNPQAKDPSEEIYKRVSLLEDYITTNDQYVIEAAQQAAKAVFKSYEAKNKELNFSDKDDINQSNKLQEKPQKHNKNSFQELHNTLEQIAKKLDKIESKQHNTVKSQKTPYFEESQSISSSMNSSSLKKSHEQLNIEPDKEEKRKENPIKRLYKNFKKGEEELSSSDKLSFIEDNIPSINSLTLSDNSEEDYPLEPGETKIPSVKKILERVSSIQNNGRHESNGTDYIAAARRAALAASMEDLIYLKKEGNKPIIPKYNRTLRETVSKHWFVFIVFIAVLITSSFLISPILNYAKNNKDTLNPQSTKNLSQKIDQKPKEKKVSFNHLNKDSVIVKKEEIEKIPATKVATSTIRMEPSTNKFSSIEINVPDTIKPLALLKAARSGEPVAFFEIATHYLEGRNTVSADPAIAAKWYRIAAMYNFAPAQYRLGNLYEEGIGVIRNLEKAHYYYKMAANQGNINAMDKLAALFLNFEKTPNYKEGIPWLLKAANFGVTNSQFNLGILYLNGNGLPKDITEAYKWLSIAARNGNKMAEAKCIEISKILSPEEFHKASLKIQSWKQQEANPYMNSVIIPNSWRYDDTIKPSIDTKMTTRNIQELLNRNGFNVGSVDGNYGPKTISAIKAFQKSVNLKEDGIISNKFVNELVKHSKN
>Commensalibacter.WP_050798377 (x:0.5367269, y:0.9094973) WP_050798377.1 sel1 repeat family protein [Commensalibacter intestini]
MRFKFSLLVTIGLTCFSSLTFAADEPHGDLVTLEEKANAGDTKIQIGLGFAYYSGDKGVPKDMNKAIEWFEKAANQGSKEAQFILGATYLDGKDNIPKDYTKAREWFEKAADQGDAASQSNLGSIYAKGKGVEQDFHKASQWFEKAAAQGDDTAEYNL
>Hungatella.WP_118077558 (x:0.28450257, y:0.58211845) WP_118077558.1 hypothetical protein [Hungatella hathewayi]
MPKIIFTSRYLRDAPPEQLGNYVKYIGTREGVEKIDESKGHLPATAAQKKLIVQLLRDLPKARAMLEYEDYRLHPTRRNASEFISTALEWNLDLLSKRENYVDYLANRPHVERIGEHGLFTDAGKPVVIARVQEEVKAHKGPVWTHVVSLKREDAARLGYDSGKQWMELLRSKRAMFCKQMKIDSENLRWYAAFHNESYHPHVHVMVYSAKDHDGFLTEPAIEAMRSELAHDIFRQDFANLYGVQNAAREGLKKEAEQTVKRLIQEIQSGTCQNQKIEKQIHLLSKRLQRTNGKKVYGYLKADLKQMVDRIVDELEQEPNIKELYQSWGTAREKIWQTYSDQPIPLAPLSQQKELKRIKNMVITEAMKIGSHHFLLEESSAEETDIWIDRAVTEMGSIAGDERRGESKRRDVVDEPEDNELPGDNDIDFYAEWSDTYKVACQCLYGSDEKEPDFKEAFRLFSGEAEEGNALAMFDLGRMYADGLGREADSAKAHEWYGKALTAFVAAEQCTEERQRPYLQYRIGKMYAAGLGYELPIVPDEEGGDGKAGKDYEKAAVWFSRAVSANHKYAQYSLGGLYYRGQGVTQNYSQAFNLYQKSAEQGNPYASYEMAKMYRDGIGVAVNAENAESCFEQAFSGFCRLEAQSHDDKLQYRLGQMLHTGTGTGKDDRAAEAYWERAAQLGNVNAQYALGKLWLEHGTGDQKQAVAWLEKAAEAEHASAQYALATIYLVGEAVAKDVTKAMELFTRAAKQGHDYAAYQLGKQFLQGEEIEKDVEAAIRWLKQSAAANNQYAQYSLGKLYLDGEDVEKDVRTAITYLKESAAQNNAFAEYRLGRLYLLGEDVEEDVKEAVQWLERSALQGNQYAQYALGKLYLCGHEVPRDKEKAIPYLEASAAQGNIYAQFLLDHLDLFHEPSVFLAATRLIHRLAQMFEEENRKTGGSSMLVEGKLRRRIREKKMAMGHKADDETPRQNLS
>Clostridium.WP_107436625 (x:0.32698223, y:0.52387637) WP_107436625.1 hypothetical protein [[Clostridium] lavalense]
MITSGVTCRPLFLTEFIAIALEQHLNKIGDREKYLDYIANRPRVEKFNSHGLFTAGDEPLILNQVADEISAYTGNVWTPIISLRREDAARLGYDNALAWKALLSSKAMELAENLKIHPDHLKWYAAFHNESHHPHVHMVCYSPDPREGYLTRQGIRKMKSSLGNEIFRQELIPLYAEKSQRRDDLKEQAVQSMRELIRQMKSGILVSDRMEQLITYLAERLQNTSGKKQYGYLKADLKNMVDEIVDELGKDSRIAEAYRLWWETRGRIESIYTEIPLDSPPLSRCEDFKTIRNMVIQEALQVSSGTMTFEEPASVETALPEDTTADDIPSLDVTSEDEIAEPVYDFEEQPSRRASAGKSKSYHSWWTDEYKLAKKYLHGDEDAEIPQDLEQALSLFLAEAENGNPLALYDIGRMSAVGLGCEADSEKAHQWYAKALAKFHVAEEERPWKYTEYRIGKMYAAGLGTEQDYLQAADWFTLSADENYKYAQYSLGGLYYHGKGVEQDHGQALRLYTQAANQSFPYASFELGKMLQDGIGCEKNQEYSNRRFEEAFRGFTDLEQKSRDDKLQYRLGWMLLNGVGTEKDIPAAKKYFEKAATVGNPFACYQIAKLILSEQNANSEDVEKALGYLRQAVDAQNPYAAYFLGKLYEKGRHIPQNTAEAVRLFRLSAELENEYAAYRLGKLYLGGEGALKDVEEALRWLNFAADKKNQFAEYALGTLYFKGEDVTRDIPKALEYLKRSAAQGNQFAQHRLGKIYLMGEDAPKDVTAALQYLNASTDQGNQYAQYTLGKLYLMGKDVQKDKETAIRWFTLSAAQGNVYAQFFLDHMDSFKDPSVLLAGTRLLHHMSRIFADNAPPQGPSIPQIDRKRRLKLSEKKRAAGHARGDHEQSMSL
>Prevotella.WP_089542592 (x:0.42947632, y:0.68001896) WP_089542592.1 hypothetical protein [Prevotella copri]
MEMIGIVKRQAVIVLLFICFFPTMAVAQVDQFKLKQVLQDANAGDISACAYLGKMYYEGTGVAQNYNEAFKWYQKAADNGGTGAYIWLGVMYYNGQGVAQNYEKAFLWSKKAAENGAADAYVGLGIMYCKGQGVAQNYGEAIQWFQKAVDNGDAVAYGWLVGMYYNGQGVAQNYGEAFKWTKKAAEKGIAVAYAGLGGMYYKGQGVAQNYNEAFKWYQKAADNGVTGAYSWLGVMYYNGQGVAQNYEKAFLWTKKAAENGAADAYVGLGVMYCKGQGVAQNYGEAFQWFQKAADNGVASAFAYLGEMYYAGDGVAQNYNEAFKWFQKAADNGITTGIYYFLADMFYTGKTGITDYSQAKKYAELAIKNDTLDIVGHRILAKLYMYGYAVEKNIDKAEALIEQALAHYKKNGISDYPCNTMDAKGELFWVMGDKVKAKEIYDSINKNAPDFYAKIGETELSKYMKAYKEVDVDDNIPIVVKKNEKVFAVVIANEKYQMEKAVQYAKNDGRVFAEYCRKTLGLPEKNIHYVTDATLNNLKYELKWLQNVMKVYRGEAKVIFYYAGHGIPDEQNKNGYLLPIDGYGSDVTTGYALDDLFKTLGNMPSKSVTIFLDACFSGAKRDGDMLASTRGVAIKVKQNAPQGNMVVFSAAQGDETAYPYNEFEHGLFTYYLLKKLRETKGDVTLGELGDYIKTKVEQQSIVVNGKLQSPSIMSAPLIGNDWKSWKLNK
>Lachancea.XP_002552521 (x:0.21464288, y:0.6607968) XP_002552521.1 KLTH0C06820p [Lachancea thermotolerans CBS 6340]
MAAATHPYRQNLGTVTPVTLAFKEQGDTESGDTSQTSSELKKLIDEPDHPEDPRRILEGLPSPQGVRGPLLQHNKSASSPASSLTGTPSSSRSQLQGSGASPSLELRGDGHAKRRPKSLDLSHLFLLSDKDTQFTSTNESAADLSHKMITEYLGEAHNSTLVPRLKTIEMYKQNVKKSKDPNVLFQYAQYMLQTALTIDPLAGQDETTKKEEASQEEMRKQFLKEAQHYLKKLSVKGYSDAQYLLGDAYSSGAFGKVNNKDAFVLFQSAAKHGHVESAYRTAHCFEEGFGTTRDSRRAVEFLKFAASRNHPSAMFKLGLYSFYGRMGLPHDVNTKQNGIKWLSRAAARANELTNAAPYELAKIYQNGFLDIIIPDTKYAMELYIQAASLGHALSSTALGQIYEAGNEIVPADTSLSVHYYTQAAMQGEPSAMLGLCAWYLMGAEPAFKKDEEEAFQWALRAAKAGLPKAQFTIGYFYEKGKGCEPDAASARKWYERAAKNQDPRAISKLEGEGRVLRKQKSISTLNLFSNNSSSNLLQTDDRSRSGLSPNSSFSQTGRQPSEAYTSNASNTSTSRKVSANGRSDLGAGSETKNAAGPAGTLDLTDAVVTSTKKKGKSKKTTASSTLPTSQGDKKGQSKKKKDKKCVIM
>Populus.XP_002317869 (x:0.57110965, y:0.44312543) XP_002317869.2 ERAD-associated E3 ubiquitin-protein ligase component HRD3A [Populus trichocarpa]
MQRHKLTLSLLIFSLLPLSLLARQYFLILSQEDLKDIPSSPTTTSSDVDPNESPPEWDEFGDSDSKPEHELDPGSWRPIFEPDATTSSTSASKLDPEMEQYYSAVEKMFSAVSDSEVKVVEEAVAEIEELATVKGNSHAQSVLGFLYGLGQIKERDKAKAFLYHHFAADGGSLQSKSALAYTYYRQQMYENAVKLYAELAEVAVNSFLISKDSPVIEPVRIHNGAEENKEALRKSRGEDDDVFQILEYQAQKGNAGAMFKIGYFHYFGLRGLRRDHAKALAWFSKAVEKGEPRSMELLGEIYARGAGVERNYTKALEWLTLAAQQQLYSAYNGMGYLYVKGYGVQKKNYSKAKEYFERAADHEDAGGHYNLGVMHLKGIGVKRDVRLACQYFIVAANAGQPKAFYQLAKMFHMGVGLKKNLLMATALYKLVAERGPWNSLSRWALESYLKGDVGKAFLLYSRMAELGYEIAQSNAAWILDKYAEGSMCMGESGFCTDSERHQRAHFLWWQASEQGNEHAALLIGDAYYYGRGTERDYERAAEAYMHAKSQSNAQAMFNLGYMHEHGQGLPLDLHLAKRYYDQALEIDPAAKLPVTLALASLWIRKNYADSFMVHVIDSLPGVYPKIKAWVENIILEEGNAAILTLFVCLLTVLYFRERQRRNAAVEVGIQGQHIHHAPAALN
>Aeromonas.WP_042640321 (x:0.37699753, y:0.65156776) WP_042640321.1 DUF2971 domain-containing protein [Aeromonas eucrenophila]
MDRSELPEDITALIKAAEGGDVAAQFHLGERYDFGQAIEQSDSQALLWYQRAAEQGHLDAQFNLGVMYEDGQGVTKSAHTAAKWYYKAAKQGHAAAQFNMGSFYRKGEGVKQSDIKAFKWYLKAAEQGDADAQYNLGIMYWKGIGVEQSDIKAFKWYLKTAEQGDVKAQFIIGLMYEQGCGVGQSDSKAFEYYRKAAEKGDSDAQCNLGWMYDEGRGVEQSYSKAIELYLKGTEEGNARAQCNMGVIYTEGRGVEQNYRTAVEWFRKASKGGDGQGTINLGQMYMNGDGVKQSYAKAQALFRKATRNTSPQIRFQAIELQDQAKRHARSPQITNIRERILAELKVKAGLTMTHYTSLLVGNALLLEQSPLRLGHINALNDPNEGKLLWRHLGHTPVESKPAFVGCFLPEEDSLNMWRFYSKDHQKEDACGCAITFNIDNFFEFDLLSKKQGDAPNDANNQAFLNSGKSPQESAAFYRVVYIKAEMQIHGEDEEGPLKQLFDELKTAVNDLLGTTPDKEKLQDLSWLLGPLPYLLKDADYEAEKEHRVIVTHLEYGAKEIQIQAPDLIKSTPPRLYLELHRTNHLAPVKHVTLGPKSPHQEMMAPYWHHQLASKFYGQLNAKPDFYIKASKCAYQ
>Gilliamella.WP_065642058 (x:0.60630476, y:0.538083) WP_065642058.1 hypothetical protein [Gilliamella apicola]
MKKLIILFLLFICMVPLSYAQNFQDMSFEELYKKAAEENSPEAQFYLGVRYVQGDSVEKDAQKAIEWYEKSAAQGIPEAAFYLGYLYYLGEGVEQDHQKAFEWYQKAAENGYARAQLNLGAMYQEGQGVKQDLTKALEWYEKAAAQGILGAAVNIGNLYHAGEGVKQDHRKAFKWYQKAAENGDVGAQLNLGAMYQEGQGVKQDLTKALEWYEKAAEQGLAEASFNIGHLYYVGEGVEQDHRKAFEWYQKAAENGYAIAQLNLGFMYQKGQGVKQDLTKALEWYEKSEAQGLAEASFNIGVLYYVGEGVEQDLTKALEWYEKSAAEGFAKASFNIGLLYYVGEGVEQDHQKAFEWYQKAAENGCASAQLNLGAMYQEGQGVKQDLTKALEWYEKAAAQGILGAAVNIGNLYHAGEGVKQNYRKAFEWYQKAVENGDVGALLNLGFMYQKGQGVKQDLTKALEWYEQAAGQGLAEASLNIGHLYYIGEGVEQDHRKAFEWYQKAAENGCAVAQYNLGVLYEKGQGVESDLTRALEWYQKGAENGGADAQYALGAMYIEGKAVAQDYGLAKYWFEKAAAQNNTKAQWNLGLLYYRGKGVKRDKEKADEWFKKSYEKDVEDESCERDIKVNKMGFNLD
>Dendrobium.XP_020684447 (x:0.5233405, y:0.3912023) XP_020684447.1 ERAD-associated E3 ubiquitin-protein ligase component HRD3 [Dendrobium catenatum]
MLRRQSLHAAVLLLLCLLPICHCLRPFLLVITNEDFQDSAALSNAGESADAATDDSADWEEFGDPESISEDDHDPGSWRPIFEPSSAFPSNSSDDAHYSLYFSGVRDMIYAASSGEPSAMDAAASQIDASASAGFPHAQSTIAFLYGTGLLRRHSRAKSFLYHSFAAEGGNMQSKMVLAYTYYRQDMFDKAVKLYAELAEAAVASFLISKDPPVIEPVRIHSGTEENKEALRKSRGEDDEDFQITEYQAQKGNAAAMYRIGLFYYYGLRGVRRDHNKALYWFSKAVEKGEPRAMELLGEIYARGAGVERNYSKALEWLTLASKQQHYSAYNGLGYLYVKGYGVDKKNLTKAREYFEKAAENKEPGGHYNLGVLYLKGIGMKKDVTLACKYFLTAANAGQPKALYQVAKLFQKGIGLKKNLLMATYLFKMVAERGPWSSLSRWALESYLKGDVGKALLLYSRMAELGYEVAQSNAAWILDRYGEHSMCLGESGFCTDSERHLRAHSLWWQASEQGNEHAALLIGDAYYYGRGTEKDFERAAEAYMHAQSQSNAQAMFNLGYMHEHGEGLPLDLHLAKRYYDQAVQNDPAANFPVKLALSSLWIRKNYPDSFLIQVIDSLPNVFPRIEVWVEEVLLDEGNATILTLFVCLLTVLYLRERQRRNVVAPPQQPDDAPN
>Akkermansia.WP_102714122 (x:0.5261937, y:0.8941202) WP_102714122.1 sel1 repeat family protein [Akkermansia muciniphila]
MDKAGGIQYRDKMHTDWLNDFLEWAPILLMILVAGVFLAALKWRSGRLKKSMEEWKRKMVREAEAGHPSAQFQLGRIYQKGDGVEKDPARAEEWFHKALPGLKQEAEAGDRDAAFYLYDCFHQGLGVEKDDAEALHWLQRAAAGGKPDAMFALALEYREGGLVEKNEDLFMHWLRKAAQGDDKDAQYLLGACYEHGNGVSRNLDLAQEWYDRAAEKKDSAEEDGLERAPGK
>Vibrio.WP_093279228 (x:0.3454917, y:0.81398267) WP_093279228.1 sel1 repeat family protein [Vibrio xiamenensis]
MTLRPQLLLATMALTWGTHALAFDLSIEDFDQESLAVIKQAKTSSDISVLNEAANILIYDSMMQENVDQGVVYLSKAAGLGDEESQVELADYYYSEDDYVNALKWYHQAEGHKDPYVLYSLGVMYFDGEGTEPDYQKANQYYEQAANAGYADAMYQLAFSYNDGKGVKQDYQKAAYWFQKAADEGDESAMYNLGISYLNGEGVGKDCKKAMELFNQAIESNDHALSYAKLGDIYSYTEYKAPCGLEKSDYKKALGYYKSAALEGDSYSQFQVGYAYRNGHGDWSNFVKALAWFQIALEYGYDDAQSAIDEVKNQMSDQDIEKANKLQEAIENEF
>Leclercia.WP_051916133 (x:0.36833292, y:0.69000334) WP_051916133.1 sel1 repeat family protein [Leclercia adecarboxylata]
MNLKKTLVSLPFVFAISSGVASSESQFENVKKAAEAGDAHAQYSLGADFYIPGEGGADKNYAEAKKWLEKSASQGVTDAYYPLGVLYSFGFGVEKDHKKAVEFYKKAGAARSGSAYFNLAETYRQGLLGEKDDKQAIKYYKLASAAGDRKASEMAGWYYENGTAVRQNYKTALSYYRNAAEANLPSSQAAIGRFYDDGLGVKENNKKALEWYQKAADNGDISSMTNAGAMYKEGEGTERNYSMAKRYLEKGVENGSPESMYNLAGLYINGLGVDKDLIKGSELYKESCDKGFQKGCSTVKELRSKGMYHAGSTKPANKPDSITMPQRLVAKSIESGINATFIWEGDNAVFEANDHKIDCTFMPNEYRKENQLATTFVCTENVQIILKNFKDTKNSYIAVMTDNFNKEVKTFSVNVYVSKG
>Marivita.WP_072777516 (x:0.9823848, y:0.76726663) WP_072777516.1 sel1 repeat family protein [Marivita hallyeonensis]
MSVTMIASVAFADPPATVEDDLGILNPQDTGREMLTRKIEMGVIDSITCSLGINVTKNDNFELARELTQRCAEAGYTKAMTWMSQLENNGLGGEYNPDASAEWDRRAAEAGDPVGKFNYGLDLMRGHGVAQDETLGREYVDQAAKDGLEIAKRLQGADYDLDAVTPDADNWKYGPLF
>Helicobacter.WP_104629541 (x:0.44141877, y:0.83585685) WP_104629541.1 sel1 repeat family protein [Helicobacter bizzozeronii]
MAHTAKNTLKIALIILCCVGSLFAHDNPTKAQQIKQYLSIANKAYDQNDYDKALAYFQKAADLGSAKGYIGLGNLYSVFDSWFREFAKALFYYKKAADLGDVEAYWYLGDLYESGECYRSECNVEPDYQKALQYYKKAGDMGYAEGYSSVGVMYSNGDHYKGIPTDYTKARQYFQKAINMGDSYAYYGLADMYEHGTGVKPDKEKARQYYQKACAMGVDISCQALEDLEHKD
>Helicobacter.WP_104641109 (x:0.38222346, y:0.81738085) WP_104641109.1 sel1 repeat family protein [Helicobacter bizzozeronii]
MVFNDRVIKVVGALVLSVGLCGAQSHRGKKFLEKTHEYYQQKNYDKVFVYSTKAANTGEARGYVFLGDLYLKGQGVRQDYKKAVAYFQKAADMGDAGGHYYLGHMYFSGQGVSKDYFKALEHFQRAADMGDGRAYLSLGIMYLNGQGVVKDDKKAFEYFEGAVHAGNIAGYYWLGGLYYTGRGVAKDHGKALEYFKKGADLDNAQAFYQVRHIHVVGEGVEKD
>Gemmatirosa.WP_104022624 (x:0.6267817, y:0.92819273) WP_104022624.1 hypothetical protein [Gemmatirosa kalamazoonesis]
MEQALRACPNCQTTLPTNAAFCYVCGVATPAGIDRRTGEFVAAGSVVVPMSELLPRLRALLGKSYDLGERIGAGGFAEVYLARDLRLKRDVAIKVTRPEFALNDQMMIRFRREAETIAALRHPHIMPIYDIGEAAGLAYLVMPFIRGESLKARLDRVKQLTPEQARGILLQAADALAAAHDAGVVHRDVKPDNIMLDRREDQVLLMDFGIAKALEASSDSAVLTSTGLVMGTPHYMSPEQAVGERDIDARADQYALGVIGYRMLTGALPFEGPTVRSILSKQLLATPKPLLALAPDTPPALAATIEQAMAKEPDDRFASMRDLIADLRADPTYADEVLSVVRAETERMERRRTPPPTADVPAVATVPAPPPPRAKRRGALAWLAVPVIAAVAAGVAWQARRQSAATPAPLPGRVAAQAPGPATASTAAPRADSAAGVTAATGDSAAAAAPLPDSVVARKRASDSVSVARAGLKYGTPAADSFVARIARGRSACERPSASARPADVLAVCGAFARIASNTWAQLALGQLHERAGRYDSAAAWYTRLATKDPEAMVRLARLHDEGRGVPLDSAGATRLLVDAAGLGHVVGQRMLAQRLAVGYTGMPRDEPKAVSYFVSAAHAGDVPSMLALAEHYRSGRGVKKSDDSSAAWWQRAADRDDSTGEYWLGRAYLSGKGVRKSDSVAFIWLRRAAAKGHEGARFELEKRGQHP
>Selenomonas.WP_074671682 (x:0.36405304, y:0.4761417) WP_074671682.1 sel1 repeat family protein [Selenomonas ruminantium]
MAKKIKFTLEMKDGVQVRTLEDLQENFDMEKVVGYFTDGRLQTWLEERYYEEEAEAVSKLSKSTPDFHKKLCEALGVTVVDDELSAIDIDEVERRKQRLEHLRQYTGDKNILDKVDMIAFNQEELGDLLSDGVSEIILCHNRFRIPLKQKNKKYIGVGRVEAIIKSSEKVDFDALGISFVNVKFDAEYDKLEHQTSEEIYENAMKEENEEKVIALLEKACEMNNPGAMCELGKRYVTGKGVRKDAQSAFELFSRSADLGNTDAMVEIADLYFDGDDFTNDEEKSFEWYKKAAELMNFSGMVNLGACYIKGFGTEVNNEEALKWLNKALDLECGEKYKAMLWIGHLYSNETYEGYSLEKAFQWYKNGAELAESTSDIKMFGYWLGECYRLGSGVKKDLNKAQKWHYKAANAGVASAMNCMGLVYGELSESVDEYNTRMEYIEKENEWYQKAIEKGNIPAKANLAYNYQHGIGIGRSINKAIKLYSEAAEKGYISAMNNLGDIYLDNTEKFCDYQKAKSWFIKAADAGSDYAMNALGYMYKNGIGFSKNYGKAAENYRKAAEAGNVTAMLNLGQMYEDGEGVQQNYAEAASWYKAATNQGNAIAMRLIGRLYFNGLGVEKDEKLAMQWWQRSAEAGDETAKNWIEEVAKEENNDSIKTGAGILAGVAGVAGAMFLNSWMKNK
>Desulfobacter.WP_083927904 (x:0.42966387, y:0.7213054) WP_083927904.1 sel1 repeat family protein [Desulfobacter curvatus]
MWVCGAYQFRRRWLWRLPMCPGPLMRNNSRTEDWYAKCISLLFCIVFVVILLVGKNSARAENTYTIAPQNTDKKERNIEGGNIGQDPFAFKTAKAMYTSGPVKPFDTSAQGLIQEIEQKLQNTTSGSEDSSVLALLRNLNLYRRTAEVQEAVTHWAAVSAQRIRNQRNVTEKNIFDRAKKYMAKTWDSHQIQGDDLYLKGDFDKASEIYRAMLSRFPMYPDARNNLALAQLHLSNDLIAQFELEILSKIQPDYLPAAINLAVVLERSGQSDRAKELVFQINKKRDDVAIAAFNAAWYRSINGEYSKAIKLLKPLSELNIKEKYTTFYQTNIDLEKYHQTKRTQKKTNIKENNYKNIFDKAQHFHNSVKNYDAAFKLYQKAAAKGHTGAMNSIGIMYEYGEGVQKDSATAVKWYRKAAEKGHVTAMYNLGVMYAKGKGVTKNGAKAAEWYQKAAKKGDADAMNNLGVIYEKGMGVTRSYGGAIKWYRMAAEKGHDVGMKNLGRMYDMGKGVDKNTDQAIHWYLCAVKKGNADAMNNLGLIYESKKEYQQAVKWYRKAMRKNHPGATGNLGFMYEKGSGVKKNLTEARRLYRKASKLGSPFAEQSLNRLESYN
>Candidatus.WP_096527242 (x:0.57503164, y:0.88538843) WP_096527242.1 sel1 repeat family protein [Candidatus Nitrosoglobus terrae]
MGLRLRVLIIVMVLGIGFGVPSFAQGLVSNKEAIDQIIKKAHKGDADSQFALGALYANGVGVRQDFDKAQKWLEKSLKSFKKAAVRGNAHAQFALGMLYGEGKHVLQDYVRAREWFEKAASNGNSDAQLALGILYEEGKGVRQDYGKAWEWFKKAAASGNPKAQLMLGASYAQGQGVRQSYREAKEWFGKACDNGYQIGCDRYRELNEGGY
>Desulfovibrio.WP_005993762 (x:0.6767794, y:0.905671) WP_005993762.1 hypothetical protein [Desulfovibrio fructosivorans]
MRSRSAALLLAVCLLALPSPGRADYDDALRAFEGGRDAVARRELAPLVRSGSPSALFLLGVMRETGRGTAKDPAGAARLYRRAADGGNVSAMVALGLLYYRGEGVGQSDARASAYFRKAADKGSARALYLLGLMRLSGRGGPTADAVGYLRRAVRAGSPEAAAVLGELLLAGRGVVANPAAAYAMALHALAGDRIEAATRQRLNALAANAKKALDPTVALRIEGKAPEERGAARGGGKGRGAAPKGQVITGTGFVVSRLGHVLTNAHVAAHCRRLMAVVDGRRMAASLLRADQDHDLALLRLAVAPPEALAFREGDALPPGVPVFAAGYPGRAALSGRMRVTAGKTRELAKGAGPRGEQAVTAEVLPGNSGGPLLDHAGHVAGVVAARRDTETTRRIAGDAPADMGFVVPLSVVKAFLARGQVPIVSAPSARRLDAAGIARTVSGKVVPLFCQTATSTHAP
>Gallibacterium.WP_066107936 (x:0.5977993, y:0.7717293) WP_066107936.1 sel1 repeat family protein [Gallibacterium salpingitidis]
MKYLTAIFITLALTFSLSSPVIADKNQASDFQQTLQLAKQGNVIAQTNLGVMYVNGKGVKQDYQQAKLWFQKAAEQGNAIAQYNLGMMYYDGDGIKQDYQQAKFWFQKAAKQGYALAQFNLGFMYDRGHGVKQDYPQAKFWFQKAAEQGVALAQYNLGVMYDTGKGVKQDYQQAIYWYTKAAKQGYIEAQNNLGAMYSIGQGVKQDYQQAIYWLQKAAVQGDEKAQFSLGMLYYEGKGVSKSLSKAKEYFKQACDNGVQNGCHNYQVLSQ
>Neisseria.WP_114926505 (x:0.57352525, y:0.7689782) WP_114926505.1 sel1 repeat family protein [Neisseria subflava]
MNKLLKKIMVALLSLGLAQAVWADNVPDFKETLQAAEQGNAQAQFNLGLRYAKGQGVRQDYAQAVQWYRKAAEQGVAKAQYNLGLMYDQGQGVRQDDVQAVQWYRKAAEQGVAEAQYNLGVMYDNGQGVRQDYAQAVQWYRKAAEQGDAQAQYNLGVAYTNGQGVRQDLVQAEQWYRKAAEQGLANAQYNLGVAYANGQGVRQDLVQAVQWYRKAAEQGFAQAQYNFGVMYAKGEGVRQNYKIAKEWFGKACDNGLQQGCDAYRKLDQKGY
>Nitrobacter.WP_040674873 (x:0.4682191, y:0.47274995) WP_040674873.1 sel1 repeat family protein [Nitrobacter sp. Nb-311A]
MLSSRSLFQWLRPASVSSRAGPFDHGMAAYERGHYLGAFKHWKLASEAGEAEAAYRIGMLYAKGEGIDRSVPDAAIWYERAARRGNVEAQFHLGLIFLRGEKPLLGPHRHETWRQSSAVRLGDRASNIHQLVFPHGTSVERNVDAAFHWISVAAERGKAEAQTVLGNMYSEGLGCEKNLQIAFAWYGVAAEQNCAAAEFALGDIYFQGKGVPIDFEQAAAWYRKAAEQDHVRAQVALAFMNLKGTGMPENLAEAARLFQSAAMHDDVIALYNIGLLRLNGHGVAKDIDRAETALRKAARRDYFPAIQALAEFYSHGAGFAPDLREAAVWYEKAAERDDVQAQFFMGRFYATGTGVGPNIRQAARWFERAARNGHATAAFNIAVFYLNGSGVERNVESAIEWFERASEGGIRAAQLQLGRLYSAGNGIPRDHKRAEEWLSRAAVGGDPDAKTAYALFLLHLDGSTEQLERVCALLMEAAEAGHAPAAFQLGALYMGKFGGSADVEAAVGWFARAASAGYVDAQYTLALLHLEPKNGLSDAKAAASWLTKAAHAGHAGAQFQLAVLYCTGAGLARDVEQGAQWYEAAARQGHKVAQFNLAVMLGKGQGCEPDPGKAVEWFERAAQQDMAEAQVALGDALMSGSGVAKDEGAAVQWYLRAASQNHEGAQRRLDAVGVTTVDG
>Akkermansia.WP_102725246 (x:0.44227645, y:0.6553106) WP_102725246.1 sel1 repeat family protein [Akkermansia muciniphila]
MFPQCGTCEMNDASNNRGELENTVSTYSVDIETLQQTALKGDPQALFQLAISYEQGRGVVENQQEAFYCYQQAAELGHVTAQLNLGWAYSNGIGAPQDNDKAFYWYQKAAEQGHPTAQFDLGFCYINGLGVEKDEHQAISWYKKAAEQGHAVAQLNLGWIYANSNSQKNWEQAVYWYQQAAEQGDPRAQYNLAWCYGNGSGTPKNPQKAAYWYEEAATQNHATAQYNLGWCYENGFGVQPNLDKALVWYHKSALQGQITAQYTLGWCYGNGRGMEVDMAKAVYWYTKAAEQGHTTAQLNLGWCHLNGKGTPVNREEALKWYLKAAEQGNATAMFNVGNCYAHGYGIEQNEEQAAAWYQKAVKHGNKKAVSALRHLASRQEKEKSPDAQA
>Lupinus.XP_019421734 (x:0.48331186, y:0.3970466) XP_019421734.1 PREDICTED: ERAD-associated E3 ubiquitin-protein ligase component HRD3A-like [Lupinus angustifolius]
MRRRTPTTKFILSLLIFSLLPLSLLARPFVLVLSQEEFKDVPSDEAPAVDPESAEWDDFGDSDAGKSEEELDPGSWRQIFEPDSTFSTTTAEPSTELEALYYSGVGKMMSAVTSAEVRLMEEAAGEIEAAAESGYPAAQSVLGFLWGIGLLRERSKSKAFLYHHFASEGGNMQSKMALAYTYTRQDMFEKAVKLYAELAEVAVNSFLISKDSPVIEPVRLHNGAEENKEALRKSKGEEDEDFQILEYQAQKGNAGAMYKVGLFYYFGLRGLRRDHTKALSWFLKAVEKGEPRSMELLGEIYARGAGVERNYTKALEWLTLASKQHLYSAYNGMGYLYVKGYGVDKKNYTKAKEYFEKAADNDEVGGHYNLGVMYLKGIGVKRDVKLACKFFIVAANHGQPKAFYQLAKIFHIGVGFKKNIPLATALYKLVAERGPWSSLSRWALESYLKGDVGKAFMLYSRMAEMGYEVAQSNAAWILDKYGERSMCMGESGFCTDAERHQHAHSLWWQASEQGNEHAALLIGDAYYYGRGTIRDYERAAEAYMHAKSQSNAQAMFNLGYMHEHGQGLPFDLHLAKRYYDEALQHDPAAKLPVTLALASLWVRKNYDGSLLVHVIDSLPEVYPKLEAWVEEVLLEEGNATILTLFACLLTVLYLRERQRRQVVAVPGEVAQPNHPNELDVPAPI
>Lysinibacillus.WP_010857101 (x:0.80212754, y:0.61662054) WP_010857101.1 hypothetical protein [Lysinibacillus sphaericus]
MYGQFLAKQNKERIGSLQQLTHTHNTWFAQNIALLTFEEVQLTTLQKMLHQVVQGLLRKNQQRHLQIVHPEQTQTIKENVLTLLAEYDDLLREAIPLPIYILIWQITSLEKLAYTNEVVDDVLDVVEWYFIHQDEEVKVVEEELDYEEIIDLYKEAIEEKDAEAQFELGEYYSADDSESFQPEKSIKWFELAALQGNAEAQYALGNYYFEGIGVTESYDRAFKLYEAAAMQGHADAANNLADMYFNGESVPENMVLAKRWFDFAATQGVAESMFTLGIIYEQGLGVTIDEEQAFLAYKKSSESGYVEAQYRLGGIYLEGQLGQTRDVNRGLYWYEKAAGQYHVDAFYDLGFIWSKGLTGIRNIEKGIHWFKQAALQGDPEAKLQLGHIYNKGEGMPRNMKEAKKWYGLAAEAGIEEATLLLEELEEL
>Manis.XP_017535507 (x:0.8217017, y:0.56294835) XP_017535507.1 PREDICTED: protein sel-1 homolog 2, partial [Manis javanica]
KALYYFLKAAKAGSANAMAFIGKMYLEGNAATPQNNATAFKYFSMATSKGNAIGLHGLGLLHFYGKGVPVNYAEALKYFQKAAQKGWPNAQFQLGFMYYYGSGVWKDYKLAFNYFYLASQSGQPLAIYYLAKMYATGTGVLRSCRTAVELYKGVCELGHWAEKFLTAYFAYKDGDIDSSLVQYALLAEMGYEVAQSNSAFILESKKAKILVKERMYPMALLLWNRAAIQGNAFARVKLGDYHYYGYGTRKDYQTAAAHYSIAASKYQSAQAMFNLAYMYEYGLGITKDTHLARRLYHMAAQTSPDAHVPVFFALMKLETVHLLQDILFFNFTMKWKWIKLDNSLGPHWDLFMIGLIVAVLTFLLRNRYG
>Commensalibacter.WP_084051512 (x:0.43756115, y:0.58594) WP_084051512.1 sel1 repeat family protein [Commensalibacter sp. MX01]
MIHYIFIILIIICVICIAFVVYDIGIRKFRISNHINHASSAINSNNEVEVDFIESSTPMDKGLMHFKGDGVPQNYKKAKEFFEKAASGGHVQAILYLAIIFYEGLGVEQDDSKALAYFEEAAKKGNAKAMFALGRIYITGHVVEQNYDTAREYFESSARQGEVEALLNLGMMYYEGVGVTQDYSKARVYLEQAAQKGAAEAQNNLAYMYVQAKGVEKDLEKAREYYSFSARQGNKQGEYQLALMYWNGDGGEQDRPKARGYFEKAAYQGEVEAQFFMANIYYHGQEMAVDYKRAAYFYEKAARQGHVQAQNMIGYMYSEGQGVSKDYKLAIYWYEQAANCGDVQAQYSLGYVYLAGQIIKIDLVRAFEYFQTAAENGYDLAQFNLAIMYYKGDGVPQDFLKAAFWFEKAEAQGHKKSSFILGKMYLEGQGVPHNHDKGMALIAKSEG
>Clostridium.WP_002573760 (x:0.29088044, y:0.5511468) WP_002573760.1 sel1 repeat family protein [[Clostridium] bolteae]
MPKIIFTSRYLRDAPPEQLGNYVKYIGTRDGVEKIDESKGHLPSTAAQKKLIAQLLCDLPKARAMLEYEDYRLHPTRRNASEFISTALEWNLDLLSKRENYVDYLANRPHVERIGEHGLFTDAGKPVVIARVQEEVKAHKGPVWTHVVSLKREDAARLGYDSGKQWMELLRSKRAMFCKQMKIDSENLRWYAAFHNESYHPHVHVMVYSAKDHDGFLTEPAIEAMRSELAHDIFRQDFANLYEAQNAAREGLKAEAEQAMKHLLHEIQSGTCQNQKIEKQIQLLAERLKRTNGKKVYGYLKADLKQMVDRIVDELEQDPRVKKLYQSWGTAREKIWQTYSNQPIPLEPLSQQKELKRIKNMVITEAMKIGSHHFLLEESSAEDNDIWIDGAVTETESVAGDERIGESERRDVVDEPEDNELSGDNDIAFHAEWSDTYRAAHQCLYGSDEKEPDFKEAFRLFLEEAEEGNALAMFELGCMYADGLGREADPAKAHEWYGKALTAFVAAEQCAEERQRPYLQYRIGKMYAAGLGYELPVVPDEEGGDGKAGKDYEKAAAWFSRAVSANHKYAQYSLGGLYYRGQGVTQNYSQAFNLYQRSAEQGNPYASYKMAKMYRDGIGVASNAEHSESCFEQAFSGFCRLEAQSHDDKLQYCLGQMLHTGTGTGKDDRVAEAYWERAAQLGNVNAQYALGKLWLEKGTGDQKQAVAWLEKAVEAEHASAQYALANIYLAGEAVAKDVTKAMELFTRAAKQGHDYAAYQLGKQFLQGEETEKDVEAAIKWLKQSAAANNQYAQYSLGKLYLDGEKVEKDIRTAITHLKESAAQNNAFAEYRLGRFYLLGEDVEADVKEAVQWLEQSASQGNQYAQYALGKLYLCGHEVPRNKEKAIPYLEASAAQGNIYAQFLLDHLDSFYEPSVFLATTRLMHRLAQIFEEEKWKAGGNSMQVEGKLRSRIREKKKAMGHKSDDETPRQNLS
>Erythranthe.XP_012841535 (x:0.54343116, y:0.41692683) XP_012841535.1 PREDICTED: ERAD-associated E3 ubiquitin-protein ligase component HRD3A [Erythranthe guttata]
MVHRKIQHLSCALLLLSLLPLTTRARPFVLVLSQDDLSDPAAAPNYPAAAADDVADFDDFPDSESKPDSILDPGSWSPLFEPDPSFKSPNPNDDDDEAIYYNGVSRMVEASSRGEFRIMEEAASEIEAAAALGQPHGQSVMGFFYSMGIGRERNEGKAFLHHHFAAQGGNMQSKMALAYTYYRQEMHDKAVKLYAELAEVAVNSFLISKDSPVIEPIRIHNGAEENKEALRKSRGEEDEDFQILEYQAQKGNAGAMYKIGIFYYFGLRGVRRDHAKALRWFSKAVEKGEPRSMELLGEIYARGAGVERNYSKALEWLTLASRQQLYSAYNGMGYLYVKGYGVEKKNYTKAKEYFEKAAENEEAGGFYNLGVMYLKGLGVKRDLKIATKYFALAANAGQPKAFYQLAKMFHTGVGLKKNLQMATALYKLVAERGPWSSLSRWALESYLKGDIGKAFLLYSRMAEIGYEVAQSNAAWILDKYEEHSMCMGESGLCTDAERHQRAHALWWKASEQGNEHAALLIGDAYYYGRGTERDFDRAAEAYMHAKSQSNAQAMFNLGYMHEHGQGLPLDLHLAKRYYDQALEVDPAAKLPVSLALGSLWIRRNYANSFLVDMIDSLPEVYPKVEDWVENVLLEEGNATILTLLACLFTVLFLRDRQRRQPPVAADLAPPEPMMPAGRLQF
>Agrobacterium.WP_047455332 (x:0.6552046, y:0.67836285) WP_047455332.1 hypothetical protein [Agrobacterium rhizogenes]
MHFKRAAIALFFALASNGIAHANTGQNAYDGSNHKAALDYWRPLANKGDATAQLKLGEIYESGDGIAKDLKQALKWYRKAAEQGNAKAEFDLGAMYDKGEGIAKDHAKAIFWYRKAADQGYADAQYNLGAMYDEGEGVSKDRTLAFVWYSKAAEQGNADAQFNVGVMYDNGDGVDQDKSQAIAWYRKAADQGNVDAQYNLAIMYDSGEGITKDSGQALAWYRKAADRGKIEAQYNLAVMYRDGAGVPKDGAQAVAWFSKAADQGDADAQYNLGTMYADGDGITQDGAEAITWFRKAADQGDVEAEYNLGVMYRDGEGVAKNGPEAVGWFEKAAAENYADAALNLGVMYRDGDGVPADRAKSLEWLSRAKAMGGNNNGPDDNEEMPLQRKSIPI
>Cupriavidus.WP_111520558 (x:0.77160895, y:0.82676077) WP_111520558.1 MULTISPECIES: sel1 repeat family protein [Cupriavidus]
MSKARFPHAALLAGALCAWLVLPPAAAAPQPPAPAQAQTRDAVAAYESGRFDEALRGFSTAARQGNRLAQFNYAMMLLRGEGTAAQPQEALVWLRKAADNGMTHAQYTWGDLYERGQLVPKSLEEANRWYERAAQGGHVQAQMELATNYFTGRGVPRDYAQAFAWYQRAASAGNGGAQYIVGSFYERGEPGVVDRDLEQAKIWYARSAAHGDPGALAKLRSLLEETVRGRAGM
>Lysinibacillus.WP_079563639 (x:0.78217894, y:0.58234286) WP_079563639.1 MULTISPECIES: hypothetical protein [Lysinibacillus]
MYGQFLAKKNKERIGSLQKLAQTQDTCFAQNIDLIAVKEVQLAALHKIVYQVVQGLLKKKQQRHLQIIHPEQTQSVQENVLTLLAEYDDLLREAIPLPIYIFIWQISSLEKLANCVEVVDDVLDILEWYFIHQNEQVEAFDEEDLDHEVIIDLYKDAIEEQDADVQFQLGEYYSAIDGTYFQPEKSVKWFELAASQDNADAQYALGNFHFEGIGVEENYNMAFSLYEAAAKQGHPDAANNLADMYFNGEGVPENLVLAKKWFEFAAQQGVAEAMFTLGIIYEQGLGVDKDEAQACSYYKKSAEVGYVEAQYRLGGIYLEGRLGQPKDVNRGLYWYERAAKQYHVDAFYDLGFIWSKGLTGIRNIEKGIHWFKQAALQGDSEAKLQLGHIYNKGEGIARNIKEAIKWYGLAADAGSAEAAILLQELKGK
>Pseudomonas.WP_015476338 (x:0.6286694, y:0.8415581) WP_015476338.1 sel1 repeat family protein [Pseudomonas sp. ATCC 13867]
MPTRLRHTLLASALLCLWAATPIQAATLEATPCSITDQWSDLYGDELVTAANAGHATAQYSLGLEYDSGSDEFEQSYEQAAYWYQKAAEQGHACAQYNLGNAYDSGDGVEQSAEKAVYWYQKAVDQNDKDAEYNLAIMYENGTGVTRSDKRAFALYRKSAEQGDVDAQFAVAEGYAKGRGVAKNPAQARLWYQRAADQGHEEAEEKLEAMPELPPSI
>Prevotella.WP_044075410 (x:0.83024377, y:0.7334668) WP_044075410.1 sel1 repeat family protein [Prevotella sp. P5-60]
MNKNVLLAIAAVVMAVVIGGELCVYFGYDLYSSENGTFIRHKAYIASYENMSESELRQRAETGDADAMAVLGVKLYETHRETECKEVLELAQKSANLNSASGKNLLGFLYDRGYCVPKNPQKGFELIKEAANDNFPAALSNIGIAYLAGMVVPKDTIEGFKYIEKAALQGFPYAQYSLALLYSFGAKGIKKDTHKEIEWLTIASDQGMPNAQYELSKIYYKGEGDKVAPDYKKAKDLCRKAAECGLPEAKWALENKFDSKND
>Stylophora.XP_022810540 (x:0.7068949, y:0.46513644) XP_022810540.1 protein sel-1 homolog 1-like isoform X1 [Stylophora pistillata]
MRFILSRNILRTSLTFYSVLLVLTKKGLCEELPEQGDNNSPGNTITNTPNEESVMKDSTQGDKPRTEETPSEQIDNLDLWSEELKKEVHNIEALSQLHEAGQSSEQLNTNLNSQKAYSDNKEKISEGEKKHFSEESRGDRTAKLNGKAQLTKSIEENSNKEEKLGEDNIDSSPETTDDKFDSGLEAATHSERRNGKDRKKETLRQRNKKKSQTRKGRAKTKSIEQEGIDDWSDEDDYYDDDDDEPYDDDMDDDIEDDEAMDDDVMSEKGLNEEETDSIDSWKMTEKPLDESEDFDDEDDDDKLKEQEDLQEEIKQLKEQNQEIKKENQELKEEVGQLLYQDATVLLNQTKPNYKKAYGLLEEAAFLHNFTKAQELVALSYLFGDHLPRNITKAVLMLTDLADKGSAVGQQTLGFLYATGIGVNSSQAKALVYYMFAALGGDFKAQMALGYRYWAGIGVAANCESALTYYRRVSNKVAEDVSLTGGAATQRIRLIDEEEQGGSSSVLDEDLIQYYQFLADKGDVQAQVGLGQLHYQGGRGVEMDHARAFRYLQQAADAGNSNAMAYLGKMYSEGSTAVKQNNKTAFQWFKKAADAGNAIGQSGLGLMYMFGKGVEKDYEKAFQYFKLAAEQGWVDGHLQMGTLYYHGLGVRRDYKMAIKFFNLASQTGHVLAFYNLAVMHASGTGVLRSCNTATELFKNVAERGRIAQMLMEAHEAYRAGNIDTALLKYASLAELGYEVAQSNVAYILDHGLTSVILENETFPRALLYWTRAASQGNTAARVKVGDYHYYGFGTDIDYETAAFHYRLASEQQHNAQAMFNLGYMHERGLGMRQDIHLAKRFYDMAAQTSPDAQAPVSLALLKLGVFFTWEWIQENYGSLNLSKVTNFIGDDWDIYVLTGLALLFGILFLLRRRQ
>Plasmopara.XP_024574840 (x:0.6932452, y:0.4016234) XP_024574840.1 Extracellular protein SEL-1 and related proteins [Plasmopara halstedii]
MGIVEVRIISFKATMRVVNAVTGVLAAFLSRKESHAQISNAEWHAGIPLTTWSAKTVPSVCALDVFHFKVRFPISQPTNIYEHHDHFKWQLILQRENKLQAGTIVASGQLRVTQLSTDDRELEEDDKNSEEPDEDGLKCEFDSDFCIPKLVGIRLPNIDTGIPEKTSLLQNHTIVLNFEQPTNRPDAKSKVDIDRFVTFTEYIGDELNGMWSDDGRVVVIRITRINAKKVKPVGELMQGLLRTNIIVAGKKAGRVENKTFTYEGFQSLRIERYGIYTICILARNEVVLRSPMVTVVPCDASYVVLDSTRPAQRTEDIDGKAMSDTSPSFAIDGMLTHGGGEGFVLPHALIQMETPGSWSLSFWVFLIENCTGDFRSLFFHGDGENQQRTPSAWWKPNERRLVLRVSTTTSADVGIDSASELPLYEWVHMGFTFVNCSHSNTHEKCSLKESSQSWNYSYSLYIDGMLDTQMHIHESVAPNTGPLYIGKGPGTDGMRGFTSSIKVFPAPISPDKHRRLYLSERHLHEKYTNCVQDSSFEDEISEPTVQITYLTQCFHYLSKFDRYAVNGNVGLDNSFPVADTALEELTTALELCDSVAWDLLVEAADNGNPNACRDVGHAYLYGSTETLHHCFASIPVKQNLTASRQFLSKAFRDGVYSAGKPLALSLALERETGTLDGGKLDLLTTGLIHFAAANGEKDAFAMLGHRYCDLDTELATYYYYHAAVEAARNYHQHGKQPLHEMTRLYDSFKRDVTVGERGDDDEHIQFQKLRADNGDVEAMAAMGDIYYWGAHGISRDHEEAFKYYYQAAEAGDVKSQTAIAGMLLKGEGVAQDNVTAIKWYEEASKENHTRALNGLGFIHFYGSGGVAENKALALEYFERAAANELDGDSIFNAGYCHAMGHGTSVNISRAMEYYDVAAKKFGHFDAIFEMGKMYFEGLTPITRNCTKALQYLKAASDGGQWGNVVRKGFNLYINGEFERAVVSYYEAHELGYSVAISNLAFLFDQHLLQQGSEASERRALKYLLLTYKANGDKEVLVRIGDYHYYGLAGLSRDPEIALRWYSRASAAGVAVGAFNVGQMYELGDGVKTHLNRAHRYYIRALELAAEQSETRLATRIALARLTIRNWLRNTYLEKILGLKSALHSSQKSNMSATDSTKPCGVSISPFDGEACVLIFTVTTLCIAIGVWYLKK
>Tepidicaulis.WP_052379396 (x:0.6998776, y:0.82493085) WP_052379396.1 hypothetical protein [Tepidicaulis marinus]
MTLGNWLNQVILESGTDEVGADGASYEASYRPDFTAQPGQGSYRPSYEQAPQFDMGPVAEAVKNLVQRVESSERRLDSAIETMATRFDEGNRLPSFTGPDPLERKIQQLTERLDAAERAQPFGKRAEDAQAIKSLEKAVSAVVDHLETAGHQTDRRFDDIRQTLSTLSRRMDETDAAAEREKARSETETLYKSVHALAERLASIEKSVQQSAAQSEAAQQKAVEAALRAVNDKAESESQKKVIFQLQDALEKMHARLEQSEQRQAETQRALLEQMQESLGSLNSRVEQAQAEAKAQAAQPSALVAEIMQEVDQRLQNVSARIEQSEQQSQAAASSVQQAIADFQASLKELEEKNLTAKTQEAAEAEAKAPAAPENEAASHQTALPPQGPPQGPPYGALAPGAMPPPVGMPDLAPPPIPATPLGQPAPPPLADSARSEMRGPADPPLPGAGGEPAAPPPPPGSAVPGMADTHAGQDFIAAARRAAQAAASGEMPRGPVHESSPRYKSFDEEEAGESKRKYYYIAGAVLLAALAVFALRGFTGGGSAPETPSLTEAPAAEEQAAPAEETPAADTPKAAASETTIPETPAPQDSAAETDEKPATPEATPEGAEPKADAAEGSAPASSKTAAVKPETMTLPKVTEKVAPAEPAPVTPVSREAAKPTLREAAANGNAAARYEVGLRYARGVTVPQDFSQAAYWFAQAAEQDLAIAQYRIATLYEKGRGVEQDFAKARTWYEKAANQGNIKAMHNLAVIYAEGKGTQQDFSEAARWFEEAAARGLGDSQFNIAVLYERGLGVTADPAKAYLWYAVAAKSGDKDAAAKRDEIGQSMDAAGLVDAKLKAETWSPKASDAVANGNIASLKTWSERADAGTPGSSVDVARAQALLTELGFRPGPSDGVMGPKTTEAIQQFQRSAGMAATGLVTPQLIELLEAQTR
>Exaiptasia.XP_020915151 (x:0.70551217, y:0.4786368) XP_020915151.1 protein sel-1 homolog 1-like isoform X1 [Exaiptasia pallida]
MIFSRITTAVVVVSFFLVVRQNFADETHRNAGNTNTQMPQEASQSAQDKDTSTKDENQNQQNSNELEQQNVDTNTENSKDNPSNLEHKTIEQTIHENMKNDNIEKQTVLENIEHEQKSXESKQTGTLENNPVETEAVNEPLVQEEEQVIXREXTKDSSKQTERKPLKNKPKHKKKGKKKRKSKKKSDYDYYDDAGDYDDDYADKYDDYNDEYPRGDYDDESATDPRDYYDGDYNGPPSDSPPTESPYDEEQVKEIHEEAAEEIKEMDPPTSSQQLKDELKDEIKQLKEENEAMRLKNEQLKERAGYLQYQEAQQLLNQTKPSYRKAYKLLEEAALVHNFTEALEMVAYSYLFGDYLPRNVTKAFEVFTKLAKDGSPVGQHGLGFMYAAGISVNSSQAKALVYYTFAALGGDTKAQMALAYRYWAGAGVQTNCETALTYYRKVSNKVAEDVSLTGGPALQRIRLIDEDEQSGNNAVLDDDLIQYYQFLADKGDVQAQVGLGQLHFQGGRGVEVDHERALRYFQQAADAGNANAMAFLGKMYSEGGHNVKQDNKTAFKWFKKAADRGNPIGQSGLGLMYLLGRGVEKNYEKAFDFFKQAAEQGWVDGHLQIGTMYYHGLGVRRDYKMAIKFFNLASQSGHVLAFYNLAVMHASGTGVLRSCHTAAELFKNVAERGRVAKILMEAHEAYKKGQIDTALLKYAMLAELGYEVAQSNVAYILDNRLSTIINKTETFPRALLYWTRAALQGNTQARVKVGDYHYYGYGTEVDYETAALHYRLASEQQHSAQAMFNLGYMHERGLGMRQDIHLAKRFYDMAAQTSPDAQAPVALALLKLGVLFFWEWARENYDFWNKIDLAKLAGQDWDIYLVTILALIFGMAVFIRRR
>Legionella.WP_045096748 (x:0.43543574, y:0.71629137) WP_045096748.1 Sel1 repeat protein [Legionella fallonii]
MNMKQYIVSLSLVTLVSTSSFATTQEGEEAYNQKHYEKAFILLSPEADKGDAKAQYLLGKMYYNAQGVAYSAEKTEQLLLAAANKGNVDAQVLLAAFYWYLKTPEGYNKAFSWYQKAANQNNPDGEYGLGYMYDTGTGIPQNSETALIWYKKAAAQGNSNAALAIGYDYDNGVGVKKDPAVAVEWYTKGAELGNASAQYNLGLMYEQGEGVTADVNKASQYFEKAAEQGHAKAQVELGYLYDSGKLGKTDLQKAAYWYQKSADLGNPTAQYNIGDMYFYGDGVGKNLEQSVMWIRKSAEQGYSKAQNQLGVYYRDGIGVNVSPVESYAWFFAAKSHGFDKASNNLSELEKNMSVDDITKGKTLGQKYVEQYKAKTE
>Selenomonas.WP_081351272 (x:0.42135334, y:0.461922) WP_081351272.1 tetratricopeptide repeat protein [Selenomonas ruminantium]
MDNHRDKLYTYRRDEKMASKVETEELIELANQAELDGNVEKAIQYYNLAADAGNTDGLASIGLLYQYGTGVEQSYQKAIEWYQRIIDAGDVDGWYLLGTVYEDMEDYTKSVYCYEKQIEEGGNCKYTAFYGLAKAYRFGLGKEEDFPKALDYYQRAAGNGEIAAMVDLGQLYYDGNGVKQDYIIANYWFEKAANSYNGNHLAFGHLGEAYHHGLGKEVNYDKAKEYYGKALEAGEENILFWYGEIYYDEEQYGEALDCFRRAAVEGNQFQAEAENKIGMMYQFGEGVEEDFGKAVEWYQKAANNGNAAAMRALGAMYSRGDGVEQDAGHSAYWSLQAAKLGDVIAMNNIGYCYGNGEGVEQDYVAALAWYMRAADCGDEDAMNEIGDIYYFGNGVEKDYSIAKEWFEKAIAAGNETPLMPLGTIFYYNDDFDKAMELYLKAANDENTYQHIAEARIGDLYVEGSGVEQDMAKAVEWYEKSAAHGYATAMLSLGDIYCDGGGNVKQDLTKAKEWYEKAKDAGSEDAEQRLADLS
>Exaiptasia.XP_020915152 (x:0.68026376, y:0.48999375) XP_020915152.1 protein sel-1 homolog 1-like isoform X2 [Exaiptasia pallida]
MIFSRITTAVVVVSFFLVVRQNFADETHRNAGNTNTQMPQEASQSAQDKDTSTKDENQNQQNSNELEQQNVDTNTENSKDNPSNLEHKTIEQTIHENMKNDNIEKQTVLENIEHEQKSXESKQTGTLENNPVETEAVNEPLVQEEEQVIXREXTKDSSKQTERKPLKNKPKHKKKGKKKRKSKKKSDYDYYDDAGDYDDDYADKYDDYNDEYPRGDYDDESATDPRDYYDGDYNGPPSDSPPTESPYDEEQVKEIHEEAAEEIKEMEENEAMRLKNEQLKERAGYLQYQEAQQLLNQTKPSYRKAYKLLEEAALVHNFTEALEMVAYSYLFGDYLPRNVTKAFEVFTKLAKDGSPVGQHGLGFMYAAGISVNSSQAKALVYYTFAALGGDTKAQMALAYRYWAGAGVQTNCETALTYYRKVSNKVAEDVSLTGGPALQRIRLIDEDEQSGNNAVLDDDLIQYYQFLADKGDVQAQVGLGQLHFQGGRGVEVDHERALRYFQQAADAGNANAMAFLGKMYSEGGHNVKQDNKTAFKWFKKAADRGNPIGQSGLGLMYLLGRGVEKNYEKAFDFFKQAAEQGWVDGHLQIGTMYYHGLGVRRDYKMAIKFFNLASQSGHVLAFYNLAVMHASGTGVLRSCHTAAELFKNVAERGRVAKILMEAHEAYKKGQIDTALLKYAMLAELGYEVAQSNVAYILDNRLSTIINKTETFPRALLYWTRAALQGNTQARVKVGDYHYYGYGTEVDYETAALHYRLASEQQHSAQAMFNLGYMHERGLGMRQDIHLAKRFYDMAAQTSPDAQAPVALALLKLGVLFFWEWARENYDFWNKIDLAKLAGQDWDIYLVTILALIFGMAVFIRRR
>Caviibacterium.WP_100296985 (x:0.54673374, y:0.743488) WP_100296985.1 sel1 repeat family protein [Caviibacterium pharyngocola]
MQFSRIFRLTALAMLCFSSVVQANESAEPMSFEDAVKAYEDRQYDKALEGFRYYAEKGDTAAQFYLAFMYDDGRGVTKDDKQAVYWYEKAAEQGDAQAQFNLAVMYRKGQGVTKDDKQAVYWYQKAAEQGDVKAQFSLAVMYRKGQGVAKDDKQAVYWSQKAAEQGNANAQFNLAIMLEDGQGVVKDDKQAAYWYQKAAEQGNANAQNNLAFMYGNGLGVAKDDKEAAYWYQEAAKQGNSDSQFNLAIMYKKGQGVTKDAKQAAYWYQKAAEQGDATAQFNLGLMYFNGQGVKKDTKKAKALFKQACDGGESDGCKNYQILSK
>Desulfitobacterium.WP_018306610 (x:0.30936223, y:0.5488339) WP_018306610.1 hypothetical protein [Desulfitobacterium hafniense]
MARIILKCPYLKGGEKTAAHLNNLVKYIATRDGVEKMESGHKLWHSTKKQKDLIAQILRDFPDAKDLFEYEDYLENPNRGNASEFITIALEQHLDKISGREKYLDYIANRPRVEKFDSHGLFTAGDEPLVLSQVADEVSSHTGNVWTPIISLRREDAARLGYDNAPAWKALLSEKAVELAENLKIHPDHLKWYAAFHNESHHPHIHMVCYSTDPREGYLTKQGIKKMKSSLANEIFRQELIPLYGEKTQRRDNLKEQAAESMRELIRQMKNGVLQSGRMEQLITHLAERLQTIGGKKQYGYLKPDLKNVVDEIVDELAKDSRIAEAYRLWWETRDRIESIYTETPSEPPPLSRCDDFKPIRNMIIQEALLIGTMTFEEPASVETALPEPEDDLEMPPSDMADEEDQEPADDSGKRSSSDKSSAGKESSDSWWTDNYKLAKQYLYGGEDAGILQDFEKARELFLAEAEADNPLALCDLGRISADGLGCEADADEAYRWYEKALAVFHAAEEEKPWKYTEYRIGKMYAAGLGTEQDYLQAADWLTLSADENYKYAQYSLGGLYYHGKGVDQDHETTFALYTRSADQSFPYASFELGKMLRDGIGCVKNQQDSDRRFKEAFLGFVSMEEQGHDDKIQYRLGWMLLNGVGTDKDEPRAKEYFEKAASVGNPFTCYQLAKLILSDEKAQPQEVEKALGYLRKAVEAENPYAAYFLGKLYEKGQHVPQNISEAVRLYTMSAEQENDFAAYRLGKLYLGGDGVLKDVEPAIRWLTFAADRKNQFAEYALGTLYLKGEDIPRDIPKALEYLKRSAGQGNQFAQYRLGKIYLMGEDAPKDIQTALQFLTASAEQGNQYAQYTLGKLYLMGKDVQRDKDSAVRWFTLSAAQGNIYAQFFLDHMDDFKEPSVLLAGTRLLHHMSRVFSDNAPPLKPPGQRTDRKLLRKLREKKQAQGHARDDHEQTMSL
>Arcobacter.WP_113908450 (x:0.4945784, y:0.79105717) WP_113908450.1 sel1 repeat family protein [Arcobacter sp. FW59]
MATSVLDPVIVTPEDTKKNELWTQDDIDSLIKGSAEFFKDFSDDGLKKLQDIYGDIPPGVSIEDNIEKALEYKKTHTALETLNWFRKMVAPQSQNPDGTPNWDFKMYKKIYIHLLFIVIIFNACATNQTENTILNEDKKRLSSKDLEQAQIYNKNKEYKKLLELYEEYAIKGDFFAEYGLGYIYHSGKGVEKDIKKAIEWYEKSANQGYDRAEYELGNIYHSGKDIEKDINKAIEWYEKSANQGYSKAQFRLGSLYYFAKEIKDNDKAFYWYEKAAIQGHSDAQANLGYMYEKGLGVEQDYKKFIEWLEKSANQGNPNAYFNLGIAYYNGKGVRQNHQKGLEMFKKSLNQKEKLKKVDIDRLCKEFPTVCIDTKLKF
>Acidaminococcus.WP_105325440 (x:0.227392, y:0.54462093) WP_105325440.1 MULTISPECIES: hypothetical protein [Acidaminococcus]
MPELSPEGNLEEGLSCFSHCQYEEALPYFEQAAEAGLSPAMYFLTELYWNLLPKDRQDYEAGKVWARRGAALGDVLCRLNAAFLQEGEAITEAVQKVLPELKAAAEQGNSYAACELARLYQNGKRVPQDPDKALYWMKRAGQKGDAGILTAVGVLLQLQKKYEQAIYYFREAADKGSQEAWLRWGDAYQEGLGFPEDLDLAKAFYQRAYNLPGKYKGSAANKVGELLYNLEEYPEAVEWFQKAAKLGDTLGMFNLGQCCLVGLGTPKDLPNAQKYLRKAYERGGATAGEAANGVGRAYFAQGCPVEANAWFQKAAEKDYDWGWYNLARNLLLGRGIPEDQELARKYFQKAYAQGGEAAGDAAYELAQLYCEAGKYVEGNAWCEKCGEAGNPWGWYHLADNVKKGLGTAVDLPKAVEFYIKASNIGDGTKGAAANQVGLYYAQEESAYVEAAAWYKKAGDEGFGGGYFNLAGCYEAGDGVPQDGEKARDLYVKAYEMGGEPAGDAAFNVGQWYLHQEQFAKALSWFQKSAELDFECGYYALAACYAAGKGVPANLEKTLEFLRKTYACGEELAGLAAQELGNLYLSQDQYEEANAWNKIAGDLGQAQGYYLLAQSYWNGSGVEADPEKAVELLKKTYSLGGTCAAKAAQRLSTIYSDWEEPEEAQLWQEMAEAMDEDDD
>Neisseria.WP_003767349 (x:0.62324214, y:0.749006) WP_003767349.1 MULTISPECIES: sel1 repeat family protein [Neisseria]
MNTVLKKMMVALLALGIGQAAWADNVPDFKKTLQAAEQGFAAAQYNLGVMYDNGQGVRQDDAQAVQWYRKAAEQGHAKAQYNLGVAYINGQGVRQDDAQAVQWFGKAAEQGYAKAQYNLGVMYDKGEGVRQDHAQAVQWYRKAAEQGDAPAQYNLGVMYANGQGVRQDDAQAVQWYRKAAGQGHAKAQYNLGGMYANGKGVLQNLVQAEQWYRKAAEQGIAEAQYNLGVMYDNGQGVRQNYKIAKEWFGKACDNGIQLGCDAYRELNQAGY
>Lysinibacillus.WP_036120852 (x:0.76125354, y:0.6007882) WP_036120852.1 MULTISPECIES: sel1 repeat family protein [Lysinibacillus]
MYEQILAKRNKERIHSLQEIIQTKNTWFAQHIKLLTFTEVNLTALQKILYQIVRGLLKDQQQRHLQIVHSDQTQSVQDNVLTLLAEYDDVLRDAIPQPIYILIWQISSLERLTSRIEVVDDVLDVVEWYFCHQDNQVKILDEEDLDHEVMIDLYKEAVEDQDTDAQYQLGEYYNAKEGDCFQPEKSLKWFELAAAQGNVDAQYVLGNFYFEGVGVEENYTQAFSLYEKAALQGHADAANNLADMYFNGEGVSQDFTLARKWFDFAASKNVAEAMFTLGIMYEQGLGVKKDTNAAFNAYKKSAETGYVEAQYRLGGIYLEGRLDQVKDMNRGLFWYERAAEQFHIDAFYDLGFIWSKGLTGIRNIEKGIHWFKQAALQGDADAKLQLGHIYNKGEGVARNLKEAIKWYSLAADAGIEEAAKLVEELKEL
>Burkholderiaceae.WP_075357711 (x:0.43630597, y:0.44292647) WP_075357711.1 MULTISPECIES: hypothetical protein [Burkholderiaceae]
MKKYLIILVAAFFQACTAISGNNAPEDLSDAKALYKLALDYEAGNGVPKDMEQAKLRMAQAAEKELPEAQYALASLYLTGHTLDDDRVALRWFQLRTDQSYAAAQSAFGWEKTYTTEMPKEFEAEIFRYYLLAAQQGYAKAQFATGWLYQNLGNAEHAVFWYRRAAEQRHIAAENRMGFYYLARRDYPAALRWFKKSASQGYDAAEVNVGKMYWDGQVGSQDIQEALRWQRMAADRNYPVAQYNLGKIYMKEGAFYDTAKALHWLRMAADQSYAPAQAYLGVIYTQDSGVPRDIEQGLRWLKLAVEQGSDDAQITLSRMYAIGAGVPLDLNIAFQWAYRSAIQGNLDAQYDVGRAYALGLGVVQDKQQAAAWFRLSAHQGHPGAQYFLGSLYYYDDGIEQDKPRGVALMRSAAEQGSLSEFFKPGSAQSDLGLIYLSGDGVPKSGSEAIKWFSMAAELGNASAQQRLGDIYRMGEIVPQDLQQSLYWYKLSADAGNAQAQVSIAQMYIEGLGVTQDYQQASNWARLAADQGLALAQTKLGWMYMYGHGVKQDYGQALKWAQFAAQKGDSAGQFNLGLLYLRGEGISADKQEALKWLRLSSKQGFAPARELLKKSL
>Acinetobacter.WP_109439709 (x:0.90382385, y:0.706964) WP_109439709.1 sel1 repeat family protein [Acinetobacter haemolyticus]
MKKLLIASLMIVASHSTLAADNKTTNKSDVFAKATQLYEAKNYPAAFAEMQRLAESGNAQAIYNLGSMTQHGQGTNKDEKKALQYYQDASNKGFGKASFVIAQAYRQGNLGLSKDTQKFKEYLDKASKQGSEEAIVEIATLLFAQGKPETDQIAIRQLRPLIQKNYYPAMHIRAIYDLGQGVKNKNPVTRQQAIKSIQSLAEKGYAPSLMALGNMLANGDIIQQNLPEAKKIFTELARQGIPQAKESLAKVEQIEAQKKQAKASTSKP
>Desulfosporosinus.WP_075365759 (x:0.34238443, y:0.54238516) WP_075365759.1 sel1 repeat family protein [Desulfosporosinus sp. OL]
MPRIIFKCRYLKNSSEHLSNLVEYVATREGVEKIPDSTRLLPATKKQQKLIADILQKFPDTVDLFEYEDYLKEQTRENATELIFMAVEQNLDLIGKKKNYVGYIAKRPRVESLGTHGLFTDAGVPVVLSQVAEEVANHPGNVWTNVISLRREDAARLGYDNAKAWQDLIRGQRNMIAEQMKIVPENLRWYAAYHNESHHPHIHLIAYSTDPTEAYVTKEAIKNMRSSLAGEIFRQNLLQIYSEQTERRTALTKQSQDTMRNIIMQISTGICKNKTIEDLIVHLVERLKYTTGKKQYGYLKAPLKAMIDQIVDELEKDARVAECYAKWYELRNEVLKTYVDKLSPPLPLSNQKEFKQIKNMVIAEALNIGSHHVTIEQDEDMEGLADEAESTMDVPGDVRSAEQEIPSVDDEMTEAVEDISGTEPEPIWEEASEADELVELHYHVAWSERYKEARVYLYGSDDMEQDFTEAIRLFMEEAETGNALAMNDLGRMHADGISVEMDEAVALDWYDKALTAFLKVESEKPKPYTQYRIGKMYAAGLGTPQDYEEAAGWFDMAVSKNHKYAQYSLGGLYYQGHGVSQDFVMAFDLYRKSARQKNPYASYELAKMFRDAVGTEKDMEKADEHFKKAFTGFLDLEGQSKDDKLQYRLGQMLYTGIGTEQDTAAAIVYFEKAAKLGNIHAQYMLGKIYLDANSGHEDMEKALEWLTKATNNGNAHAQYALGKLYRDGSHLNKDIAKAVALFTQSAEQENQYAAYSLGKLYLTSEDIPKDVSAAVKWLMLSADIGNQFAQYALAKLYLAGEDIEKNIPKAMELLTKSALQNNQFAEYKLGRLYLSGEDVPKDIAAAIKWLTASAEQGNQYAAYQLGKLYLSGEDVPKDIVAAVKWLTASAEQGNQYAQYALGKLYLMGHDLPRDRDAALKWLIASSAQGNIYAKFLIDHIDSFRDPAVLLVATRLMHHLGNIFRDEHNRVGSSPYMQVDRKLRKKLMQKKSAQGHAYDDHAPQQSY
>Pseudomonas.WP_092300764 (x:0.22101961, y:0.58007187) WP_092300764.1 sel1 repeat family protein [Pseudomonas sp. NFIX28]
MAYEFKCVHEKDTAPPLNQQADEWFKQARAISKERLPDWPKAAHLYQQAVGKDHWKAMHNLAELYLRGDGVARDTNKAIDLYLKMTQLQVPLGYYDMSVMTQRGVGVVQSDRTAMQFLIKAADLGSPQAQTRIGYIYIYEKNKDAIGINYLKCAERQDYADAAYKLGTYYESVDKNYPVSMHYYQRAAALGERKGAIEIEDVFQNGKFSYSKNKKIEDAYYKISRELAKDPELRFPNLAKDHPLPPNPVQGYHADKDINWKPTGRNDDY
>Escherichia.WP_024210486 (x:0.7429945, y:0.67712927) WP_024210486.1 sel1 repeat family protein [Escherichia coli]
MIKKMPIKNNRKILMCVVVMFFFEVLSIPVAIGVTEDTAASNKMTYIRKDADKGDATAQFKLAELYRSGSEGIQSYKDAVYWYSLAAKQGLTEAQYNLGVMYAHGYGVSQNYEKAFECYQMAAEKGFPEAQGNLGVLYSKGSGVIRDYGKAIAWLNKAANSGLVTAQTNLALLYDETNKKDLADKWYRIAAEQGDKVAQYHLGRLYYEGVIIKKDYNKAAFWYDKSASQGFIKAQSALSIFYYEGLGGITVNKYKAIELLRKSATHGDPVAQHNLALIYSVGTKELPLDNKKAYAWFSAAYAHGLDKSVQYKLKMENRLTPEEFEKARILSKEYIEKYKN
>Deinococcus.WP_119672035 (x:0.35077313, y:0.60690105) WP_119672035.1 sel1 repeat family protein [Deinococcus sp. RM]
MTSMARNILMVGALLGSAALAGTPEGVRFYDAKNYAAALTELQPAAQRGDAQAMLYLAWMFLDGLGVPKDAPRAFQWALKSAEAGNARAMNQVGRQYALGQGVEADPIKAYSYFRQGAEAGEMRAMHNLANGYANGAGGLPVDLTLAFTWYKRAADLGLALSHGPVSDAYRQGRGVEKNERLALTYLERGVAAGDGYSLWRMGTVVQAGALGLAQDKPRAVSLFTQAATAGYAEGLTTLGDVAAADGQADKALEYYRNGAAAGNMQAMYRLGQAYDNASFGLTKDAVQAFEWFRKAADAGHASAMTNTGYAYDTGTGTPKDPVRALAYYRQAAAKGDATAMYNLGTVHENGRLGQPKDLVAAFGWYTSAADAGNVHAMRALAVSYSRGTGALGTKDPVQAFGWYRRAADAGDLGATLTTGYLFLKGRGTTKDAAMAENYFLDVIRLASNATEKNAPSQLVSAMTREAQFNRRIDPLIAQLSAANTKINDNINLGNRSRDARYYTAARATADETVQAIQNVIGEAQAVLSVYDALSRTLGIPTATAEYATDLRDTLTELNRKLEQFRKTSEDLRRAG
>Helicobacter.WP_104706055 (x:0.4811593, y:0.5341194) WP_104706055.1 sel1 repeat family protein [Helicobacter bizzozeronii]
MYFNGQGVSKDYFKALEHFQRAADMGDGRAYLSLGIMYLNGQGVVKDDEKAFEYFQGAVHAGNIEGYYWLGYMYYAGRGVAKDYEKAREYYQEAADTGNGMAYHALGWMYARGDGVEKDYKKALEYYQKAADAGVAESYAGLGSLYENGHGVAKDYKKALEYYQKAADMGDSYGFLGLGDLYRGGLGVGKDYFKALEYYQKSADMGNDYAYLNLGNMYYKGQGVVKNYEKALEYFKKGADLDNAQACYQVGHMYVVGEGVEKDYPEALEYLKKAAKMDYALAYQDLGDMYANGHGVGKDTEMASEYYKKACDMGEEQSCKNAKKLSAR
>Lysinibacillus.WP_107936216 (x:0.32996154, y:0.77910393) WP_107936216.1 sel1 repeat family protein [Lysinibacillus chungkukjangi]
MLYDRELFEKLLYDQIDLYDSEEVEEALKLFNLALDGDNEAMLEIAFIYRMMDKYSDSVHWLKEAAILENTTAMYELGNCYFEGLGIEENYEKAFLYYERAAKRGHADSANNLADMYLNGEGVEVNAQEALVWFEKAASQNVVEAMFTLGIMYEQGIGMEPDEERAFHYYLESAKGGYEDAQYRVGTVYLDGLFGQEKDSELALEWFEKAAETHHIDSIYNLGFLYENGLGVIRNGKKALYYYKRAALLGDYQAKLNIASIYELGIDVPKNRKEAAKWRNSAMHQMQSFD
>Neisseria.WP_079453672 (x:0.59444577, y:0.717821) WP_079453672.1 MULTISPECIES: sel1 repeat family protein [Neisseria]
MDFRMNVSVKKIIMGVMACFGLGQAALAESIPNFKNMLRAAEQGDPEAQLSIGAMYANGQGISQDNRLAVQWFRKAAEQENAKAQFNLGVMYQLGQGVGQDYVQAAEWYRKAAEQGDTGAQNNLGMLYQNGQGVSKDYAQAAKWFYRAANQENTDAQLNLGMLYANGQGVGKDYEQALKWFRRAAGHGDAIGQYNLGVAYANGEGVHQDYIQAIGWYRKAAEQGNVDAQYNLGDMYARGEGVRQDYVEAIKWYRKAAEQGDAQAQFNLGMMYLQGQGVRQDNAQAVQWFGRAAEQGHAKAQYNFGVMYANGEGVRQNYKIAKEWFGKACDNGIQLGCDAYRELNQKGY
>Phalaenopsis.XP_020585515 (x:0.5450804, y:0.39300692) XP_020585515.1 ERAD-associated E3 ubiquitin-protein ligase component HRD3 [Phalaenopsis equestris]
MLRRQSLHAAVFLLLYLLPVSQSVRPFLLVVTNEDFQDSSAFSTAGESADAASDDSADWEEFGDPESISEDDHDPGSWRPIFEPSSAFPSNSSDDAHYSLYFSGVRDMIHAASSGEPSAMEAAASQIEASASVGFPHAQSTLAFLYSTGIVRRHSHPKSFLYHSFAAEGGNMQSKMVLAYTYYRQDMFDKAVKLYAELAEAAVASFLISKDPPVIEPVRIHSGTEENKDALRKSRGEDDEDFQITEYQAQKGNSAAMYRIGLFYYYGLRGVRRDHNKALYWFSKAVEKGEPRAMELLGEIYARGAGVERNYSKALEWLTLASKQQHYSAYNGLGYLYVKGYGVDKKNLTKAREYFEKAAENKEPGGHYNLGVLYLRGIGMKKDIPLACKYFLTAANAGQPKALYQVAKLFQKGIGLKKNLPMATYLYKMVAERGPWSSLSRWALESYLKGDIGKSLLLYSRMAELGYEVAQSNAAWILDRYGEHSMCIGESGFCTDSERHLRAHSLWWQASEQGNEHAALLIGDAYYYGRGTERDFERAAEAYMHAQSQSNAQAMFNLGYMHEHGEGLPLDLHLAKRYYDQALENDPAANFPVKLALSSLWIRRNYPDSFLIGVIDSLPKVFPRIELWVEEVLLDEGNATILTLFICLLTVLYLRERQRRNAAVPPRQPVDAPN
>Cardiobacterium.WP_006985185 (x:0.57872516, y:0.7380084) WP_006985185.1 sel1 repeat family protein [Cardiobacterium valvarum]
MKILVLLLLVFLVAGAVYALNDSKKRPASGATHTLSDSDKATLLTAAQQAYQQQDYATALEKWLTLAEAGDAEAQFDLGTAYSEGKAMPRNDAKAREWLEKSAAQNNAAAQFNLGLLYYKGKGTPQDINKAREWFEKAAIQGLSEAQFNLGVFYEKGRGIPQNYEKAREWYEKAAAQGNGFAKYNLGTLYADGKGTPQDYGKAREWFEKAAAQGFSEAQHTLGVLYDNGTGVAQDYDQAREWYEKAAAQGQAESQYNLGLFYDNGQGVPQDSTKAAAWWEKAAEQNYAAAQYSLGLLYENGRGVAQDYDKAREWYEKAAAQGEASAQFNLGNLYAQGDGIAQDYNKARQWWEKAAIQGEARAQFNLGAHYSKGEGVPQDFSKAREWFEKAAAQKNDEEVRQAAQHALQILDQVTGKKP
>Morus.XP_024023490 (x:0.5261108, y:0.40513182) XP_024023490.1 ERAD-associated E3 ubiquitin-protein ligase component HRD3A [Morus notabilis]
MRIPIHRRLIFSLLIFSLFPISLYARPFVLVISQDDIKDAVNSPDSDNPADPDSAEWDEFGDSDSHKSDEELDPGSWRPIFEPDSSAAEPSSEPDSLYYSGVSKMVRAMSASEEGLMDEGVSEIEAAASYGHPHARSVLGFLHGSGQMREKNKAKAFMYYHFAAEGGNMQSKMSLAYTYFKQDMYEKAVRLYSELAEVAVNSFLISKDSPVLEPVRIHSGAEENKEALRKSRGEEDEDFQILEYQAQKGNAAAMYKIGLFYYFGLRGLRRDHTKALSWFLKAVEKGEPRSMELLGEIYARGAGVERNYTKALEWLTLASKQHLYSAYNGMGYLYVKGYGVEKRNYTKAKEYFEKAAENEDAGGHYNLGVLYLKGIGVKRDVKLACQYFMVAANAGQPKAFYQLAKMFHTGIGLKKDLTMATVLYKLVAERGPWSSLSRWALESYLKGDIGKALFLYSRMAELGYEVAQSNAAWILDKYGEHSVCMGESGLCTDSERHQRAHFLWWQASEQGNEHAALLIGDAYYYGRGTERDYDRAADAYMHAKAQSNAQAMFNLGFMYEHGQGLPFDLHLAKRYYDQALEADPNAKLPVTLALMSLWIRNNYADSSLVHFIDSLPEAYPKVEEWVENVLLEEGNATILTLFACLITVLYLRERQRRHAVAAAAEIPAPHLPDDHIAPN
>Pseudoalteromonas.WP_055011967 (x:0.7025199, y:0.857844) WP_055011967.1 sel1 repeat family protein [Pseudoalteromonas sp. P1-16-1b]
MSQSNLKAMFFAGIILATPYAYAGLEEGIIAANAGQFEEALKEFNYLADKGYAPGIYELGKLYEGGHGVTRDYYKAAELYQQAVKKNHVDSMFALAVLYDEGNGVKLDKQMAISLFEKAANKNLPAAQYNLGVMYANGDGVSQDYKAARTWYEKAAANNYTLAQFNLALMYFEGLGMPKNLEMSYVWNTIAEYNGNMQASHSRKLDERTMLPKEVAEAKEKADAIYNKILAGTYAGEGRVF
>Aspergillus.XP_002372747 (x:0.27484652, y:0.77619296) XP_002372747.1 chitin synthase activator (Chs3), putative [Aspergillus flavus NRRL3357]
MKMASPVAGEYPQPVSPPPVYLRSSPPPPPHHEFPSPTTSKRPLSTSISRKPLPPAPGNRESFVPSVRVDVDGEQQVPNAAVENDYDIPPIPTSAFTHMSIEDRPHSHARISSGQFPPRRDSYAGTRVTGAPIRHTPASSGSWSVVDAQIKDESNSLAKTSGSSLDQSAPSGSRNSSSRSSLDSAAQEPETYEPLHYHHRPYQSLGTAPAAAAGLAENSVSTTGHLAVGKPRRPHSTYSFGSDLDGRNGSPHASPYLHARSSSSASPDVRPLSFVDLLNTPYPQPGPAPVQLGNAHLRSSVGNNASLLSHKQTFDMYLANVKKTDNPAVQYEFAVFMVNAMLDMPDDALEGGAAAVYGRKEPEITRSSLLKEAKSILQRLSDRSYPFAQYYLADGYASGLFSKGKEDYDRAFPLFVAASKHGHVEACYRTALCYEFGWGTRVEAAKAQQFYRQAASKNHPGAMMRMAKACLAGDMGLGKRYREGIKWMKRAAESADSQYNSAPYELGLLHEEGYGDDVFPDPSYAAQLFTKSADLGHVEANYRLGDAYEHGKLSCPRDPALSIHFYTGAAQAGHPLAMMALCAWYLVGAEPVLEKDESEAYEWAKRAAETGLAKAQYAVGYFTEMGIGCRRDILAANVWYVQAADQGDARATQRIAAIRAASDGVDPAQAAINSRGQKTKKGMLPIPS
>Aeromonas.WP_107684713 (x:0.7378333, y:0.71397924) WP_107684713.1 sel1 repeat family protein [Aeromonas veronii]
MIKINKKDVSATISAAESGDPESQNDLGVMYINGHGVNQDFKQAEHWLRRGAEQKSMTAQYNLGVMYARGEGVEKDEKMAAELYLMAANQGYAAAQLNLGIFYSDGSGVEQDHQKALYWFQKSAEQNFAKAQYSLGNVYKQGHGVEKSLVVAAEWYRKAADQGDKMAQYNLGLMNHNGDGMAKNYKMARSLLEMSSKQGYAKAQYLLGWMYGKGLGVKKNYDKAINLIQKAADQGHPEAIESIGKLNKIRGIS
>Gilliamella.WP_110433152 (x:0.57962584, y:0.6056825) WP_110433152.1 hypothetical protein [Gilliamella apicola]
MNMKKILTFGLLILCLVGFANAQLLNNLSYDEVLKLATEENDPNAQNELGYRLVQGKGVQQDPLKAKEWFEKAAAQGDTGAEFNLGNMYTLGIGVPQDYAKAKEWFEKAAAKNDQVALYNLADIYKEGKGVTKNLAKAKELFEKLAEQGFADAQVRLGNIYFFAEGVSKDLVKALYWYEKAADQGQAVAQYYLGCMYLVGEGVELDLTKAVYWFEKAAEQGQPKAQFNLAKMYEDGEGIEKDLTKALYWYEKVAEQGNADVQYYVGDMYFTGEGTKEDHFKARYWYEKAAAQGQPEALFNLGVLYRNGDGGLKKDSKKAIELFKKGCEAGIQHEICLKFMNE
>Thalassospira.WP_083379435 (x:0.31675518, y:0.81693906) WP_083379435.1 sel1 repeat family protein [Thalassospira sp. MIT1004]
MRAHKVRCRSVPYRFPFNSRLPISLKYCQNPSQPTAIGPGNLNGAPMSRSPYVASLVFAGTLGLSELAPALASIPAPAAEIAQNTDDDPLIREYWRKSYAGDAEAQRILGAILSYDYAEDGEIDDDEHFTITRLLECAALQGDQPAIDQLQNINANFDISETGECYYTGAGYTADQKQNAPDISDTANSHDGDEDALRARAMNGDPAAQFALAEYLEGQFLFFDAFEEAEGWYNCAAKQGYAPAIEAMAGDSGITTYPASEPCPFTNRTMDANGKITERFTSFRLVEIEPAPAPEPVPKPAPEPTATAPATDTEQLFADALAAYYGDGMPQDFPRAMELARKAADHNHAGAINLIGVLYSQGQGVAPDASEAAYHFRRAADLGDRDAAFNLADAYLAGNGVEQSIARAATWFETAAAAGDVTAMFNLASIHQNGGDGLEPDPARARKWLGMAAEQGEPDALYHYGTFLENGIGGPAEPLAAIDWYRKAIEADNINGFAALGRLYYDGTHLPEDMELAWYYLSIAASHDHSEAKTWLEVIAPHVSYEQRSRASAEVAKYMAGKGAQ
>Cimex.XP_014259317 (x:0.7061941, y:0.44235164) XP_014259317.1 protein sel-1 homolog 1-like [Cimex lectularius]
MGKKRILLFLLFYAALTGVALSKDVRKPPAEPETEKESAENQDDQAGDKITFPDDFDAYYKIDLAKSALEKLKLKFEIERHNLFRHLQSVEGQKLNEKAGAAVAEAAASGQNGDQEPADSGVSPADLDKEATTTESTPEPEENGSDLFKQAQAILKSSKGNKKMAYELLAQASEVGNTAAKIKLAWGRLFGNHIPQNIYAAKETFTELADRGVPDAHTGLGFLYAAGIGVNSSNAEAVVHYMIGALGGSTWARMALGYRYWAHIALNGNCEKPLAFYRLVATEVAKDVQMSGGTIIQRVRLLDEVDNPGYNSGIIDNDLIEYYQLLAEKGEVQSQVGLGQLHYQGGRGVVQDYQKALHYFLQAADAGSAVALGFLGRIYLEGSEMVKADNATAYKYFKKAADMGNPVGQSGLGLMYLEGRGVDKDYSKALKYFSLAADQGWVDAQLQLGVMHFGGLGVKRDFKLANKFFTLASQSGNVLAFFNLAQMHATGTGIMRSCSTALELYKNVAERGKWGEMLMEANLLYRNGKFAEAFIHYAFLSELGYEVAQSNAAHMLDRGDVSFSDVDGSDNYVRARIYWGRAAGQGYSPAQVKLGDYYYYGLGTNVDYEIAAMHYRMASDQQQNAQAMFNLGYMHEQGLGMQQDMHLAKRCYDMAAEASTDAKIPVALALMKLSVISALKYLEDTSWSSWLFSFSFHFYLKAYWDLYLVSMLVGILGIVIYFRRPPPGAR
>Olea.XP_022842797 (x:0.5010072, y:0.392811) XP_022842797.1 ERAD-associated E3 ubiquitin-protein ligase component HRD3A-like [Olea europaea var. sylvestris]
MKNRIIQLSFYLLFLSLLPLSTLARPFVLVLTQDDLSDPIATHNPSSPDDFVADTSDFDDFPDSESQPDSVIDPGSWSPIFEPETDESNNALINSKLIYYSAVRLMVEAVSKGEYRLMEDAVSEIDTASTGGDPYAQSVMGFFYNTGMTREKNKAKAFLHHYFAAQGGDIQSKMALAYTYYRQEMHDKAVKLYAELAEVAVNSFLISKDSPMVEPIRIHIGVEENKEALRKSRGEEDEDFQILEYQAQKGNAGAMYKIGLFYYFGLRGVRRNHAKALWWFAKAEEKGEPRSMELLGEIYARGLGVERNYTKALEWLTLASSQQLVSAYNGIGYLYVKGYGVEKNHTKAREYFEKAAENEEPGGFYNLGVMYLKGLGVKRDLKVACNYFALATDEGRPKAFYQLAKMFHTGVGLKKNLPMATALYKLVAERGPWSSLSRWALESYLKGDVSRSFLLYSRLAEMGYEIAQSNAAWILDKYGEHIVCMGESGICTDEDRHKRAHDLWWQASEQGNEHAALLIGDAYYYGRGMERDYDRAAEAYMHAKSQENAQAMFNLGYMHEHGQGLPFDLHLAKRYYDQALEVDPAAKLPVTLALASLWVRKNYADSFLVHVIDSLPSFYPKVEAWVENVVIEEGNATILTLFVCLLTVLYLRERQRRHGAAAAMAPPHQPVE
>Aspergillus.XP_001276667 (x:0.2795344, y:0.75861007) XP_001276667.1 chitin synthase activator (Chs3), putative [Aspergillus clavatus NRRL 1]
MASPVAAEYPQPISSPPPVYLRSSPPLSPSQSQSTPRSIPSHRPSQSIARKAVPFSRPGSGHPASPPVQVLDKTNSAEVSNSTIERTRRSNGGDFLPTMAFTNISLDDEPQPRQTDNGTIPPAPGSRRHGHTPANSGSWSVIDHQLKDETGDSPKPGTSSAGPTVPGGSQKNSSSGSLESETQNVENFEPLHYHHRPYRNSRAGKSPAGSGSAENLAAPNGHLSARRQTLARPTSTYSIMSDMGGDGRNLSPHASPYLHARASPRDSSSPDVRPLSFVDLLNTSYPQPGPAPAQMDNSHLKSWVGNNASLLSHKQTFDMYLANVKKTDSSAIQYEFAVFMVNAMLEMPPEDPETRKSAVYDPKGTKITREGLLKEAKSILQGLANRSYPFAQYYLADGYASGLFSKGKEDYDRAFPLFVAASKHGHVEACYRTALCYEFGWGTRVEAARAQQFYRQAASKNHPGAMLRMAKACLAGDMGLGKRYREGVKWLKRAAESSDAQYNSAPYELGLLHETGYGDDVFPDPAYAAQLFTKSADLGHAEASYRLGDAYEHGKLECPRDPALSIHFYTNAAQGGHVLAMMALCAWYLVGAEPVLEKDEGEAYEWAKRAAELGLAKAQYAVGYFTEMGIGCRRDPLEANVWYVRAADQGDERAKHRIATIRAAADGASSSQNGQKEKQKSLGKPSL
>Coprinopsis.XP_001833507 (x:0.23110206, y:0.6451763) XP_001833507.1 enzyme activator [Coprinopsis cinerea okayama7#130]
MYNDQNYHTQHAQYYNNRDSDPTHDLSAGFSALSVSHHDPIARSHSAMSMHSAGSHGRHHPPQPRHAATLPYNNPGPSYDNAHYNGHYNDPYYAHQQWAPANHTPAATYDPLYAAASDILGMGPPPPPPPPPPHHLRQPGHHPPPAPYHHPPGQIYPDVPPGQQYSDTQSLKTSPSTVDSYTTSPSDYQDFELRGPVKKAVPVPSSQGGKAIDLNAPPYTKEYIDQYRQRIKADPDPEAHFLYAKYLIEAAKRFRTQAKDARAGKKYSEFLIGEALKVVRRLATQGDAYDEAQFFLANCYGTGALGLQVDHEKAYHLYLQAAKQNHAAAAYRVAVCNEIGAGTKREPPRAAAFYRKAASLGDTAAMYKLGMILLHGLLDEQKNPRDAVSWLKRAAEQADEENPHALHELALLYEQPNSNLVPHDPVHAKQLYTQAAQLGYTPAQFKLGQCYEYGSLSCPVDPRRSIAWYTKAAEKGDAEAELALSGWYLTGSEGVLKQSDSEAYLWARRAANKGLSKAEYAVGYYAEVGIGIKQDIEFAKRWYMRAAAQGNKRAMNRLTEMKRMGNKRPAMARPTRQQAKDECVII
>Methylocaldum.WP_086133409 (x:0.8668101, y:0.66205925) WP_086133409.1 sel1 repeat family protein [Methylocaldum sp. SAD2]
MDRRFVFKVLAKTPVRRGLCFVAGWLAVSTSVSLAAAEDWSAQLKKAQELLARQDYSRAYAEYRRHAEKKNNPLAQFTLALFYDLGWGRPKDAAEACRWYERAAKARLPTAQHFLGDCLVKGVNGPTDPARAAVLYEDAAQGGHWISHCALAELYLRGTGVPKDPAKGVALCEQVAARGIVKAMYATALLYLESDPAVQDSAKGRAWLEQAAQRGYGEAQYRLGMIELAGGQQPKSPEKARYWFESAASHGYGPAYFPTAELYFTAPRDPATGNLAPEFLAKTYMWLSATLRRAPGPEEVRRASEMLEQVNAVMPETWKPELDERLARHFAAFPPP
>Helicobacter.WP_104706194 (x:0.50323564, y:0.84433997) WP_104706194.1 sel1 repeat family protein [Helicobacter bizzozeronii]
MTFKPFSIPKTLNTEEWCFRVCKGVKKLGSTLVVFGVAKMPHGLGVLLSPISFKRHVWRVFLVWALVFGVGSANSQADTYYQLAKSYSHTRDYTQSIIYWEKLAELGDARGFYGMGYAYGLGYGVSQDYSKALEYYQKAAELGDARGYVSLGVMYVNGHGVAKDDSKALQYFQKAADRGDAEGYNNLGLVYVKGVGVNQDYFKAITYFQRAAELGSARAYNNLGVAYKLGLGVAKDEAKALRYVQKACAMGYQKACKPKRYLNRAIRFSQVLPRGQINS
>Haemophilus.WP_075914898 (x:0.5315913, y:0.87492114) WP_075914898.1 sel1 repeat family protein [Haemophilus influenzae]
MKLTKTLLTTALFGASIFSFQSTAWADTPEQQFQQGLTAYEQSNYQTAFKLWLPLAEQGDAQAQGGLGMMYERGLGVKQDDFKAVNWYRKAAEQGDADAQLNLGAMYAIGRGVKQDGVEAVKWFRKAAEQGNADAQAILGFLYLLGERGVQVNKSLAKEWFGKACDNGNQNGCEYYGKLNRGEL
>Celeribacter.WP_090061918 (x:0.32385442, y:0.91619986) WP_090061918.1 hypothetical protein [Celeribacter neptunius]
MLRPLALMALMALLSLPLSAQAEMIEGKVASVAEQGRVEITLPAGLSANPDDPVTLLTDIPGLGLTAISTLWRVEQVEGQRLIAVPEAPPTGTPQPGYVARIDSSAAQLGEAGTEGAPAGAGLAQNGEDGGTGHLPDIPLRQIDPSPAAENLYLAAQNLMSEGDFAQAAPLLRDAARQYHGHAMTELGALYAFGMGVPKLHDAALAWQELAAQYGEPDAYLRLGLMHLTGQGGATDIPLGSEMLHKAAAYGSAQGMYLLALLYEDGTGVPASEPEMVSWLRESADYGYAPAQSVVGQIYLDGDAGMPADRALAREYLTRAAENGQVAAMEVLAELLASSDPVQARYWRDAAYAAPPNPENEGLCVRDWECYDAVEPAAQAQQPAQSQAQPQVPGPATAAEPARSTREVQDCDRLAAHPYDDDRPDPALGVDYSGLDAARALVACEAAIARWPDSRRFHANLARVQHKLGQPAKAFDSAMVAAEMGSAQGMAFIATMYKSGIGVDPDAARAFYWFERSANAGNVAAMMFAASMTINPDSPHYDPVRAAGFYRAASEAGHADGTANLGVLFNNGQGVGYDPAQAARLLLSALERGSQKAYQELLVDYAGLSPDTRRSVQRLLQTRGLYSGGIDGAFGPATQRALRAVQRE
>Rosa.XP_024171257 (x:0.5687606, y:0.41759467) XP_024171257.1 ERAD-associated E3 ubiquitin-protein ligase component HRD3A [Rosa chinensis]
MDLVNRKLVFAAVAVFSLSAVTIFARPFVLVLSQDDILNAANPADGGDSPATDPTQNDSADWDEFGDSAYPQSEEELDPGSWRPIFEPDPFTPDLSAHPDKEYYSTVSKLVDSVSSGDTALMQDAVSEIEASAARGVPHARSVLGFLFGTGQMRKQNKAKAFTYHYFAADGGNMQSKMALAYTYFRQDMFEKAVKLYSELAEAAVNSFLISKDSPVIEPVRIHNGAEENKEALRKSRGEEDEDFQILEYQAQKGNSLAMYKIGLFYYFGLRGLRRDHAKALSWFLKSVEKGEPRAMEFLAEIYARGAGVERNYTRALEWLTLASKQELYSAYNGMGYLYVKGYGVEKKNYTKAKEYFEKAAENRDAGGGHYNLGVLYLKGIGVKRDVKLACQYFIAAANAGQPKAFYQLAKMFHAGVGLKKNLPRATVLYKLVAERGPWSSLSRWALESYLKGDVGKAFFLYSRMAELGYEVAQSNAAWILDKYGEHSMCMGESGFCTDAERHQRAHSLWWQASEQGNEHAALLIGDAYYYGQGTERDFERAAEAYKHARSQSNAQAMFNLGYMHEHGQGLPLDLHLAKRYYDQALEIDPAAKLPVTLALASLWIRKNYADGFLVHLIDSLPEVYPKLEEWIDDVLLEEGNATILTLFVCLLTVLYLRERQRRHAVVVPAGVAMPHQPNELVAPAPVI
>Desulfitobacterium.WP_018213967 (x:0.28717503, y:0.5306336) WP_018213967.1 sel1 repeat family protein [Desulfitobacterium hafniense]
MARIILKVPYLKGGEKTAAHLNNLVKYIATRDGVEKMESAHRLWHSTKKQQELIAQILREFPDTKDLFEYEDYCKNPNRGNASEFISIALEQNLDQISGREKYLDYIANRPRVEKFDSHGLFTAGDAPLVLAQVADEVASHTGNVWAPIISLRREDATRLGYDNARAWKALLSSKAMELAENLKIHPDHLKWYAAFHNESHHPHVHMVCYSTNPQEGYLTKQGIRKMKSALANEIFRQELIPLYGEKSQRRDDVKQQAAEAMGELIRQMKGGALVSERMEQLLTHLAERLKTVSGKKRYGYLKADLKNVVDEIVDELAKDSRIAEAYRLWWEVRGRIESVYTETPSEPPPLSRCEDFKPIRNRVIQEALNLGSGTMTFEEPASVETALPDATPDDDTPAVESAPDNTPAEPEDASEPPPAQSFSSGEKAPTSWWTEEYKLAKQHLHGDEDAGIPQNFEKARELFLAEADKENPLALYDLGRMTADGLGCEANADAAYGWYEKALAVFHAAEEEKPWKYTEYRIGKMVAAGLGTEQDYLQAADWLTLSANEKYKYAQYSLGGLYYHGKGVEQNHEIAFALYTRSADQSFPYANFELGKMLRDGIGCEKNSVEADRRFKEAFLGFVFLEEKGHDDKLQYRLGWMLLNGVGTEMNETKAKEYFEKAATVGNPFACYQLAKLILSDEKIQPQEVEKALGYLRKAVEAENPYAAYFLGKLYEKGEHVPKNISEAVRLYTLSAEWDNDFAAYRLGKLYLGGEGVLKDVEAAIRWLTFAADRKNPFAEYALGILYLKGEDVPKNVSKALEYLKRSAAQGNQFAQYRLGKVYLMGEDVQKDITAALQFLTAAAEQGNQYAQYTLGKLYLMEKDIPKDKEAAVRWFTLSAAQGNVYAQFFLDHIDEFKDPSVLLAGTRLLHHMSRVFADNAPPLKPPGQRADRKLLRKLREKKQAQGHARDDYEQTMSL
>Actinobacillus.WP_113680046 (x:0.6341745, y:0.850104) WP_113680046.1 sel1 repeat family protein [Actinobacillus minor]
MLITTAMLGLSSTALASTFDDAVKLYEQGNYQEAARIVKDYAERGYATAQYDLGLMYEKGRGVAQDYRQAAKWYQKAAEQGYSEAQFNLGGMYARGQGVAQDYRQATKWWQKAAEQGYSKAQFNLGVMYDNGLGVKKNIKTAKKWVEKACNGGVQKACDNLRSFK
>Arcobacter.WP_113909644 (x:0.43278274, y:0.8281171) WP_113909644.1 sel1 repeat family protein [Arcobacter sp. FW59]
MFKKSFILMIFISLNLFAWDSATYYFDEGARDYKNANYTQAIKNYEKSAKLGNKKAMYNLGLIYSGGIGVDKDDKKAFYWYEQASNKGDLNAIYNLAVMYDDGLGVEKNSKKAVKLYTKSANLGNASAMYNLANKYYIGIDIEKNINEAIKWYEKSASLGIHEAMHNLGMIYISDEKKDYKKAIEYFEKASSFGDYKSMNALGIMYYNGEGVQKDMQKVKYYIEKSKDSGSPEASKYYEKYELWKY
>Lupinus.XP_019446123 (x:0.5069299, y:0.4249336) XP_019446123.1 PREDICTED: ERAD-associated E3 ubiquitin-protein ligase component HRD3A-like [Lupinus angustifolius]
MRRRSPTTKFTLSLLIFSLLPFSLLARPFVLVFSQEDFKEVPSDEASAVGPDSAEWDEFGESDALKSEDELDPGSWRPIFEPDSTFSATAAEPSSELETLYYSGVGKVMSAVASADVRLMEEACGEVEAAAESGYPAAQSILGFLWRMGILRERSKAKAFLYHHFAAEGGNMQSKMALAYTYKRQDMFEKSVKLYAELAEVAVNSFLITKDSPVTEPVRLHNGPEENKEALSKSKGEEDEDFQILEYQAHKGNADAMYKIGLFYYFGLRGLRHDHSKALSWFLKAVEKGEPQSMELLGEIYARGAGVERDYTKALEWLTLASKQQLYSAYNGLGYLYVKGYGVEKKNYTKAKEYFEKAASNDEVGGHYNLGVLYLKGIGVKRDVKLACKFFIVAANHGQPKAFYQLAKIFHIGVGFKKNIPLATALYKLVAERGPWSSLSRWALESYLKGDVGKAFMLYSRMAEMGYEVAQSNAAWILDKYGEHSICMGESGVCTDAERHQCAHSLWWQASEQGNEHAALLIGDAYYYGRGTIRDYERAAEAYMHAKSQSNAQAMFNLGYMHEHGQGLPLDLHLAKRYYDEALNHDPAAKLPVTLALTSLWVRMNYDGSFLVHVIDSLPEVYPKLESWVEDVLLEEGNATILTLFVCLLTVLYLRERQRRQPAAPVEVAQPNHPNELGVPAPI
>Pseudomonas.WP_102676179 (x:0.20869017, y:0.63311344) WP_102676179.1 MULTISPECIES: sel1 repeat family protein [Pseudomonas]
MQKPLIRSIFALFLFFYGVPVMAYEFKCVHEKDTAPPLNQQADEWFKQARSISKERLPDWPKAAHLYQQAVDKDHWKAMHNLAELHLRGDGVSKDTNKAIDLYLKMTQLQVPLGYYDMSVMTQRGIGVVQSDRTAMQFLIKAAELGSPQAQTRIGYIYIYEKNKDSVGINYLKCAESQDYADAAYKLGTYYESVDKNYPVSMHYYQRAAALGERKGAMEIEDVFQNGKFSYNKDKKTEDAYYKVSRELAKNPDLRFPNLAKDHPLPPNPVQGYHADKDINWKPTGRNDDY
>Undibacterium.WP_110257322 (x:0.7430204, y:0.8038715) WP_110257322.1 sel1 repeat family protein [Undibacterium pigrum]
MRRLHPAIFLLSCMLAVGTAYADDFSDGVSYYEQGDFASALDSFKAAAAKGNADAQFNLGLMFLNGEGVPQDYKQALNWFEQSASKGNVRAQVNIGRMYAKGKGMLSNHGIAASWFKKAADQGYADAQYSLGILYVTGTGVGRDYNKARALFQQAANQNNASAQYQLGLLYQKGRGVAVNLVEAYKWLSLAGDYEDSEVFRKYIAAKMSKEEVAEAQALAQDWKPEKAAE
>Barnesiella.WP_087881025 (x:0.28582755, y:0.48555234) WP_087881025.1 TIR domain-containing protein [Barnesiella sp. An22]
MAKARIFISYAHEDKEWVLEGPGNIHLIPRIRRHTSPDAEIWFDEGLVIGEKWDEEIHSHIVQAHISILLISESFVSSDYIVNKELVWIREQVEQNDMKIVPLLIGNITEKSKRIIDWIYQRQIHPSETQPLCNYLNDKAQWDHMITSILNIIDSKIDQALEAQLLSERQPEPQPAPLRTEFRPTSAAAEGGEGKSPNKVAATGSGVSPAIYQEAVKLYRNHKYKEASEMLLKLAVANNIEAQHLLCDILCNKVRGYQLWPEILDTFLPYAEEGMDFAQVIVGRVYYRGSLKGRDYGKAYEWFQKAAEKGNSYAQYLLGNMYENGIHVEQNYDTALSYYKNAAAQNNIMALGEIAYMKENGYGLPINREEAEKTYRQLAEERDDEWSMIKLSYLEMERGNSDKRLEWIQRALDKEYIDAYFELGLLYQFDEKYQDLEKAQQAYYRAAQMGNPDGMNGLALIYYNMPDNKGNSQAFRWFTKSADLGDSLGLYYLATMYEGGFGTPVNKPKAWSLYLASAEQRFSPAYLKIAQLIESGEAPASFAGRELEFYIKAAKRNDIDAIHEVIRHIQDDPDRLSELFDWCKRGAQLNDGICLCKLGELYFYGRGTEMDEFKAMDYFRKAEALQIPDAYYFLGLAYYEAKGVVSPNLQKAEEYFQKAAEAGYVDAIKAIAELYMQSGQENGYEKAIAYLTHIAEGEHADIAYEGLMRIAVEKMTPQDYAAPQASELYQKALKFEQAGRQAGMTQSLSHEFLQRGIDLCDIERYTEAIAPLLQAAQMGEAEAANRLGDIYFYGTGVEVDYEQAYYWFSNAAQSNNAYAQYSLAFMYMKGLFVEQDHAQVIKYMKLAAENGYTEAQKNMGEYHYYGSFGCRRDMKEAIKWYEMGARNNEPTCLFTLGLIYEEGDGVQKNILKATEWYQRGANAGIPSCLYRLGMLMIEKEVAGETEKGFSLIQQAAEAGYSYAQNYMGKAYRFGWNVKVNPVRATNWFTKAAEQNLPDAMCNLGDMYSAEDGLTVDYEKALYWYGKAAEANHYRALTELGDLYYAGKGVERDFAKALEYYLKACDEGYPYAFYSVGFMYLRGQGTAPNREKAMEYLSQAAAMGNESAFQLLNQMEADQASPDEEQGVDPFAKQAYLDARQALEAKETERYVNLLTQAANLGYIQALNDLGDLYFNGESVPADMAKAYDYFAKASQKGSGYGSYSCGFMLLRGADEVPRDIDKGLAMLRLAVEQGYTAANRDLARYYDMLDTEEGARQALDYYQQYIEEYPKDASALIHIGLIYETGLGVPCDIELAKKYYERAAEYDETGQANNFLGGIYMNAEENDENERMAVYYLQKAIEQGDSNAMRRFCYYLHNGRGGLQPDSQREVALLTEASRRGNHQASFQLGLLFEGGIEGIEPNPEAAIRYYQLAADNGVEAAINKIGELYLFGEIVPANISKAIACFSTASDKGYGKSSYWLGRLHTDGIGQLEKDTRKAIEYYQKAIAQGFENAREWLEQLQQNLVDENTSEVEIPDKSDDELFNEAKEALDKAQFKTAFAYFSHLAEKGHAESFNQLGDMYFYGRGVAADETKALELYKQAAERDSVYGYFNLGFLYWNGPNEIHDPQLALQYLKKAAQRGYTYALGFIGDIYRNGPDEIRDYAEAKRYYQKGIDADEINAIKGMASLYMMGQGVPQNNAMAAFYLRKAADKGNAWAMYHLGRIYYFGEGVARNMKVALDYLQKAYDANYPEACCLLGLLYEQGTATAQNIELANKMYLRGCELGDSGSMRYLALNYLEGKGLPKDYKRACSYLAKAVEHGNMSARIDLARMFFYGQGTQQDPEKAYDLLEPCLNEKYGRAYQVLGEAFEYGLGVEQNYPQAKKLYQQALELGYEDAQQALDRLDKYC
>Legionella.WP_010946906 (x:0.5259079, y:0.54414886) WP_010946906.1 sel1 repeat family protein [Legionella pneumophila]
MQGGMMKQLVVAGFFLLLLTSPLSALDVDTYRSSQKQFNTEDKAEQGDAQAQFELGLKYEKGDGVNKDLKKAIYWYQKAADQGQAEAQNNLGVLYLKGEGVPQNSQQAMYWFKKASEQGLAIGQNNIGILYENGLGVKKDPGQAFIWYQKAAEGGNSDGQYNLAVMYMYGNGIPKDIKKAIHWYIKAAEQGDLDAQNNLGVLYERGEEVPRDLKAAISWYTRAANEGSLIAQTNLGVLYMTGDPSIQDGKKAIYWYEKAAAQGGEKAQNNLGYIYEQGIGTEKDMKKAIYWYEKAAENGFTLAQNNLGVLYSNDGELQDYKKAYLWFKKAADQGFAEAQNNLGLMYMKGNGLSVNYHEAVLWYKRAAEQGLPLAQHNLAIMYMKGLGIKKDNKLAIKWYQKAAEKGLDLAQNNLAVMYIRGEGVKRDFKKAMYWYQKAAEQGLDLAQINLGIMYLDGMGVNKDFAKAKYWIGKAKDSGSQDALTIWNKNKLWKYQ
>Malassezia.XP_001730237 (x:0.23991269, y:0.68596905) XP_001730237.1 hypothetical protein MGL_2619 [Malassezia globosa CBS 7966]
MQGFPVGDDVGAYVPPNMPQGMISSPSFVSYTPSLERTPAIPATFMPMDVTTPRLRSPPLSGISSPRTDWRLSRDSLVQPSLPYTKEFLDDYRRRVQNVTDPEPQMEFATYLIDAGKRICEADSQSKQARKQRDALVAEGLRLIKKLATSGSGPGKPPYADAQFFLANCYGNGTLGMPIDHAKSYRLYVQASKQNHPAATYRTAVCNEVGAGPKRNFQRGVLFYRKAASLGDTAGMYKLGMVLLYGLLDQPANPREAIVWLRRAASQADEDNPHALYELATHHADPSNRFVPYNEALARDLYTQAARLGHAPSQCKLGDAYANGTLACPVDPRSSVAWFNKAANKGEGQAELALSGWYLTGAEGVLMQSDSEAYTWARRAANKGIANAEYAVGHYSEVGIGTPVNLDEALRWYTRAAAKQHPRAIQRVQDLKASNGRAPLKVPDADCVVM
>Vanderwaltozyma.XP_001643394 (x:0.2520187, y:0.7240737) XP_001643394.1 hypothetical protein Kpol_479p24 [Vanderwaltozyma polyspora DSM 70294]
MSLSTDNVLFNKSSEISPPGIHPYKKHLMDSQPQLTPASSEPTNSSSNLDLDPKLIKSDSREQLKIYGDMGPPSVSGRPSLMTSPEGSSSSLRSSNNSGSTLNFHKKRTKSVDLSHLYLLANTDNAEFTATNESVADMSHQMISQYLGEENNSSLLPRLKTIDMYRQNVKKSKDPSILFEYAQYILQTALTMEASNELVVQEEQSNEKTITQKELRKQFLKEAHHYLKKLSVKGYANAQYLLGDSYASGAFDKIENKEAFTLFQAAAKHGHIESAYRTAYCFENGLGTTRDSRRALDFLKFAASRNHPSSMFKLGLYSFYGRMGLPSDVNTKQNGIKWLSRASAIATELTCAAPYELAKIYENGFLDIIIRDEKYATELYIQAASLGHVPSATILGQIYERGNETVTQDTSLSVHYYTQAAMKGDPIAMLGLCAWYLLGAEPAFEKDENEAFQWASKAADIGLPKAQFIMGFFYEKGKGCVADLETAWGWYELAAKNNEPRAIKKLESRQGRTTNANGKIFTHKKNKSTATVNLFTKLEEEEDFREPETVEPEEYFSPTNDSNKNTLLSPTLMMKGSFEKTPTLLHDNANTQAYFNLNTENFNHSPPVFAAQFEKKIKAQMKNNNDISNSDKKTKKKSKKSKQCIIM
>Naegleria.XP_002677331 (x:0.45375627, y:0.7135216) XP_002677331.1 predicted protein [Naegleria gruberi]
NAQFYLGLMYYNGQGCQQSFEKALKWYEKSANQGHNEAQFRLGLMYYLGKRCRQSFEKAFEWVEKSANQGYDEAQFKLAWMYFNGEGCEKSCEKAFEWYEKSANQGHTKAPYRLGLMYYLGKGCKQSFEKAFEWYEKSANQENAVAKFNLGLMYYNGEGCQQSFEKALKWYKKAANQEHANAQFNLGLMYYNGKGCEKSFEKAFEWYEKAANQEHVNAQHVFRLDVF
>Burkholderia.WP_048244686 (x:0.84112155, y:0.7820814) WP_048244686.1 sel1 repeat family protein [Burkholderia cepacia]
MNGGDGACGARAQGATGVRGRIGAMLGLWAVCIAAAAQGAPQAKPDPSRETQSAVADYNAGDYRAALVQFHDAAERGDRLAQFNYAMMLLTGEGVTANVDEGLRWLKRAADANMSHAQYVYGRMFDDGEFVARNPAEAHRWFLRAAKQGHVQAELSLANQFLDGRGTPRDNRQAFAWYKQAADAGEPTAQYVTASFYERGGDGVAQNLNIARAYYAAAAAQGDETAGLKFKELSARLKGQAPAPASGGGAAPQ
>Thermoplasmatales.WP_015492303 (x:0.50539845, y:0.8962065) WP_015492303.1 sel1 repeat family protein [Thermoplasmatales archaeon BRNA1]
MAQEVREDEILVTESHDPGKLYVYAGMYFQGITVPVDKEKAVRLYRMSAEKGNIDAQVRLGIIYMTGDGAEKDYSESFKWFKLASDRGNPDAEYFASLMYSRGWGTEKNPSEAVRLCYLAADSGCTGAMVEIAKWYRDGENLLAKSTDLCLAWLRRAADREYPDALYELGCMYSFGEGVEKDVKTGRILLEYAKRFGDEDAGEALEALERGMSERR
>Candidatus.WP_048112081 (x:0.7419789, y:0.5395878) WP_048112081.1 hypothetical protein [Candidatus Methanoplasma termitum]
MPSERYDGSFSEARSHMDCASSRYDLNKAAEMLERLSSEGNGAAQYLFSLFLLTGTSVLKDNVTATDLLVLSAASGNEDAIILKDEIDKNVNAAELDKLISLKLRGEQRNTDACRELFDIYTEGRPPAKKNHRVAIKWYTICAEEDDVFAQNTVGFMYLMGKGVSKDKDKAVFWLKKAAENGSADAMYHMGEMYETGLCFTEPDIKQALIWYQLAAEAGSADAQYSLAAIHSVQKTRQFDPAKTVHYLEKASAQGHGEAQYQLGMMYAYGNGVKRNEEKAVSLLEASCRSGFQQAMVDYANMRFEGDVLKRDPAIAAEWFEKAAASCNGYAQYALAVMYGNGDYYNKDDKMAVKYFTEAAEMGEVNSQYSLGCFYYEGRGVEKSEKDAALWLGQAAEQGHPGAKAFLGMLTINGRGVEQDIDEGMRLLNESADYGYFEGQFYLGKIYMEGKIVKRNIPRAKKYLSMAAKQGDPDAKKLLEKIKTERMH
>Drosophila.XP_017086316 (x:0.38402024, y:0.45910072) XP_017086316.1 PREDICTED: secretory immunoglobulin A-binding protein EsiB-like [Drosophila eugracilis]
MLKNLISRLFGKRNEPVADNRLLQAKGLLEQGEHSKAFTVLTTLAREGQPEAQYLVGQAYLNAQGAPPNLIEGARWTRRAALKGWDRAAFILATLYLHGLPPEVEEGESLSSVFEDYKKREKAQPDYYKAARWARQAAEAGNPDAQALYGYILSAGPDDIRDPDQALLWYQKSADAGCLQGHLGLGLAALKGAQTYEQYAQAAVELQKAADGGLGTALYLMGVMAERGTGVPQDDALATAYFGRAAEQNVRGGQAKYGIALMAGKGIERNRDRGESWLRKAALAGDAEAAAILGDWYGRGIDLPPNYAEAISWYRFASEHGHAAASHTLGTIYMAGVGVPKDPEAASSWFKLAAEQGDKKATADLANLVLEGDAPREDGRVLMEFYKHAAEEGDLLAAFNFGVCLAQGVGVERDEEEALLWLHKAAEKVVNAQYWYGKMLLQGRGVAQNPVEGRAWVQKAAEAGMAEAEIAYADLLVTGVGGPKNHPEALRIYKQAAERGTASAMFSVAALYGGGHDVPEDRALAREWFLRAAEQEHPAAQLMIARYYANGLGGEKDLEQARIWYRKAEAQNLAQASAELANIGTGGTVPLPAES
>Mucispirillum.WP_023276462 (x:0.42928538, y:0.8943879) WP_023276462.1 sel1 repeat family protein [Mucispirillum schaedleri]
MLRRFLLLFVFIPVIVYANQSLENDLKLANIGNRGAAFRIGARYLNGEGVEQDYEKAKYYLERAADKNHSHALYDLGYMYLYGIGVEKDYMMAYDYFERSKDVGFVPAYFIIGLMYYDGAGVKKNDKKAYEYCKTAIERGYKTNNIILDHKNKKILIKQEKEQEDK
>Lysinibacillus.WP_107895745 (x:0.8130647, y:0.61435443) WP_107895745.1 sel1 repeat family protein [Lysinibacillus mangiferihumi]
MYGQFLAKQNKERTQSLQQLTNIQNTWFAQNLTLLVLDEVQLTTLQKMLYQVIQGLLRKKQQRHLQIVHPEQTQTVQDNVLTLLAEYDDVLREAIPLPIYILIWQITSLEKLAYTTEVVDDVLDVLEWYFTHQDETVAVFEEEDLDHEEIIDLYKAAIEEQDADVQFELGEYYSANEDTFFQPKKSIKWFELAAKQDNANAQYALGNYYFEGIGVEESYDRAFKLYEAAAQQGHADAANNLADMYLNGESVPENMSLAKHWFEIAAAQGVAEAMFTLGLMHEQGLGVAIDEEKAFTFYKNSAEAGYVEAQYRLGGIYLEGHLVQARDINRGLYWFERAAEQYHVDAFYDLGFIWSKGLTGIRNIEKGIHWFKQASLQGDPEAKLQLGHIYNKGEGIPRNIKEAKKWYGLAAEAGIEEATVLLEELEEL
>Amborella.XP_006828421 (x:0.52718335, y:0.39857635) XP_006828421.1 ERAD-associated E3 ubiquitin-protein ligase component HRD3A [Amborella trichopoda]
MPRRSSPLILAFVIVALLFLFPLHCLARHFVLVLEKDDLKDNPSPENSDDQFSGDESAGDSIEWDEFGDSDSKSEEELDPGSWRPILESSDSFARNFTPESDDGLYFSGLGKLINGVSKGEVELVEEAAKEFVVASNGGHAHAQSVLGFLYGLGIGVKRSDSKAFLYHSFASAGENMQSKMALAYTYFRQELFENAVELYAELAETAVASFLISRDSPIVEPVRINDGSEENKEALRKSRGEEDDDFQIMEYQALKGNAAAMYKLGLFYYFGLRGVRRDHAKALSWFLKAVEKGEPNSMELLGEIYTRGAGVPRNYTKALEWLTLASKQKHFSAYNGIGYLYVKGHGVEKKNFTKAREYFERAAKNDEPSGHYNLGVLYLKGIGVKKDVRVASRHFLTAANFGQPKAFYQLAKMFQKGIGFKKDLALAATLYKIVAERGPWGSLSRWALEAYLKGEIGKALLLYLRMAELGYEVAQSNAAWILDKYGERSLCIGESGFCTAAERHQRAHSLWWHASEQGNEHAALLIGDAYYYGRGTERDFERAAEAYTHAHSQSNAQAMFNLGYMYEHGQGLPLDLHLAKRYYDQALENDPAAKLPVTLALMSIWIRKNHAGSFMVEIIDSLPEMYPKFGAWIETNIMDEGNATIITLFICLLTVLYLRERQRRQAVVPPPPADNIAG
>Phytophthora.XP_002904923 (x:0.8756845, y:0.5784177) XP_002904923.1 conserved hypothetical protein [Phytophthora infestans T30-4]
MKGFTSNVRVFSAPISSEEHRKLYFSEKHQHKTYVECSEDSYFIDEMKEPAMQISYLSHCFESGENNTEDFDNMGVSSDDTSLAFVEIQTAAFDRSVTAWGSCNPAYHYYHAAVEAANAFHELGKQPLHEMTRLYDSFERDITVDNGDVEAMAAMGDLYYWGAHGVPRDHTQAYNYFNRAAEAGNVNAQSAVAGMLLKGEGTAQDNVTAIEWYEKASEKNHTRALNGLGFVHFHGSGGVLENKTLALELFERAAFNKEDGDSIFNAGYCHAKGLGTSVNISRAMEFYHMAAREFGHFDAIFEMGRILLTGESGVVPRNSERAVEYLKAASDGGQWGRVVREGFDLYSDGEYARAVVAYHEARELGYSVALSNLAFLYDQRLLQLGDETSERRALKYLLLTNTENGDRETLVRIGDYHYYGLAGLRKSPKTALRWYSRASAEGVAVGAFNVGQI
>Burkholderia.WP_072437607 (x:0.79661614, y:0.8046908) WP_072437607.1 MULTISPECIES: sel1 repeat family protein [Burkholderia]
MNVGDGASCGRAQGAAGARGRFGAMLGLWAVCVAAAAQGAPQAKPDPSRETQSAVADYNAGDYRAALVQFHDAAERGDRLAQFNYAMMLLTGEGVTANVDEGLRWLKRAADANMSHAQYVYGRMFDDGEFVARNPAEAHRWFLRAAKQGHVQAELSLANQFLDGRGTPRDNRQAFAWYKQAADAGEPTAQYVTASFYERGGDGVAQNLNIARAYYAAAAAQGDETAGLKFKELSARLKAQGPASGVGAEPGSPRAAPQ
>Marinobacterium.WP_082708350 (x:0.7145849, y:0.7755202) WP_082708350.1 sel1 repeat family protein [Marinobacterium profundum]
MNIAARCQKGTFAMLNRPATFTVPSKAVRRTRLGALIMSSSLGVVLLLAPPAFAADFTPNFMTGFTAYETGDYSLALAHFTPLAERGESAAQYNLGLIYSEGLGVARDPVAAARWFTPVAEKGNSRAQFILGGMYERGDGVGQNHDTATRWYQKAATQGHMYAQYHLAGKYYAGRGIAKNLPAAAQWYSHAAQLGHVNAQFNLGLMYEQGLGLTKNERSAFKWYQIAAEQGFASAQTNLGLMYMDGRGIAQDYLRAYKWLSIAKANGIDHPALATLADELSIDEIAQAQEQARGWQTEHGR
>Neisseria.WP_114935725 (x:0.56082827, y:0.7359821) WP_114935725.1 hypothetical protein [Neisseria lactamica]
MKQTTKWLAAALIALGLNQAVWAANVPDFRETLQAAERGDAAAQTNLGWMYEGGRGVRQDDAEAVRWYRQAAAQGHATAQSNLGNMYTNGRGVRQDDAEAVRWYRKAADQGFAAAQTNLGVMYEKGRGVRQDDAEAVRWFRQAAAQGYAEAQFNLGLMYAKGRGVRQDDAEALRWYRQAAAQGHADAQTNLGVMYANGSGVRQDDAEAVKWFRQAAEQGHAVAQRNLGLMYANGRGVRQDNAEAFGWFRKAAEQGDATAQFGLGVMYYKGEGVRQDYAQAVQWYRRAAEQGKAEAQNNLGEMYYKGEGVRQDYKQAVQWFLNAAEQGVDEAQFYLGIMYYKGHGVRQDLALAQEWLGKACQNGYQKGCDKHQRLKAGY
>Labrenzia.WP_108873519 (x:0.2920084, y:0.44941434) WP_108873519.1 sel1 repeat family protein [Labrenzia sp. Alg231-36]
MIGITYQEFAKIFVKRGSRGATLSIHGATLRKSLAPQIAAYCSTVDEFRTFETNSHKISKFIETVEDITDVPVQEGRYFKRNEAQINVDKGFALFSAESDLRNEFVAATWFTLHRHQIETWANAVDQEVLGRPLREVVKEFQSYREVANEFGNPPQVTQPNTQTSSEFVSQSIEQGTEKLSNGIRELLSSPKAGDSEAKPLHIKTVDAELENFPGEAPETPFYTRIEFKNGKLIAAATSIAIAVIVFLGFQLINSQLKNPLEENTIQHIAFERAKEYRKQRKHDEHFQKLKEANKEHYAPARAALATAYFAGIGTFADPKVALDAATSAIEHLDLIELSKSGDADAVYQLALLYRDGLAVEKSESKYLELVSEAAVMGHTRAAFHVGRYFYDSDNKIERCRGEEFTQQAADNGEIEAAHWLAWYHKTGKCGEIDEHKAREAFIVAAEGGHPRSQLELGRIYENGWGVENVSFQDAATWYQKAAEGGSAQAQFNLGWLYESKKIYVASPYKEAMKWYLMAAEQEYASAQNNIGALYELGRGTEINYDKAIEWYGRAANQNHHRAQKNLADLFQNLRSDDDEFPDYAKAIHWYEKAAKGSFVSAQIELAIMYRDGIGLEEPDLAKALYWFGEAAKVGNPEAFVYLGLMHEEGYGVTQSYEVAFDYYEQAASQEYSYSYSFLGSLYQRGLGVDLNLEKAIEFYEKGAKKNERNSLYKLAILYLYQHPDPNKSVEAISMLQQASDQANGYAMVALAEIYALGLFGVQPNFDKVFELLPNSTNAETLPIMYLEFAQLILVQGEMEGKKAGARRLFEAAISLGNEDAMLSYAWVLRSGQLGQDLDKAEQLFTHAAGEGQNNAYAGMGLIQLDRGSDGSLSDAYEFCQVASQEGEQCGDYCVGLVFFRQFQVGRRLVQNDQAEASLKRSAEQGNTCSMMLLGLGYELEYFDSKTPLNDAEYWLRKAVENGNLDAGFNLGAFLIRQRAQTFESGFEAHSLIQDAADAGHKASLCAFVAYQATKDRTDINLYELSGYLAELDKKEVVSPEQVNMILQDPRTASELEAFGQISAKTFVHPDLLGSKQHGDLSIVE
>Photobacterium.WP_112163382 (x:0.88800853, y:0.5869494) WP_112163382.1 hypothetical protein [Photobacterium damselae]
MKKLLLSSLVILSGCTLDSNNEMQNTTDNTITNIQKNIDKLTELDQIISTIEEEKTSDTELKKQLEKLSYMANENSDAMLYLASLYEEGDIISKNLALARSYYSKSAQKNNTLARYYYALMLIDGRGGETNHKEAKELLQTNIKDNHEQSTYALAYLHFIDKDYQKTINILSTKKSIDSPSSKYLLGISLLEQNQNINKAIELLTQSSTEKNIYASHALGKIYAHGKHGQLKDPKKSFFYLKQAVQDNDPNALYDLAMLTLENPELIDNDYNASIEKLIHADKYGNKFASFEIAKLYDQGNIVKQNYEKAIYWYKKSAEKGNNRAMYNLASMYANGDGVSVSMSDAEFWLKQSAQYGNQRAIELLK
>Ornithorhynchus.XP_016083812 (x:0.7210516, y:0.44704676) XP_016083812.1 PREDICTED: protein sel-1 homolog 2 isoform X4 [Ornithorhynchus anatinus]
MKLLLSLMGTWMILGFMVESTKIKKLKNHREKNITKQASLNEIKRFLSYKLERRKLFKIINQKRSGLRSKKSQSKGEKGRKQYIFFSATNSSYSKKAAVKNNTDEGERLFHLGMKIFQQSKSQLQKKQAYLLFAKAANIGNLKAMEKMAEALLFGDLYSQNITAATALFEFLVEDGSHEAQNALGFLSSYGIGVEYNQAKALLYYTFGGIGGNMMSQMILGYRYWAGINVQKNCEVALVHYRKVASFIASKLEKNEGIPVEKVRLTERPENLSSNSEILDWDIYQYYKFLAERGDIQIQVSLGQLHLIGRKGLEQDFYKALYYFLKAAKAGSTNAMAFLGMMYLEGNAAAPQNNATAFKYFSMAANKGNAIGFYGLGLLYFHGKGIPVNYVEAFKYFQKAAEKGWPNAQFQLGFMYYFGLGVWKDYKLAFKYFYLASQSGQPLAIYYLGEMYASGIGVLRSCQTAVEFYKGVCELGFWAEKFLTAYFAYKDGDIDSSLVQYALLAEMGYEVAQSNTAFILESSNAHARVKIGDYYFYGYGTKKDYLTAATHYGIAAEKHHSAQAMFNLGYMYEHGLGVTKDIHLAKKLYNLAAKSNPDASVPVFFALMKLEAVDFLRHILLFNQFTMRWKWLKLDNTFGPYWDLFMIGIITALLTVLLRNRQE
>Psychrobacter.WP_037031581 (x:0.6449337, y:0.52848214) WP_037031581.1 hypothetical protein [Psychrobacter phenylpyruvicus]
MSLATPPKLLKLSVLTLAVTLGVTSLTANALDLPTMQALAENGSSAEQFNLGWSYETGSEGLVQDDKKALQWYQKAAAQGDASAQFNMAVMYHEGRGTAQDFTKARYWYQKSAAQGDKDAQYNLGILYEYGLGVPADYLQAFKWYLQSAEQGDPEAQYKVGLFYELGIGISQSFSKAAEWYLAAAHQGYKEAQYSLAVLYDEGQGVSQNFDKARKWYLKAAGQEVDGAYVNLGVMYYHGNGVEVDYSKAVMWFLMAAQAENPVGQLNLAMMYESGLGIEQDYKMAAAWYRRAAMQEEAQAQYNLGILYDGGYGVELDATEAAMWYQKAAEQGMADAQYNLAISYQDGEGVPQDFKQALKWYQKAAEQGYGKASFNLGTMYYNGDGVKQSYTEAKKWFEHSCADDYFEGCGVYLDLEGAGY
>Ornithorhynchus.XP_007670301 (x:0.68882316, y:0.43117833) XP_007670301.1 PREDICTED: protein sel-1 homolog 2 isoform X1 [Ornithorhynchus anatinus]
MKLLLSLMGTWMILGFMVESTKIKKLKNHREKNITKQASLNEIKRFLSYKLERRKLFKIINQKRSGLRSKKSQSKGEKGRKQYIFFSATNSSYSKKAAVKNNTDEGERLFHLGMKIFQQSKSQLQKKQAYLLFAKAANIGNLKAMEKMAEALLFGDLYSQNITAATALFEFLVEDGSHEAQNALGFLSSYGIGVEYNQAKALLYYTFGGIGGNMMSQMILGYRYWAGINVQKNCEVALVHYRKVASFIASKLEKNEGIPVEKVRLTERPENLSSNSEILDWDIYQYYKFLAERGDIQIQVSLGQLHLIGRKGLEQDFYKALYYFLKAAKAGSTNAMAFLGMMYLEGNAAAPQNNATAFKYFSMAANKGNAIGFYGLGLLYFHGKGIPVNYVEAFKYFQKAAEKGWPNAQFQLGFMYYFGLGVWKDYKLAFKYFYLASQSGQPLAIYYLGEMYASGIGVLRSCQTAVEFYKGVCELGFWAEKFLTAYFAYKDGDIDSSLVQYALLAEMGYEVAQSNTAFILESKSTKIIGEDQMYPLALLLWNRAAAQGNAHARVKIGDYYFYGYGTKKDYLTAATHYGIAAEKHHSAQAMFNLGYMYEHGLGVTKDIHLAKKLYNLAAKSNPDASVPVFFALMKLEAVDFLRHILLFNQFTMRWKWLKLDNTFGPYWDLFMIGIITALLTVLLRNRQE
>Helicobacter.WP_094185678 (x:0.6280648, y:0.75777256) WP_094185678.1 sel1 repeat family protein [Helicobacter bizzozeronii]
MVCGRMIKVLWALVLSVGLCGAQSAHDLLEQGRTYYRQGDYTKALEFFQKAANAGESMGYFALGLMYDNSEGTHKDAHQAFKYYQKAAEGGIAEAYLNLGAMYHDGTGVSKDYSKALKYFQKAADEGVAAGYTNLGFAYAEGHGVAQDYQKAAQYYQQATDMGNGEASYYLGQLYYKGQGVPKDYSKAWTCYIIATSLGDTRAYWNLGKMYYEGKGTIKDYEKALEYFQKAADTGDIEAYLSLGIMYNMGEGATQDYAKALQYFQKAADAGVAGGYNSLGVMYMHGFGVGKDKEMAYEYFKKACKMGEEQGCKNAKSLLGD
>Desulfofarcimen.WP_015757089 (x:0.3044071, y:0.6215066) WP_015757089.1 sel1 repeat family protein [Desulfofarcimen acetoxidans]
MPRIIFKCRYIKNASVHAENLVEYVATRDGVEIISSASRERPATEKQEQLIADILNQFPDTTDLFEYEDYINQPNVENASEFISAALDQNMDQLSHQEVYAKYIATRPRAEKLGTHGLFSDENTPLVLSQVMSEVGAHTGNVWTPIISLQREDAARLGYNNAAVWMALIRKQRNIFAEQMKIAPENLHWYAAFHNEGHHPHCHMLVYSTDPREGYVTKPAIEKMRSSLAREIFQQDLIQLYTEQTSQRDMLAEKSREALKEITGRMNGGVYESKTIESLFSHLAERLKHTSGKKQYGYLKAPLKTIVDQIVDELAKETRVAEAYAKWQELRNEVLRTYLDKLPDPVPLSRQKEFKHIKNMVITEAVNIGSHHFTFEGDEPAEDLHEASDTLLMEDEYQPAGDEAPDGDEDISSSASDTSSRQGNSDEAESGIPHIKWSDRYKQARVFLYGSDELEPDFTEALRLFLEEAESGNALAMHDLGRMYADGLGVDMDAGVSFAWYEKALSAFMDIEANRNSRYVEYRIGKMHAAGLGTEQDYEEAAGWFEMAASRNHKYAQYSLAGLYYRGQGVQQSYETAFRLYGKSATQHVPYANYELAKMYRDAIGTEKDAEEAELNFEEAFYVFKQLEEKSHDDKLQYRLGQMLYTGTGTEKDVKAAIEYFEKSARLGNVYAQYMLGKVYLDEDGGHRNPEKAVLWLTRAADNGNNLAQLALGKLYRDGEHVEKDVAKAVELFTKAAEQNNSFAMYQLGKLYLLGEDIPKDVEAALRWLIMSAEQNNQYAQYTLGKLYLMGRDVPRDREAAMRWFTLSAEQGNIYAQFFLDHPDVYRDPPLFLAATRLLHHLSRIFRDEQTRLSGGPGMQTDSKLRRRIREKKIAQGHATDDHELRQTTY
>Phaeobacter.WP_054458337 (x:0.7908479, y:0.74137807) WP_054458337.1 hypothetical protein [Phaeobacter sp. 11ANDIMAR09]
MGRILAVIMALLIASPALAARHAFILGNSDYAELGDLANTHADAAAYAEALEELGFAVTLNKDLTRRETLHAFYSFLNQVAPGDDVAFIYSGHGWSNGRVNYIVPTEVHRPQPEFQKLLEDATIPLQNGHSGLLDELEAKGVALTIAVIDACRDSPFLQSPGTKSIGITRGLTPILPSTGTFIVYSAGKGQQALDHLPTDSPDQKLSVFTRNFVQHLKPGTYLQDAILDARRQTRQQAASYGGHQQLPAYYDQTTERICLAGQCGVQATAAPEPVTQAAVAPRELDQCSALFQVAQNADQCYAYAAYQAHCASHIFAPIAEAYLRLRCEATAQPPLSTPQTRAQETPDPQAVELAETQPDPEPVPPAQTGAPSQSQAEDELLALLSKDKGRAPIAATPPTPPASSPPVSTPSPTASATPRRSAQQAALQSCADAAGHPRHPRLNRQDINSRGIEWKEIDAAAAIRACRRAVQLNSDSSAALAFLARAYDKADNLTEALAYYRRAAGAQDPMAQTNLALMYRKGQGLTQNDQLAVSLLRRAANQGYPIAETQLGWMYEKGRAVPQDDAQAVSWYRQAANRDHPRAQYNLAWMYENGRGVTQSYARAYSWYQKAARADYLNALYKVAIFLREGQGVSQDDVEAVRWLRMAANRDLPKAQNSLGWMYEKGRGVQQSYAQAISWYQKAAAQGHATATVNLGVQYELGRGVTQSDQRAVSYYIDGLKLGSETPLGWSSDSWRQSTLMAMQRRLRDLGLYSGSIDGKVGPGTRAAMRALKDM
>Bacteroides.WP_055293588 (x:0.28204706, y:0.47486258) WP_055293588.1 hypothetical protein [Bacteroides salyersiae]
MEAIKERFEKILDRIETSGKSATEWFGKYTHELLMNPDNWWEALAVCKYALDRKESQKETADFFRLIFEAYDCNVEVDLNEEEYAFWWEKVQETCDRVGEFDGAGWTQKGSQYAEARYGLRDTGKLLPYYEKAAGMGDEHAQATVAFWKYMGYYCQPDREEGKRIFAKLTTPEGLRWKKFYQACIENYAGNEGQARQLRQELLEVLSEKDRMRAHIYAVIGDELDNDETKTAEQAEYYKKALAIVPNFYVQKSLGTLYMRNPELGKKPEEAFKLWESAWKSGVWSAANFLGYYYQDAPWTNIPKAIEWLEKGMLYCESYSAYELALIYLYNDEYQNVERGLYCLERCVEDNYVQGVESLAMVYFNGELVEENIGRAHELLQKAAELGSGSAIYRIGWMYERGCLSENPDYVKALEYYEKAAALGNNDGYCRAALYLANGYAGVTDEAKSKEYYEKAAAQGSAYAMVELGFLQENERNYEQAFELFSKAAEQEYPYGMYRTGFYLSEGILGEAKPEEGFAWYLKAAEAGDTDAMFAVGRCYKNAVGVEEDPDKALEWYHKGEENNEPRCITELGLAYENGYGVEENPHKAVEYMTRAAETNYAYAQFKMGDYYFYGYGPCMEDNKQAVEWYEKAVANNSPMAMLRLGEYYLYDYDKLNESEKAFVYFRQAAEQEFYSEGIGICYEMGIGVEENETEAFKYYTLAANNGNTMSMYRTGLCYYNGVGVKQNLQEAFRWFNDAAGQESVHAYYYLGKMLMYGEGCTPDAETGLQWLLKAAEMNSDKAQFELGNAYLSGNGVEENDEIAMEWFEKAAENGNEKALKITGRRKR
>Haemophilus.WP_115072568 (x:0.5937672, y:0.89858997) WP_115072568.1 sel1 repeat family protein [Haemophilus haemoglobinophilus]
MKILNRLLMTTFLVIISSTSVYANSPEKQFEQGLAAYNKQDYAKAFELWKPLAEKGYANIQYNLALMYEEGKGVKQDYIEAVKWYEKSAELGDAQSQFSLAIMYYKGLGVKQNYHQSVKWLRKAAEQGHSDAQFNLGVAYYKGHGVRQDDMQAKEYFGQACDNGEQLGCDYYRLLNSGRQ
>Aspergillus.XP_024679668 (x:0.2457337, y:0.7482122) XP_024679668.1 putative chitin synthase activator [Aspergillus novofumigatus IBT 16806]
MASSVAGEYPQPISSPPPVYLRSSPPLSPSQSQSTPRSIPQQRATQHIARKALPDSRSENEYPPVPPVYIHEDMNLPQSSNMAHESTRDGHVENSIPTAALANMSLEDQSQNPQNRNGAFPPRRDSYAPPPAPGSRRAGHTPASSGSWSAIDNQLKDETNGSIQPNASTSDPAVPSSQNNSSRGSLDSEARPENFEPLHYHHQAYRNSKVALKSPSGAASAENLSGSNGHLSARRHGVPRPNSTYSFVSDMGGDGRNLSPGASPYLHARTSPRNSSSPDVRPLSFVDLLNTTYPQPGPTPGQLDNSHLKSWVGNNASLLSHKQTFDMYLANVKKTDDPAVQYEFAVFMVNAMLEMPPDDHEARKDAVYGRKAAGITRESLLKEAKSIFQRLADRSYPFAQYYLADGYASGLFSKGKEDYDRAFPLFLAASKHGHVEACYRTALCYEFGWGTRVEAARAQQFYRQAASKNHPGAMLRMAKACLAGDMGLGKRYREGIKWLKRAAESSDAQYNSAPYELGLLHETGFGDDVFPDPAYAAQLFTKSADLGHAEASYRLGDAYEHGKLACPRDPALSIHFYTNAAQSGHILAMMALCAWYLVGAEPVLEKDEGEAYEWAKRAAELGLAKAQYAVGYFTEMGIGCRRDPLEANVWYVRAADQGDERAKHRIATIRAAAEGRSPAQNGKEGQKENQKSLGAFNDPSCDLELIHGTDAGKSGKSKRFTIF
>Desulfotalea.WP_011187471 (x:0.58779335, y:0.6972573) WP_011187471.1 TPR repeat-containing protein [Desulfotalea psychrophila]
MYYFPTRVFCMKHKIFIIVWLLLFYSTSSHASEIAQEIQAVNAETQFRLGSLYHKSTADSKDQQKAFSWFQKSARLGHAGAQYQLAVMYYQGKGTLKDLKKAFTWLKKSAQQGDASAQYQLGIMYYQGKGMIKDPKRAFYWLEKSAQQGDGNAQYQLAAMYHNGEGTPRSPIQELSWVEKSARQGHRAAQFRLGVMYYRGEGTPKDPKRALPWVEKSARQGNAMAQYQLAAMYHTGKGTLKDAKRAFFWFKKSARQGHRAAQYQLGDMYYRGEGTLKDQERAFSWVEKSARQGDRAAQYQLAVMYYLGKGTAKDLKRAFSWFEKSAKQGHRAAQRQLRVMSYKGEGQVTTEDGGL
>Helicobacter.WP_104707354 (x:0.4139536, y:0.86166906) WP_104707354.1 sel1 repeat family protein [Helicobacter ailurogastricus]
MVSLFKNIYQAMLLILLCLSGAYAGEEANRYFNLGADAYKSKDYFQALQYYQKAAEIGNADAYNNLGGMYRNGQGVAKDYLKAIQYFQKAAEMGVSDAYYNLGVMYEDGEGVVKDYSKALQYYQKAAEMGDADGYYSLGVMYWRGEGVGKDKEMARHYYQKACDLGNQIGCKKARK
>Nicotiana.XP_016477975 (x:0.5190128, y:0.42836225) XP_016477975.1 PREDICTED: ERAD-associated E3 ubiquitin-protein ligase component HRD3A-like [Nicotiana tabacum]
MRNRRIRRLSFALLLLALLPISTLGRQLVLVLSQDDLTEGTADSTNLGDDTSDTGFDDFIDSEAKPDYVLDPGSWSPIFEPAIAPHDHLGGEASYYETVSKIVKASSRGDERAMEEAASEIEAAASAGHPHAQSILGFLYGMGIGRERNKAKSFLYHHFAAEGGNMQSKMALAYIYSRQEMHDKAVKLYAELAEVAINSFLISKDSPVIEPVRIHSGAEENKEALRKSRGEEDEDFQILEYQAQKGNAGAMYKIGIFYYFGLRGVRRDHTKALSWFLKAVEKGEARSMELLGEIYARGAGIQRNFTKALEWLTLASKQQLFSAYNGLGYLYVKGYGVEKNNTKAKEYFEKAAENAEAGGFYNLGVMYLKGIGVKRDVKLATKYLTTAFDAGQPKAFYQLAKMFQTGVGYKKNVPLATALYKLVAERGPCSSLSRWALESYLKGDVGKAFLLYSRMAELGYEIAQSNAAWILDKYGERSMCLGESGVCSDEERHQRAHALWWQASEQGNEHAALLIGDAYYYGRGTERDYERAAEAYMHAKSQSNAQAMFNLGYMHEHGQGLPLDLHLAKRYYDQALEIDNAAKLPVTLALVSLWIRKNHANSFLVHIIDSLPEFYPKVEAWVEDVIMEEGNATILTLFVCLLTVLYLRERQRRHVAAAGEVAFPHQLGELGVPVAN
>Moraxella.WP_003659013 (x:0.60157007, y:0.8139082) WP_003659013.1 sel1 repeat family protein [Moraxella catarrhalis]
MLTKFTALVMGVLLSVSAMAADMATADMATLTRQAQSGGAVAQSDLADEYYQQGNHAKAFEWFTKAAHQGEAEAQHNLGVMYYEGQGVRQDYYKSVEWYTKAAKQGYADAQFNLALMYAQGDGVRQDYHKAFEWFTKAANQGLAEAQFSLGVMYYEGQGVRQDYHKAVEWFTKAANQGFAQAQNNLGVMYDEGQGVRQNIATAKIYYGQACDHGLQKGCDNYRLLHQQGH
>Morganella.WP_081371511 (x:0.7103203, y:0.7887261) WP_081371511.1 sel1 repeat family protein [Morganella morganii]
MRKMLRILNTLVFLMFLFPFSAVVYAAENTAVRADNIKHAAENGNIKAQSALGLMYYNGDHVTQDPVKARYWYEKAAHAGDVNAQGLLAMMYFTGDTVSRDYQQALFWFDKAAAQGDTEAMAFIGEIYLYGKGTEKNYTKAARYLQKSAEAGDVYAQGLLGIIYYYGKGTEQDYTRAREWFEKAAQQNDKKAQLALGLIYAKGHGVPENRSAANTWFRKSCDNGLQAACDRVMK
>Thiofilum.WP_110690473 (x:0.60495794, y:0.78476495) WP_110690473.1 sel1 repeat family protein [Thiofilum flexile]
MQERSVRRFIPIVCLGLVIVGLVVFINMNQDYQRAVTAHEEQNYATAFELFKPLAEQGDAKAQYHLGLMYADGEGVEQDYSEAIQWYTKAAEQGDVQAQFNLGSLYYRGNRVEHDYSKAAQWMTKAAEQGLAPAQLLLGVIYAKGEGVEQDKSKAVQWYTKAAEQGDTQAQLLLGDMYAKGEGVAQDKSKAVEWYTKAAEQGLVDAQFNLGNMYIKGEGVAQDKSKAVEWMTKAAEQGNAEAQKALKQLNTK
>Duganella.WP_056159935 (x:0.6897615, y:0.5445521) WP_056159935.1 hypothetical protein [Duganella sp. Leaf126]
MNQPRAASNGDDSYLWYLCAAERGDPYAQFNLGLLFKHGRGVPRDDRQAAQWLLKAALQGLAFAQNHLGVLYYLGRGVPASDRAAVRWFRRAARQGDASAQQNLALMYRKGRGVARSDETALSWCYLASEQGVASAQATLGLAYAHGAGVRHNDALALAWLRKAALQNHAGAQLSLGLMYQRGQGVAPCQHLALAWLRQAAAHNHPVAQRLLGVAYAQGHGVTADPQRAYAWLLRAAEQDDTDAQFNLGILLAGGREAGAGPAIARDDGMAFSWYCRAAQAGHALAQYNLAGMYARGRGTPRDDARALAWYLRAADQGMVSAQFNLGVMYASGQGTCRDPVRAVQWYRRAAVGGDAGARNNLGVMYASGQGVPADDRQAAHWYACAARQGHALGQLNLGAMYGSGRGVRHDPVRAFVWMCLAAAKGEAAAIANCATMAAAMSAPAMAQAQALLRRRQGRRLRAVGGAHERFCDTMAVRS
>Rhizophagus.XP_025189707 (x:0.42810875, y:0.64126843) XP_025189707.1 hypothetical protein GLOIN_2v1443896, partial [Rhizophagus irregularis DAOM 181602=DAOM 197198]
ECINSLERSAENGDKVAMFNLANRYKDGEGTEKDLEKALYWYQKAAEKDHIKAMNSLAICYYHGEGTEKNLVTAFYWYQKAAENGEDEAMFNLANRYYNGERTEKNLEKAFHWYQKAAENGYTSAMFNLAICYKNGEGTEKNLEKAFHWYQKAAEKDHIKAMNSLAICYENGGGTEKNLEKAFYWYQKAAENDKVNPKNEVKSSNRYKDGEGTEKDLEKALYWYQKAAEKDHIKAMNSLAICYYHGEGTEKNLVTAFYWYQKAAENGEDEAMFNLANRYYNGERTEKNLEKAFHWYQKAAENGYTSAMFNLAICYKNGEGTEKNLEKAFYWYQKAAENGYTNAMFNLANGYYNGEGTEKNLEKAFYWYQKAAENGYINAMNNLALCYENGEGTEKNLEKAFYWYQKAAENDKVNPKNEVKSCNE
>Helicobacter.WP_104628580 (x:0.5584351, y:0.79845124) WP_104628580.1 sel1 repeat family protein [Helicobacter bizzozeronii]
MSVGLCGAQSAHDLLEQGRTYYRQGDYTKALEFFQKAANAGESMGYFALGLMYDNGEGTHKDAHQAFKYYQKAAEGGIAEAYLNLGAMYHDGTGVSKDYSKALKYFQKAADEGVAAGYTNLGFAYAEGHGVAQDYQKAAQYYQQATDMGNGEASYYLGQLYYKGQGVPKDYSKAWTCYIIATSLGDTRAYWNLGKMYYEGKGTIKDYEKALEYFQKAADAGVAGGYNNLGVMYMHGFGVGKDKEMAYEYFKKACKMGEEQGCKNAKSLLGD
>Burkholderia.WP_014895701 (x:0.79089487, y:0.8103799) WP_014895701.1 sel1 repeat family protein [Burkholderia cepacia]
MNGGDGAGCPRAWGATGARGRIAALLGLWAVCVAAGAQGAAPAKPDPAHETQSAVADYNAGDYRAALVQFHDAAERGDRLAQFNYAMMLLTGVGVTANVDEGLRWLKRAADANMSHAQYVYGRMFDDGEFVARNPAEAHRWFLRAAKQGHVQAQLSLANQFLDGRGTPRDNRQAFAWYKQAADAGEPTAQYVTASFYERGGDGVTQNLNIARAYYAAAAAQGDETAELKFKELSARLKAQEPAPGGGEDHGGPRPPQQ
>Asticcacaulis.WP_023463617 (x:0.83668816, y:0.6308057) WP_023463617.1 sel1 repeat family protein [Asticcacaulis sp. YBE204]
MGEFMFRSLRVAIVGALIVAAPSLVTAQSTTPATTADDITDVTVFLRRENSIPGRNIRIPAGSASSCRFIGTSGGDSDYIQQYLAATGSDPSAADDDSGYININAPYGDASRDSSGGDPFFSRNDSFGGDQFGDQRSARDGCTQADYNFAAGRAHIARNDRTLSDAYALFDQKKYPEAFAMFKKSYSKMGYPQAGFMIGKMYLYGVGTEKNAAEAIKWLRKVADAPRPAQPPRFDPKNPHIMSPQIDATISLAKIYLVGFGVPQNRTEALKWYRKAAGFGYIPAHKTVGDFYYFGYGTPRDFAKAAKTYKVAATFDYAPAQFALAQLLEDGQPGVPADPKQALAWYSHAAKWNHPGGLYALAVAYDTGQGVKADPAQALYFYKEAAVRGHPDAQNAIGTYFYRGGSLLPKDAPVARKWFDIAARNGNADAMFNLAVMYMKGEGGAVDRVKAWAWFTLAGKVGHPDSKAAITALEPQMSATERAEAEALFKPKP
>Haemophilus.WP_118795726 (x:0.6774836, y:0.850375) WP_118795726.1 sel1 repeat family protein [Haemophilus haemolyticus]
MKLTKTLLTSALLATSIFSFQSTAWADTLEQQFKQGLESAKKGDYQTAFKLWLPLAEQGNANTQFNLGNMYYEGKGVKQDYAEAVKWYRKAAEQGKANAQFNLANMYYEGKGVKQDYAEAVKWYRKAAEQGNANAQFYLGVNYYKGQGVKRNLSEAKEWFRKACINGRITESCENFYNLSK
>Arabidopsis.NP_564049 (x:0.54832965, y:0.38728458) NP_564049.1 HCP-like superfamily protein [Arabidopsis thaliana]
MRILSYGIVILSLLVFSFIEFGVHARPVVLVLSNDDLNSGGDDNGVGESSDFDEFGESEPKSEEELDPGSWRSIFEPDDSTVQAASPQYYSGLKKILSAASEGNFRLMEEAVDEIEAASSAGDPHAQSIMGFVYGIGMMREKSKSKSFLHHNFAAAGGNMQSKMALAFTYLRQDMHDKAVQLYAELAETAVNSFLISKDSPVVEPTRIHSGTEENKGALRKSRGEEDEDFQILEYQAQKGNANAMYKIGLFYYFGLRGLRRDHTKALHWFLKAVDKGEPRSMELLGEIYARGAGVERNYTKALEWLTLAAKEGLYSAFNGIGYLYVKGYGVDKKNYTKAREYFEKAVDNEDPSGHYNLGVLYLKGIGVNRDVRQATKYFFVAANAGQPKAFYQLAKMFHTGVGLKKNLEMATSFYKLVAERGPWSSLSRWALEAYLKGDVGKALILYSRMAEMGYEVAQSNAAWILDKYGERSMCMGVSGFCTDKERHERAHSLWWRASEQGNEHAALLIGDAYYYGRGTERDFVRAAEAYMHAKSQSNAQAMFNLGYMHEHGQGLPFDLHLAKRYYDESLQSDAAARLPVTLALASLWLRRNYADTVLVRVVDSLPEVYPKVETWIENVVFEEGNATILTLFVCLITILYLRERQRRQVVVVADPVAADVAQPLDADVAQHLAAFPR
>Cucurbita.XP_023001775 (x:0.5034014, y:0.4056791) XP_023001775.1 ERAD-associated E3 ubiquitin-protein ligase component HRD3A-like [Cucurbita maxima]
MFLKNSIPMQIRMQLQARRLQLIFLIICLCSFFINARPFLIVISQDDLKDAASPDDSSDSANYESAEWDEFGEPESQNAAQELDPGTWRPIFEPDSPASDPDAPEDLYYTALGKMMTAVSSGDLRLMEDAVGDIDQVAVESGDPHAQSVLGLLYGMGIMKETNKAKAFMYHYFAAEGNKQSKMALAYSYFRQEMYEKAVKLYAELAEVAINSLLVSKDSPVIEPVRIHNGAEENKQALRKSRGEEDEDFQILEYQAQKGNAGAMYRIGLFYYFGLRGLRRDHAKALIWFAKAVDKGEPKSMELLGEIYARGAGVERDYTKALQWLTRASKHPSFSAYNGIGYLYVKGYGVEKNFTKAKEYFEKAANNDESGGHYNLGVMYLKGIGVKRDVKKACTHFIVAANAGQPKAFYQLAKMFHTGVGLKRNIPMASALYKLVAERGPWSSLSRWALESYLKSDIGKAFFLYARMAELGYEVAQSNAAWILDKYGEQSMCLGESGFCTDAELHQRAHSLWWQASEQGNEHAALLIGDAYYYGRGTDVDYDRAAEAYMHAKSQLNAQAMFNLGYMHEHGLGLPFDLHLAKRYYDQALELDPAARLPVKLALASLWLRKNHADSFLVHVIDSLPEVYPKIDVWVEDVLLEEGNATILTLFACLLTVLYLRERQRRHAVVRAAAAAAAAAEAVPLHPNDHVAAQN
>Desulfovibrio.WP_029460108 (x:0.8269654, y:0.841263) WP_029460108.1 hypothetical protein [Desulfovibrio alcoholivorans]
MRRAVAACVLAVVALLAAQAARADFDAALRAFTRGDDATAAKELAPLAAAGSPAALHLLGVMRETGRGGPRDAQSAARLYRKAADAGNVPAMTDLAQLYLRGDGVARNDELAGRYLQRAAGKGSARALFLLGAMRLENRGGPAADAPGYLRRAVLAGSAQAALALGELHLAGRVAARDPAAAYRLALAGQAQAGDDPALAARLAALAEAAKKQLDPTVALSLAGKAASAKDRKAPPAQDAAKRLATGTGFVVSRLGHVLTNAHVAADCGRVFALVDGKRTAARVVRIDRKNDLALLELAVAPPRALAFREGGELPEGAAVFAAGYPGEAAVSGKMRVTTGRTRALADGAGPRGEQAITAQVLPGNSGGPLLDAAGHVAGVVTARRDTAGARERLGETPAEMGFVVPLATVKAFLARGQTPISALPSDRGLDADGVAAAVSGAVLPLWCLPKGR
>Devosia.WP_067454128 (x:0.6416879, y:0.88075477) WP_067454128.1 hypothetical protein [Devosia elaeis]
MARAYPLSDHPDLDRDAGAGEWQALRGELVALLDKVESHYGQAEIEPEQPAISGLAQRVRHLRDQMSGTESASRRQEALRTVKRAVDRFSDRDRAIFAEDEDDLSEAIAEIRSRQGAAMPGRRLDMPEIRELGQLVGGMSQRLERLEGELKAQRSNSGHVREVAGQVEQLTQVVELLAGAIGETGQVKRLETQIAALAGMIENSPQPDLAAINARLDDVSGTVGKLAELQAEQMEREVAREKKRATKADPSAKIAPAMQAIEESVRNVYDRIDTIEKNVALSSGDFEKLTGELAAFTQAMKDNAGAPKLLAGRVEALAERLEGLDNGSGEVAALKADIAALRDAVLTGMEPRFSRIESQIEALSGRIDTGAVENQLKALMARMDDAGAQLDGLARLYASAEDRPDFEALANMVAERTGEMVSRKAVAPVAVFGPESLKSIEDRLTGLIKSAGKTPDYDVLADMIAARASEAVTRSAPAADGEGMQAMEKRMTALLNTAGKETTDRLARLEALLSQRDASDKVAAPAPTLPGKPEPATAETKPAEAPADAFREAMRSRRPSSDRLDAILANLSREHGDVMPTNPADEAPLVDPGFKRDTGAAAPKAVVPARVKPETAPLNAPPRGFDPSTAEKPPRPQSSLAPDEPDPFADRAAPEAVPEPSAPVSSTSTFVAAARRAQRLRQEQAESTTSNSIIGRALARVRPAKDETAEAPTAPPAVAAEERPARKAKKDKIEAPSLATDAVEEAGEPGFLTRHRRPLLLAATLVAVSMLALNLVLQRMNAPVTAAPAQASATMAPAANNPPPSEDQSATIPPRVIDLVDTVATGSINPGEPMRFSKSPVAAVSTPAPPDLAAAPSVATEAEITGSIAENPALPEAFELPPEAIGPAELREAAAKGNAQAQFEVAAIFSEGGPLDKDFEEAAKWYERAAAQGFAPAQYRLGNLYEVGSGVEKDLEQARLWYQRGAEAGNRMAMHNLAALYAGGQLGEQQFELAAEWFEQAANHGMTDSQFNLGMLHARGLGVEQSFEQSFKWFSLAAQSGDKDAGQARDDIAKSLSAEAVSRIAEEVKAWKAEPVDLAANFAPIGTWSSGFDPGETLADRDITLKVQQTLARLGFDIGTPDGVAGPKTADAIKAFERATGMSEVGRINPRLLAVLGSQPV
>Acinetobacter.WP_002060514 (x:0.6540543, y:0.81797975) WP_002060514.1 sel1 repeat family protein [Acinetobacter baumannii]
MNNDLIEEIKSIALQGNADAQVKLGLLYIQGLGVPQDYILARQWFEKAAKQGNRDAEYNLGVIYENGNGIPQNYKLAAEWYQKAAEKGRSNAQYNLGNLYANGVGVAQDYKIAKEWFEKAAEQGNADGEYSLGVMYEYGDGTAQDYKIAVEWYQKAATQGNVNAQFNLGILYAKGLGVSKNYEIAKQWIEKAAEQGHENAKIIITQLAS
>Trichoderma.XP_024766774 (x:0.2756209, y:0.7578788) XP_024766774.1 hypothetical protein M441DRAFT_230973 [Trichoderma asperellum CBS 433.97]
MAAVTASPPLTSASPGSPTQRDSVSIRQSLSPPRKPVAGTVRKPVPQPSAADDSENTSFSREAPISPGQTNPQQDAQVRPLSLGLDSAPQHAEETSFGSLADFGEQNQQPSFEGLLSSPVSGALDLQLPFIEASQRQSSQDDASSLAIDTSPPQPDREPPPAPVAAADRTDSAATSPQERVGKQDVYRNSRESDEATNTSQEPISFKSSATTSASSLSGINEGPEYLPEEEDSPGSSIIEGNLPRGQQPPYRKQEYPPRVSSVPNEATRNPSNPELVDSAGNIRRHLTPTSNNLRRSSLSRPQSAYSVLSDGQRGRSPGLMPGGSHMRAPSVQSRKSPDVRLSTYAELLNVPYHSQQAPPPITMDNSGLRNVVGNNASLLSVQKTLEMYRQNVKKTNDFTVQYSFAVFLISVAQEQGLDFSNPKGRKNSPQPFRDLDSPVVEASVATPPELVREARQILQRLSSAGYPFAQYYLADGYASGLFNKGKEDHNQAFPLFVIAAKHGHAESAYRTALCYEFGWGCRKDPAKAVQFLRTAAAKRHPGAMTRLGKACLSGDLGEKRYREGIKWLKLAAESADAQYNAAPYQLACLYETGYGDDVFRDLNYAAELFTQAAELGHPEANFRMGDAYEHGSLNCPRDPALSVHFYTGAAERGHAAAMMGLCAWYMVGAPPMLEKDEEEAYEWAHRSADLGFVKAQYAVGYFTEMGIGCRRDILEANVWYVKAADAGDERAKQRLAIIQAAVSGQGTPMDVASPRSSKLAKGNKDDKDCIVM
>Thalassotalea.WP_068545649 (x:0.7374937, y:0.77147675) WP_068545649.1 sel1 repeat family protein [Thalassotalea crassostreae]
MPLFKKLIVALITVTVSSTAVADYNDAVKMINRGDFVGANEELKPLVELGYPQALYQQAGLYENGQGVSKDYVKAFELYQRAAGRGIAEAQFALAQMYIEGRGTVKNKRQGFEYTRRAADKGLAAAQYNLGVMYQTGDGATQSYSKAAIWYRDSAMQNYALAQFNLALLYFDGLGVTKSIEESYIWNRVAAFNGYEPAEKSMEMDSKKLSRDQIKRCRQRADELYLKIAPETDDYKPYSWDQ
>Bacteroides.WP_021892400 (x:0.29619026, y:0.486358) WP_021892400.1 toll/interleukin-1 receptor domain-containing protein [Bacteroides sp. AF14-46]
MAKAHIFISYAHEDKEWVLEGPGNIHLIPRIRRHTSPDAEIWFDEGLVIGEKWDEEIHNHIVQSHIAILLISESFVSSDYIVNKELVWIKEQVEKNDMKIVPLLIGNITEKSKRIIDWIYQRQIHPSETQPLCNYLNDKAQWDHMITSILNIIDAKIDQVLETLLLNESTRQTENSIKPSVMPDSKTVTGYIENRDTKITDKTTAAHPTGVNPALYQEAIRLYRNHKYKEASDILLKLAAANNPEAQNLLCDILCNKVKGYQLWPGILETFLPYAEENLAFAQTIVGKVYYRGKLNERNYEKAFDWFSKAAESGNSYAQYLLGNMYENGTFVEQNYDTALSYYKNSAAQNNIMAIGEMAYMKDNGYGMPMNKEEAEKIYLQLAEERDDEWSMIKLSYIEMDRGNSEERLKWIQKALEKEYIDAYVDLGIFYQSDEKYKDLEKAQQSYYQAAQLGNPEGMNGLAMIYYDMPDNKGDEQAFRWFSKSADLGDSLGLYYLAVMYENGFGTYSNKQKAWDLYLASADQKFSPAYRKIAQLIEEGEAPASFTGRELEYYIKAAERNDIDAIHDVIRFLENDPDRQKELFSWCQRGAQLNNGKCICKLGKLYFYGMGTEMDEFKAMNCFRKAETMEIPEAYYFLGLAYYEAKGVVSPNIQKAEEYFRKAAEAGYSDAIKAIAELYMQSGQENGYEKAIEYLKTIAEGEHADIAYEGLMRIAVEQMNAQDYDDPQNSELYQKALRFETSGKEAGMTESLSKAFLDRGINLYNIEKYESAIAPLLLAAQMGESEAATHLGDLYFYGHGVDTDYEQSYYWFAKAAQSNNAYAQYSIAFMYIKGQFVEKDDTQVIKWMKLAAENGYTEAQKNMGEYYYYGSFGCRRDMKEAIKWYEMGAKSNEPTCVFTLGLIYEEGDGVQKNILKAADWYQKGAQAGIPSCLYNLGKLIINKEISGEEEKGFNLIQQAAESEYSFAQNYMGRAYRFGWYVNANPVRATNWFTKAAEQNMPDAMCNLGDMYSYEDGLTIDYEKAFYWYEKAAETKHSRALTELGDMYYAGKGVRQDYQKAMEYYQKACDEGYPYAFYSLGFMYWKGQGTLPDKEKAQEYLSQAAAMGNESAFQLLNRMDHESEEEKDIDPFARQAYLEAQQALADKETEKYINLLSQSANLGYVQALNDLGDLYFNGELAPKHMGKAYEYFLKASQNGSGYGSYSCGFILMKGSADIPRDIEKGLSMFRLAVDQNYKAATRDLARYYYSLETEEDNRKALDYYLQYIEYNPKDTDTLLHIGLIYESGLGVPLNIDLARRYYERAAEQDETGMAYNFLGGTYMNDEETENNERKAVHYFQKAIELGNTNAMFRISYYLHNGKGGLQVDIPREIELLTEASKRGNHQATYRLGLLFEDNESGMAQNLELSVKYFQLAADNGILAAINKMGELYLFGEVIPANLTKAISCFTAASEQGYGKASYWLGRLHTDGIGQLEKDTQKAMNYYRKAIEQGYEEAREWMEQLQKNLVDETITDIEIPQDKSDEELYKEAKNALEKAQFKTAYAYFSYLTQRNHAESFNELGDMYFYGRGMAINQAKALELYKKAAALDSVYGFFNVGFLYWNGPEEIQDPEQALQYLKKAAQMGYTYALSFIGDIYRTGPEELIDYAEAKRYYQKGVDVNEINAIKGMALLYLLGQGVTQNNAMGAFYLKKAADKGNAWAMYHLGRLYYYGEGIPRNPKLALDYLQMAYDANYPDACSLLGLLYERGEGTAPNIELANKLYIRGHELGDDQSMWYLACNYLDGNGLPKDYKRAEKLFIQAIERGNEPARIDLARMIFHGLGTVQDPQKAYEIIKPCLEQGYGRAYMLMGEVYENGLGVEKDYKQAKELYRKALDLGYSFAQEALDRLDKFC
>Helicobacter.WP_053830197 (x:0.38579544, y:0.6744492) WP_053830197.1 hypothetical protein [Helicobacter heilmannii]
MKLLKSCSVVLSGCLLASFLGGCGEALTQALNSETPQDNLQKIMQGIRQRQQAAEAQREEQIKKVREEQEAKRNSPESLFQQGLIQYKNERDPLHLEGAEQSFTEAAEKGSAEAYRYLGIMALNGELSEQRYSGRDYQKAMEYFKDAAEKGSADALADIGSLYLYGQGVFKDYTKAMKYYQKAADKGSARGYFEVGAMYKNGQGVPKDDKKAYEYINKAAEKGWPAALRFVGAMYATGKGVSKDFVKAREYFQRASDGGDAEGSCLLGLMYARGEGGPKDFAKAKEYYEKAAAGGSGDAYAYLGEMYFVGLGVAKDYNKAKEYFENGIKVKNAMAYYDLAIMYYNGAGVLVNKDQAAEYVKKACDLGSEQACTALSK
>Neisseria.WP_070515260 (x:0.6676985, y:0.60905004) WP_070515260.1 hypothetical protein [Neisseria sp. HMSC077D05]
MKHTSGKFEMNTWLKKMMVALLALGIGQAAWADDVPNLKKIVQRAEAGEADVQVILGSMYLRGIGVRQSDQEAVRWYRKAAEQGQAEAQYNLCMMYYVGQGVNQDHEKAMEWCRSSADKGYLSAQNNLGMMYRVLENHVEAMKWFQKAAEKGSVNAQKNLGSMYEQGQGVRQNYEEAARWYRKAAEQGDAAAQFILGVMYANGRGVRQSYQEAERWYRKAAEQGLATAQYHLGVMYANGRGVRQNYEEAAQWYRKAAEQGDVDAQNNLGALYDEGQGVRQDSAEAVRWYRKAAERGYIVAQNNLGVAYSEGQGVRQDYPEALRWYRKAAEQGFAAAQHNLGEMYYEGKGVHQNYPEALQWYLKAAEQGFSPAQNRLGEMYEEGQGVPKNRKVAKEWHKKACDNGFQDGCNDYRKLNNEGH
>Anaerotruncus.WP_066460127 (x:0.30521774, y:0.5186214) WP_066460127.1 sel1 repeat family protein [Anaerotruncus rubiinfantis]
MARLVIKNGYLKGGKAAAHLNHLVKYIATRDGVDKMTVNHGLWRSTKKQQSLIAQILREFPDSKESLEYEDYLALPNRENASEFITATLEQHIEQIGGREKYLDYIANRPRVEKLDSHGLFTAGDEKLVLEQVASEVSAHTGNVWTPIISLRREDAEKFGYESAFAWKALLSSKALELAESLKIHPDHLKWYVAFHNESHHPHVHMVCYSANPNEGYLTKPGIRKMKSALATEIFRWELIPLYGEKTQRRDDLTEQSRTALRELLVQMQSGTLQNEKIEQLIAHLTEKLTHTTGRKQYGYLKAELKNVVDEIVDELARDERVAETYRLWQEVKGQINHFYSDKAAEPLPLSKCEDFKSIRNMVIKEALALSDGAFTFEESVAAEMTVPDSTADDTAPPPLMEDDAVEPECDTEQGSEQPLHDRRSKRPNWWTEDYKLAKQYLFGDEENGIAQDFEQARKMLLTEAEQDNPLAMCDLGRMCADGLGCDADADAAHQWYAKGLAAFHAAESESPWKYTQYRIGKMYAAGLGTEQSYATAAHWLTLSANEKYKYAEYSLGGLYYRGNGVEQSFETAFDLYTRSANQSFPYASFELGKMFRDGIGCAKNNADSDKHFADAFTGFTALEKQSHDDKLQYRLGWMLLNGVGTEKDEATAKEYFEKAAAVGNPFACYQLAKLILSDETSSPQEVEKALVFLKQAAASENPYAQYFLGKLYEKGQFVPQNTAEAVRLYKLSAAQDNDYAAYRLGKLYLGGEGVLKDVDEAIRWLDFAAEKKNQYAQYALGILYLKGEDVPKDITKAIEFLSRAAVQQNQFAQYRLGKIYLTGEDAPKDIDAAIRYLTAAAEHKVNCPKGAREGGRGNQYAQYTLGKLYLMGKEVPRDKETAAKWFTLSATQGNIYAQFFLDHMDEYKDPSVMLAATRLLHHMSRIMGDTAPARMPPNQHADRKLMQKIRAKKQAQGHARDDHEQTMHTL
>Trichoderma.XP_013940493 (x:0.28832567, y:0.7255082) XP_013940493.1 chitin synthase activator [Trichoderma atroviride IMI 206040]
MAAVTASPPLTSASPGSPTQRDSVSIRQSLSPPRKPVAGTIRKPVPQLSAADDSERSSFSQEAPISPGQTDSQQDAEASQRQSSQDDASSPAIVTSPPRPDRDPPPAPVAAADRTDSAATSPQERVGKQDVYRNSRESDEATNTSQEPISFKSSATTSASSLSGINEGPEYLPEEEDSPGSSIIEGNLPRGQQAPYRKQEHPPRVSSVPNEASRNPSNPELVDSAGNIRRHLTPTSNNLRRSSLSRPQSAYSVLSDGQRGRSPGLMPGGSHMRAPSVQSRKSPDVRLSTYAELLNVPYPQQAPPPITMDNSGLRNVVGNNASLLSVQKTLEMYRQNVKKTNDFTVQYSFAVFLISVAQEQGLDFSSPKGRKNSPQPFRDLDSPVVEASVATPPELVREAKQILQRLSSAGYPFAQYYLADGYASGLFNKGKEDHNQAFPLFVIAAKHGHAESAYRTALCYEFGWGCRKDPAKAVQFLRTAAAKRHPGAMTRLGKACLSGDLGEKRYREGIKWLKLASESADLQYNAAPYQLACLYETGYGDDVFRDLNYAAELFTQAAELGHPEANFRMGDAYEHGSLNCPRDPALSVHFYTGAAERGHAAAMMGLCAWYMVGAPPMLEKDEEEAYEWAHRSADLGFVKAQYAVGYFTEMGIGCRRDILEANVWYVKAADAGDERAKQRLAIIQAAVSGQGTPMDVASPKNAKLAKGGKDDKDCIVM
>Thiomicrospira.WP_013836027 (x:0.5368875, y:0.7186257) WP_013836027.1 hypothetical protein [Thiomicrospira cyclica]
MKTSILRNVLLAFLLLGQAVAVHASRVSALEQAAKQGDAEAQFELGVKYYVGSGVEQDYNQAAYWYEQAAKQGFADAQFSLAVMYLNGLYVEQDYNQAAYWYEQAAEQGDTDAQFHLGVLYRSGLGVAQDYKQAIYWYEQAAKQGDADAQYFLGDSYLYGQGVTKDYNQAVFWYEQAAKQGRIYAQFRLGVMYGNGEGVKQDLKAAAYWYEQAAKQGYVRAQFILGVMYTDGLGVAEDYTQAVYWYEQAAKQGLFDAQYGLGVMYINGTGVAQDYKQAFYWFKKAAKQGDAVSQNSLGVMYANGSGVKQDYVAAYKWFNISSANGNELAANNRDMAQNRMTVEQVATAQTKARRCLESNYKDCD
>Pyramidobacter.WP_083798347 (x:0.7885158, y:0.5676862) WP_083798347.1 hypothetical protein [Pyramidobacter piscolens]
MKFVRVAVFILHHHTQIFKFIFSEKEPQGDPMEKTKFAAALLLTAVFVLPARGAPTGKAQTPAAVSKSDKRTGQGLRAWFGGREREAEEIFSQITRENSSDPVPYHALAILLSDRQRDYSRVTELYNRHKALSPESGDAYGAILPILDEYARKGCVQAQLLLARAQDWGLAAAPDGIHPMLWLRRAADGGYAQAQRELGLLYETGERLEKDTARAVALYSEAAAQNDAFAMKFLAVLYLNGNNPAYRRTAFELLKRADRANLPEAQLLLAQLYQKGIFVKKDAKQAVRWYEKAARNGSSEAMNILAWRYENGEGVTKSPTQALQWYKAAAERGEHNALFRLGVLYYTGKHVAADHALAFEYFKKAAELGDVAAWYNVAWLNKTGDGTAQNFREAKTWFERAALTGNSRAQVNLGVMYANGEGFPVDLEEACFWFELSKLCGNEDAQQGLDFVAPQLDEAAKDRARRRAQRTFKRMRRQRDEQP
>Lysinibacillus.WP_036124602 (x:0.78783756, y:0.6544368) WP_036124602.1 MULTISPECIES: sel1 repeat family protein [Lysinibacillus]
MYEQMLAKRNKERIDSLQNLTQSENTWFAQNIKLLTFTEVTLTALQKILYQIVRGLLKEQQQRHLQIIHSEQSQSIQENVLTLLAEYDDVLRDAIPESIYILVWQISSLEKLASRIAVVDDVLDIVEWYFRHQDEQLPILDEEDLDHEVIIDLYKEAVEEQDADAQYQLGEYYNAREGEHFQPEKSLKWFELAALQNHADAQYVLGNFYFEGIGVEENDSLAFSYYEKAALQGHADAANNLADMYFNGEGVPQDFILAKQWFDYAAEKNVAEAMFTLGIIYEQGLGVEADVEAAFNAYKKSAELGYVEAQYRLGGIYLEGRLGQTKEVNRGLFWYERAAEQYHVDAFYDLGYIWSNGLTGIRNIEKGIHWFKQAAIQGDADAKLQLGHIYNKGEGIARNLKEAIKWYGLAADAGVAEASKILQELKGL
>Haemophilus.WP_105888720 (x:0.5831732, y:0.88049394) WP_105888720.1 sel1 repeat family protein [Haemophilus influenzae]
MKLTKTLLTSALLATSIFSFQSTAWADTPKQQFQQAVESYNKRDYQKALKLWLPLAEQGNANTQFNLGNMYYEGKGVKQDYAEAVKWYRKAAEQGKANAQFNLANMYYEGKGVKQDYAEAVKWYRKAAEQGNANAQFYLGVNYYKGQGVKRNLSEAKEWFRKACINGRITESCENFYNLSK
>Lobosporangium.XP_021886215 (x:0.65690935, y:0.74159443) XP_021886215.1 hypothetical protein BCR41DRAFT_418593 [Lobosporangium transversale]
MTMTSAKEKLQAFRLVGSDRSSTPLSDTQYIEARFDQKEQQYIILWWDIVNVYKDTICIKKGELILSFLVDGEFEYVKPLRIRADFDAILDVVIPFRANNPKKPDSDSTITQWGIKEEPAAAELNETTALGSVNLGNSGDRKSLKADNAVPSTETRLHSENIPSYEATISTDSTIEESAELMPAPLAGEVQLGKAVKGDATDEANLNLILKVNGNSQDHSRAFDWFFKRASSGTSYGAYNTVGYMYYHGIGVSQNYSSALNWFNKAVNQGDSISQSNLGCMYYHGVGVSQDYSKAYDWYLKAANLENAIAQINLGWMYFYGKGVEQDYSKAFDRCLKPANQGNTRAQSSLGYMYLEAKGDSQDYSKATYWLLKAANQGNANAQSNLGYMYSRGKGVPKNYPRAIDWYLKAANQGNVTAQCNLGYVYYHGIGTSQDHSKAFDWYTKAADQGCPDAQRAIGSMYRAGKGIPEDQVETEQ
>Burkholderia.WP_059678970 (x:0.7981171, y:0.80178) WP_059678970.1 sel1 repeat family protein [Burkholderia sp. FL-7-2-10-S1-D7]
MNGSEDAGSGRARRTAGVRGRIGAMLGLWAVCVAAVAQNAPHAKVDPARETQSAVADYNAGDYRAALVQFHDAAERGDRLAQFNYAMMLLTGVGVTANVDEGLRWLKRAADANMSHAQYVYGRMFDDGEFVARNPAEAHRWFLRAAKQGHVQAELSLANQFLDGRGTQRDNRQAFEWYKQAADAGEPTAQYVTASFYERGGDGVTQNLNIARAYYAAAAAQGDETAGLKFKELSARLKAQEPASGAGADHGNPRATP
>Burkholderia.WP_046544177 (x:0.7522173, y:0.81967807) WP_046544177.1 sel1 repeat family protein [Burkholderia contaminans]
MNGGGGVCRGRAQGGIGVRGQVGALLGLWAVCIAVAAQGAPQAKPDPSHETQSAVADYNAGDYRAALVQFHDAAERGDRLAQFNYAMMLLTGEGVTANVDEGLRWLKRAADANMSHAQYVYGRMFDDGEFVTRDPAEAHRWFLRAAKQGHVQAELSLANQFLDGRGTPRDNRQAFAWYKQAADAGEPTAQYVTASFYERGGDGVAQNLNIARAYYAAAAAQGDETAGLKFKELSARLKAQGPASGGGAEPGGAHAPPP
>Halomonas.WP_108445878 (x:0.2711959, y:0.508161) WP_108445878.1 sel1 repeat family protein [Halomonas denitrificans]
MNMTPFHTPPHLRTRGLRLAASAGLLALLTGCASSAIDSAPQANAPLPEQYHDWFDGGRAHNLEWMHKQTVKKADKAIAAGNPREAIRLLGLLTDQDFPQAHYELGKLFDQGKALERDPARAARHYAEAVSTPSYILGHASLNLAKLYRAGDGVERNDLLAYHLLRQAIREEVGRDARLMLADLLVEGGEGVKANPERAAALYAKAAEAGQEEALLALAEAHGPDGWLGEDPARAMDYARRYAEGLRKRAAAGETEAMVELAELHAPDGVLGDQPERRLHWLRQAAQAGDEDALSNAGNALLEAGQTRQGLAMLEEAAREGDVDAMTQLGRALTERRPGEARRWLEEATRQGSLDARVALGRLLIDGAGGPADPQRGVALLEEAAQQDDPLALAALGDHYLSGDVTATQPYIAVDYLKRGHELGHPWATQLLGRAYLEGRGVSADPQRAEALLREAADQGQSAALGLLGQAYLEGETLPFHPSRAEELLQAAAEAGETSAMTTLGEAYLAGPLEARPGRGLSLLRQAADQGDGYAMVVLGRAYRKGEGGLPRDLDKAARWLTRAREAGHESAEAAMTRVNRDLGARGNIEALVKAAEAGDPGAMADLGRAFLEGERVQQNRAHARTWLERAAKAGHDGARADLGEMLLDSDPERAMTLLRSAAERGHQGARLTLGRAYLEGGPVAADPEQGVAYLRPAAQAGNPYAALLLGQAYLAGNGVAADPEQAEQWLNQAVKSGDASARANLGRVLLRGEDGVPRDGERGRQLLEQAVDQGHPGAMATLGREYIRGEHLEQDVRRGADYLLQAAEQGHASARLALAKAYLAANGLENASREQALLWLDDVMQGDSSMALQTLHELLSDDEAIQALQAEAQAAAG
>Duganella.WP_110847791 (x:0.65829086, y:0.5412951) WP_110847791.1 MULTISPECIES: hypothetical protein [Duganella]
MKKPCTAKEGYDVYRWFLDAAERGNPYAQFNLGRMYKSGDGVARDESQAFDWMSKAAVQGLAYAQNQLGVMYYYGRGVDHSDDLATCWFRRAARQGDASAQQNLGQMYKKGRGVPQSDEVALACFCRAAEQGLPSAQTLVGEAYCNGYGVARNYPMALAWFRKAALQNDANAQLRLGLMYKHALGVARNEAQAVAWFRQAAAQEDPVAQRLVGVAYAEGLGVQRDPRRAYAWLLRAAEQEDADAQFNLGVMLATGNGVEQDDELAFTWYHRAAEAGHALAQYNLGGLYARGRGVARDERMALEWYRRAAEQGMPHAQFNVAVMYANGHGVAKDDVLAAAWYRSAAEQGDASAQNNLGVMYANGVGVDRDDLQAVDWYGKAAEQGHALAQFNLGGMYGSGRGVERDPAQSFMWLTLAAQAGDVAAVSNRRRMALVMTPQTIAAAQQLVRKWRDAHPPTFYVPHNRAVD
>Rhizophagus.XP_025181795 (x:0.6433423, y:0.5679028) XP_025181795.1 hypothetical protein GLOIN_2v1426463, partial [Rhizophagus irregularis DAOM 181602=DAOM 197198]
NHILAQHYIGHCYLYGIGTMKNDKLAFEYYEKVAIKNLAYGQLNLGCCYKKGIGIKKDFKKAFYLYEKAADKGNVIAIYNLGNCYVVGAGVNKDYNKALELYQNAANLGHNKAQYCLALMYEKGNGIAKDIDKAIYWYEKSAKQGNDTSQYFVGHCYRYGNGIMKNEKLAFKYYEKSANKNFSSGQVSIGYFYEKGIVSVKKDFKKAVYWYEKAANNGNLMAIYNLGNCYRNGIGIEKDYNKSFELYKQSAEGGYSSGIMMLGYCYNNGIGTKTDKQKAFKLYQNAANLGHDIAQNNLALMYETGDGISKDIDKAIYWYEKSANQGNGLAMNNL
>Photobacterium.WP_068332399 (x:0.50919527, y:0.5235834) WP_068332399.1 sel1 repeat family protein [Photobacterium jeanii]
MKNYSKQLMLAAICSAGLLTGCASTYEDGLEAYQEGDRAKAQEIWLGLAQEGNIDAMYGVYEVASYNYNQVSDENLTWLQKAADGGLAKAQYQYGREMFKRGSYKAAFTYMDKAAKQLYPQATQFLDKYKRVRTTMLEAELEQPVSMYNLGYYYSTGARGLTKSKAKAAEWYQKAADKGDAFALNNLAIFYQNGVGVTRDYAKAIDLYKKAIDVGSKTAFYNLGRMYQDGTGVARNYSKAKAYFQKGAEKGEANAQNSLANLYTEGKGVERDHKKAYEWYLKAAAQNQDAAQYNLGNVFYFGRVGEPDFAQAANWYRKAAKQGYMSAQANLAIMYAEGEGVPQDYKQSIYWGKKAAAQGSASAQYGLGNRYYFGQGVKKNRYTAVRWYEKAAKQGDSKAQFSLGNSYAFGDGNAKNEVRALQWYNKAAKQGHITAQYNLGVMYSNGEGTKRDYDKAISWYKKAANAGHASAQNNLGLAYQYGRGVKKNYAWATYWFAKSAQQGNNYAKGNIDNALGRLNKFNVAKANTEVFAGTTTSSKLLKRIAKNELVYSLGSQNGWTEVYYPSDYTLGYVKSDLLKTKSATRPKKTASANYDPYPARPQAKSGFVTCNTKCTNGNCYRTYSDGRKVHFQAKQKWNPFTSQFEWDSGGC
>Candidatus.WP_012472991 (x:0.6051004, y:0.52469707) WP_012472991.1 hypothetical protein [Candidatus Amoebophilus asiaticus]
MFNKDYAKVIDMKINYTLAQQLIARFLLISLFLQSCGGGFSSNPIISAGEEQTVSIQTNTQTILSQADIQPLVDQMLIAQGGHAVTFYEEAGELRANVKMNAPRGFSKTYEGLSVTLEQGAEVTRLPQLSEQAQQRRIQLQLAKDNQAPTVVIYKGAGLAGGMQEGEEKADQSIPNECLCPITHELMEEPVIARDGHTYERTAIERWFSMGKRTSPVTGAKVSSTKLIPNYAIRSLIKSLKTRNSSIAKPTLGMQSARQQSLPSEACFFVSDSVIDKLFSQAKRGDFAALSKLLNLSENHHAHAQYKVGVMYEKGQGVAKDARNAVEWYQKAANQGHARAQFELGMMYDYGKGVEKDTSKAIEWYEKAANQGHADAQLKVGAKYFNGEGVAQDYIKAVEWFQKAANQGNLDAQYNLGVMYGNGKGVEKDARKELEWYERAARKGDASAQYNLGQIYANGQGVAKDYVKAIEWYEKAANQGDASAQFNLGVMYGKGRGVEKDEKKAVEWYKKAADQGYAPAQYSLGCMYANVQRVVKNDKKAIEWYKKAANQRHAEAQSNLGIMYANGRGIAKDEKKAVKWYKKAADQGNAKAQFYLGVRYENGRGVAKDEKKAVEWYEKAAEQGHTGAQNNLGDMYENGKGVAKDYVKAVEWFEKVANQGHALAQYNLARMYDYGQGVVQNYQEAVKWYEKSAGQGNNYAKAYLGRMYYHGFGVEKNLLQASKLIQEAISHMKSKAEEGCIEAQYIVGWMYQYGQGVMQDHVEAAVWYKKSANAYPAAQKALDESNHAG
>Aureimonas.WP_082537413 (x:0.8830157, y:0.64472824) WP_082537413.1 MULTISPECIES: sel1 repeat family protein [Aureimonas]
MLFGAGVASAQQVPIQRVPIPKPSPLRSEPAAAVPVAPATAAAAAEQSPKPGDAAVQPAARAYGAYQQGLYVTAVKLAEPLANLGDPAAQTLLGEIYSRGLGVRQDEKLAARWYEAAASSGSAEGQFRFALLLIDGKVVGQDLAKARDLMKAAADAGIPLAGYNYAQMLIQASPVAGFTEALPYFERSARAGVADAQYAMSQIYAYGKGVPMPDLPKARNWLQAAAAGGHDTAQIELGIWMINGKGGPASAGDGARWLLRAATRGNPIAMNRIAHLYKDGIGVPADKIEAGKWSVLAKRANNADTGLDTFFRGLDEGTQKAALEAANRFRAG
>Burkholderia.WP_114178380 (x:0.78584075, y:0.82032835) WP_114178380.1 sel1 repeat family protein [Burkholderia pyrrocinia]
MNGDGACRRRAQGATGARGRVGAMLGLWVVCVAAAAQGAPQAKPDPSHETQSAVADYNAGDYRAALVQFHDAAERGDRLAQFNYAMMLLTGEGVTANVDEGLRWLKRAADANMSHAQYVYGRMFDDGEFVARNPAEAHRWFLRAAKQGHVQAELSLANQFLDGRGTPRDNRQAFAWYKQAADAGEPTAQYVTASFYERGGDGVAQNLNIARAYYAAAAAQGDETAGLKFKELSARLKAQGPASGSGAEQGGAHSPPQ
>Burkholderia.WP_069746726 (x:0.8105999, y:0.79952145) WP_069746726.1 sel1 repeat family protein [Burkholderia stabilis]
MNGEDDASFRRAHGTRKRFGALLGLWAVCVAAAAQGAPQAKPDPSRETQSAVADYNAGDYRAALVQFHDAAERGDRLAQFNYAMMLLTGEGVTANVDEGLRWLKRAADANMSHAQYVYGRMFDDGEFVARNPAEAHRWFLRAAKQGHVQAELSLANQFLDGRGTPRDNRQAFAWYKQAADAGEPTAQYVTASFYERGGDGVAQNLNIARAYYAAAAAQGDETAGLKFKELSARLKAQGPAPASGGGAEPASPRAAPQ
>Legionella.WP_058470220 (x:0.5056864, y:0.76966405) WP_058470220.1 sel1 repeat family protein [Legionella jordanis]
MDIKKYILSISLSTLLLTPLHATTEEGEAAYNQQHYEKAFLLLSDEAAKGDAKAQYLLGKMYYYGQGVSYNADKTEQLLLASANQGNVDAMVLLAGFYWYQETPDGYSKALSWYQKAAAQNNPDAEYALGYMYDHGTGVAQNYDTALNWYKKAATHGNSEAALSIGFMYDTGTGVPKDLNEALKWYRQAADQGNPGAMYNLGLLYKFGEGLPKDEAKAFEYFQKAADKGHAKSQLEVGYFYDSGKAGTTDLQKAAYWYQKSADQGNANAQFNIGDMYLYGDGVTKNLEQAVSWIRKSAEQGYARAQNKMGVFYRDGIGVTANPVEAYAWFTAAAANGFSDSGKYRDELEKTLTPEQLQQAKDLGKKYSDEYKSEQQ
>Burkholderia.WP_077180445 (x:0.80464035, y:0.8003348) WP_077180445.1 sel1 repeat family protein [Burkholderia cenocepacia]
MNGADAACRGRARIGTMVGLWAVCAVAAAQGAPQAKPDPSRETQSAVADYNAGDYRAALVQFHDAAERGDRLAQFNYAMMLLTGEGVTANVDEGLRWLKRAADANMSHAQYVYGRMFDDGEFVARNPAEAHRWFLRAAKQGHVQAELSLANQFLDGRGTPRDNRQAFAWYKQAADAGEPTAQYVTASFYERGGDGVAQNLNIARAYYAAAAAQGDETAGMKFKELSARLKVPGPASGAGAEPGKPHAPPQ
>Burkholderia.WP_059232908 (x:0.7832448, y:0.8047591) WP_059232908.1 sel1 repeat family protein [Burkholderia cepacia]
MNGGDGACRGRAQIGMVFGLWAVCVAAIAQGAPQAKPDPSHETQSAVADYNAGDFRAALVQFHDAAERGDRLAQFNYAMMLLTGEGVTANVDEGLRWLKRAADANMSHAQYVYGRMFDDGEFVARNPAEAHRWFLRAAKQGHVQAELSLANQFLDGRGTPRDNRQAFAWYKQAADAGEPTAQYVTASFYERGGDGVAQNLNIARAYYAAAAAQGDETAGLKFKELSARLKAQEPATGGGAEQGGPHAPPQ
>Aspergillus.XP_747363 (x:0.24265778, y:0.72414875) XP_747363.1 chitin synthase activator (Chs3), putative [Aspergillus fumigatus Af293]
MTSSVASDYPQPISSPPPVYLRSSPPLSPSQSQSTPRSIPQQRATQHIARKALPGSQSENGYPPVPPVYIHTDMNLSQSSNMTHEDTRNGHVANSMPTTALANMSLEDQSQNPQNSNGPFPPRRDSYAPPPAPASRKAGHTPASSGSWSVIDDQLKDEANGPVQPSSDPAAPSDSQNNSSRGSLDSEARTENFEPLHYHHQPYRNSKVALKSPSGAASAENLSGSNGHLSARRHGIPRPNSTYSFVSDMGGDGRNLSPGASPYLHARTSPRNSSSPDVRPLSFVDLLNTPYPQPGPTPGQLDNSHLKSWVGNNASLLSHKQTFDMYLANVKKTDDPAVQYEFAVFMVNAMLEMPPDDHEARKDAVYGGKAAGITRHSLLKEAKSIFQRLADRSYPFAQYYLADGYASGLFSKGKEDYDRAFPLFLAASKHGHVEACYRTALCYEFGWGTRVEAARAQQFYRQAASKNHPGAMLRMAKACLAGDMGLGKRYREGIKWLKRAAESSDAQYNSAPYELGLLHETGFGDDVFPDPAYAAQLFTKSADLGHVEASYRLGDAYEHGKLACPRDPALSIHFYTNAAQSGHVLAMMALCAWYLVGAEPVLEKDEGEAYEWAKRAAELGLAKAQYAVGYFTEMGIGCRRDPLEANVWYVRAADQGDERAKQRIATIRAAAEGRSPAQNGKEGQKEKQKSLGAFNDPSCYLKLIHGTDAGKSGKSKRFTIF
>Magnetococcus.WP_011714905 (x:0.86854625, y:0.69119805) WP_011714905.1 serine/threonine protein kinase [Magnetococcus marinus]
MHNRALPEGYTLGNYQIHAELARSSFAIVYLAFHASGPVVVKEFMPQLPVHRDSLGGISVRADNQAAYAAQRQRFRYETQLLAHLKHPSIPPLLDHFDALGSSYMVLRYVQGEDLESLAKRRFLNEWEILQLLSPICQALSQLHELGQSHLNLRPSTLLIQPDGQPMLTNFGSAWSMGSLQRGEANFHFDRGYSALEMHTGEGVGPASDLYTLGATLHRLLVGEPPINSVVRHLYRNDYGEDPYRALRRRYLDLFSPALLEAVDCALTLDVAQRPADIQQWLERFDLHQPAPELPRPHPQLLAGDHYYRMKHRDEAQLAYMEAAQDGAHAAHRATAQLRLRSSTQEALQAARDHLFAGSAAGDLEATVQLAKLLKEHPQLGSRGMTAATFYKQAAQQGHSKAMYRYAMEKFTQALSDQIGSPALDQAINWLWHAALAGFDEAQWALAQDLDAGLIPCNENEAHHWLTYAAHQGWIDAQLRLAKKALQGTPPHIPPDPKGACYWYQAAAESGEVEAQLALAELLMRGRGTPRNTAEALYWRQQAALQGSRQAHFLLAMQYYSGNGVPKNLATARRGFESLALGGHGPAQKMLAQMLMRGEGVMRNRLQARHWYREAAKAGVHGAQEALQRMQRPTAPPGPKQSKPRGQRVAPTPKTE
>Neisseria.WP_070603322 (x:0.51408386, y:0.7040949) WP_070603322.1 hypothetical protein [Neisseria sp. HMSC074B07]
MNTLLKKMMIALLAFGIGQAAWADNVPDFKKTLQAAEQGFAAAQYNLGVMYAQGQGVRQDDTQAVQWYRKAAEQGVAEAQYNLGARYVQGKSVRQDHAQAVQWYRKAAEQGLAAAQYNLGVMYAEGQGIRQDDAQAVQWYRKAAEQGLADAQYNLGVAYVKGKGVRQDDTQAVQWYRKAAEQGYAKAQYNLGVMYDKGEGVRQDHAQAVQWYRKAAEQGDAPAQYNLGVMYTNGQGVRQDNAQAVQWYRKAAGQGHAKAQYNLGGMYANGKGVLQNLVQAEQWYRKAAEQGIAEAQYNLGVMYDNGQGVRQNYKIAKEWFGKACDNGLQLGCDAYRKLNQQGY
>Naegleria.XP_002673911 (x:0.6270498, y:0.60768586) XP_002673911.1 predicted protein [Naegleria gruberi]
MKYLDGVEVEKDEVKAFEWFMKGAEQGCIESQNRVGLLYHKGMGVQKDYSKSFEWYSKAAEKGDAKAQFNIGALYKNGQGVKKNYSKAEEWFLKAAEKGNESAHRNLPPLYYKMKDYSKSFEWYLKLAEKGDAKAQYSIGKAYKKGEGIEKDYSKAFEWFLKSAEIGNADAQFNVGNAYKKGEGIEKDIVKSYEWFLKAAENGNRLAQCCTAKRYFIGEGVEKDSSKAFEWFLKAAENGETEAQFTVGSMFYNGEGIEKDISKAFEWYVKAAEKGQIEAQFYVGLAYHDGDGTDQDYSKSFEWFLKAAESGYTEAQYFVGLAYELGTGVEKDSSKAFEWYLKAATNGNEKAQNNINSFSF
>Ruminiclostridium.WP_004622477 (x:0.27673507, y:0.5718206) WP_004622477.1 sel1 repeat family protein [Ruminiclostridium papyrosolvens]
MPKIILRCNYLRDAPPEHLANYVKYIGTREGVEKVADSRALLPATVKQKQLISKILGDIGDAKNMHEYSDFLINPTRENASEFITLALENNLELICKRKNYVGYISNRPRVERVGEHGLFTDAGTPVILSQVAEEVANHKGNVWTHVISLRREDAQRLGYDRGKQWQELIRSSKAMLCKNMKIPSENIRWYCAFHNESHHPHVHLLVYSKNEMEGYLSKQGIQAMRSELAHSIFRQDFMNIYDRQNESRSLLKENAEIVMRELLTNMQSGTCENKAIEEKILLLSERLKNTSGKKQYGYLKADVKNIIDCIVDELEKDNRVAEAYRLWNEAQRDILNMYAGKISDIQPLSKQKQFKSIKNMVIAEALNIVNHHFTFEQGEDEVIDSNLSEQDNIFTEEEETLSIAGDLDNELKKDSSQHSTSDAGYDDFHYYVEWNERYKEARKLLYGSDTAEQSFDKAYSLFMEEAEAGNALAMYDIGRMHMDGLGAAMDSDAAQVWYERALISFSETEAEKSTPYTQYRIGKMFAAGLGTSKDYKEAADWLKMASGKNHKYAQYSLAGMYYHGHGVDQSYSIAYDLYRKSAIQNNPYASYELAKMLRDGICTVVDNIKADVHFQKAFDGFSDLEGESHDDKLQYRLGYMLYTGTGTEKNISAAIIYFEKSAKLGNVHAQYMLGKIYMEDGSEYEDIEKALKWLAKAADNGNDLAQYALGKLYHDGNHLDKNVLRAAELFTKSAEQENQYAAYALGRMYLANEDIPEDVPMAIKWLTLSSDLGNQFAQYTLAKLYLTGEAIQKDIQKAMDLLTKSALQNNQLAQYSLGRIYLSGEEVPKNTSAAVSWLTKAAEQDNQYAQYALGKLYLMGHDLPQDREKSIKWLTASAAQGNIYAQFLIDHIDSLHEPSVLLAATRLMHWLGSIFDNEQAKSAKNTYINIDRKQYKRLMQKKSAQGHAYNDHTPEQGY
>Aspergillus.XP_022394421 (x:0.26146278, y:0.7321179) XP_022394421.1 chitin synthase activator (Chs3) [Aspergillus bombycis]
MKMASPVTGEYPQPVSPPPVYLRSSPPPPPPHHEFTSPTISKRPLSMSISRKPPPAAPGNREPFAPSVRVDGDREQQVPNAAAENDYDIPPIPTSAFAHMSIEDRPHTHTRSSSAQFPPRRDSYAATHVGGAPIRHTPASSGSWSVVDAQIKDEPTNVAKTSDSSLDQGAPSGSRNASSRGSLDSVVHEPETYEPLHYHHRPYAPAAAAGSAENFVSTTGHLTVGKPRRPHSTYSFGSDLEGRNGSPHASPYLHARSSSSASPDVRPLSFVDLLNTPYPQPGPAPVQLGNAHLRLSVGNNASLLSHKQTFEMYLANVKKTDNPAIQYEFAVFMVNAMLDMPDDALEAGAAAVYGRKEPEITRSSLLKEAKSILQRLSDRSYPFAQYYLADGYASGLFSKGKEDYDRAFPLFIAASKHGHIEACYRTALCYEFGWGTRVEAAKAQQFYRQAASKNHPGAMMRMAKACLAGDMGLGKRYREGIKWMKRATESADSQYNSAPYELGLLHEEGYGDDVFPDPSYAAQLFTKSADLGHVEANYRLGDAYEHGKLSCPRDPALSIHFYTGAAQAGHPLAMMALCAWYLVGAEPVLEKDEGEAYEWAKRAAETGLAKAQYAVGYFTEMGIGCRRDILAANVWYVQAADQGDARATQRIAAIRAASDGVDPAQAAMNSRGQKGKKEGGKTKRFGIF
>Ornithorhynchus.XP_007670303 (x:0.716078, y:0.49054033) XP_007670303.1 PREDICTED: protein sel-1 homolog 2 isoform X5 [Ornithorhynchus anatinus]
MKLLLSLMGTWMILGFMVESTKIKKLKNHREKNITKQASLNEIKRFLSYKLERRKLFKIINQKRSGLRSKKSQSKGEKGRKQYIFFSATNSSYSKKAAVKNNTDEGERLFHLGMKIFQQSKSQLQKKQAYLLFAKAANIGNLKAMEKMAEALLFGDLYSQNITAATALFEFLVEDGSHEAQNALGFLSSYGIGVEYNQAKALLYYTFGGIGGNMMSQMILGYRYWAGINVQKNCEVALVHYRKVASFIASKLEKNEGIPVEKVSLGQLHLIGRKGLEQDFYKALYYFLKAAKAGSTNAMAFLGMMYLEGNAAAPQNNATAFKYFSMAANKGNAIGFYGLGLLYFHGKGIPVNYVEAFKYFQKAAEKGWPNAQFQLGFMYYFGLGVWKDYKLAFKYFYLASQSGQPLAIYYLGEMYASGIGVLRSCQTAVEFYKGVCELGFWAEKFLTAYFAYKDGDIDSSLVQYALLAEMGYEVAQSNTAFILESKSTKIIGEDQMYPLALLLWNRAAAQGNAHARVKIGDYYFYGYGTKKDYLTAATHYGIAAEKHHSAQAMFNLGYMYEHGLGVTKDIHLAKKLYNLAAKSNPDASVPVFFALMKLEAVDFLRHILLFNQFTMRWKWLKLDNTFGPYWDLFMIGIITALLTVLLRNRQE
>Arcobacter.WP_113894417 (x:0.3693178, y:0.7960367) WP_113894417.1 sel1 repeat family protein [Arcobacter sp. CECT 9230]
MLKKSLILMIFISLNLFAWDSATYYFDEGARDYKNANYTQAIKNYEKSAKLGNKKAMYNLGLIYSGGIGADKDDKKAFYWYEQASNKGDLNAIYNLAVMYDDGLGVERNSKKAVELYLKSANLGNPNAMYNLANKYYIGIDVEKNINEAIKWYEKSASLGIHEAMHNLGMIYISDEKKDYKKAIEYFEKASSLGDYKSMNALGIMYYNGEGVQKDMKKAKEYIEKSKDSGSPEASKYYEKYELWKY
>Orycteropus.XP_007944576 (x:0.73412764, y:0.47017136) XP_007944576.1 PREDICTED: protein sel-1 homolog 2 [Orycteropus afer afer]
MKGLGEKELELGLGTGVVFEIMKREDNEICKSKGKEIGKNLSYLVSVNEIKQLLSRLLEERKLSKVISKRENILEKKKNQSKIRIRGIQNKNLLMINKNNLKQQEKKNFTDEGDLLFKMGIKILQQSKSQKQKAEAYLFFAKAADMGNLRAMEKMADALLFGNFGMQNVTAAIQLYESLAKEGSYKAQNALGFLSSYGIGMEYDQAKALIYYTFGSAGGSMMSQMILGYRYLSGINVLQNCEVALNHYKKVADYIADKLEKTEGIPVEKVRLTERPENLSSNSEILDWDIYQYYKFLAERGDVQIQVSLGQLHLIGRKGLDQDYYKALYYFLKAAKAGNTNAMAFIGKGNAIGLHGLGLLYFYGKGVPVNYAEALKYFRKAADKGWPNAQFQLGFMYYSGSGVWKDYKLAFKYFYLASQSGQPLAIYYLAKMYATGKGVLKSCRTAVELYKGVCELGHWAEKFLTAYFAYKDGDIDASLVQYALLAEMGYEVAQSNSAFILESKKAKILDKEKMYPMALLLWNRAAIQGNAFARVKIGDYHYYGYGTKKDYQTAATHYSIAADKYHSAQAMFNLAYMYEHGLGIEQDIHLARRLYDMAAQTSPDAHIPVFFALMKLETVHFLQDTLFFNEFSIGVLTEGDGTNLRRQRLNGADSLSCPKVKQGPKLDGRG
>Ziziphus.XP_015882716 (x:0.52131534, y:0.42273057) XP_015882716.1 ERAD-associated E3 ubiquitin-protein ligase component HRD3A-like [Ziziphus jujuba]
MRPQIHALVVFSLLIFSLFTVSLYARPFVLFLSQEDLKDTANSPDDSSSSDPSHHDSAEWDEFGDSDAHKSDEELDPGSWRPIFEPDSSSGADPGSVADAQYYSGVSKMVRAVSSGEVNLMDEAAKEIEAAVAVGHPHARSVLGFLNGAGQMRERNKAKAFMYHYFAADGGNMQSKMALAYTYFKQEMFEKAVKLYSELAEVAVNSFLISKDSPVIEPVRIHNGAEENKEALRKSRGEEDEDFQILEYQAQKGNAGAMYKIGLFYYFGLRGLRRDHGKALSWFLKAVEKGEPRSMELLGEIYARGAGVERNYTKALEWLTLASKQHLYSAYNGMGYLYVKGYGVEKKNYTKAKEYFEKAAENEEAGGHYNLGVMYFKGIGVKRDVKLACKCFIIAANAGQPKAFYQLAKMFHTGVGLKKNLATATALYKLVAERGPWSSLSRWALESYLKGDIGKAFLLYSRMAELGYEVAQSNAAWILDKYGERSMCMGESGFCTDAERHQRAHSLWWQASEQGNEHAALLIGDAYYYGRGTERDYDRAADAYMHARYQSNAQAMFNLGYMYEHGLGLPLDLHLAKRYYDQALENDPAAKLPVTLALASLWIRKNYEGGFLVHVIDSLPEVYPKVEAWVENVLLEEGNATILTLFVCLLTVLYLRERQRRNVAAAGGHREMPAPIHPNEHIAPAPN
>Trichoderma.XP_024747487 (x:0.2907106, y:0.7375172) XP_024747487.1 HCP-like protein [Trichoderma citrinoviride]
MAAVTASPPPTVVSPGSPSQRDSVAMPHPLSPPRKPVAGTVRKPVAPASAAALSEVVAAAPSDKSHSRLDSWDKPLDLSLNLSLDDAPQRPETGLGSQEQGPGQQEPYAGLLSRPVSDDVYRNSRESDEGTNTSQEPISFKSSATTSASSLSGIHEGPEYLPDEDSPGSSIIEGNLPRGQSLQHLQNRKQDYPQRVSSVPMDGIRTPSNPELVDSAGNIRRHLTPMSNNVSRSSLPRPQSAYSVLSEGQRGRSPGLMPGNSHMRAPSVQSRKSPDVRQSTYAELLNVPYPQPAPPPITLDNSGLRNVVGNNASLLSVQKTLEMYRQNVKKTNDFSVQYSFAVFLISVAQEQGLDFSDPKGRKHSPQPFRDLDSPIVEATVASPIELVREARQILQRLASAGYPFAQYYLADGFASGLFNKGKEDYNQAFPLFVLAAKHGHAESAYRTALCYEFGWGCRKDPAKAVQFLRSAASKRHPGAMTRLGKACLSGDLGEKRYREGIKWLKLAAESADAQYNAAPYHLGCLYETGYGDDIFQDLNYAAELFTQAAELGHPEANFRMGDAYEHGRLNCPRDPALSVHFYTGAAERGHAAAMMGLCAWYMVGAPPILEKDEEEAYEWARRAADMGYVKAQYAVGYFTEMGIGCRRDILEANVWYVKAAEAGDERAKQRLAIIQAAVSGQGTPMEVAAPRNGKLAKGGKDDKDCIVM
>Vibrio.WP_070969598 (x:0.5726238, y:0.52055836) WP_070969598.1 hypothetical protein [Vibrio sonorensis]
MIDLAGFYLDGLGVEKNEQIAIQLFEESAQRGHPLAMANLGWLYEIGRGFERDYEKALYWYEVAASEGSLYAQNRLGYFYREGIVVEKNYQQALEWYRSAVEYEYAPAQASLAFMYLKGFGVEADIDTAISWYEKAAAQNDEDGLFGLGAIYHQALGVEQDYTKALAWYRKAAEQGHESAANNIGVFYQFGYGVERDYVKALEWYKKAAKVGNLSSVFNVGLMYEKGLGTKPHLPKAIEWYQKAADRGYPKAQNKLGYMYELGIGVKQSYVQAYQWYSKAAQQGSVVASSNLGYLYQSGLGVKQDYLEAVFWYRKAAESNYPRAQTNLGYMYEAGLGVDQSFLMAKLWYEKAAEQGDSRAQTNIGWLYETGNGIVKDLKQAARWYRKGAEQGYARAQTNLAYMYREGLGVEQDYQASKQWYVKAAEQGYARAEANLGWLYHSGHGVMQDYHQAKVWYQKAAANGYAYAQYMLGQLYEYGEGVEKNVNEAAKWYQKSSENGYTPAKDKLSELSIAE
>Candidatus.WP_083758835 (x:0.67032254, y:0.5829523) WP_083758835.1 hypothetical protein [Candidatus Amoebophilus asiaticus]
MIMHLLVIGNAMKMFKINPSLFLSRKTILFILSLQLIGCGHNSPDNQKEARLLMEINPHHLIGDQKAIEACFSLAEHKQHVMLNKYRLKISLSGSANQLLFEKDTETTRSFQNTTQNLTYFTSQRELNLEDELLIVPFTLLPAATTDNVIIKFELLDEDGSIIQKHRVDWSSHTKQTSLLLPSSDLPEGEIKILTSTLSKRPLLPTLPYPVEKTKEMQEEEYHDLICSSGSEIIDRSLQYPAQKKYKKSLPNPKESTESYDTLSIRALAERADHNDTQAQEEIIRRCLQVSINPLIKKILHPFSWPGIQEKAKQKQEYAYLLLCFSKQATDYTIYQTLMEHVKEQAQAGDPLAQTNLGYMYSEGLGFPVDARKAIEWYTKAAHQEFAIAQCLLGDIYYFGKIVSCNYQNALKWYKKAAGKGYAKAQNALAYMYEEGLGIQNKSERAVEWYTKAAMQGNITAQYNLGRIYYNGKGVRRAYNKAFKWYHKAANQGNIKAQTKLGYMYAKGLGIEQNLGNSVKWYNKAANKGNITAQFKLGLLYKKGEGVAQDYHKASEWFTKAANQGLVKAQYSLGCLYYNLGESIEHNYQQAFKWLSKAANEGHAEAQFSLARLFEDGLGVEQDKQEAIEWFTKAANQGLVKAQYSLGLLYETDEDIGHDYHKAFEWYSKAANQNDAVAQSSLAFLFIDGLGVERNVQQAIEWFTKAAQQGVVEAQYNLGIIYKRGEDIERNYQKSFEWFTKAASQGSVAAQNKLGSIYKKGLGREKDLSQAIFWWMKTRNTDKLMHIFNVNATLLPLVATLPDNQTTSVEAEMQSDEAAELLSTCQAMLIQNKYDLAGKQASLRLGYCEELEKIILQLIDWKQQLSIQTGLMVSCLSLQKSEDTTAIENYQQRTGIVPFVKQHILAENKTCLSFGQANVELADQIITELQHKRTYRSFYGLINQLKESYELARQKVTVKVSAIQEQLQKSVVEESEKAVLLATLARKMKLVDTFNTTLQTLEEIPIQFNTYYNLLLEEIDKGQAIRNQKFKEEYIYLFQ
>Nitrobacter.WP_011509597 (x:0.4164818, y:0.47837427) WP_011509597.1 sel1 repeat family protein [Nitrobacter hamburgensis]
MLSSRSLFEWFRPASASSRAAPLAHGMAAYERRQYLEAIKLWKLASEAGEAEAGYRIGMLYVRGEGVVRSVPDAVVWYEWAARLGNVEAMFQLGLIFLHGDKPLLGPCRHETWRQSSAVRLGDKASTIHQLVFPHGTSVERNVDAAFGWIAVAAERGKAEAQTVLGNMYCEGVGCEKDFRAALAWYRAAADQNCAAAEFALGDVHYQGKGVPVDFEQAAVWYRKAAEQDHVRAQVALAFMNLKGTGLPEDPAEAARLFQGAARQDDTIALYNIGLLRLNGHGVAKDIDRAETALRKAARKDYFPAVQALADFYSHGAGSEPDLREAAVWYEKAAERDDVQAQFFMGRFYATGTGVGPNIRQAAKWFERAAGNGHATAAFNIAIFYLNGSGVERNVEAAIEWFERASESGIRAAQLQLGRLYSAGNGVPRDHKRAGEWLSKAASGGEPDAKTAYAFFLLHHDDSTERLEQVRSLLSEAAEAGHAPAAFQLGVLEMGRFGGSVDVEAAVSWFSRAAGAGHVEGQYTLALLYLDPNNAVSDAKAAVSWMTRAAHAGHAGAQFQLAVIYCTGAGVAQDVAQGANWYEAAARQGHKVAQFNLAVMLGKGQGCEADPGKAVEWFEKAAEQDMAEAQVALGDALMSGSGVAQDRDAAVHWYQQAARQNHEGAVRRLDAIGVTLVDG
>Vibrio.WP_108094290 (x:0.3544865, y:0.6650789) WP_108094290.1 DUF2971 domain-containing protein, partial [Vibrio splendidus]
NLALIYDKGKGVEQSFEKAIEYYQAAAELDHSSAMYNLALIYEGREGVEQYSPKVVEYYQAAAALGNSKAMYNLALKYESGEGVEQSFEKAIEYYQAAVELGHSNAMYNLAISYQNGEGVEQSFEKAIEYYQAAAQLGHTAAMYNLAVNYQVGKRVEQSVEKAIEYYEAAAELGSSSAMYNLGVTYDSGQGVEQSFEKAIEYYQAAGELGHSDAIYNLAISFERGEGAEQSFEKAISYYQKASDLGHGNAMFNLALLVRLGKGCEKNQTRAEELFQKVYDMGDKDALRYLPHPSLRKYVYPALTNECKSEEVEEEVKRAFSILQSAVINIMESCEYKENKAIYHFTRWAAIQSILPKAPSEKSRNVIRLYHEDYMNDPSEGKSLDTIIQSGVLDSEYHEVANFMNESLEQRSSLTQDASTYMASFTKSSDRLDLWRAYGSDGDGFCLKINITQAVGHIWSQAKFDVDTDVSKDEEKAHLYKLYNVQYKQEDKQEKLIELLTALKPLHEISVTLSEKVQAEIKKTIFYMLGEVVYLFKDEQYSSEREVRMFQRLSLNEVCIDESDVGKLYKPTGPILFTGDDSEIIIGPKVEKPRVAELSLRKRLQLSGFYKTKVSHSKVKYR
>Helicobacter.WP_050955559 (x:0.47766215, y:0.8857281) WP_050955559.1 sel1 repeat family protein, partial [Helicobacter bizzozeronii]
MHAQSDRDRDYAIAKDNLYFETMPKALEYFSKLAKEGDARGYKGLGDVYYWGGTGVAKDFRKAFQYYQKAVKMGNVGAYVELASFYEYGSKSGDFMVAKNIPKTLEYYHKAGKMGDSKAYLGLGYLYEFGDGVPKDIKKAIQYFKQSALMGNVLACIMLGGMYKSGRGVSKDTQKAIEYYKKAGEGGNKDGYLVIADMYVIGDGVPQDDQKALEYYQKAYHSKADAYTALGSAYRGHGTDMTMDLPASVR
>Eucalyptus.XP_010034303 (x:0.4901265, y:0.39993525) XP_010034303.1 PREDICTED: ERAD-associated E3 ubiquitin-protein ligase component HRD3A [Eucalyptus grandis]
MRDPGRSLLVPVLLLLSLYPLSLAARPFFLILTQEDLKDVAAAPPDELLDSADWDEFGDSESRPEEELDPGSWRPMFESGEPPAAGSEPEELYYSGVSKMMAAASSGEGRLMEEAVSEFEASAAAGYAHAQSALGFLHGTGQMRDRSKGKAFLYHHFAAEGGNMQSKMALAYTYMRQDMYEKAVKLYAELAEVAVNSFLITKDSPVIEPIRIHNGAEENKEALRKSRGEDDEDFQILEYQAQKGNAIAMYKVGLFHYFGLRGLRRDHSKALSWFLKAVDKGEPRSMELLGEIYARGAGVERNYTKAFEWLKLASRQQLYSAYNGMGYLYVKGYGVEKKNYTKAKEYFEKAANNEEAGGYYNLGVMYLKAIGVKRDVKLACKYFISAANAGQPKAFYQLAKMFHTGVGLKKNLATATALYKLVAERGPWGSLSRWALESYLKGDVGKAFLLYSRMAELGYEVAQSNAAWILDKFGERSMCMGEAGFCTDAERHQRSHYLWWQASEQGNEHAALLIGDAYYYGRGTERDYERAAEAYMHAKSQANAQALFNLGYMHEHGQGLPFDLHLAKRYYDQALEIEPAAKLPVTLALASLWIRKNYANGFLVNLIDSLPEAYPKVEAWVEDVILEEGNATILTLFVCLLTVLYLRERQRRQAPAVVGEVGGQQQPIEPVVPGIN
>Rhizobiales.WP_112733045 (x:0.6358316, y:0.8875585) WP_112733045.1 hemagglutinin [Rhizobiales bacterium]
MNGSRPTPSRRGETSSLDALNRTIEGLEARIEGLMNSSARERQTSDRQTSDRQAGERQAGERQSGDVREQRRYAEPPQQQATQQQMGQRAAPQAAAAPGLNPLEEIRRRQRALDAARHPQRDVRPPEAYAAAEPAPRAPIAPRRAAAPIADNRPPRAENRPQPQGAPSRALTSTAARIGATPVTTAVLPDAIMNDIAEALVSLRQDLKQDISQGMAREMDGLRSEIRSIRAIAEDRHFADDMRNDLARLADSIGNLSHRGAPETENLREEFEGLRTVMQGLAREDTVQRMESQFQGLEERVLEADPQALRDELVALAYRIDDIKGQLGAVGDNGAILALEDKLLTLAAAVEQLGTRMVPHNDPMIVEQFTVLDKRLDEISRALAASSRASADAALDHGMIGRLESRLEGLADQIDAMHRDALQSALPAAGVMDDEMGMRIDALARKIDDFSREQGAMRLDERLEDLAILMERVQQPAPPQELTGYLADISRKIDALEQGAVNDVLAERLDYISRRIEEIEVAQPAAPVDNELFGRLEGRLSDIAARLDDAASAPASDNEALRNLEDQIANLSRLISEPKTAGEFELPAAFEERMSAIEGYMATSDEYVIEAARQAAEAVVEAYARNGAANGGPAPDMGALTALAEDLRHLEDLTRGSEERTHQTFEMLHRTLVSIADRLDTMEGSIARQGVVEPARVAAVAPAPSPAPTRPAMQATAPALQVSQAAAAPVMPKATMPMFAGGEDLHSSVALPDDERLDERALFADDLESGLLENGEAADDLENAQRTADKETRALATSGKSRGSLLGGLSRFLPGHKETTPKVSNRAVVEPAPSIDPADMLLPEQQNVPLEPGSGMPDVKKILERVRASQTGQAGNAGNAAAADGETVDYIAAARRAAKAAAMEADPALAVSAGARGKAKAKADKNNAVKAGRAAVLKAEGGKGGGISAAFAKHRKPILLAVGAVLLALMAMPLVNTLTHGDDAPAAPPEVGMLEQSKPEEQAPAETGLPANGADQSAQNAANEAPAAPDASASLPDVAQSALPPAETAPAQSVDEAIAQAETPATAPELAPAAPQAAIEVPATMGPKSLADAAASGDAQALFEIGARYQDGRGVAANLAEAVRWYEMAAERGLAPAQYRVANLYEKGTGVTRDFGRAMAFYEQAANAGNASAMHNLAVLYASGAAGTPDYAKAVSWFEKAADLGVSDSQFNLAILYARGNGVPQNLDASYKWFAVAAHGGDQDAAQKRDEVGNAMQPAKLQAAKAQAEQWQVKPVDPNANSVNLPDEWVGKGEKTASVDMEKAVRNIQAILNKNGFDAGTPDGKMGNKTVAAITAFQKANGLQPDGKVNEALVRKLLATNQG
>Helicobacter.WP_104691908 (x:0.21972784, y:0.61888546) WP_104691908.1 hypothetical protein [Helicobacter heilmannii]
MLVVLKKRVWQVVLLWAMALGVCYANSQADEYYKMAKSYLASKDYGKSVFYWKKLIEMGDARGYNGMGVMYQNGAGVAKDYSKALQYLQKAAEMGNALAYRNLGDMYFYGNGVTKDNSKALQYFQKGAKMENASSYGMLGVMYENGMGVEQDGKVAHHYYQKFCQIARNKEVCQKAETLSKILSNAPQNHNVDAYLKAAKFYFEKAQDYDDKGMENLPENRKDFRKLTDEQSKKYKDMSDSYYGMADSYYQAAKEYYKKAAKMGSAKAYSALGHLYCEHKFHDSENTSAHPKVLEYYEKAAKMGDAEAYYALGGFYEGGECGVDIDSLPMNTMSAKARFPQALQYLQKAAELGSAGACKELGDVYLNSELDNPKDYAKALAYYQKAIKLGGTRAYYQLGVMYRHGYGTKQDTAKATEYFKKACQLGDKEGCEALKQNEQN
>Nematostella.XP_001632284 (x:0.64375687, y:0.48361063) XP_001632284.1 predicted protein [Nematostella vectensis]
MVAFSYLFGDHLPRNFSKAYEVLIDLANKGSPAAQQGLGFMYATGIHVNSSQAKALVYYTFAALGGDVKAQMSLGYRYWAGVGVQVACETALTYYRKVSNKVAEDVSLSGGPAVHRVRLLDEDDQGGNNAVLDEDLIQYYQFLADKGDVQAQVGLGQLYFQGGRGVELDHQRANRYFQQAAEAGNSNAMAFLGKMYSEGSEVVKQDNKTAFKWFKKAADMGNPIGQSGLGLMYMFGKGVDKNYEKAFQYFKMAAEQGWVDGHLQIGTMYYHGLGVRRDYKMAIKFFNLASQSGHVLAFYNLAVMHASGTGIMRSCNTATELFKNVAERGRVATMLMEAHEAYRGGQVDTALLKYAMLAELGYEVAQSNLAYILDHGLSAVIIQNETYPRALMYWTRAASQGNTQARVKVGDYHYYGYGTEVDYERAALHYRLASEQQHSAQAMFNLGYMHERGLGMRQDIHLAKRFYDMAAQTNPDAQVPVALALIKLAVLFFWEWVRENYAFWTKLDASSSFTLSHEHLDIYVMTFLALVFGIIMLLRRR
>Pseudoalteromonas.WP_076921738 (x:0.72444534, y:0.81306845) WP_076921738.1 sel1 repeat family protein [Pseudoalteromonas sp. SK20]
MSQSNFKALLLAGIMLATPLAHAGIEEGIRAANAGEFEEALKEFNYLADKGYAPGIYELGKLYEGGHGVTRDYYKAAELYQQAVKKNHVDSMFALAVLYDEGNGVKLDKQMAITLFEKAANKNLPAAQYNLGVMYANGDGVSQDYKAARTWYEKAAANNYTLAQFNLALMYFEGLGMPKNLEMSYVWNTIAEYNGNMQASHSRKLDERTMLPKEVAEAKEKADAIYTKILAGTYAGEGRLF
>Helicobacter.WP_104707321 (x:0.4715233, y:0.7470051) WP_104707321.1 sel1 repeat family protein [Helicobacter ailurogastricus]
MALGVCYAGSQADEYYKLAWSYYKNKDYAKALQYFKKAAEMGDAEAYYNLGVMYVKGKGVEKDYTKALQYLQKAAQMGIAEAYTNLGVMYERGKGVAKDYSKALQYLQKAAEMGDANAYTDLGLMYANSKGVVKDYSKALQYYQKAAEMGDNRAYYNLGVMYHNGEGVEKDYTKALQYLQKAADMGNAEAYNDLGAMYADGEGVVKDYTKALQYYQKAAEMGNAFSYYNLGVMYKKGYGVGQDKEMADQYFKKACDLGDQQGCNNLKP
>Legionella.WP_045096361 (x:0.24015208, y:0.53032815) WP_045096361.1 endopeptidase IV [Legionella fallonii]
MKSLVPWICLVAASASQQALADNDFNAYRLGKYNKAAEPLLTKSGKDAIADYYLGRLSLYGYGQLKNNDLAMRYFLQSAEKGYLPSIQLMAKYALLRDKNPEQAIRWFKQAASMGDVEAQMFLAAAYLYGIGVKKNTDTATHYFIDAAKNGNPIAQFALAENFIDSRHSANNKLGLIWLNKAANNGNPKALERLGRLYMDGKLVEKDKDKGIELLTKAASLNYAPAMTTLGDIALADNQPQDAVKWYNDAIKQHDLTAYLHLAHAYLQDKSSIYDVKSGFLWTLKAAQEGLPEAKSELANLYQKGIGVTADADLAKQWAAQATLDAKKKVQTSPLAQAALWLSNGATDQLEKTNYQLRGIFSAWQNPSGLRNNTYNQAPQLNVVSRQDIFRPQFELTQPNEIPINDYYDALINRKADFPANQWTYPMYHLNPFIEALDKANSLVVSHTNLPAPYIDANYYQDENDNNASLIDLWTPGWQQKVNYMSVFSQMYFKAILGDPQSQFEIGQMFQYGLGVTQNDESAIVFYQNAAEQQHLGAEYNLGILYLEHAKDEKDYQTALNWLTDGAFKGNKQCQYVLARVLEQGKVGPDGTVYIKPNHEQALSMLYLSSANNYGPAEYELAEHLAHEFNNGFSVDVKKHKLALIRQLYQGAAENGVALALLPLAYYNAMDNDKQRQANAFSVADEQAQLGDDKAALLLGMLYDRGIGVTSDTAKAMYWYQKSGQNPVSDFILGTYTTEGKGVAKDRTKGTDLIQLSAEAQFPYADFNLAVLKRQTEQDFLPDLIKAYSLGNSHAGIVLADYYLSDNSNKEQSDEDKLNQAKQIYSGLAEKGDQYAQLKLGFMLEKGLGVAPDLSAAQRWYTAAAEQGNVVAQYLLGQFFQVGEGGQPDYSLAKEWYKKAATQLPKASVALGFIYETVDDNYAEALKAYEHAASAGDVLGEYNLALMYEYGKGVSVDYTKAKSLFLEAANKGVDEAMNQLGGMYFYGQGQERNVPQALVWYKKAAALGNGNALYTLGLFSETGVATKLDFPDAVKYYQEAAEKGNEKAMLALARMYHYGLGVEKDNKMSASIYQKLAERQNAYAQYQLGTYYLEGTSGEHSLEKGKQLLKQASENGSPQARRILQRLEAAQGRVSFIEPVQMNSARTSSGQPADLMYLDALNEWNRGDEVLSRMILQRLVTQYPNFAPAKQVYEKLNEAKRTNTFG
>Helicobacter.WP_013890530 (x:0.45976183, y:0.89431775) WP_013890530.1 sel1 repeat family protein [Helicobacter bizzozeronii]
MAHTAKNTLKIVLIGLCCLASLFAHDNQTKAQQIKQYLSIANKAYDQNDYDKALAYFQKAADLGSAKGYIGLGNLYSVFDSWFREFAKALFYYKKAADLGDVEAYWYLGDLYESGECYRSECNVEPDYQKALQYYKKAGDMGYAEGYSSVGVMYSNGDHYKGIPTDYTKAMQYYQKAADMGNSAAYTNLGIMYAHGKGVKPDKEKARQYYQKACAMGVDISCQALEDLEHKD
>Azorhizobium.WP_012169043 (x:0.45818684, y:0.8883579) WP_012169043.1 Sel1 repeat-containing protein [Azorhizobium caulinodans]
MDRWHGTMGRSAAGSAAALAEPVYAPEPHDGWSDGGHLRAVATPGAADHPLYAPADQPEDILDPAGTGFTRALAESVAILARKVDVLGAKAVDPVAIARLQRQTGELKELVERVLVLHERSASDAAAASASDEFTRLAMDALARLETRVDGFMAEQARRTAPSEELTVLRERLDAVAHDVKALGSAGDPRFAARLEDLLARFDRNETIEAAKLAPLVDVLERHLSRLVERVDETQVHVARLDGIEAMLQGLTRELQRLQEPADDEVAAPQDDIAYGADEALVPHETAVLAPHLTLVEEDWRSPVETQAPAGTDPAGLREQDLPLRAAEIRPQVQEAAPPAAPAAAPSLEEWPQWPTDLRREPAPRAEPRPEIARDPAWQVTEAPWQGELRELLETHAERRRSSAEVWREARADAAPKAADSEWTAKQVAALEAALEDAQAVATGRCRTDWVAAADRAEHREKGAALARRRDSERRASLAIRVGAVALGALVLGIGTWFLLPRTAPDGASAGVAGPATASGAPVDPALVTNLPPPVGSAALKNAALSGDASAAAEVGARYADGRGTDANQAAAMKWFAYAASQGSAPAAYRLGSIYENSKRDLPAARKLYQWAAERGNLRSMHNLGVMYSDGIDGKPDWQNAVNWFRKAADLGLRDSQFNLGVIYSRGLSGAVDRAEAWKWFSLAAAQGDTESARKREDVAAKAEPGVVDRARAAVTAFVPGKVVESANSTAVRPEWEVAGPADATPRKSASR
>Mandrillus.XP_011850600 (x:0.8049611, y:0.5201078) XP_011850600.1 PREDICTED: LOW QUALITY PROTEIN: protein sel-1 homolog 2 [Mandrillus leucophaeus]
MGALRPPAATVGSLLPCVVTGHHAHMQQTHPCTTHVHAPQLVGKDEQGAALPNHPALAPVAIGMGVAHIQYCKRKDKCHYCPESKKRNAVGPDGSEATSFSLXVSANEIKQYLPHTLEQRTSSNVINKRENLLEKKKNQRKIRIKGIQNKDILRNKNHLQKQAEKNFTDEGDQLFKMGIKVLQQSKSQKQKEERTRRQKMSEDKLMAQKADIDLVYKIQLNKSVVVVVVVVVCALGFLSSYGIGMEYDQAKALIYYTFGSAGGSIMSQMILGYRYLSGINVLQNCEVALSYYKKVADHSRLPATKEAICPAATNYPINDIVSLGQLHLIGRKGLDQDYHKALHYFLKAAKAGSANAMAFIGKMYLEGNTATPQNNATAFKYFSMAASKGNAIGLHGLGLLYFYGKGVPVFSAGSGIWKDYKLAFKYFYLASQSGQPLAIYYLAEMYATGTGVVRSCRTAVEKRLTFLKKRRCIQWRFYYGIELPFKDIHLARRLYDMAAQTSPDAYIPVFLALMKLETMHLLRDILFFNFTMRWNWLKPDNTVGPHWDLFVIGLIVAGLILLLRNHRG
>Helicobacter.WP_104707640 (x:0.5511605, y:0.8694652) WP_104707640.1 sel1 repeat family protein [Helicobacter ailurogastricus]
MREPFMLRVLACLKTSXGVPKDFAKAKEYFQKAADKGYPMALDVLGKMYFRGQGVPKDFAKAKEYFQKASDGENAEASYYLGTMYYKGEGVVKDLAKAVEFFKKASDGGDDRAYASLGELYLNGEGVPKDYDKAREYLEKATDEGGRVFWDLGVMYAKGLGVLVDKAQAAKYYQLACDKGYEKACTTLSK
>Kiloniella.WP_020591612 (x:0.2723058, y:0.6915389) WP_020591612.1 sel1 repeat family protein [Kiloniella laminariae]
MKPKLARILVLLILLLALISGWLLMMIPDDNAEAIAALERGDKKEAFTLYKTAAQKGDRLAQTELGIMYNRGTGTLKNQKEAFKWLSKAAEGGQGRAQYYLAHMYSNGYGTGRDPHKALFWYQKAADKGIEAAYLPLGLLHLTGNGPEGDVEIDSAGLNGQVTLELSGELSSQALLPEINPPEINQGEIIQGETSPMGGQNTSLSVTDDSPLVPVTTDPQAAFPWLKKAAELGRPEAEYLLGQLYQKGEGLPKKNTPEENIEQALLWYERAARSTHVDAQHALAQLFDERGTDQENQSNAFRWYQQAANQGHPRAQYRLGTFYRDGRGTLPNDWQAATWFSNAAGRGHLEAQFALGELYQGQNELGPDYTKAYMWFGIATLNGHEEALERKNVVSRHLQPEARAAAEKLIADWQESSKKAGGN
>Psychrobacter.WP_015060795 (x:0.7590462, y:0.5738811) WP_015060795.1 truncated hypothetical protein, Sel1 domain protein [Psychrobacter sp. DAB_AL60]
MGLGMKLEFSDIKALAELGHSDAQYNLGDMYKLGDGVPRDSHKAVEWYTKAAEQGNSKALEWFKRMDQRNIEQRVREQYDLGVMYEKGRDVRKDYTKAIEWYTKAAEQGHSDAQYHLAVMYKKGQGIAQDMTKAIEWYTKAAEQGHSDAQYNLGDMYEKGQGVPQDITKALELYLEAAEQSHVDSQETLFCKYEEGNSFFNHYLYGPKSHYFFLETAKRGYNRAVEWLIKIAEQGGDNNQLTLANMYKEGQGVPQDYAKAAELYTKVAEKGYADTQIALADMYKEGQGVPQDYAKAFEWYSKAAEQGLYGAQYNLAVMFEKGLGVPQDKDKAKEWHTKAAENEIPF
>Thioalkalivibrio.WP_026280072 (x:0.6163859, y:0.87979513) WP_026280072.1 sel1 repeat family protein [Thioalkalivibrio sp. ALJ6]
MAQPSSIDSLLDQARDAWTQGQHDTAMTLWRQGAEGGDPQCAYNLGVLLDEGQFLPRDPVEAAQWYQRAAEEGFPDAAFNLAVLFEQGDGVPANPNEAARWFHIAAERGNAQAMFNLGVKYDEGQGLPQDSEQAAQWYLVAAEAGEGRGAANLGRLFAMGEGVERSNVSAFKWYAIAAEMGVASAARHRERVARELSPDERLHAGERAQEWLQNQAQAKPPAPRLQ
>Helicobacter.WP_104760485 (x:0.7351338, y:0.5257764) WP_104760485.1 sel1 repeat family protein [Helicobacter cetorum]
MSSALEELEAELRLKEIEFNLMEETTQPKRESSKATKGIIKVFKVFLTIIVVGVLCVGVLMVYSKFDSKDSSPKMDEWFLKGEEAYSKKDYYSAFKYYEKSADNGNAEASFVIAMMYAKGEGKAKDKNKAYDYLLEASIKGSGFACAELGTYYYYGSKEYAIERNYARALNYFNKAIDRGNIEAYESLGKMYLDGNGVERNVSKAIKYYEKSASKGNIDAYASLGELYLKGDGVDMNYTKALKYFKKGIKSSESLYYLGEMYLEGKGVNKDYAKALEYFQKSIDKGNSYALLEVGRMYLEGRGVNKDYAKALEYFQKGDSKDNPFALLYIGYMYYDGKGVAQSYPIAYHNYEEAAKKHQYNAEVQIKVGDEYFNSEKKDYKDYKKAFEYYQKAANLGDALGYFKVGKMYYEGDGWFFGNSGSGVKKDYQRALEYFTKAANNGSKEAYFYLGKMYDDGDGVKSDKTQAKVYYKRACSLDYKEACEKLK
>Pontibacter.WP_119431691 (x:0.8497713, y:0.79510015) WP_119431691.1 ankryin [Pontibacter sp. KIRAN]
MKKYLLLLLLGGISHVGLAQSTPAKKTPAKPAKAVTSKKTPATSRKAKASTPAKAAASNAPVFRRVWRTPQMDEAMHYYSSLNYQKAQQKFKAALANGDADAYYFMGRMRQYRELKYDNVVVDTLQQIQNAEKYFSANRDSARYFYQLALDSGSVLGHLGMAELMTLQTKDDVHRFMQHMRTAAIVIRERAVDGDAFCNRILGSMYYTGFGELQDFSLAYNYLRRAAEANDVIAYTSLANLYLNGQGVGKDKEKAVYWLQKGVDAGEREAMYTLALLYEEGTLGEVKINEARKLYRKAVAKGSVNAYEQLRYINESPNQKVVLASVNRDPDMLKRAIAAGGDVNTHEVPNEYDANLYARTPLMHALYVPMLLEDYGVVYEPEVRVKTTELLLKAGADVNAQDINGQTALHYVVSSSRVRTELYELEQVQLIELLLKNGANPNIKDKAGNTVLAQALQATIGQHVGIMELEKLLQSGANPNLQNNEGKTPLMLACEIDSNFEIILALLQAGADSKLTDNAGKAAIDFTKHENVQNILLASGSPRKQD
>Photobacterium.WP_048899533 (x:0.45934236, y:0.5505858) WP_048899533.1 hypothetical protein [Photobacterium swingsii]
MEKLFKRQLLVLLCSAGLLGGCASTYEDGLSALQDGEPAKAQEIWLELAEEGNVDAMYGIYDLASSRYNRVSDSDIEWLKKAADAGMAKAQYQYGLITFNDKQFSKGHQYIKQAATQGQPEAIKFVERYKPTLKTFLSAEKGNRVAEYNLGVHYANGTQGLNKNSKEAASWYLKSAKQGYASAQNNLGIMYEEGKGVTKNATEAVKWYQKAADQGLASAQFNLGDLYEKGRGVRRDYRKAVELYMKAAEQGLAGAQNQLGNLYLDGKGVKKDGKKALEWHTKSANQNLAAGQYNLGQSYYFGYAGTVDKKAAAYWFKQAALQGHVSAQGNMGVLYSNGEGVEQNYQQAVKWLTKAAEQGNSNAQYVLGNRYYNGEGVNKSLSSAAKWYGKAAKQGHVDAQFKYANSYAFGDGNTKSNRTAFTWYKKAAEQGHTTSQYNLGVMYDNGEGTAEDNQAAFNWYSKAAKSDHASAQNNLGLLYKKGQGVKKNYAWAAYWFAKSAKQGNKLAKNNIKDALAKLNKFKTNASTVNILSATNTNSNVVKKLSKGTYVYSLGSNETWTEVLDINNYTLGYVKSDQLVKNVPVKPKKTAQVSYDPYPAKPRAKAGFVTCNTKCTNGNCYRTYSDGRKVHFQAKQKWNAFTSQFEWDSGGC
>Helicobacter.WP_104638202 (x:0.31553856, y:0.71627474) WP_104638202.1 hypothetical protein [Helicobacter bizzozeronii]
MANVIKVVLVSVLVLASMHAQSDRDRDYAIAKDNLYTETMLKALEYFSKLAKEGDARGYKGLGDVYYFGGTGVAKDFRKAFQYYQKAVKMGNVGAYVELASFYEYGSKSGDFMVAKNIPKTLEYYHKAGKMGDSKAYLGLGYLYEFGDGVPKDIKKAIQYFKQSALMGNVVACIMLGGMYKSGRDVSQDTQKAIEYYQKAGEGGNKDGYLSIADMYVIGEGVPQDDQKALEYYQKAYHSKADAYEALGNAYRGHGTDMNMNLPASVRNIPKALKYLKKATELGSMDAYIDLGDMYKWGYGVPKDEQKAMHYYDKACDLGDAGSCDEARGRNYEE
>Aquidulcibacter.WP_085340171 (x:0.6348146, y:0.7914625) WP_085340171.1 sel1 repeat family protein [Aquidulcibacter paucihalophilus]
MKTAILLRTICLCLGLLLWSSPTAAQRSDSVIGNVNNASSAGLERGIALYQSRKFKAAFEILEPIAESGNADAQAILGVMYDDGEGVTQDLEKAAQWYRKAAEQGHPSAQVNLGALKWAGSGTPQSYESANYWFGKAAEQGNARAQLNLGVSYANGQGVARNYAEAARWFQAAADQGHPTAQLNLGRMYLNGDGLPQDFGLAAEWLEKASLQGEKRAQELLNTIPPHQKANAPQLAVNAPSPTGKRASEASPNHQACENFGFKQNDSGFSRCLLQLAEAQRQAAQWQQQYDLQVQQYEQQLAIYNAQQEAIRRERNRQQGEALMRFGQGLMNSQSPTFAGGLADGLNALNGLPPVSQPVPPPALPAIQHFSIRTPQGNQVYCSYSPATGEMNCR
>Rhizobiales.WP_111198549 (x:0.778418, y:0.7786107) WP_111198549.1 sel1 repeat family protein [Rhizobiales bacterium KCTC 52945]
MRQPVLALAALLLAAAPAAAQSLEELPFDKQMTLAKVGDVDAQYQVGLAYETGKGVAVDEAEAARWFRQAALQGNVEAQYHLARLVSRGAKGLKQDYPTALKLYQDAAAKGFAPAMDALGQAYQQGRGAEVDLARAAEWYQKAADQKLADAQNNLGMLYLEGKGVARDLNKAFSLFEAAAAQNDPWGLNNLGGMYEMGWGTTADKTRALDLYQQALAAGNTRAQANIDRLQGKSAAAE
>Prevotella.WP_100190196 (x:0.59999365, y:0.5780302) WP_100190196.1 hypothetical protein [Prevotella intermedia]
MRKQIITLLLLAIAFTVSAQNTTAEQEALYYIQKAYQHRNDVDKTEALKYLKVFEDYLSAHLKPENVGDSVSIYYARTIATLAVVIDSVASVSSSINMQKAYDFSIRPAERGNRECQNIVGYFWGQKGDYSEAVKWCRKSAEQGYAPAQTNLGWMYEKGNGIPQDYSEAVKWYHKAAEQGYASAQTSLGWMYEIGHGTPQDYSEAVKWYRKAAEQGFARAQNNLGVMYRNGYGVIQDYSEAVKWYRKAAEQGFARAQNNLGWMYEKGNGVSKDYTEAVKWYYKAAEQGHVSAQNSLGVMYQKGSGVSHDYSEAVKWYCKAAEQGNASAQNNLGWMYEKGNGVSKDYTEAVKWYQKAAEQGNPVAQNNLGIMYRDGYGVSQDYSEAVKWLRKAAEQGYAEGQNALGWVYSKGYGVTQNYTEAVKWYRKAAEQGNTSAQTSLGWMYENGYGVAKSYSEAVKWYRKAAQQGYETAQNNLRILGETW
>Halomonas.WP_035575121 (x:0.354353, y:0.48161525) WP_035575121.1 sel1 repeat family protein [Halomonas zincidurans]
MTDQTTYRGIPRREWLAILYTMPLLLALAGCAATNEVTRDSAAPAVPQQYQDWFDGGRPTDMDALDWSRVDFARQAAAAGNTQTAIARFQALANEGFMLPYYELAKIYDKGEAVPRDPQRAAKFYGQALQRPSPILGNASLNLARLYRDGDGVERNDTLAFYLLKQAINEGEVDATPLLADMLARGQGVERQPERAIQLYRKAAENGNTSALLALAEAYRQGGWYQADPQQSKNYAQRYAETIETRARQGDVDAMTNLAALYARDGMLGYQPEKQRRWLMRAADSGDPDALGEVGEALLASGESERALTMLEQAAQAGDVEAMTDLGKALLGEQGITPRPQRAEQWLARASEQGSLNATIALGRAYIDGTQLPGQRQQGIRLLEKAADKDDPLALAVLGDIYLDGEGTLAQPRKAIDYLKRGHQAGSSYATAQLGEAYLTGTGVARSPSRAEKLLREAANQNQSFAARLLGEAYLSGEVIPPDPQAGETLLRQAIKSGDTTAMTVLGKAYLDGPLSGNSDSIGEAQSLLTRAAEQGDDYAMIVLGRAYRDGESLPQNYAKGERWLKRAQAAGRDSAELALARLYRDRGDGNNIDAIIRAARLGEPGAMADLGRAYLKGRLGLEQNTEKAYQWLTKANNAGHAGAAATLGRAYLQGDRFPQNISKGLNYLETAVSRGHIGASADLGARLLNGNQVAANPQRGVSLLQRAIRGGNLGAMQTLGQAYLKGNGVARDTDKGIGLLTRSAERGNAYAAQVLGEAYLSGEGVAKDPAKAKQWLTRAAEAGSLSSQANLGRSLLYGRDGITQNVERGLELLKDAAEQGHAGAQATLGRAYLRGDVLEQDNAKGAEYLFRAARQGHPTARLALAKAYLWTQGLENANQSQALLWLDQTIDGNSQVALETMRDLLENDQAAEIASEVPTTGS
>Desulfococcus.WP_020875492 (x:0.6413287, y:0.5788101) WP_020875492.1 Sel1 domain protein repeat-containing protein [Desulfococcus multivorans]
MIKSAFIIVLVAIGFSALSEKVFSEELTNIEEIRKLAEQGDAEAQFNLGFVYYSGEAVPQNYTESIKWYRKAATQGHAKAQFMLGVMYSNGEGVPENGAEALKWCNKAAEQGYADAQSGLGFIYYNGQGVTQDYLEAMKWYRKAAEQGHAEAQYMVGVIYSLGQGVPENDSEAMKWYRKAADQGYADAQFGLGSLYFDGKGTDRNHMEAQKWCQKAAEQGHAEAQFVLGKMYSLGKGVTQNYAQAAKWYRKAAEQGDDDAQNSLGMLHYKGQGVSQNYTEAMNWFQKAANQGNAYAQVMLGTMYSLGEGIPENYSEAMKWYRKAAEQGHAIPQFLLGQMYHFREDDHKNVVEAMKWYRKAADQGHASAQYNLGRGYARGEGVPQNHTEAMKWYRKAAEQGHADAQNNLGNGYARGEGVLKDFTEAIKWHHKAAEQGHAASQYNLGAIYTNGKGVPQNHTEAIKWFRKAAEQGHADAQLYLGAAYAIGQGVPKNYIEAYVWWSISSAEGNEKANNYLPIIVSEMTPSQIEQGQKKAAILWEKMNK
>Pelomonas.WP_088484417 (x:0.701075, y:0.6812216) WP_088484417.1 hypothetical protein [Pelomonas puraquae]
MFAASASRALTCFFGWFAAPGDIEFQSPGALLLSQPRLSHNPGADGARRPCRALRAPRSSIQEEARMSRNKLLFVAVLAASVYTWPGVAAADLASGLSAYRSGDYATALKELKPLVDTGDIGATNTLAVMYAHGRGVPKDPARAVSLYRIAAEAGNVDAQFNLATMYSSGTGVAKSLETAAIWFRKAADGGDATSQRMLGVMHFDGLGVAKDRAIAATWFRKGADGGDTAAQRRLGEMYAYGQGIAKDEGAGAIQLGKAAAGGDAIAQFEYGWMLANGIGVPKDQAASTGWWRKSADQGNAGAQFGMGTLYEYGTGVGKDAKEAAQWYRLAADQGHATAQNNLGTLYERGLGVRQDPLEAARLYELSARQGDGDAQRNLARLYRDGVGVRADAVVGYAWLNLAASADEPNSNALAEREQLAARLSREQIVEGQRLSREWKPGQALGKSRLKPVPVAELAPTSVQMTQASFTGRYPARPEAQPGVTACNTRCENSTCYRTYDSGRQVEYQARQKWNPITNRFDWDAGTC
>Gilliamella.WP_065635116 (x:0.72401875, y:0.7532562) WP_065635116.1 sel1 repeat family protein [Gilliamella apicola]
MKKIFTTSLLFLFLAGTANAETSLEDIEKLPREEIIKLANEKNDAKAQYSLAQDYQDGINVEKDQAKARELYEKSAAQGYAPAQSNLGVFYENGIAGEQSYEKAKQLYEKSAAQNDQHGQYNLATLYQNGRGVSQNFAKARELFEKSAEQGFVNAQYQYGQMYLLGEGVKKDYDKARVWMEKAAQQGKPEAQFNLGVMYQNGMGGLPKDDDKASEWFEKACENGVDHPICK
>Phycomyces.XP_018298427 (x:0.2951076, y:0.7252818) XP_018298427.1 hypothetical protein PHYBLDRAFT_104926, partial [Phycomyces blakesleeanus NRRL 1555(-)]
PPLTVENITRLREKATASSNPLELLEFAMFLVEAAPHVYADEGDQRITQKRRNSLLHEAQKIVKRLAANANIAKSGCSEAQFFLANCYGTGVMKTPIDPEKAFNFYLQGSKQNHLQCCYRVAVCYEIGTGTKRDNNRAIQFYRKAAKLGDPLSMYKLGMILLNGFLGVHKNEREGVSWIRRAAQSADQDHPQALHELGVIYEQTNIVYILPDIDYSRELFTQAAQYGFAPSQRRLGLAYENGSLNCPINPRRSIAWYSRAAEQGDVESELALSGWYLTGAEGILQQDSFQAYLWARRAADKGFSKAEYAVGYYTETGVGVQESLKEAKRWYLRSASSGNQLAKIRLDNICTPDNETSKQKMKICNSNGKFNAKSRECIIM
>Burkholderia.WP_059900467 (x:0.8108765, y:0.8045675) WP_059900467.1 sel1 repeat family protein [Burkholderia cepacia]
MNGGDGACRRRVQGGAGARGRIGAMLGLWCVCGVYGVYGVCIAAGTQGAPQAKSDPSRETQSAVADYNAGDYRAALVQFRDAAERGDRLAQFNYAMMLLTGEGVTANVDEGLRWLKRAAEANMSHAQYVYGRMFDDGEFVARNPAEAHRWFLRAAKQGHVQAELSLANQFLDGRGTPRDNRQAFAWYKQAADAGEPTAQYVTASFYERGGDGVAQNLNIARAYYAAAAAQGDETAGLKFKELSARLKAQGPASGAGAEPGGPRAPAP
>Legionella.WP_115303150 (x:0.50345016, y:0.74887294) WP_115303150.1 sel1 repeat family protein [Legionella beliardensis]
MNVKNYLLTLSLITCFNPIFATTQEGEDAYNEQRYEKAYLLLSEEAAKGDAKAQYLLGKMYYNSQGVTYDPQKTEQLLLASANQGNVDAQVLLAGFYWYQKTPEGYQKALDWYKKAAEKNDPHALYSLGYMYENGNGVPRDYNMAMSWYKKSAEAGNPEASLAIGYMYDMGIGVPKNLSEAMKWYTQSADKGNESAQYNLGLLYQYGEGVPKDETKAFEFFQKAADQGHAKAQLQLGTFYDTGKVVPTNFDKAFFWYKKSADQGNPNAQYNVADMYLYGDGVGKDTQLSLTWLRKSAEQGFAKAQNKLGVFYRDGIGISTNLVEAYAWFATAAANDFTDAVKNRDDLEKKLTPEQLKQAKDLAASYTSRYKPEED
>Waddlia.WP_013182332 (x:0.495859, y:0.56613743) WP_013182332.1 hypothetical protein [Waddlia chondrophila]
MDRLMRHLLLIYFLFCIASAVSAEENNPEESEAARKLKGYEYLKKANEYYLGDGVPKDYLEAAEYYKKAADLGYPEAHRVLGNMYLHGIGLEKNDTKAFEHFSQAAKEKDSLAEYNLGLMYENGWGVEKNLSSAFEYYERSANAGNPYGQINLGRFYENGISVPNNDQKAFQWYKKAADQGMVSAQNSLGRMYQLGKGVDQDYGKAKEWYLKAAEEGNAFAQFNLGLLYEEGKGVQKDDLEAKKWYEKAAEQENPLAQFRLGWLNEKPEGFSPNDSAAYEWYLKAARQGVLQAQNNVGRMLKKGLGVEENDLEAAKWFRAAAEKGNSAAQNNLGVLYEEGEGVPKDFKLALFWYSQAAENNDSRGLYNLGRVYEFGKGVPKDPSKAYTYYRRAAELGYAPAQLNLGLLYIKGVGVSQSFKSAADWFQKAAEKGNSSAQVNLGLLYSQGKGVLQSDDEAVYWYKKAAEKDNPEAFYLMAAMYESGKGLEKDLKKAIEYYQKAAEGGSGIAQNKLGLLYEIGSGLPQNIGEAVNWYRKSAESGFADGQNNLGRMYEQGIGMKVNFEAAAFWYRQAAGLGSAEGMYNLGRMYEDGLGVGKDIREAVNLYRQAAEKGNEDAEKRLRLYD
>Pseudomonas.WP_119429868 (x:0.46895713, y:0.8395856) WP_119429868.1 sel1 repeat family protein [Pseudomonas sp. 91RF]
MNRSFKTFIPASVAFFILFNAGNTWAQPPRALYDAMKGGVCSPNSERLHEDAVKGDLQAQLEFGKAIQEDLCGVVEQFSPGMPEEWFRKPAEQGNAEAQTELAHELSSDWSVEGEDAGVYWSLKAAEQGNAKAQFQLAQIYHRGGRSIKNLKDIDKALAYYHQSAEGGYPNAYMLLAMIYQKGDGGPQDDVAAAKWFRKFAETGNASGQFDFAEVLAEGRGVEKDEASAFDWFGKSAAQGNEYAQYEMARMFEQGRGAKRNEREAASLYRKAADAGYGKAQLALGNMYAQGRGGLTKSKAKAKFWILKAVERSAPGAEEALNSL
>Alloprevotella.WP_111897575 (x:0.5885812, y:0.48219156) WP_111897575.1 sel1 repeat family protein [Alloprevotella sp. E39]
MKQKLILVFFSLFALNMVRAQHIADLSRLVMEAEKGDALAMTQLGKLYLQGERIKPDTAKAYAYFQNAARQGLPEAAYYQAKCLENGYGIVVDEERAVRLYETAFEWIVQQADSGNLECQLFLVRRYAEGIGTERDMLKAAVWMAKAAEAGSPEAQYALSHCYNSGEGVNKDDQLAARWCLTAAENGLAEAQYETAQRFFRGEGLNKSESKAVSWLTKAAAQNYGPAQYALAQCYEEGTGVKRQAEKAKLLYEQAAQNGVNEAVLKTAQTYATKGDEAAKAVEWLRQAAAQGDDAAMCELAKRYMKGDGVEKDVAKAAELYRKAAQKGNPEAQNAWGDCLLNGVGTEKDVEQAATMYARAAEKGYAVAQRNLADCYLEGIGVDKNSALAAAHYLSAANQGDIQAQSALGECYLSGVGVDKNPVQAVLWLTKAADAGDPAAQESLGECYYNGDGVKKDLKKAFRLYEKAAEAGDADAQYSLGWCYEKGEGTGRDMKKAVEWYTKSAMQDNAEAQCCLGNRYYNGEGVERNLQKAAEWYEKAADEGVAEAQYNLALCYLNGEGVEKNESMARRYLEDAAEQDLADAQFRLGECYANGIAVTKDMEEAVACYEDAAEQNHAEALNALGDCYYLAKGVSQDYNRAFSYYQKAAELGNMAAVNNIGDCYLNGRGTPSDHKRAVQLFRQAAEKNVPDAMYNIGWCYEYGKGVSQSKTMAKYWYEKAAKAGQKNAVIALQRNNL
>Syntrophobacter.WP_011698344 (x:0.6105945, y:0.8472089) WP_011698344.1 sel1 repeat family protein [Syntrophobacter fumaroxidans]
MKSNPQTFSANPMLNRVRAAFALALWLLLLAVIPVHAGMKSGMAAYRRGDYGTALREFRAGAARGNTDAQKMLAAMYETGTGVTRDYGEAFKWYSAAARSGDSSAQFMVAQMYYEGRGGPRDLSEAVTWYRKAAEGGFPEAQYNLALFHEIGRGTQRDMNEASRWYRKAAEKGLPQAQARLGLMYVKGEGVLQDYVQAHMWLNLAASNGEEGARNALEALSAKMTSDQVAKAQEMARKWHAKKRGR
>Devosia.WP_055046117 (x:0.73000425, y:0.65328777) WP_055046117.1 sel1 repeat family protein [Devosia sp. A16]
MARPRRSQGGYAEAQHDLGYLYDAGLGVAKNPAEAVKWYRLAAEQGRADARYNLGVLLKTGAEGVPQNPAEAARWFRLAAEQGDAYAQLALGLLYLSGNGVAQDFTEALKWVRQAAKQGYAAAQFNLGSMYFEGHGVTRDEAEAVRLFELAAGQGYAPAQFNVGISYHTGRGVAPDDVAAARWFKLAAEQGHAAAQANLGMLYDHGQGVPQDDQQAVLWYSLAANQGDVYGQYGLGAMYRNGYGVAEDNVTAYMWTSLAAQYGLPIAVKDLDTLTAKMSPAEIEQARKLAVAWVQRSRGASR
>Helicobacter.WP_006564586 (x:0.48345795, y:0.87380064) WP_006564586.1 sel1 repeat family protein [Helicobacter suis]
MGSAEGYFSLGVMYHDGQGIGKNYQKALQYYQKAANMGSALAYNNLAIMYHDGQGVVKDYQKAMEYYKKAADMGLASAYFNLGLMYHNGQSVGKDYQKALRYYRKAANGGVATAYHNLAIMYAKGQGVQKDLQKAKEYVKKACKIGYAERVTISRIVKLSSVIFL
>Brachypodium.XP_010228849 (x:0.56862086, y:0.3826714) XP_010228849.1 ERAD-associated E3 ubiquitin-protein ligase component HRD3 [Brachypodium distachyon]
MAGVFHRRLLLLVVVTAAALLPRAASVRPFVLVLSGDDFLKDASGAHPSLPSADADADDWDDFADDSPATDPLLSPSSWVPLLDPTTPSPSGDEPDSPSDALFVAGARAMISAASSGDDAAFSTASAQIEAAAAGGHPGAQSALAFLSGAGMTRPVSRSRAFLLHKFAADAGDLQSKMALAYAYFRQEMYEEAVTLYAELAEAALTSSLISKEPPVIEPVRLHSGTEENKEALRKSRGEDDEDFQITEYQAQRGNAAAMYKLGLLYYYGLRGLRRDYGKAYHWFSKAVEKGDTRAMELLGEIYARGAGVERNYTEAYKWLILAAKQQQYSAYNGLGYLYVKGYGVETKNVTKAKEYFEIAAENKEHGGYYNLGVLYLKGIGVKRDVMTACNYFLRAVNAGQPKAIYQVAKLFQKGIGLKRNLHMATVLYKSVAERGPWSSLSRWALESYLKGDIGKALLLYSRMADLGYEVAQSNAAWILDRYGEENICMGESGFCTDTERHLRAHALWWQASEQGNEHAALLIGDAYYYGRGVGRDYERAAEAYMHAQSQSNAQAMFNLGYMHEHGHGLPLDLHLAKRYYDQAVEVDSAAKLPVMLALTSLWIRKNYAGSFAVHFIDSLPEIYPVVEEWVEDVLMDEGNATILTLFACLVTVLYLRERQRRQVVADNPQQPDGAPN
>Salinicola.WP_110600646 (x:0.27357972, y:0.50382286) WP_110600646.1 sel1 repeat family protein [Salinicola sp. CR50]
MTRPTPPSTRKDLPVTRRRAGSRFMLGLASVVMLTACASQQPAQTQPIAAKDQELFAHHYVESMPSTDWNRVEYIRSLEAKGQSLEAIALLKPMAVTHPEASYELARIYDDATGVPRDPAMAAHYYRQAVPYEFSGLDNASLKLGRLYRAGDGVKKDPALAWNLFQQAVAHDGNPSARIEIAEMQLAGEGVARDVYGARLQLEQAAALNEPRALQALAENYAPGGAFDSNPSQARAYAERYAQAMTPRAESGDVGAMLALSRAYAEDGLLPQPARQQQWLIRAADSGDPQALAAAGHLLVTQQNPAQGLDMLRRAAESGNVDAAYWLGQAYLGQGQIEPNPGLAEKWLSEAAQQGQLDAARTLGQAYVAGDVLSPSLQRGVALLQRAAQHDDAYALALLGNLYLEGDRLQAQPRQGIEYLERAHELGHPYATARLGQACLEGEGTSADPQRGVSLLSEAADQNQSGAARTLGIAYLDGEGVQRDPAKAQQWLHRAIEQDPDDTTAKTRLGQGILEGKLSGRDHRGVRLLEQAADQGDAYAMVVLGRAYRDGVGVPPDLNRAERWLQRAARAGHPSAEQALARTYRASGEQGNIDDLIRAARMGQVPAMADLGRAYLGGQGVRADDASARQWLSRAADEGHPGATASLGRMYADGIGVAVDKARAANYFERAIAAGHVGAEADLGRMLLTGDGVTADPQRGVRLLTRAANAGHGSAGVTLGEAYLNGTGVAADPAKGVRYLERAAQRGDDNAQRVLGQAYLEGNGVGQDSAQAIEWLSRASDNGNVSAKAALGAAYLEGQGGIAQDVARGRQLLTAAADTGHAGAEAALGRAYLSGEVLPRDTHKGARLLVDAARQGHRSARVSLAQAYLQARGVEFVDQQQAMIWLDGVMESDSETAIRTLQDLLEDTDVADAAGQTT
>Nitrosospira.WP_074798096 (x:0.61980957, y:0.5906165) WP_074798096.1 hypothetical protein [Nitrosospira briensis]
MRLSIPMAIAGPITAGLLLALLNLPAFAGDFEDGMQFVLAKNYAKAVESFRKAADKGNADAQFNLGVLYAKGRGVPQDYEQAAKWYRKAAEQGDVPAQSMLGFMYLKGQGVEQDYQQAMFWYFRAADKGYAVAQYNLGVMYAKGQGVAKDYEQALSWYLKAAEQGHAPAQSILGFMYLKGQGVDQDDQQAASWYLKAAEQGYADAQYAIGVLYAKGRGVEHNDQQAVSWYRKAAEQGNVDAQFNLAMMYAAGEGTEQDYKQAASWFRKAADQGYARAQFKLGVAYAKGRGITEDNYEAAAWYQKAAEQGYAPAQFNLGVMYATGKGVLQDEQQAVAWYRAAAEQGDPDAQYNLGVRYDEGRGVAKDEQQALSWYLKAAEQGYARAQYSLGVKYDNGEGVPQDYAQALSWYSKAAERGHPGAQTNLGVLYYKGSGVEQDYVEADKWFSIASAADYEDAKENRDLMEKLMTPVQIADAQRQAEEWARAHQP
>Cupriavidus.WP_116293965 (x:0.7219995, y:0.8549005) WP_116293965.1 sel1 repeat family protein [Cupriavidus taiwanensis]
MSKARSPHAAVVAGILSAWLCLPPAAAAPQPPAPAQAQTRDAVAAYESGRFDEALHGFAGAARQGNRLAQFNYAMMLLRGEGTVARPQEALAWLRKAADNGMTHAQYTWGDLYERGELVPKSLEEANRWYERAAQGGHVQAQMELATNYFTGRGVPRDYAQAFAWYQRAASAGNGGAQYIVGSFYERGEPGVVDRDLEQAKIWYARSAAHGDPGALAKLRSLLEETVRGRAGM
>Legionella.WP_058452428 (x:0.74398464, y:0.6913771) WP_058452428.1 sel1 repeat family protein [Legionella maceachernii]
MDKGATALVKAFLLGTSLTLPSVSLALPYDICSDLSSCQPLANQGNSEAQFNMGAMYDQGLSGISKDPTEAAKWYERAANQGNVSAMIALGDLYYDGVGVPKDYARAVKWYKNAAEQGSAKGQEYLGYAYEKGEGIEQDYAKAILWYTKAANQGNTASMISLGNFYYNGNGVSRDYSQALKWYQQAADLGSPMGQDLVGYAYDHGEGVAQDYTQAMNWYMKAARGGNTFALYNIGKLYKDGLGVPRDNIQAYGWFAAASAAVPNNKNYQSAKNDAYTLVPPDKRPQAEQAAQSLIDKYVNF
>Gilliamella.WP_065579992 (x:0.5628015, y:0.8442543) WP_065579992.1 sel1 repeat family protein [Gilliamella apicola]
MKKLIILFLLFICMVPLSYAQNFEDMSFEELYKKAAEENSPEAQFYLGVRYVQGDSVEKDAQKAIEWYEKSAAQGIPEAAFYLGYLYYLGEGVEQDHRKAFEWYQKAAENGGADAQYALGAMYIEGKAVAQDYGLAKYWFEKAAAQNNTKAQWNLGLLYYRGKGVKRDKEKADEWFKKSYENDVEDESCERDIKVNKMGFNLD
>Naegleria.XP_002677163 (x:0.79819447, y:0.64030975) XP_002677163.1 Sel1 repeat domain-containing protein [Naegleria gruberi]
MQDKIHWSTTREEIEAFNNWLEIVEERLEKQREEEELCEKLAVEGNAEYQFKLANLYHDKGNYSKAFEWTEKAAHQDYPEAQFNVGVLYEKGEGIEQSNTKAFEWYEKAANHNLAIAQYKLGRLFMDGEEVEQSDELAIEWIKKSAENGNFLAQNTLGNICLEGEYGVKQSYQDSKRWFKQAAKQGFAMAQYNLGLLYKNGEGDISQSYSKALKWFKLSAEQGYNASQYNLAILYEQVFGEFQLAVKYYTKAAKKGNSGAQCDLGCIYASGGEGIPQSFEKAREYFEMSANQGHSDAQLNLGVMYLNGDGVEKDNEEAIKWFRKSARGGNEEANYYLQGYPPQQQGVYVPPTTQEGYAQQQGYPPQQGYVQQQPQQGYIPPQQPQQGYMPPQAQQGVYMPPQQPQIMQQQVTTTTTTTGSLIEQIFAPNRKIQVKQRIEAFELLTGFETENRYDVHFENGYQAVALEESDCCARQYCGPRRPFKMHIALKQNGQEFITLDRPYCFFFHEVNVFETATNTLLGKIELRCSLFSREMNVFDASGVKMFDIISPCCECWTFHIEKDGQRVGEIRKKWSGFLKEAFTDADNFGIELPATATPQQKAVLLGALFLIDFLYFEDSANNNNNRRSWI
>Candidatus.WP_012472612 (x:0.6384784, y:0.8650924) WP_012472612.1 sel1 repeat family protein [Candidatus Amoebophilus asiaticus]
MLGWMYYNGQGVNKDDAEAVEWYEKAASQGYVAAQNNLGIMYNNGRGVEKDDAKAVEWYKKAAEKGYAYAQFNLGRMYENGQGVAKDYAKAKEWYRKAARRGDAKAKVALSKLESLN
>Photobacterium.WP_107301714 (x:0.60422885, y:0.59173346) WP_107301714.1 hypothetical protein [Photobacterium sp. GB-56]
MQGDAEAQTLLGILYFEGKEVPQDDIQAMHWFKKSAEQGVSEAQTLLGVMYFKGKGVPQDDKQAVHWLQKSADQGDAEAQGALGAMYQYGKGVPQNDKQAVHWYQKGAEQGFSLAQHELGLMYFKGKGVPQDDKQAVYWFQKAAEQGVAKAQAALGMMYQYGKGVPQNDKQAVHWYQKGAEQGFSEAQHELGLMYFKGKGVPQDDKQAVYWFRKAAEQGVSEAQNNLGAMYFKGKGVPKDDKQAVYLYQKAAEQGSAKAQLVLGVMYLEGKGVPQDDQQAVHWFRKAAEQRVSEAQSNLGAMYFMGKGVPKDDQKAVYWFQKAAEQGVAKAQAALGAMYLEGRGVTKDYKKAYMWLYLASNNGYKITKNAFEFLNKVMTSSDISEAQEKSKICLDSGYNNCY
>methanogenic.WP_066075070 (x:0.79541874, y:0.72213566) WP_066075070.1 sel1 repeat family protein [methanogenic archaeon ISO4-H5]
MNPADNEKDKLFVMETDSGEVEVSLAEVKELASKGDSAGMFALGMAYVFGHAVEMDKEKGYDLLEKSAAQGNPDAKILLVQLYFEGEYLNLDKDRAWEYIGAARDAGLPEGHLYTGLAYMDGIGVEQDYSKAAEEFRTAAQSGDPEARNSLAYLYMNGLGVEKDETKAFKLFKNAANSGNMNAQYQTGTCYETGSGCAVDFGKAKEFYEMAARQGDSPAMDRLGVLYYQGGPGLRKDEKQSFEWFLRAASFGIVDSMFAVGCFYAEGFGTSKNLKEARKWLKLAADNGHKEAAEALASIESS
>Neisseria.WP_101066076 (x:0.6463475, y:0.6854166) WP_101066076.1 hypothetical protein [Neisseria macacae]
MKQTVKWLAAALIALGLNQAVWADDVSDFRENLQAAEQGDADAQYNLSVMYYNGQGVRQDYAEAVKWLRQAAEQGLAQAQYNLGWMYANGRGVRQDDTEAVRWFRQAADQGFAQAQKNLGVMYNTGQGVRRDDAEAVKWYRQAAAQGLALAQFNLGVMYENGQGVRQDDAEAVRWYRKAAEQGYAVAQTNLGLMYANGRGVRQDTAEAVRWYRQAAAQGVVQAQYNLGVIYAEGRGVRQDDVEAVRWFRQAAEQGDADAQNNLGAMYAEGQGVRRDDAEAVRWFRKAADQGLAQAQFNLGAMYYKGHGVRQDRALAQEWLGKACQNGNQDGCDNDQRLKAGY
>Candidatus.WP_048401073 (x:0.49393058, y:0.59509313) WP_048401073.1 hypothetical protein [Candidatus Achromatium palustre]
MYHNGQGVPQNYKEALKWYQKAAAQGHVGAQYNIGGLYYNGQGVPQNYKEALKWYKKAVAQGNANVQLQIGFMYANGQGVSQDYKEALNWYRKAAAQGNATAQSNIGLMYALGKGVPQSYKEAFKLWSKAAAQGNVGAQSNIGLMYYNGQGVPQNYKEALKWYQKAAAQGYVNAQYNIGVMYHNGQGVPQDYKEALKWYHKAAAQGNADAQNGIGVMYANGQGVSQDYKEALKWYQKAAAQGNAKAQSNIGALYNIGKGVPQNYKEALKWYQKAAAQGNVGAQSNIGLMYYNGQGVPQNYKEALKWYQKAAAQGYVNAQYNIGVMYHNGQGVPQDYKEALKWYHKAAAQGNADAQYNIGFMYYSGQGIYQNYADALEWWNKAAYQGNADAQNGIGDIYLSGKGIPQDYNQALKWFQKAAAQGDAYAQYNIGVMYANGQGVPKDYKKALNWYRKAAAQGNVGAQYNIGLMYYNGQGVHQSYKEALKWYQKAAAQGHTDAQIYIGFMYANGQGVSQDYKEALKWFQKAAARGNANAQLQIGFMYDNGQGVPQDYKEALKWYQKAAAQGDADAQYNIGVMYDNGDGVTQDYKEALKWYQKAAAQGHTNAKNEVEKLEKLIKQ
>Helicobacter.WP_053828029 (x:0.34351206, y:0.77567995) WP_053828029.1 hypothetical protein [Helicobacter heilmannii]
MKLLKSCSVVLSGCLLASFLGGCSEILSQVLQEKSQERAQKEMQQMRQKQEAEAKKREAEAQKAREEEARKQAWLQTPEGLFQQGLASYKNERDPLHLQGAETLFTQAAEKGSAEAYRYLGIMALNGQLTDQQYSGSDYQKAMEYFQDAVESGSADALADIGSLYLYGQGVFKDYTKAMKYYQKAADKGSAHGYFDAGAMYKNGQGVPKDDKKAYEYINKAAEKGWPAALRFMGAMYATSKGASRDFVKAKEYYEKAAADGSSDAYAYFREMYFAGLGVAKDYNKAKEYFENGIKMKNAMAYYDLAIMYYNGAGVLVNKDQAAEYVKKACDLGSEQACTALSK
>Pseudomonas.WP_085586758 (x:0.3949279, y:0.81075335) WP_085586758.1 MULTISPECIES: sel1 repeat family protein [Pseudomonas]
MNRSFKAFSVAGSALFTLFVSSSLWAQEPRELYDAMKKGECLPHSERLHEQAVTGDLNAQLEFGKAIQEDLCEVVERWSPGMPEQWFRKPAEQGIAEAQVELGRELSSDWSVEGEDAAVVWYLKAAEQGNAKAQFNLAQIYHRGGRSIKNLKDMDKALAYYHQAAESGYPSAYMLLGAIYQSGTEVPQDDVVAAKWLRKYAETGNDSGQFDFAEVMAAGRGIEKDEAGAFEWYGKSAAQGNEYAQYEMARMLEQGTGTKRNEREAAKLYRKLADANFGKAQLALGSMYAQGRGGLPKSKSKAKFWMLKAYERSAPGAEEALDNL
>Burkholderia.WP_011353561 (x:0.7878997, y:0.77616596) WP_011353561.1 sel1 repeat family protein [Burkholderia lata]
MNGGDGACRGRARGVTGRRGQVGAMLGLWVVWIAAAAQGAPQAKPDPSHETQSAVADYNAGDYRAALVQFHDAAERGDRLAQFNYAMMLLTGEGVTANVDEGLRWLKRAADANMSHAQYVYGRMFDDGEFVARDPAEAHRWFLRAAKQGHVQAELSLANQFLDGRGTPRDNRQAFTWYKQAADAGEPTAQYVTASFYERGGDGVAQNLNIARAYYAAAAAQGDETAGMKFKELSARLKAQGPASGAGTEPGGVHAPPP
>Candidatus.WP_083477248 (x:0.5538271, y:0.48889938) WP_083477248.1 hypothetical protein [Candidatus Berkiella cookevillensis]
MVEEKNMLSKFRLLSMLGGIVFTSGVSFMALAEDIGSDINSGIEYQAITTDNSAVTPEQFEMVNTAAKRGGAEAQYTLGVFYLEGVYVDTNPKIALSWFIKAAEQGHLNAQYNLAQCYLKGVGTRINYRQAMNWFSKAADSGHAPSSYNLGLMYSQGLGVDINYKMANMWLKKAADQRYAPAEYAIGLAYSKGLGEKQNNHAAMQWFQKAASQKYAPAIFAIGVSYESGLGVDKNAEEAFKYYLQSAQLNYTQGQLKVAKSYKEGLGVTADDAEYVKWTIQAAQSGSMDAKVALAKLYRDGDGVKQSYQRSLELYEQAAKNNYGPAMYEMGISYENGWGVEQSKLKAFDWLKKAANKQVPAAEFKVFLYLTEGYGTIEEQNKANDWLKKALAHRYPDAVVYMGKAYLKGLYGYPENPKQACVWFEKAAQLNFVEGFYYLGNCFRDGLNQEQSYVKAFEAYTKAAEMGYGPAQNELARFYAEGLGTDFNDKESIRWLTEAANKGYKDSQYNLGIRYRNGNGIEKDEVKAAQYFTMAAEQNHFGAQYELGMSYLNGQGVEKNPQKAFELFEKAAMKGDNNAQYRLALCYQEGNGVAKDLVKAYAWLKIASVGSGAAIQEARDQLMEKLTPEQLTQGSDLSDELMQQLLTDEFDIKF
>Burkholderia.WP_059691921 (x:0.8025794, y:0.8014107) WP_059691921.1 sel1 repeat family protein [Burkholderia sp. RF4-BP95]
MNGGDGARPGSARRTAGVRTRIGTMLGLWAVCVAAVAQNAPHAKPDPARETQSAVADYNAGDYRAALVQFHDAAERGDRLAQFNYAMMLLTGVGVTANVDEGLRWLKRAADANMSHAQYVYGRMFDDGEFVARNPAEAHRWFLRAAKQGHVQAELSLANQFLDGRGTPRDNRQAFAWYKQAADAGEPTAQYVTASFYERGGDGVTQNLNIARAYYAAAAAQGDETAGLKFKELSARLKTPEPASGAGADHGSPRATPQ
>Megasphaera.WP_051524963 (x:0.54157376, y:0.53455997) WP_051524963.1 sel1 repeat family protein [Megasphaera elsdenii]
MTDMENQLTVIDGNDVFTIEEQDTLNQEIDRIISAHKNNRQEINRLVFECTAALTEADDVSRKLENKGFFRRLIGGITGSNKRLQDKINSNMRAAQYASQVTLQKLAEQNLMTFDLLTAVNNKLNASLEATNEMFKTQFMMMGKFFLKNRRDIASLDLRLHAVEKNVKLLNWQNSIEYLDFQGVEYGELDDAAKIACLVGDFYELTGGTWSTSDLLLLKAALGQVGISPHHKVNYFQMIKTIANTPALQQKLLGNQIIKPIANPSYLISLGTLEKWDALDARERYLVYGVENILQEQGIDADTDKVKSSLVKKYMKQCADVNLDTDVEMYDLLLDLLYNIETGKEEKLILSADQERIQLFLTDHTKNAFETIRSAAAGGESKALYMLAEYYRRGYGVVTIDEKLTSDYYKKSYEAGYPVAVYGIVSTLPENADERAGILDKVRDEIISRANSGDVFAQNTIGSMYYHGRGIGQAYEKALEWYQKAAGKGYAQAQFNLGYMYYHGQGVKQSYEKAVEWYQKAAEQGDVTSQFHLGNMYENGRGVKRSYERAAKWYQKAAEQGDAQAQSYLGNMYEKGQGIEQSYEKAVEWYQKSAKQGNADGQYHLGYMYNHGQGIELSYEKAVEWYQKSAEQGNADGQYHLGYMYVNGCGIKQSFERAVKWYRKAAEQGDACGQNDLGTMYECGYGVEQSYEKAVSWYRKSAEQGNADGQFYLGYMYKNGRGVEQSYEKAVKWYRKAAEQGNALAQNNLGNMHETGRGVEQSYEKAVAWYRKAAEQGNAVGQYNLGDMYEYGKGVEQSYEKAVEWYRKAAEQGDALTQYTLGSMYENGRGVLQSNEKARYWYTKAADQGYMDAIRALWRL
>Neisseria.WP_107819912 (x:0.6032441, y:0.6986085) WP_107819912.1 sel1 repeat family protein [Neisseria bergeri]
MKQTVKWLAAALIALGLNQAVWADGVSDFRETLQAAEQGNADAQYNLGNMYAQGQGVRQDDAQATQWFRKSAEQGNAKAQFNLGLMYANGQGVRQDDAQAAQWFRKSAEQGNAKAQFNLGLMYANGQGVRQDDAQAVLWFRKAAEQGVATAQFGLGVMYYEGEGVRQDYAQAVQWYRRAAEQGYADAQNNLGLMYANGHGVRQDYAQAVQWYRRAAEQGKAEAQNNLGEMYYKGEGVRQDYKQAVQWFRNAAEQGVDEAQFYLGIMYYKGHGVRQDLALAQEWLGKACQNGYQKGCDNYQRLKAGY
>Thioalkalivibrio.WP_081616982 (x:0.7182258, y:0.82801807) WP_081616982.1 sel1 repeat family protein [Thioalkalivibrio sp. ALJ2]
MSGFANRAVGFSLALWAVLAGDSWAQGELDQQLSVDLPGISEHSSSALPLLTSKDSLSEPDDLGALYFRTARGYHHGEVEDLRLAYHWYRKAAEQGHAQALVVLGGFHEDGVTGQRDYLAAVSLYRRAASKGNALAQYNLGVMYANGRGVQQSYEMAKKWYERSAAGGFSGAYTNLGTLYLTGRGVSKDYARARELFSEAAFFGDVLGMYHLGLIYVKGYGVQQDPDWAQYWLLRSSNKGLEAAEELLSEIEPGNTAWLVERDQIISRCFFVYSAVMEGAEHLRAEDIWRASRIRLAEVVGLMGARRSDDNLGFVFDEHLTRNKARAEMLEAAFIGGWPERDLLLLEQVNWHLRVCDTALENLR
>Pseudoalteromonas.WP_058032428 (x:0.65007865, y:0.8743065) WP_058032428.1 sel1 repeat family protein [Pseudoalteromonas phenolica]
MWRNNLKKFALAGLFSVCFTATAGLEEGIEAANAGDFERALQEFQYLSDMNYAPGIYELAKLHEGGYGVIKNPRKAAELFQKAVKLGSADAMFSLAVMHEEGRGVKQDKQRAIELFTQAANKNLAAAQFNLGVMYTNGDGVLKDYAVAMDWYEKAAASNYTLAMFNLALMYYEGLGVEKNIEKSFIWNTLAEYNGNRQAMKSRELDEQQLSPSQVEKAIEKANKLYWRIQEKTYFPGSKIN
>Eucalyptus.XP_010032811 (x:0.48195407, y:0.4077753) XP_010032811.1 PREDICTED: ERAD-associated E3 ubiquitin-protein ligase component HRD3A [Eucalyptus grandis]
MRDPGRSLLVPLLLLSLYPLSLTARPFFLILTQEDLKGVAAAPPDELLYPADWDEFGDSESRPEEELDPGSWRPMFESGEPLAAGTEPEELYYSGVSKMMAAASSGEGRLREEAVSEFEASAAAGHAHAQSALGFLLGTGQMRDRSKGKAFLYHHFAAGGGNMQSKMALAYTYMRQDMYKKAVELYAELAKVAVSSFLITKDSPVIEPIRIHNGAEENKEALRKSRGEDDEDFQILEYQAQKGNAIAMYKVGLFYYFGLRGLRRDHTKALSWFIKAVDKGEPRSMELLGEIYARGAGVERNYTKAFEWLKLASRQQLYSAYNGMGYLYVKGYGVEKKNYTKAKEYFEIAANNDEAGGYYNLGVMYLKGIGVKSDVKLACKYFIAAANADQPKAFYQLAKMFHTGIGLKKNLATATALYKLVAERGPWGSLSRWALESYLKGDVGKAFLLYSRMAELGYEVAQSNAAWILDKYGERSMCMGKAGFCTDAERHQRSHYLWWQASEQGNEHAALMIGDAYYYGRGTERDYERAAEAYMHAQSQANAQAMFNLGYMHEHGQGLPFDLHLAKRYYDQALENETAAIRKCSILHLSLL
>Paraburkholderia.WP_105506529 (x:0.37354252, y:0.4797344) WP_105506529.1 sel1 repeat family protein [Paraburkholderia sp. BL21I4N1]
MADGAARRGVKTVALRQAPRRFSFLPRLPTLLTALTLSALTVLAVVPLGADAMSAGAPDAARLPRPFAALPLLPLGDPTTPCALRFGASQEWAASPLAKPAQLLASCGAEAAAGNLDARAIYGQMMLFGYAMPPSDTGLAMLQQAAADGSRSAQRVVGSLYRDGTRVPKNDDTARRWLSLSADQGDGLAAEMLGLMDYNGEGGAVDFASAYAEFVRAADHGSSHSASNAGQILFDGRAGVPRDVNGGVTWFIQGATRGDADGAFLLGMALLRGTGVKRDVQNAAGWINIAAVRGHREAHAVLADMYVAGVGVPRDEKKGFALMSYAASRGSVYAQRRLGELYAGGTGTARNLVLARAWHRKAALEGDATARFQLAVEYRLGLGGPKDLDAAIGWMRGAAQAGLAAAQNDLGTMLQRGEGEPRNLDEAKQWYQRASDQGLGIAAFNLASLADAGLGMPKDPALAFRLAHVGADRGDPQATLMVGRMLFVGDGVPADKAQALVWYRKAADLGNVDGARQAGWQYMYGIGVPRDAVLGERYLESAARAGNAQAQTILGLYLLERQGNGSKNASKNTNDDATKTDGKAWLVKAVAQNFAPAYTAMGTVYSKGQGMPPDQPTAIKWFTRGAESNDLASQRLLCLAYANGTGVARNPELAQRWCRAAAQAGDLFAMRRLAVGIADATPERVSSYWQWRIASRGDAVYQSMLGDSYDLGRGVPADFSAAVYWFRLAADQGNVSAQSSLAWHLFTGLGGERNEREALGWAQRAADTGSAAAMAMVGEAYLHGRGVAQDVTVARGWLEKAAAAGSGEAASDLAALYETGNGVPRDDALALGWHRKAAALGCNAGVIALALRAEAAGDVQTLDGPAMRWISLAADPGATGSTNGSRAPVSNDATESGLTSWAALSSLNEALLGDPLRQYEIGMRYLSGDGVMRDRALGDAWLQRAQAGFAAEPHHAMYADAVRAVEQLVSVVLSADERERAHRVAANLLATVPSSAAAAAAGA
>Acinetobacter.WP_004652369 (x:0.8676446, y:0.83619887) WP_004652369.1 MULTISPECIES: sel1 repeat family protein [Acinetobacter]
MKKLLIASLMTIASHTAFAADTKATTVKTDPLFTKATQLYEAKDYPAAFQEMQRLANTGNKQAIFNLGYMTQAGQGTVKDEKKALQYYQDASDKGYGPATFALAQAYHKGTLGLAKNPQKYKEYLEKASIQGSDEATVEFADILFRQGKPEYDQLAIQKLLPLLRKDYYPAKNLKAVYDLGIGVKNKNPFMQQQAIESLKDLAKKDYAPSLMILGNMLANGNIIDQDLDQAKNIFSRLAAANYPNAKESLVKVEEAIAAKKATPAQAPKK
>Dethiosulfatarculus.WP_052514986 (x:0.649481, y:0.55980444) WP_052514986.1 hypothetical protein [Dethiosulfatarculus sandiegensis]
MVKKICCFVLFTSFALLGVAGAREESLPTQSKITEIIEAAEGGDHEAQTHLADMYFLGTKGLARDYNKAKFWYQKAAEKGQAESQYKLAIMYSTGEGVPEDHEKAFFWWKKAAENGHIHAQYTLGKIYFLDQNTPRNLKKAIFWFKKAAQMGEARAQFKLGYLFFKGLGVAKDIKKSFFWYKKSAENGDVLAQSGLGFLYAKGLGVQKNLEKAVFWYQRAAEKGETLAQCDLASIYYTGQGIPQDFKKAFFWYNKAAKRGNVKAQRHLGKLFFKGQGVPKDLKKSFSWFQKAAQKGDMAAETFLADMYFKGQGTRKDFKEAAFWFEQAAKKGGRFAQLRLALMYFNNQGLAQDFQKAIFWFEKAAKAGDRTAQSMLAAIYLADGCGTPQDLEKTVYWHKKAAEQGEPLAQNGLGYLYSEGLGVPQDF
>Duganella.WP_057262380 (x:0.41169155, y:0.6648908) WP_057262380.1 sel1 repeat family protein [Duganella sp. Root1480D1]
MGKRLADRERIFRWFLGPAQRGNPYAQFNLALLYKNGQGVETDARQAFSWMRMSALQGLAFAQNQLGAMYYKGVGIGSSDAEAVYWFRRAARQGDAAAQQNLGQMYRRGRGVPVNEEMAARWFSRAAEQGVSSAQALLGEAYLNGRGVAPDCKLAQAWLRKAAVRGEVHAQCLLGSMFAHGTGVQRDTVQALMWYSLAAESGSAQAQFSAAVLYASGEGVQRDLVQAVLWYRSAAEKGDAAAQNNLGVLYATGQGVTQDDAEALRWYKRAAAQGHALARHNLAGLRGGAATAALPDEHAHGNIDFDETLRPRLHLPEARNSPR
>Thermoflavimicrobium.WP_113658435 (x:0.7902583, y:0.5570841) WP_113658435.1 NACHT domain-containing protein [Thermoflavimicrobium sp. FBKL4.011]
MVLQTPFLSQIENFQMVTDEFFVKSRTYREKSGQLEQALILGDRLLVAGKGISPWGLIDRFSERLHTYSTSNPKSLLELIDEWFKVVYHYVFPKQPLYPEMNLWEIMNVLQVHSDDLEDEINRLFDLAYQMRNSLIYSDQPLSDIKEDQLIKATMAVIIAPLYRHFEAIQLRLRNLVVHSIENEETISLLQSTESVRLQKVKAFLTREELVLQMTKKLQLNDGNREQGKYYLLTGFEGSGKSTLVSQMIENLVNTTPVYGFYADHVQRTAPWLPFTLFVDGKQSNRIGTLMNSVMEQANTLMVNPIHQQILPKEPLSKRMEQYRRLITQLLEQMVKERGQALLIIDHFDEIGKYDNQLFSFLPTSLPLGAKVLLTTQSNSFAERWVHHHIKANSLEIWRIGHFTEQEALDVLSVNEDKVGAREVSKWWHKNAGWPVYVQYVSQQLQEGKELQDIQPFQAHIFFEEWIQEWNHSSDTKEQAALDKVLKLLAIFEPVGPLHLDLVHYFLYQNGIQIDKPTLKKRLAKFNGQLEGLNSQMLRLSLSSYAEYIRETYYNQFDLIPFFKKIIHWLLQLKEYFDTKVVLDVLSRFTFHWANQQNIRQKKFAEITIKLVDQLNQEKEADLLYGMFQQIQKDKGMTLLASHCLRKSADLGHAPAMLAMGMERLGGKRSKEKFAEGIMWLERAANQGNTEAMLVLSNYLLDGKGMERDIDKGREWLEKAVECGYDEAVLTLANRLLDRKGLPRNESRGKYLLEKLAYSGHTGAMVKLARRLLDRRGLKRDVIEGEKWLKEAARRDHVAAMLELGRRFMQGKGLPKDEELGRKWLEKAIKCGHVGAMYTLGSCLLAKGKEEGRSWLEKAAVRGHTGAMLELGRRFLDGKGISRQEIVGRKWLEEAAHNGNSGAMLELGRRLLDGRGLEAEQENGKKWLEKAAKDGNTGAKLELSRRLLDGKGLEVNKWEGKAWLEQLASQGNEGAMLELGIRYIEGIALEKDKVAGRNWLEEAAINGNVEAMFILGNRLLDGTGLDTDKETGEKWLKRAAEYGNVKAMITLADRLLEGHGLEKCEVKGKNWLEEAAISGNVGAMLELGKRLCTGTGLEQNQLEGEKWIKEAK
>Rhodocyclales.WP_119488636 (x:0.6025566, y:0.9821227) WP_119488636.1 sel1 repeat family protein [Rhodocyclales bacterium GT-UBC]
MRKWSRIRSSLGAAFWLGSFLLLAANQASAGPAEEYEAGLKSFQVGDIVGAMNPLRSAANAGHAKAQVLLAEILDRSEFDEDAVALYRKAAEQGDADGMFGLGTMIVAGEGVDKKDVPAGRAWIQKAADLGHQQATRVIAQAYLKGELGFSEAECTSPIALHWVKQAAETDYLPAIDALASAYALGNQWGIEANKAIADQYLAQANRIRNIDAAKAKKKARRVVASPN
>Endozoicomonas.WP_101747275 (x:0.69635385, y:0.60105866) WP_101747275.1 hypothetical protein [Endozoicomonas acroporae]
MNSVNQPCAICWDEIKESPGTRRSEIAAALARKIRINDTTTVVRLQPCTHEYHHACISNWVKISSRCPIDRRLITGSTPSMTRPVDLRKELFKAIEGNRIEDVEDILATGFNPDQRSFLDRRNPLTLSLKQQRWEIAALLIRAGLTTNSKVAQNNLGLMYLYGLGVEQNNAEALTWFYKAADHGNAKSQNNLGLMYLNGLCVEQNYAEALNWFHKAADRGDPEAQNNLGSLYVRGLGVEKNYAWAFTWFRKAASQGYSSAQNNLGWMYAKGLGVTKNYAEALTWFCKSAKQESAAAQNNLSRILRGLPLEAEQNRVEAFIWFRKAAKNGDASAQNILGWMYFKGLGVEQNYGEALTWFRKAADQGHAAAQSNLGWMYYQGLGIEQNHTEALTWYDKAANQGHADAQHSLGWMHQHGLGVEQSYAEALAWYRKSADQEHVAAQNNLGYLYLMGLGVEQNYAEALFWFCKSADQGNAVAQYQLGCMHLKGLGTEQNYTVGLTWLEKAARQGHIPAQKNLARLHRNSPGLEQSSC
>Caviibacterium.WP_100295690 (x:0.5427796, y:0.8284183) WP_100295690.1 sel1 repeat family protein [Caviibacterium pharyngocola]
MQFSRIFRLTALAVMCFSGVVQASGTVEPMSYDEAVKAYDAEQYDKAFRGFLYLAEQGDAKAQYRLGGHYFYGDNPDHKQALYWYQKAAEQGHLEAQFRLGLAYKTGTKLGITQDYKQSFYWYQKAAEQGHSTAQRSLGVMYFEGQGVKQNYKQAVYWTQKSAEQGDRYAQNLLGFMFVKGLGVSADYKQAKYWWEKSAEQGVPDAQSNLGMLYLNGRGVNKDIDKAKVLFKQACDFGSEIGCKTYQTLSK
>Trametes.XP_008036922 (x:0.28308985, y:0.70407045) XP_008036922.1 HCP-like protein [Trametes versicolor FP-101664 SS1]
MPPSQSVPYLGPGPYQPGPPGAYPQGSQSSLTRGPSNASSFQQGLPPSQEEPDFEMNRPRLQRSETTASVNLRTQKTKAIDLSAPPYTKEYIDQYRQRIKDDPDPEAQFQYAKYLIDAAKKIGQDAKEQRGLRKYRDSLIAESLKVIRRLATQGQPYDEAQFFLANCHGTGMLGLQVDHERAYHLYLQAAKQNHAAACYRVAVCNEIGAGTKPDPQRAAAFYRKAASLGDTAAMYKLGVILLRGLLKQQPNPREAIGWLRRAAEQADEENPHALHELAMLYENPSSGVVPCDPAYAKDLYTRAGHLGYTHSQFKLGQCYEYGTLTCPVDPRRSIAWYTKAAEKGHSEAELALSGWYLTGSEGVLKQSDSEAYLWARRAANKGLSKAEYAVGYYAEVGIGVKQDVEFAKRWYMRAAAQGNKRAMNRLTEMKRNGNKRANMARPTRQDAKDECVIV
>Desulfosporosinus.WP_073027086 (x:0.36681595, y:0.51118) WP_073027086.1 hypothetical protein [Desulfosporosinus lacus]
MAIERVLKDEDSSKVVLDYIMNPNKTDLVTGVNCVPETAFEEMLMVKAGYNKQEGRQFIHIVQSFHPAEQVTPQQVHEIGVRLAKEFERFSGFQIIVSTHLDREHLHNHFVFNTVNMETGLKWQQSPWQMQQLKDFSDELCKNYDLSIIEHKGTQRESTGEHRAKKREQSWMHELRLAVDACKQTSTGRADFISNMQKLGYQVNWTDTRKDITFTTPEGRKCRNLRLDKTLSKESLQEAFRLNKEFGDPKVMARQIGQLELATKVAKMMPVEDGVIVEQTIENEHRNGQGEIEIKDALITAEGNEFENHIEQDLLAGDAFEEDGSKENVIVDLQEIAYIMEWSDRYKEARTFLYGSKEVEQNVAEAYRLFLEEAQIGNALALHDLGRMHMDGLGVEMNPETAQEWYTKALIAFQAVERDKSGSYPQYRIGKMYAAGLGTPQNYEEAADWYEMAVARNHKYAQYSFAGLYYRGQGVEQSHTTAFLLYGKSAAQGNPYASYELAKMYRDGLGCNKDTEKADQYFKSAFIGFSALEADSHDDKLQYRLGQMLYMGTGTEKDAVRAVEYLEQSAKLGNVNAQYLLAKIYLEADSGLENVEKALEWLGKATENGNAQAQYALGKLYRDGNHVEKDIVKALALFKLSAEQENQFAQYALGKLYLFGEEIPQDAEAAVKWLSASVEQENNFAQYTLGKLYVEGKDVAKDVEAGLKLLTASAEQGNQFAQFQLGKIYLAGKEVEQDKALATHWLSLSAAQGNEYAQLLLEKMDSYNATEIDFLLVLMQFFSTQNHRQNQSRNYPLSHLEGHALREKILDLQFGSIMNWDKGQGYER
>Acinetobacter.WP_062848951 (x:0.6199937, y:0.81711805) WP_062848951.1 sel1 repeat family protein [Acinetobacter lactucae]
MKIKKSAFYIFTVIFSFHSSAFAEPSVADIQYRAQQGQPIAQYHLGIMLLTGEQGVVKNYEQAFKWLTAADQNGSVGAKYSLGMMYFTGTGVEKDMKRAFDYFAKAADKGHAKAQYNLGVLYDRGEGTAQNYVQAFEWFSRAAEQGYPPAEYNLAQLYNKGHGVTQSDEQALKWYTKAAEHGESDAQYNLAQMYLNGEGTPKNLQLAKKWFQQAADAGDVDAKEVLKSLE
>Helicobacter.WP_104752610 (x:0.3313081, y:0.812895) WP_104752610.1 hypothetical protein [Helicobacter baculiformis]
MLQALKFLSVILGISVFHMGCLEHDQALSPASQYHQVIAPEITGTTPDQATTAPPTQVENNQEIKITLTAKPITDTIREIIKTPKTKVQTESHTSEARKLHHNVERAQKIYKSQDYINTELSYQKLASMGDARGYYGLGVLYSTYYYDRQNRDIPPNYPKALECFQKAAHLGNTQAYIKLGDLYVEAKGVFQNPQKAIEYYQKGANLGDAQGYYKLGILYRDGKGVPPNFQKAVLYFEKAEKMGNVMAGLALGVMYRDAQGVLQDYAKALKHFQKAAHRGSAIAYTLLGDTYMNGYGVPKNTQKAKTYYAKAITLEHKPRNETPIDQDSLLDLLRLPQKATHYLSQNTFLIPPPNKLKSAYLKQWYTPWESMKVIRKHQKIFWMQYSFFKPGYRQDGTRHNLKELRRIYEDMDIPHYPSVALKAVILTNTSVRAAPTEMSYYLTQYSYPSDLWQNSLIFAGTPVLITHYNKAKTYALIQSSFTTGWVRVRDIAPIRTKTIQQILNLKDYLTPLKDRVSSGARIGQIFLKVPHTSNKIYTFSKDAQGFAQLTQTLINPKNFVPFPRPFTPQAMAAVLDMMLGQRYGWGGLDQNRDCSAFTRDSFAGFGVFLPRNSLAQVRYARNTIDLHKMSPSQKEAFIVKHATPFATILWLNGHIMLYLGTYHNQLIVAHSIWSISISKIRKREHVYHVEKAVITTLKLGEEHKHLATQPNFLIDRIRAMSDLYPNTP
>Helicobacter.WP_104637754 (x:0.29566523, y:0.65324205) WP_104637754.1 sel1 repeat family protein [Helicobacter felis]
MGAYWGIGRLYFNGLGVEKDYAKAVEYLNVVTTGDFAGETNRILGSIYENGGYGVKQDFKKAYTYYNEGAKAGDKEAKKNLIRLLNTAAKAYQNGQGVAQDYEQALKLYQEAADAGDPDGYVRIGLLFINAQGEKGAQKALEYFQKAIDNGSSWGYTELGNMYKDGKGVAQDYEEAINYYKKGMQAGNAEAYSSMASLYLKGKGVPKNPTKAMEYYQKATSQGKGDGWFYIGQMYDMGQGVKQDHAKAVEYYQKAAHKGSALAYKRMANLYQSGNGVKQDYTKAMEYYQKAAELGDISGYVGMGELYQSGQGVKQDCDKAIIYYKKAGTQGLSALGFVSEQGLDATT
>Sandarakinorhabdus.WP_094473804 (x:0.6782571, y:0.93095094) WP_094473804.1 hypothetical protein [Sandarakinorhabdus cyanobacteriorum]
MAYRRRSIPRCGQHALQRAAHRRTGAHNDKRRRCGLAGVRAIGMLLVLALVAGDPALAARKKKKGKKSRASRPAAAAPARATPPPPSVRQGVELWRAGKWDEAVSMWQPFAENGDPDAMFNMGQAYKLGRGVTMDKAIARDWYRRAAVKGHLPAQANLGILLFQATEKAEAVRWLKAAADRGEMRAQYVLGIVHWNGDGAAKSMPLAYAYLVRAAAQGLPEATKALNELSQAIQPLDRANGWQIATALANGSGVPAQFQPGIAPPPMTAVTTPTPPVTVIASGNSAPAPAAETSTAALNAAALKAAGAETPANEDEAEEEGSSPTAVPAVTPTAAPPAETRQASVLSPRSTPSAPPVKLADKPEPKKKAAPPPPPKETGWRIQLGTYPNQKSAMAAWKKLAAANKRDVKGLHPTIGKFGGNWRLQVGPFDTRAEASKGCKTLEIGKNGCFAVDIGD
>Haemophilus.WP_112083918 (x:0.5458823, y:0.8560146) WP_112083918.1 sel1 repeat family protein [Haemophilus influenzae]
MKLTKTLLTTALLGASVFSFQSTAWADTPVQQFQQGSEATTRGDYQTVFKFLLPLAEQGNAEAQLLLGNMYASERGVKQDDVEAVKWYRKAAEQGNAGAQSNLGAMYDTGRGVKQDDFEAVKWYRKAAEQGYAAAQSHLGVMYAKGQGVKQDDFEAVKWFRKAAEQGYAPAQLVLGALYLSGKGVQVNKSLAKEWLGKACDNGYQVGCEYYSKLNRGEL
>Candidatus.WP_052046397 (x:0.6704736, y:0.53879714) WP_052046397.1 hypothetical protein [Candidatus Paracaedibacter symbiosus]
MITGLGGIGKSQLALAYAHLARNYGLYKVIHWLDAKEKSSLIQGYRNLLKLLKEPIDDSDDISLVNSLRDALAKKQKCLLIYDNVASPEKLTDSLPNNSHILITSRYNEEGWDADNIIPLNVFRIEEAIHYLFMRTKLTDDENNLKLAKKLAHKVECLPLALAQAASYIGIKKCGLSKYIEDFKGKKAIILNYKDKKGNYPYTVATTWQITMKALSPLANQLMYLFAYLNSNNIPIDLFTNPRVGDEPKIEECIDELVLYSMIKRSEDYISVHRLVQRVARVELESSKVPEKTAQGEIKKLIDLFADKTISVFNETIDSPELQEEAFYYLFQIIYLIKHSKSLGIHFQEGNHMAYLAKMLFFQVSNLFDTPVSLLDMSPLDKIKDKRAKLMERLINLLEQKGEIIFADLTTEEASTELSWLLNNVNQNSRVVQYNLGAMFEIGIGAPTNLKKAFEWYRKAAEQSHPGAQFNLGVMYLQGRAGLPQGPEADQKAVEWYKKAAEQSHSDAQFRLGVMYKQGRAGLPKGLEADQQAMKWCKKAAEDGLSEAQLSLGVMYLEGRAGLPQGPEADQKAAEWFKKAADKDDSQAQVNLGLMYLEGRAGLPQGPEADQKAAEWFKKAADKDDSQAQFRLGLMYTQGRAGLPQGPEADQKAAEWFKKAAEKDNTNAQFRLGVMYKQGRAGLPQGPEADQKAAEWYRKAAEKGDSQAQVNLGVMYKQGRAGLPQGPEADQKAVEWYKKAAEKGDSQAQVNLGLMYKQGRAGLPQGPESDKEAAKWYKKAADKDDSQAQFNLGLMYEQGRTGLPQGPEADKEAAEWYRKAAEKDNTNAQFRLGGMYTQGRAGLPQGPESDKEAAKWYKKAADKDDSQAQFRLGVMYKQGRAGLPQGPEADQKAAEWYRKAAEKDNTNAQFRLGSMYINGQGVDKDYKESFKYFEKAAHQGDADGQALLGTMYKEGWGTEQDIQEALKWIQKAAEQGNVHGQYYLALLYRDGEGIVASDAQAIAWLHEAAKQSEDAQYTLGWMYENGRGVTKHLEEAAKWYKASEKGCPGYAIYSIGRMYEYGLNVEQDLGKAIEWYRLAAGEKYARDMYHTPIKEKYNLMLP
>Pseudomonas.WP_103402189 (x:0.8033064, y:0.8286723) WP_103402189.1 sel1 repeat family protein [Pseudomonas sp. FW300-N1A1]
MTVLLGERPNLMGIEKIMSVYTLLLRVLLAVTSVISLQVHAEDKQSYEAQAAEGAEQEMTWIQKAREGDAQAAFNLGYTYYTQQNYSGALRWYGKAAELGNARAAFEIAILYRDGDVGEPDEKRMISYLQQAAKRGLDLAQMELGFSYLRGTGVEQDVMKAMYWYEQAAKQGNAEAQYTLSTLYWTDTRGIEQAAMEADGSMNEMDAAYSSDDRKAAYWLCQAALQHHGQAQFTLSQIYGSGDHNVAVDSKQSRLWLQNAANSGLEEAEAELLDVNDPWYVSFGVWASEFLGRSPENATCPNIAII
>Parachlamydia.WP_068469823 (x:0.6210813, y:0.5769068) WP_068469823.1 sel1 repeat family protein [Parachlamydia sp. C2]
MKIKFLDTYLPSKYSVPVKNAELEETKNYAGKTYILLGKSERTVRFNQRIWMGIFAIAHAIFSLGIISSFIEKSKEEWKAFWSGKKSVVLYGSPFLSNKILANQGDARAQFTLGGMYANGEEVPQSDQEAIKYYQLAANQGHAEAQFHMGTRYEQGRGVFLSDEKAVEYYQLAANQGHAEAQFHMGTRYEQGRGVFLSDEKAVEYYQLAANQGHAKAQCNLGVMYVKGRGVPQSDEKAAEYFQLAADQGDVEAQFNLGIMYKHGRGVPQSDEKAAEYFQLAADQGLVEAQLNLGIMYEEGQGVPQSDEKAAEYFQLAANQGHVEAQFNLGIMYDEGRGVPQSDEKAAEYFQLAANQGDTDAQFNLGIMYEEGRGVPQSDEKAAEYFQLAANQGDADAQFKLGVLYASGRGVERSDDKAIQYFLLAADQGKEEAQSNLKIMYKAGRGISQLDEKMIERYQLDKESSVTPFISKVSSFVSPAFNLAAKAFLPSSLRTAGQLAVNSARLAYQGKRRASALVAMNAVTHLFVYSTKAMMKSLYPDAYEMAKLEALCEQGFNPS
>Moraxella.WP_013107738 (x:0.56023085, y:0.7593299) WP_013107738.1 sel1 repeat family protein [Moraxella catarrhalis]
MLTKFTALVMGVLLSVSAMAADMATADMATLTRQAQSGGAVAQSDLADEYYQQGNHAKAFEWYTKAANQGEAEAQHNLGVMYYEGQGVRQDYYKSVEWYTKAAKQGYADAQFNLALMYAQGDGVRQDYHKAFEWFTKAANQGLAEAQFSLGVMYDEGQGVRQDYYKAVEWYTKAANQGYAGAQFNLALMYYEGQGVRQDDQEAVEWYTKAAGQGHAEAQYNLGVMYYEGQGVRQDYHKAVEWFTKAANQGFAQAQNNLGVMYDEGQGVRQNIATAKIYYGQACDHGLQKGCDNYRLLHQQGH
>Clostridium.WP_103226943 (x:0.30721274, y:0.5815481) WP_103226943.1 hypothetical protein [Clostridium sp. chh4-2]
MPNIIFTSHYLRDAPPEQLANYVKYIGTREGVEKIDESKGHLPATAAQKKLIAQLLRDLPKAKEMLEYEDYRLHPTRRNASELISTALEWNLDLLSKRENYVDYLANRPHVERIGEHGLFTDAGKPVVIARVQEEVKEHKGPVWTHVVSLKREDAARLGYDSGKQWMELLRSKRAMFCKQMKIDSENLRWYAAFHNESYHPHVHVMVYSAKDHDGFLTEPAIEAMRSELAHDIFRQDFANLYEEQNAAREGLKAEAEQTMKRLIQEIQSGTCQNQKIEKQIQLLAKRLQRTNGKKVYGYLKADLKQMVDRIVDELEQEPRIKELYQSWGTAREKIWQTYSNQPIPLAPLSQQKELKRIKNMVITEAMQIGSHHFLLEESSEEDSSTWVNHIETEESEKRDSADEPEDNEPPDDAAFHAEWSDTYKAARQCLYGSDEKEPDFEEAFRLFSEEAEAGNALAMFDLGRLYADGLGREADPAKAQEWYRKALTAFVAAEQCAEERQRPYLQYRIGKMYAAGLGNELPVVPDEEGGEGKTGRDYESAATWFSRAVSSNHKYAQYSLGGLYYRGQGVTQNYSQAFNLYQRSAEQGNPYASYEMAKMYRDGIGVTANAEHSERCFEQAFSGFCRLEAQSHDDKLQYRLGQMLHTGTGTGKDDRAAEAYWERAAQLGNANAQYALGKLWLEHGTGDQKQAVAWLEKAAEAEHASAQYALATIYLAGEAVAKDVTKAMELFTRAAKQGHDYAAYQLGKQFLQGEETEKDVEAAIRWLKQSAAANNQYAQYSLGKLYLDGEDVEKDVRTAITYLNKSAAQNNAFAEYRLGRLYLLGEDVEADVKEAVQWLERSASQGNPYAQYALGKLYLCGHEVPRDKEKAIPYLEASAAQGNIYAQFLLDHLDSFHEPSVFLAATRLMHRLAQMFEEENRKAGGSSMQVEGKLRRRIREKKMAMGHKADDETPRQNLS
>Arcobacter.WP_113909706 (x:0.6375959, y:0.7644745) WP_113909706.1 sel1 repeat family protein [Arcobacter sp. FW59]
MIKKLILSLGLVTTLFFGAILDDGINAYEKGDFKTALPIFEELDLKGNAEAQFYLGVMYYNGKGVEQDYKKAKELYEKAATQGLSEAQSNLGFIYGNGQGIKQDYKKAIFWYEKAANQGYAKAQHNLGVVYDDGQGVKQDYKKAIFWYEKAANQGYASAQYNLGNKYVNGEGVKQNYTKAKELWEKAANQGQIDAQYNLGIMYKNGYGVKQNYKKAKEYFGKACDGGIQDGCNKYKILN
>Pseudomonas.WP_088273498 (x:0.9127645, y:0.7858427) WP_088273498.1 sel1 repeat family protein [Pseudomonas aestusnigri]
MQRLLTPAVLTGLLMLPASTLLAESDNPLLISADDRCAFERVDDESLPLALDACQRAADGGDMQAQFELGQLYYKGERVERNYATSLQWLEKASIQGEPRAQYLLGMMHFNGEGIPRNLPQAYIILKMAAVNGNDDAMDAADLVAQEMDAQEVQVANHVLGTLFRDYLAQIREEQLSGTMAPGVPDELPGDTGQADQELQQP
>Psychrobacter.WP_096065365 (x:0.53600657, y:0.88154346) WP_096065365.1 sel1 repeat family protein [Psychrobacter sp. FDAARGOS_221]
MAQNNLGVLYENGRGVEQDYTQALHWYTQAAEQGDARAQFTVAAIYDSGSGVAQDAVKAAHWYQKAASQGHAQAQYNLGNFYYNGTGVEQDFAKAIDWYQQAAQQEFAPAYYNLGVVYAHGNGVAEDQDLAKSYFDKACEKGIEQACF
>Methylobacillus.WP_082877900 (x:0.8008676, y:0.7623712) WP_082877900.1 sel1 repeat family protein [Methylobacillus sp. MM3]
MMTKSFGMVFLGLALIAPFSGHTETLKDAQDAIQAGDYPRALGIYTMLANQGNAKAEYNLGQMYINGDGVPQDVPEAVGWYRRSAEHGYSEAQYTLAALHFRRISSLASYEEAMAWYRRAAEQGHARSQLNLGDLYFKGEIVPQDIDAALGWYRQSAEQGNGEAQHQLGVIYANGQGVTKDAVKGYMWLLLAAENAEPRHRVRMGKILNFTAASMSPEQVEEARQLARRCMDNKYKGC
>Burkholderia.WP_081057822 (x:0.77214146, y:0.8149537) WP_081057822.1 sel1 repeat family protein [Burkholderia vietnamiensis]
MNDVDRNGAGAGTPADAGPGTTRGPSTDARARSARDAVGPRKRLGAMLGLCVLCAATAAAAAAQTTPHPKPDPAHETQSAVADYNAGDYRAALVQFHDAAERGDRLAQFNYAMMLLTGVGVSANVDEGLRWLKRAADANMSHAQYVYGRMFDDGEFVARNPAEAHRWFLRAAKQGHVQAELSLANQFLDGRGTPRDNRQAFVWYKQAADSGEPTAQYVTASFYERGGDGVVQNLNIARAYYAAAAAQGDETAGLKFKELSARLKAQDPAAGGGADHAGPRATPQ
>Batrachochytrium.XP_006678351 (x:0.25253117, y:0.79638994) XP_006678351.1 hypothetical protein BATDEDRAFT_11139 [Batrachochytrium dendrobatidis JAM81]
MVDGYNDDHSSDHTVSCIDNDQISIQSSAVSSVLPASFTLQPISTQIPTRFKLAKGYCRHRHYAESLSECKFILLYAYQLSTFRERLSTVQAVVFILRKLGQQDLDAQYILASTYEYGVPDTINSQTDPLFAPNPTLAFTAYLSAAKRGHIEAMFKISEMYHTGIGTRISRGKAIHYLRTAAIKHHPQAMTQLGLVLIHGKYGHPQRIRDGVVWLRMACRFATVQYPDALYLFAELHINGLTDVIFKDDRYVVELLERGAKLEHAPCVFKLAEAYQNAWFGLDCDMKKSFYGYCRAANMGHLEAMLEMSRWYLVGAKMDLDGFVLEQSNEKAYQWILKSAKAGHARAMFGIGHFYSEGLGVVKNTDTALEWYRKAAKL
>Neisseria.WP_118792825 (x:0.6480456, y:0.70643926) WP_118792825.1 sel1 repeat family protein [Neisseria bergeri]
MKQTVKWLAAALIALGLNQAVWADGVPNFQKTLQAAEQGNAQAQSDLGVMYYTGEGVRQDDAQAVQWYRKAAEQGYADAQYNLGNMYAQGQGVRQDDAQATQWFRKSAEQGNAKAQFNLGLMYANGQGVRQDDAQAALWFRKAAEQGVATAQFGLGVMYYEGEGVRQDYAQAVQWYRRAAEQGYADAQNNLGLMYANGHGVRQDYAQAVQWYRRAAEQGKAEAQNNLGEMYYKGEGVRQDYKQAVQWFRNAAEQGVDEAQFYLGIMYYKGHGVRQDLALAQEWLGKACQNGYQKGCDNYQRLKAGY
>Legionella.WP_058482950 (x:0.8269747, y:0.757394) WP_058482950.1 sel1 repeat family protein [Legionella spiritensis]
MPYTKREKTRLDIQSHSNSELFELISQQMFEGDYTYSFLWISIVNLSRIKPDTTESQTIQKAAGNLIHRCEKGIKDNCAKAMTLRGMMHHLGVGGPVDYNKAMAWYDKAIELDYPAAMNNRAFLYQIGQGGAVNYEEAIALYEKAIGLGSIDAMCNRAGMYKTGLGDEQNFEKAIELYERAIKLGYASAMTQRASMYHNGQGGAVNYEEAIALYEQAIELGCVDAMQNRAFMHVVGQGGDQNYENAIELYERAIKLGSASAMTQRAIMYQHGLGGAVNYPAAIRLYEMAVRLGDKEAKTSLAGMYKEDLQSIALEEDLKSIALELLNVIWDDLLAGLSFTEDTLSLLDNTDCKDKIIARLTDINSKPVTSVKLIRQLKNNSDHPLTKILNDGKTIEEGLTDEFSTLMTYGQFLLDQRIMFFKGNKDQNTNLAKLPLELCYMIMSHAYPGECGM
>Desulfuromusa.WP_092345433 (x:0.72036415, y:0.6135057) WP_092345433.1 sel1 repeat family protein [Desulfuromusa kysingii]
MTDMAQSHYQLGMNYFQGKGVEKSFSEALKWFRLAAQHRHARSIFMLGRMYDKGMGTAENPAEAAKYYQQAAELGYSRAQNILGQNYIKGRGVTADYDQALHWFRKAADQNFSDAQYNLGLMYAKGHGVPKDFLEARRWWGMAAEQGNSKVQFTLGHMYLVGKGVKKNYSKARQWLRQSADQGLPTAQYHLGMMYLRGTGVLQSYTEARTWLQKAAEQNYLDATYNLGKLLSSGSEEVRDPTLAVVLLKQAATRGHQRAQVMLGHHFIKGIGVAQDFQLAYHWWLEAANDGSADAQYNLGIMHLNGKGVTRDSLEGKKWLTKAADQGHTKAQYCLGVMYSTGKGVPQDMDEAFRWKEAAEFWETL
>Bathycoccus.XP_007508690 (x:0.6512722, y:0.3762435) XP_007508690.1 TPR repeat protein [Bathycoccus prasinos]
MTTTPLMRTKRRRPRSSLLLFLFLFLFVLFIAALLFFDDETRVFSCVEAANEGGEEDILEPEWPFLPNSNEDTTDGESSDLSKETTEKTQQTPNFISAELFRALPAHITRNKVRSSALLETLGKMSKNSANKKNKKKNDNNNNNNIRGEGEGEENEEEEDALRRVDNCREILEREDSFFSDAAARGGSGGATKTSGGSGGGEGKTMVKTKRDAIDALIDMVKENPKRKEAWRELGLAMQLGRGSADAALTRALSERRSDDGEEEKDEEKEKKMKEKKKKKKKNGENVMMTMNGNEWKRIDAEKKAVYFLQRAADLGDAEAHFELAFLYSTGLGGVVEKDERLAMTHHYFAARGGDVRSHLALGHRHAKGRFAPKSCQASVLYYHPASLKTVEPVIAPVMGENGQKGFDNFRLSRDMKSPKKLKRQKDVVTYYQYAADLGNSEAQNAVGHAYMVGTKGLDVNYDVAVKYLDLAAAQGNAEAMSSLGHAYANGLGVTQNNETALKWFKEAKKLGSPHASYGLAYMYLSGFGVEKNAQEAVKELLKAAERGSMEAQFHLGALHVRGVAPLARDYTKANTYFGLAAAQGHSLASYNLAMMQLGGLGAPIACAPALDKLKLLAERSSTVINVMENAREHFVRRNYKESLYAYAKASEMGVELAQANAAYILERNFGGVQNHLSKEERKRFSLYFHELAADQGNVLSLLTIGDAHYAGWISSSISSEKDDDSEETLMVTDEDGNVLVPSNANSDSNYEKAAQVYRRAAGLRSAAAMFNLGRMHEVGRGVAKDYHLAKRFYDSTLSAEPDAKFIVKFALWGLRFREWVDEKNWKNKDYRTIVSDIFRELLLLRPGIFNSNIMSVGEDEPKPAKIVISTEKTNPPPSSAASGSATEHIVKETNKVIEWGKKNSDVMLVIALGIFLVITLGVRSILAARHHHHRD
>Clostridium.WP_052268182 (x:0.58824855, y:0.5337645) WP_052268182.1 sel1 repeat family protein [Clostridium argentinense]
MLSIPRWLAITIIIVGGSILLIKAISKFRIKRKECMNKKIIEAAEEGDLVAQVILADMYYHGDKIEKNYEKALELYKLASEQGDEYAQMSVAYMYCNGEGTEMDCEKAFLWYKIVAERENEHAQLNIGYMYHNGEGVETNEKEALNWYKKSAEKGNIIAKYNIGSMYYSGHGMEIDYKEAFKWYLSSAEGGYIAAILRVSDMYFEGQGVEKNCEKALYWSLKAAEKGNVDAKYNLGFSYYNGLGAETNYKEAFKWYKEAAKDGDEEAQIAIGNMYRDGAYVRKNIKRALKWYKIAAAQGCLDVQKAIADSYFKGVDVKQDYKEAFKWYEKMAEEGETYGEVSIGDMYYNGCGVKKDYAKALEYYNRAAEKGDSSAQYNIGVMYENGHAVPQSYEKALYYYKLSSEKGHIQATFNIGVYYYKGNATAQDYNEAKRWFEKAIELGDVEALSAIGDFYYFGRGIEIDYKEAFKWYEKAAENHVAVGYFNLAYMYEHGEGVDINLQKARELYEKAANLGDGDAVRALEKLHN
>Legionella.WP_058441527 (x:0.4052101, y:0.7090689) WP_058441527.1 Sel1 repeat protein [Legionella brunensis]
MDIKKYILSISMGTLLLNSVYATTQEGEAAYNEKRYEKAFLLLSEEAAKGDAKAQYLLGKMYYNGEGVTYNPDKTEQLLLASANQGNVDAQVLLAGFYWYQETPDGYSKALQWYEKAAAQNNSDAQYALGYMYDHATGVPQNYETAMSWYKKAAEQGNSEAALSIGFMYDTGTGVPKDLNEAIKWYQKAASMDNPGALYNLGLLHKYGEGVSKDESKAFEYFQKAADKGHAKSQLEVGYFYDTGKSGTADLQKAAYWYQKSADQGNANAQFNIGDMYLYGDGVTKNLEQAVSWIRKSAEQGYGRAQNKMGVFYRDGIGVTANPIEAYAWFSVAVTNGFTDSSKSRDELEKTLTPDQLQQAKDLANKYSEQYKTK
>Burkholderia.WP_044847359 (x:0.8159552, y:0.7867216) WP_044847359.1 sel1 repeat family protein [Burkholderia sp. USM B20]
MNDGDGAGHEGVRLTAGVRGRIGALLGLWAVCVAAVAQNVPHAKPDPARETQSAVADYNAGDYRAALVQFHDAAERGDRLAQFNYAMMLLTGVGVSANVDEGLRWLKRAADANMSHAQYVYGRMFDDGEFVARNPAEAHRWFLRAAKQGHVQAELSLANQFLDGRGTPRDNRRAFEWYKQAADAGEPTAQYVTASFYERGGDGVTQNLNIARAYYAAAAAQGDETAGLKFKELSARLRAQEPASGAGTDHGSPRATPPQ
>Rhizobium.WP_062454251 (x:0.54285496, y:0.93551457) WP_062454251.1 sel1 repeat family protein [Rhizobium sp. Leaf306]
MKGVVSALLLLIATETASAEEPRASVRLTWEWFNTAETYRKYKVKGPDDLRIAAHYFRLAAKNGNAAAAYKLGEAYEIGSGVPLDLPEALRWYRQSADAGDMHAELKVGWFYQKGLSLRADPSRAVEWYERSASKGNLWAHHMLAFMLMDGEGVAKNLALAQSYFEKSLPFTHDHWAQLKLAQLIRSSDPRRSKELLKQSASAGNADAVRELNSN
>Lysinibacillus.WP_053485152 (x:0.752567, y:0.6614541) WP_053485152.1 hypothetical protein [Lysinibacillus sp. FJAT-14745]
MYGQFLAKQNKERIGALQKLTQTQDTWFAQNINLITVEEVQLAALHKILYQVVRGLLKKNQQRHLQIIHPEQTQSVQENVLTLLAEYDDLLREAIPLPIYIFIWQVSSLEKLSNCNEVVDDVLDILEWYFVHQNEQIEAFDEEDLDHEEIIDLYKDAVEEQDADAQFQLGEYYSAIDGEYFRPEKSVKWFELAASQGNADAQYALGNFYFEGIGVQENYNRAFLLYEAAAKQGHPDAANNLADMYFNGEGVLENLVLAKNWFDFAAQKGVAEAMFTLGIIYEQGLGIDKDEEQACSYYKKSAEAGYVEAQYRLGGIYLEGHLGQPKDVNRGLYWYERAAEQYHVDAFYDLGFIWSQGLAGIRNIEKGIHWFKQAALQGDLEAKLQLGHIYNKGEGIARNIKEAIKWYGLAANAGSEEAANLLQELKGM
>Desulfitobacterium.WP_015262211 (x:0.3096067, y:0.60603595) WP_015262211.1 sel1 repeat family protein [Desulfitobacterium dichloroeliminans]
MPRIVFKCRYIKNAAVHLENLVEYVATRDGVEIISTASRERLATEKQEQLIADIFAQFPDTTDLFEYEDYIKQPTVENASEFITAALDQNMDHLSHQETYVSYIATRPRAEKLGAHGLFSDTDAPLVLSRVMTEVGEHTGNVWTPIISLRREDAARLGYDNASAWMALIRKQRNIFAEQMKIVPENLRWYAAFHNEGHHPHCHMLVYSVNPREGYVTKPAIEKMRSGLAREIFQQDLLQIYSGQTEQRNTLAEQSREALKEIIGRMNGGMCESEAIESLLSHLAERQKHTSGKKQYGYLKAPLKAVVDQIVDELAKDTRVAESYAKWQELRNEVLRTYLDKLPAPVPLSQQKEFKHIKNMVITEAVNIGNHHFTFEGDDATESLHEASDTPLPEDEYQMAMDEAPEGDEDIPSSAPENLSRPDSYEAESGRPHIKWSTRYKEARVFLYGSDELEPDFEQALCLFMEEAEAGNALAMHDLGRMYADGLGVDMDADIAFSWYEKALSAFMDIEANRNSRYVEYRIGKMHAAGLGTERDYAEAAGWFEMAASRNHKYAQYSLAGLYYRGQGVEQDYGTAFRLYGKSAAQHVPYANYELAKMYRDGIGTEKDAEEAELNFEEAFYGFQRLEEQSHDDKLQYRLGQMLYTGTGTDKDVEAAIEYLEKAARLGNVHAQYMLGKVYLDEDGRHRNPEKAVLWLTKAADNGNGLAQYALGKLYRDGLYVEKDIAKAVELFTKAAEQNNSFAQYQLGKLYLLGQDVPKDVEAAVKWLTLSAELGNQYSQYALGKLYLMGRGVPRDREAAMHWLTLSAAQGNIYAQFFLDHPDAFRDPPLFLAATRLLHHLSRIFHDEQKRFLGSPGMQTDSKLRRRIREKKIAQGHAPDDHELRHTTY
>Candidatus.WP_015505445 (x:0.27852336, y:0.70011085) WP_015505445.1 hypothetical protein [Candidatus Methanomethylophilus alvus]
MKAGNNQDFGMSMNDAEIYALGRMYEFGITVEQDHRKAAELYIEAAEMGNEQAKNVFFFDFDQKPRINTKQERVATIMEAAQMGYVDAQYSLGGRYRGGIGMRKSYPAAFYWLSKAAEQGHVEATYYLGAMYLRGRGTEVDIGKAKELTRKAADLGYAPAQHEIGKVLLGEEGRKLEAIEWIRRSSDNGYRIAQFDLGTMHLQGDGVEFDPIRGMELLTSSAKQRYASAAYKLGEIFDKGQYGFEKDPEKAIRWYKKAQRIGYVGAELRLAQIYQNGEGVERDLFQCIKYYKLADQHGWHYANNMLMEIFAN
>Labrenzia.WP_094074330 (x:0.63761157, y:0.88246614) WP_094074330.1 hypothetical protein [Labrenzia sp. VG12]
MPAWKKHEAGRRGRDAYESDDYYDAPRREPARSRIERLTRTATSLGGHDRYPQDERDEDLDAVADELDRLLADQEAPSGRRPAPRRRSARRETGMDEVMGALDRLDEQVQGLARGDDMDERYENAPRRPRRAGGYAIDNLPEEDHYEDEEDDFDHAPRANRLGRRGARENRDASMHIYKDLGRRIDALRAPQEKAFNQVRDEIGSLRDALGGLSRGTSETVSRQNAELRRLADMVERLRADKKNDQLAKEIRKEVADLKSMVGRTNVEGALQTLEHGYAHILQRLDELSRASVDPRVLRGVTARLNEIEDAFAVLPRSEHMMVLEDRVVSIAERMEELLQNKSHADIEPLRAELREVRGFVEQIDIKGLVEGIDDRMKFVSSRLDDLEVLAREQRGLDSRLSAMEERMPEPETISRLQGRLEDIVGMMADDRAAPVDNAHLSKVDRRLDEIVDRLERMEQADPLPTAADSGAFEALEMRLEAISGKIDTIEKKSSRPVPVLDAATMRAGGGQDTKFLNQLQDRLNDLTARLDQPQDRVTTSDLDKLRQEIGSMRASVATPPNTEALEQRISDLAQIVSKGSEVTDDGRFEQLGEKVAALAAQIESTSSKAFSVDQFSPYFERLEKGLAQTREDVTDIAKQAAREAVANAPAPQNTQYDEAINQLQGDLRKLLDAAEGSEERTRNTFDGVKSVLGSLTERLDNLERVEKAQPKKPAPAAPAASFSPLKVEEPAPLFSRTPQPEKGDATPHLEHPAEAQQSEDRARDRKADFIAAARRAAQAASAEAAQLEKKQKVDEEADAADEERGKARVGWLRNVLKRDKSAKKQDEDTQDEDLQLSPEDVTDRAFEAEEAAVLPGDRPAPEAPQGSGGRRRAILYTAAAVVLLIGTLQVFRLASSGPEEGNRVASAPQETQVTEDTGAAPAETATAPAAPQETEATPTTQAESRSNESGPGTEPVTTVETPAVAAAPADAAPVSRTENVQAASATAPATPETDLAFAPPSGVSGSFGEPPADTSGGFKPAGTGDVPSNLIASLPPEGVGPMALRSAAASGNAAAEFMVGVKYTEGSGVPADLSKAAVWYQKAADKGLAPAQYRLASLYEKGRGVEKDVPKAKAWYTRAAEAGNAKAMHNLAVLFAEGGGTQPDYAAAAKWFEQAANFGVKDSLFNLGILYAGGIGVDKDLVASYKWFAIAADQGDPEAAKRRDDVANMMDQEALANARLAVEQFSLKTPVPAANKVTMEPGWSDGASLPAEKAAVKTVDNSAMVREAQDKLNYLGFDTGTPDGQMGPRTRSAIRAFQRSLGLPETGEVDNRLMDELKSQAI
>Pseudoalteromonas.WP_081216590 (x:0.67581624, y:0.8754733) WP_081216590.1 sel1 repeat family protein [Pseudoalteromonas luteoviolacea]
MRKITQTLLFSGFLLSSTPTLAGLEEGIAAANAGQFDVAIQEFQYLVDMGFAPGMYELAKLYDGGHGVPRNPRKAAELLQRAVKLGSADAMFALAVMHQEGRGVKLDKQKAVDLFTQAAKKNLPAAQFNLGVMHANGDGVVQDYVQARFWYERAAANNYTLAMYNLALLYYQGLGVQKNVERSYIWNLLAEFNGYKQAAESRELDEQSLSRSQLERGQRIANEIYHKIQANTYIAGSGFAE
>Haemophilus.WP_078236943 (x:0.5135957, y:0.74731547) WP_078236943.1 hypothetical protein [Haemophilus paracuniculus]
MFKTFFVTLIASLGVSTIAFANPENKPDFATTKQLAEQGDAKAQYKLGKMYYNWLNMNAQNNIKAAEWFQKAAEQGNAEAQYMLGSMFSDGIGVKKDYTKAVEWYQKAAEQGNAEAQYKLGDMYSDGIGVKKDYTKAVEWFQKAAEQGNAAAQYMLGSMFSDGKGVKKDYTKAVEWFQKAVEQGNASAQIFLGAMYLGGKWEGVKKDEAKGVDLLKKAAGQGDALAQFLLARVYLKGNNVIEKDEVKAAELIEKASEQTFGKYAFVVGEAYMEGKGLEQNDEKAFKWFQKAEELGFENIGERFEDRKELSKAKQYYGIECDKGIQKGCDNYRRLNEQGIK
>Telmatospirillum.WP_101249811 (x:0.7781161, y:0.6797889) WP_101249811.1 sel1 repeat family protein [Telmatospirillum siberiense]
MFTTRWMSSYRRMTAVGCRGRTSPWPRRSALCTAIAGCKAGWLIASRFTWGLDRGNMRAARFGYLAELLMFRRIILFSAAIVVGVGCFGFSTPVRAETAGAQAMARGEYARAVKELQVGAKAGNRQAQYDLGLAYRDGKGIGRDLNLAYKWIRQAADQDLAEAQFEVGQMKEDGEGTEKNVAEAADWYRKAALQGNVPGMYALGELYRNGDGVPKDEAQAARWYRPAADKNDVDSQLALGKLYQQGAGVPKNLNDAAVWFRKAAQLGSPEGRYLLALLLMGGDPAHQIGHGPSRTSVEGVEWLRAAAEQGFAPAEYYLGMAHLNGLEAPLDGPAAVRWLLRAADQGHPEALYQLGRIYFLGTVVAQDSPRAYMYFDLAVEMGSEEARPERDELGKTLAAPSLQQAKKRAQEWQQIRGM
>Desulfitobacterium.WP_011458828 (x:0.32378063, y:0.5511796) WP_011458828.1 sel1 repeat family protein [Desulfitobacterium hafniense]
MARIIVKNGYLKGGSEKTSAHLNNLVKYIATRDGVEKIKNGRELWHATKKQQTLIGEILREFPDAKEMFEYEDYLANPNRENASEFITIALEQHLDKIGDREKYLDYIANRPRVEKFESHGLFTAGDAPLVLSQVAEEVAAHTGNVWTPIISLRREDAARLDYDNAAAWKALLSSKAMELAENLKIHPDHLKWYGAFHNESHHPHIHMVCYSTDPREGYLTKQGIRKMKSSLANEIFRQELIPLYGEKTQRRDELKEQSAESLRELIRQIKGGVLVSERMEQLLTHLAERLQTVSGKKQYGYLKPELKNVVDEIVDDLAQDSRVSEAYRMWWETKGRIESIYTETPSEPPPLSHCDDFKPIRNMVIQEALLIGNMTFEEPASVETALPEPENDLEMSLSDIEDEEDQEPIDDSVGRPSSDEASAGKESSDSWWTEEYRQAKQYLCGDEDAGVPQDFRKAHELFMAEADKNNPLALYDLGRMSADGLGCEADADAAYGWYEKALVVLHAAEEAKPWKYTEYRIGKMYAAGLGAEQDYLQASDWLTLSADKKYKYAQYSLGGLYYHGKGVEQDHVTAFALYTRSADQSFPYASFELGKMLRDGIGCAKNQQDSDRRFKEAFLGFVSLEEQSHDDKLQYRLGWMLLNGIGTDKDEARAKEYFEKAASVGNPFACYQLAKFILSDEKAQPQDVEKALGYLRKAVEAENPYAAYFLGKLYEKGQHVPQNTAEAMRLYTLSAEQDNEFAAYRLGKLYLDGDGVLKDVESAIRWLTFAADRKNQFAEYALGVLYFKGEDIPKDVPKALEYLKRSAGQGNQFAQYRLGKIYLMGEDVPKDIQTALQFLTAAAEQGNQYAQYTLGKLYLIGKDVPKDKETAVRWFTLSAAQGNIYAQFFLDHIDNFKDPSVLLAGTRLLHHMSRIFADNAPPLKLPGQRTDRKLLRKLREKKQAQGHARDDHEQTMSL
>Filimonas.WP_116739548 (x:0.84885216, y:0.67647177) WP_116739548.1 sel1 repeat family protein [Filimonas sp. YR581]
MGYLALFKYKSMKKLLLLIFTIACIKGISQDQLKAKIEFQEAETAYSEERYEDAIQKLVTAEKLLGKSAPNITFLKIISLDKVCDYENPKDKYLSQVAKEVDAYMQFANANEDMVVEDKFKTVYNIQKIVNNQKETEAFKLMPEYTTAYNAISSGDYAAAVASFSKAAEKDNHAAMFRLGLLNYFGIKGIKNYSEAMSWFKKAAAKGNMSALEYIGNMYYHGNGVTEDYNQALQWYMKAVTAGSTEALNSIGRLYNFGGINLQRNETEAIAWYTKAVIKGNGSAMYNIGVMYEKGMGVAKSNEEAFTWYKKSADHSYYHGIKKVAQCYEEGIGVPKNLDMAIEYIQKAIDANK
>Uncinocarpus.XP_002543195 (x:0.27956134, y:0.756069) XP_002543195.1 hypothetical protein UREG_02711 [Uncinocarpus reesii 1704]
MSQIAELEAPLSPPAPVYLRSSPPFPSAEQSPPPIANSSPTSSAKRVSRLSLTEMPKRKPISVPGLDAHETAVMHHSPVSPVRIDDASVIPEASSAFVEDVRNLRLSQGSADNFEYQGYPPRRSSLYQNENQYVQDYHRPMNGKSNIPPRGDSLVQNGMQHALSHMDTHSGEADSRRSSSRESMESFPEHPQEPEVYQPLQYHHQPFQEHLLDRVGHRGSKSTVRSTSDSSSTGGQSNYLTPGGLAVPRPASTYSDGRGRTRSLQLSPYGHARAVSSHSAASPDTRPLSFVDLMNVPYPQPPPAPAVLSNAHLRSSVGNSASLLSHKKTFEMYLANVKKTNDSGAQYEFAVFMIHASQEGSRPDSPATSKQQEIGSDISKAELLREAKAILQRLADRSYPYAQYYLGDGYASGLFNKGKPDYDKAFPLFVAASKHGHAEAGYRAALCYEFGWGSRKDGAKAVQFYRQAASKNHPGAMLRLGKACLKGDMGLGKRYREGITWLKRATESADFQYNTGPYELGLLHETGYGDDVFQDESYAAQLFTKSAELGHAESNYRLGDAYEHGKLSCPRDPALSVHFYTGAAQLGHPVAMMALCAWFMVGAEPMLEKDEYEAYEWAKKAAECGLAKAEYAVGYFTEMGIGCRRDPLEANVWYVRAADHGDERAKHRIAAIRAAASGADPKSAARRNHGKAGKSDGSPNDKSKGKKFGIF
>Rhizobium.WP_037207059 (x:0.40129498, y:0.4857105) WP_037207059.1 sel1 repeat family protein [Rhizobium sp. YR295]
MAILAAAPSFSQQTGNGTEQKAPETPEQQALKAFQSTIKAAKPGDDLKSAIAGIEAMAGQGDPAATQALADLYRDGKIVPRDIPRAIDLYTKALEKGRVAAAGKLGDIYRQGKAAGLDPAKAVGYYEQGLKAGDPGAKAGMAGLYAEGVLVRRDVPKAVALYEEVIAEGGTWAMPLLAALYLKGDEVGLDPVKGITYYEQAVQAGDAGAMISLGNVYRDGKVVPKDIPKAIDLYTKALEAGRMAAAAKLGGLYSQGQAVGLDPAKAFGFYEQGVKAGDDGAKLGMAELYTEGVVVPRDIAKAISLYEEILSGGGTWAASSLAALHLRGAEVGLDPTKAIGYYEQAVKAGDAGAMLALGELYRDGKVVAKDIPKAVDLYKNALENGKIAAAAELGDLYRQGQSVGLDPAKALGFYEQGAKAGDVSAKLGLAELYTEGTVVPRDIPKATALYEEILSGGGTWAASSLAALYLRGAEVGLDPTKAIGYYEQAIKAGDAGAMIALGNLYRDGKVVAKDVPKAVDLYTKALENGKTAAAAKLGSLYSQGQADGLEPAKALGFYEQGVKAGDLGAKLGMADLYVDGVLVPRDIPKATALYEEVLANGGTWAASSLGALYLRGADVGLDPARAIGYYEQAVQTGDAGAMISLAKVYRDGTAVPKDVSKAADLYQKAYLAGRKNGLASAASVLLAGTAAQQKQAHDLISKGQRENAPGIASVLAYAMLEGTGVPKNPARAIEILKKASVAGDANAASTLVQLYAQGRGKDIAKNISLARSALATTASQMPQEQRESEELFIEGAAAVSAAQYAAFAEKLQKMQPAVKAALVGRLVGANSNTYVYILQTELEGAGTYEGKRNGVLTGATIRAFNQFCSLRNKVTLCRMGPLSRPAREVFLDFMRETKS
>Neisseria.WP_083294246 (x:0.55764705, y:0.74552405) WP_083294246.1 sel1 repeat family protein [Neisseria sp. HMSC064E01]
MHYTLGKFEMNTWLKKMMVALLALGIGQAAWADDVPNLKKIVQRAEAGEADVQVILGSMYLRGIGVRQSDQEAVRWYRKAAEQGQAEAQYNLCMMYYVGQGVNQDHEQAMEWCRSSADKGYLSAQNNLGMMYRVLENHVEAMKWFQKAAEKGSVNAQKNLGSMYEQGQGVRQNYEEAARWYRKAAEQGDAAAQFILGVMYANGRGVRQNYEEAAQWYRKAAEQGDVDAQNNLGALYDEGQGVRQDSAEAVRWYRKAAEQGYVVAQNNLGVAYSEGQGVRQDYAEALRWYRKAAEDGFSPAQHNLGEMYYEGKGVHQNYTEALQWYLKAAEGGFSPAQNRLGEMYEEGQGVPKNRKVAKEWHKKACDNGFQDGCDAYRKLNNEGH
>Coccidioides.XP_001241606 (x:0.27203727, y:0.6985519) XP_001241606.1 chitin synthase activator [Coccidioides immitis RS]
MSRTAELQPPLSPPEPAYLRSSAPFPSPDHNPPPPPPPLMSPKNSSKHVSRLSLREIPKRKPVGLSELEAHESAVMHHSPVSPVRIDDPSIIPEASSALVEDVRNLRLSQESGNNYSYQEYPPRRSSLYQSPPPAQYSQDQHGPMDDTSGIPPRGDSLNHAGMPQQFSHLNGQGRQVETRSSSSRNSLESFPEEQESTQGNQEPEIYQPLQYHHQPFQEHLLDRVGHRGSKSTIISASDSSSTGGQSNNLAPGGLVVPRPPSAYSDGRGRTRSLQLSPYGHARAVSSHSAASPDTRPLSFVDLMNVPYPQPPPAPATLSNAHLRASVGNSASLLSHKQTFEMYLANVKKTNDSGAQYEFAVFMIHAAQEASRPDSPAASKQQEIGSDISKAELLREAKAILQRLADRSYPYAQYYLGDGYASGLFNKGKPDYDKAFPLFVAASKHGHAEAGYRAALCYEFGWGSRKDGAKAVQFYRQAASKNHPGAMLRLGKACLTGDMGLSKRYREGITWLKRATESADFQYNAGPYELGLLHETGYGDDVFQDESYAAQLLTKSAELGHAESNYRLGDAYEHGKLSCPRDPALSVHFYTGAAQLGHPMAMMALCAWFMVGAEPMLEKDEYEAYEWAKKAAECGLAKAEYAVGYFTEMGIGCRRDPLEANVWYVRAADHGDERAKHRIAAIRAAASGADPKSAARRTHGKIGKPDPATQNDKGKGKKFGLF
>Morococcus.WP_082156057 (x:0.58383954, y:0.6268617) WP_082156057.1 sel1 repeat family protein [Morococcus cerebrosus]
MNTWVKRMMVALLAVGIGQATWAEDVSDLDELIQKAKQGSVPAQSSLGAIYLFREDYASATYWLRKAAEQGQQTAQKNLGLLYYDGVGVNQDYEEALKWFSKSAEQGYAVAQYMLGVMYAQGQGVRQDDTQAVQWYRKAAEQGSAEAQLNLGVMYAGGQGVRQDYAQAEQWFRKAAEQGHAKAQYNLGLMYDQGQGVRQDYAQAVQWYRKAAEQGLVDAQYNLGVAYVKGKGVRQDDTQAVQWYRKAAEQGDAPAQYNLGVMYDKGEGVRQDHAQAVQWYRKAAEQGGAPAQYNLGVMYANGQGVRQDDAQAVQWYRKAAGQGHAKAQYNLGGMYANGKGVLQNLVQAEQWYRKAAEQGIAEAQYNLGVMYDNGQGVRQNYKIAKEWFGKACDNGLQLGCDAYRKLNQKGY
>Escherichia.WP_059238283 (x:0.77755815, y:0.6271612) WP_059238283.1 hypothetical protein [Escherichia albertii]
MIYSSSSCDNLSHNEIIERAENGDSEAQYILGIYYNNDRTGESDDEKSFHWLKLAAEQGHCEAQYFLGLRFKNPASNKKDYQLSLFWLEKAANQSHPFAPNELGWIWSEVLKKEHEKAVYWYRTGAERGQRFAQNNLGRMYENGSGVAQDYTQAFFWYKQAALQGNATAQANLADLYDDGKGIAQNFPLAAFWYLKSARQGSRHGQFQTGWKYNEGEGVDQDYKQAMYWYLKAAAQESISAYVNIGYMYKHGHGVEKDYQTAFDWFMKAAERNNAAAWYNLAIMYHYGEGRPADLRQALDLYRKVQSSGIRDVSKEIREIDDLLDKK
>Streptomyces.WP_015660907 (x:0.8964606, y:0.508659) WP_015660907.1 serine protease [Streptomyces davaonensis]
MGSLWDDRLAEIWAPPGRQGSGVVIGMRGVLTARHVIADGRYEVKARVVRRAQQRVGSWVPMQVVWEDEDWDLALLSARDDDQGPAWLVPFSASPVLVRLGGRAEPDCEAIGFPDQSAQHPEPGGPGRVVRQTEQVSGMLLPSGQAKAPVGAGRRLPRSWMPLDAGTSTASGTEGWGGMSGAGVVLGDGRLAAVVVAADREHQHRRLYCVPLAEVLDASPEFGAALARLGAPVRAQTRHAAAFRRALSLTCLGPEGMPARLNELDDLGAFGVKSVDLPGEPPFLNYVRRDGDQDLSLALAEAARARRMLLVSGKSGAGKSRSAAETVRRQFPRHRLLRPVEDMLVDVTELPLDEIGSALVWLDDVERYQHGGLREMLRRLLLAGAVVVGTIRSDELAALTESHNPVGEALTDRALVRRVEWQREWSAAERTRVPRRVNHAALRQAVAMRIALGVWCVAGPQLVQRLLNADPDDHPARSHLLRVVLDWHRTGLTTPVPRPLAFDLVERAYLQDPPEEGELAEALTWARTPVDVGGRRSAHSLLMADEATDTLAVNDYVQDFDSREAQPPVPKAVWEAAVAVAADDEDARSAVGWRALALNEHGVAREVFAPLAEAGQAEAMGIYGILCEDPAEGTDWMRRAAETGDVYALRNFGAHLRWDEPEEARRWFELAVAAGSVAAMVDLGRLLEESEPETAREWLRRAADAGDDEAMNSLGTLLYTQDPDQARELFRQAAGTGNLLAMNNLGLILTEGGGDAAEAERWFRQAAEEGNEEAMLNLGTVLARRRDHTGALHWLERAAEAGHPEAMRNLGIELNVDGLTQGARYWFRRAVEAGNTDALLNLAVQAAIQGGADGYRTWLERGVEAGHGMCMYALGDLESQEGDEEAALRYYTQAAEAGEPSGMVALGARLEDPEQAVHWLRRAIAQGGDSAEDAPYLLGRRLAEAGDPVEARVWWSRAAAEGDPAAANALGLALLDEDRETALGWLRTAAEEGHTGATETLAELLAGSHPEEAAEWRAQADMSTAMSILMERNADPDPVRQALLRAVRDWPLTGIGGGPPTGLALDLAARAYLDTPVAPEAVSDALAWALAPIRIEDRLALASLLEEEDGRLTTAPIHHDGKAEQVPEAVWDAALEACADDAGTRANIGWRALEADRRDIALRAYEPLAHAGVPDAMGIYGLLLRAERPWEAVRWSERAAQTHDVYAMLNHGTYLRFEADDPDGARHWFRQAAEAGSALAMYNLGELLVEDDPDEARDWLRRAAEAGDADAMNLLGVLCAEEGLEAEHDWFRRAAYAGSEGAMNNLGLVLRDRDAQGARLWFRLAAEAGLDEGMRNLALTLLDEDPPEARHWLEQAAERGNAAALYNLGVLVMDEDPPAADRYWRQAADLGDPDAMNNVALRLEDEDSLDAAEELLERAAATGNVNAMNSLGSLLSRLDRIDEAVDWWERAAEQGDANAMYNLGHAAMEENPDTAAAWWQQAAEAGSQEAQTALAALEEG
>Saccharibacter.WP_018980010 (x:0.5623937, y:0.717514) WP_018980010.1 sel1 repeat family protein [Saccharibacter floricola]
MGNHLVKRSLLALPFMIALTTSAAISQSSPHDDRQKIAQLQSAADQGDASAQFNLGGMYLTGQGVPQNKTKAAKWFQKAADQGHAIAQLTLGIMYDTGQGVPQNKTKAAEWFQKAADQGHAIAQLTLGAMYDTGQGVPQNKTKAAEWFQKAADQGHAIAQLTLGAMYDTGQGVPQNKTKAAEWFQKAADQGNAIAQLNLGVMYDTGLGVPQNKTKAAEWFQKAASQGHAKAQFQLGFMYHTGQGVPKNDTKAAEWFQKAADQGNAIAQLNLGVMYDAGLGVPQNKTKAVAWLQKAADQGDKNALKALRILSR
>Burkholderia.WP_027788854 (x:0.7832666, y:0.81493086) WP_027788854.1 sel1 repeat family protein [Burkholderia cepacia]
MNDGDGACRGRVQGGAGARRRIGAMLGLWCVCGVYGVCIAAGAPGAPQAKPDPSRETQSAVADYNAGDYRAALVQFHDAAERGDRLAQFNYAMMLLTGEGVTANVDEGLRWLKRAADANMSHAQYVYGRMLDDGEFVARNPAEAHRWFLRAAKQGHVQAALSLANQFLDGRGTPRDNRQAFAWYKQAADAGEPTAQYVTASFYERGGDGVAQNLNIARAYYAAAAAQGDETAGLKFKELSARLKVQGPASGAGAEPGGTHAPAQ
>Massilia.WP_082219422 (x:0.40695488, y:0.7646015) WP_082219422.1 TonB family protein [Massilia sp. NR 4-1]
MKNKLSLLPVLCVMAAAASAQQPPAAGAATPAIIDFAHCFKPEWPQLVGDVEMQTAATLAYQVGVDGKLLAARLLQSSGSTAFDQAALAAGRACRFQPAAVDGKPVAAWLQFRYVHTPTDLVSDPALVREYVQARAAAEKGGAAEQLLLARLLEQGRGVAPNPDDALRWYRQAAQSGSADAQLWLGNCYFNGVLLPKDKVEALRWYQAAADDGNAQAQNALGLMYQRGDGVPKDFDEAARMYLLAALQGYDVAQNNLGYMYWRGQGLEQNPAIAVEWYRKAATQGNAWAQQNLSVAYERGLGVAADRKQARHWLERAAAQGFTRAQVRLGDMLMEYVQSEADRELAVYWYRRAAEQGDLAGQISLAYCYETGHGVTQDFAQAAAWYSRAVGQTSSLTRSAPRMPGEDGRGIAGGPVQTAKRNTPAGVLQSVDSLRMLALAQYAENRGEQDAVAALGDYSRLSEVGELPIVERHIRSYQLPEVPQPRPPQPEQRWLEQVPAVASGRYGACI
>Helicobacter.WP_104638201 (x:0.48853847, y:0.85001206) WP_104638201.1 sel1 repeat family protein [Helicobacter bizzozeronii]
MPHGLGILLSPISFKRHIWRVFLVWVLAFGVSNADSQADTYYQLAKSYSHTGDYAQSIIYWEKLAELGDARGFYGMGYAYDLGYGVPQDHSKALKYYQKAAELGDARGYVSLGVMYVNGHGVAKDDSKALQYFQKAADRGDAEGYNNLGLVYVKGVGVNQDYFKAITYFQRAAELGSARAYNNLGVAYKLGLGVAKDEAKALQYVQKACAMGYQKACKPKRYLNRAIRFSQVLPRGQINS
>Gammaproteobacteria.WP_109703702 (x:0.5066951, y:0.85989803) WP_109703702.1 sel1 repeat family protein [Gammaproteobacteria bacterium ESL0073]
MKGNLFFQRGLKFWVLIWASLLLQGCISSAPKSNDYRSIIIEGAKQGDAEQQYLLGWHYQFGWIVPRDNGYALYWYEQSAKQGNVDAQFHLAKVFDKGIGVAPDKLRAFYWYQKAAEQNHTDAQINVGWFYLLGEDIPKNNERAIYWFKRSAELGNGEAMVILGSLYRYGQGVAKDSQQSLNWYEQAVQAKRIVAMALLGDMYEKGDGVKKNLPLAKEWFKKAAAQGYKPAIERLKQLK
>Neisseria.WP_074898353 (x:0.65853095, y:0.82315344) WP_074898353.1 sel1 repeat family protein [Neisseria elongata]
MATGVFFPTHGIRMPPDFYYGKIKMTLTATQKLFAKPLTAALAALLLACAAPAWADDHAQFQQGYTAYQAGNYAQALRLWQPLAQKGNAEAQFALGLMYANGRGVAKNYQQAAAWWQKVADQGDADAQYNLGLMYDNGQGVAKNYRQAAAWYQKAANQGNADAQYNLGLMYDNGQGVAQNDQQAAAWYQKAANQGHAKAQYNLGVMYFNGQGVARNYRQAAAWYKKVLAQPDTPENAEAKALARENLQGLSKRGVR
>Helicobacter.WP_104759094 (x:0.43100777, y:0.6474591) WP_104759094.1 hypothetical protein [Helicobacter bizzozeronii]
MGTKVVGWHAHTCLGSAIGCALGVCTLLLLNQIQAYKELNMPMSFKKCVLSVALVSVMALGVCYANSQADKYYKLAKSYDDSKDYGKSVLYWKKLIDMGDSRGYNGMGSMYYDGKGVQKDYTKAREYYQKAAQAGDAESYRELGLMYANGRGVKKDYAKAMEYYKKAASMGNSSAYVLLGLVYYDGNGAQKDYAKALQYFQKAADKGNVEAYGMLGAMYLNGQGVKIDSHKALQYFQKATKQEIANKVVAGNIYYLLGLMYANGKGIKKDYTKALQYYQKAADMGDSDGYNGLGYLYKKGLGVPQDYKKAMEYFKKAGEMGNANGYGNLGSMYEFGLGVPKDVKKAVEYYQKVGEMGNAEGYNHLGNMYEFGLSVPRDTKKALEYYQKAAGMGSASAYDSLVDMYQKGLGVSKDVKKALQYFQKAAQAGDAESYKILGLIYEEGKGVKKDYAKAMEYYQKAGELGNSNAYGLLGSMYEGGKGVKKDYSKAMEYLQKAASMGNANAYGFLGFMYENGEGVKKDYAKALEHYKKAADMGSALDYAALGSMYEEGKGVKKDYAKAREYYQKAADMGNAWGYASLGDVYRKGEGVQKDYAKAKQYYQKAADMGDSGAYAGLGKLYEKGYGVKQDYAKALEYYHKGAKLGSSGAYNGLGDLYRKGEGVKKDYTKALQYYEKSAKMESGLAYKNLGLMYENGEGVKQDKSKARAYFKKSCDLDNQDGCKYAKQPPQTNPQTESSNH
>Naegleria.XP_002670089 (x:0.33854455, y:0.7174077) XP_002670089.1 predicted protein [Naegleria gruberi]
MQESNSTNQPSPETFFTIDPSRVALNAGLILMEEDKDYGKALNFFLQAANMGNANAEYYVGHMYHKGLGMEQKEIPLAFMWYQRAAQKGHVQALYLVGIFYYFGFGVEKSFEKSFEYCNKAAESGHSQAQFDVGLNYLEGEGVERNVECAMTWFTKSANQNNLFAMKKLAQLYDIGDVIPRNVNEAFKWCLKAAELGDSGSQYDVAAMYEFGDGTERDLSKAFEWYSKSAHQKNPQGEFQVGLMYCLGKHVEKDLSKGLEFALRAAEQGLSKAQYVVADMYARGDGTPIDVMKSYEWYSKCCNACMNENNGDLLQKCVARLNMLAKQLSHK
>Cupriavidus.WP_063239930 (x:0.742576, y:0.82969826) WP_063239930.1 sel1 repeat family protein [Cupriavidus oxalaticus]
MSKARSPHAAVLAGILCAWLCLPPAAAAPQPPPPAQAQTRDAVAAYEAGRFDEALRGFSRAARQGNRLAQFNYAMMLLRGDGTAARPQEALVWLRKAADNGMTHAQYTWGDLYERGELVPKSLEEANRWYERAAQGGHVQAQMELATNYFTGRGVPRDYGQAFAWYRRAASAGDGGAQYIVGSFYEHGEPGVVDRDIEQAKIWYARSAARGDPGALAKLRSLLEETVRGRAGM
>Devosia.WP_082533435 (x:0.7241217, y:0.630455) WP_082533435.1 hypothetical protein [Devosia sp. Root413D1]
MSRATMSLARRLALPVLLLGLLAGGATAGEAEGMLAYQRGEFEAAMRELKPAAAAGSVRAQTTVGFMYATGKGVAQDAVEAMRWLGLAAAKGDAEAQYNLGYVYDAGLGIARNPAEAVKWYRLAAEQGRADARYNLGALLKDGGEGVPQDAVEAARWFRLAAAEGDAYAQLALGLLYLRGSGVAQDFAEALNWVRQASDQGYAAAQFNLGSMYFEGHGVDRDEVEAVRLFELAAGQGYAPAQFNVGISYHTGRGVAPDDVEAARWFKLAADQGHAPAQANLAMLYDHGQGVPQDDQQAVFWYSLAANQGDVYGQYGLGAMYRNGYGVGQDDVMAYMWTSLAAQYGLPIAVKDLDTLTARMSPAEIDQARSLAIAWVQRWRSTSP
>Psychrobacter.WP_096065885 (x:0.6017546, y:0.7367247) WP_096065885.1 sel1 repeat family protein [Psychrobacter sp. FDAARGOS_221]
MNLSRLKLKLSIILFSLALSTASLAASFTETQRLAQQGDPVAQLNLGIMYDNGDGVRQDYGKAVEWYQKAANQGNANAQYNLGVMYVNGDGVRQDYQKAREWTQKAAVQGYPKAQYNLGVMYEYGEGVRQDYQKAREWYQKAANQGVAEAQYNLGTMYENGNGMRQNYAKAVEWYQKAASQGLAEAQYNLGIMYDNGEGVRQDYAKAVEWYQKAANQGDAEAQYNLGVRYYNGEGISQDYQKAREWFQKAANQGDGKAQFNLGALYYYGQGVRQDKAKAKSYFGQACDNGDQEGCEQYRILNEAGY
>Acinetobacter.WP_107010122 (x:0.69497085, y:0.81476843) WP_107010122.1 sel1 repeat family protein [Acinetobacter sp. WCHAc060041]
MKTKNLSIFLTVLLIACSDVDDNPKPDRTQFEILLEKAQQNDAEAQYNLGRMYHYGEDVPRDFATAKAWYEKAAAQGQLDAQVNLGVIYNNGSGVPQNFNTAKAWYEKAAAQGHAEAQYNLGTMYYYGGGVPQNFATAKAWYEKAAAQGDIRSQNNLGFMYTQGQGGHKDFNTAKFWYEKAAAQEDTDAQYNLGLIYLNGRGIGKDLNTAKKWFKQSCDNGNQQGCDEYRILNPH
>Burkholderia.WP_069273650 (x:0.7912334, y:0.7933515) WP_069273650.1 sel1 repeat family protein [Burkholderia cepacia]
MSASAGACRRNCARALRAGGAALGLWAVCGAAFAQGARAQPEPARETESAIADYNAGNFRAALVQFRDAAERGDRLAQFNYAMMLLTGEGVTANVDEGLRWLKRAAEANMSHAQYVYGRMFDDGEFVARNPAEAHRWFLRAAKQGHVQAELSLANQFLDGRGTPRDNRQAFAWYKQAADAGEPTAQYVTASFYERGGDGVAQNLNIARAYYAAAAAQGDETAGLKFKELSERVKAQGPASGGGAGAAPPQ
>Massilia.WP_112936935 (x:0.6441029, y:0.58640796) WP_112936935.1 hypothetical protein [Massilia sp. YMA4]
MKHRYSDNEVGTCAWFRSAAEGGNPYAQFNLALLYKRGKGVERDERQAFGWMRLAALAGIAFAQNHLGAMYYNGCGTPRDDAEAVFWFRMAARQGDASAQQNLGLMYRKGRGVPRSDDMALTWFSRAAEQGVASAQTLLGEAYAQGLGTRQNFALALAWFRKAALQGDPAAQLNLGLMYRRGHGVLQSDTQAVAWYRQAAAQGHAPAQRHLGVAYAEGRGVTVDLERACGWLRRAADQGDVEAQFNLGVMTANGFGVARDDAAALAWYRRAAEAGHALAQYNLGTMYAHGRGVARDPGEALAWYRKAAEQGAANAQFNVGVIYANGHGVAKDETRAVAWYRHAAEQGDASAQNNLGVMYANGQGVPQDDAEAVRWYRKAAEQGHPLAQYNLGGMYHGGRGVERDIVLSYMWISLAAEAGDETAGTNRKLIEQRLSREELGAARQLTQRWRAEHPAVARS
>Zymomonas.WP_014500690 (x:0.7199122, y:0.6602601) WP_014500690.1 hypothetical protein [Zymomonas mobilis]
MILTTRSLFFQKNIWLPLLVALTPVTSFPLYAAVKTTDVKKANDNFESGLRYYHGHNVAQSYSQAREYFQKAADLGHAEAQFYLGALYERGKGVARNYKTAFSWYQKAADQGFVKAENNVGSMYQYGVGVPQNFQAALTWLQRAAGQGDKVAQTNLGDMYYQGLGTAQEYKTAAIWYQKAAAQGYALAEYNLGVMYSQGQGVTQDMATAATWYQKAADQKFPAAEYNIAYLYEKGQGVVQDQKIALAWYQKAADQGFVKAQLNLASLLYHQAKGKSQNYKEAVLWYQKAAAQGDVVALFMLGKMAHLGEGAARNDVDAYMWFSLAAGLGLKNAENNCQVLSKMMTPAQIAEAKKEAQSWLDKHPSFPVKKLNSAG
>Escherichia.WP_050487870 (x:0.85725915, y:0.632027) WP_050487870.1 sel1 repeat family protein [Escherichia coli]
MKKLILFTLLILHFPLTGYCAKEPSLDDLIQAEQRYSKNKQENLKNIIARAQGGDKSAQKGLGIVYQEGVTGVKNRDKAFYWFNLAASQGDDIAQFYVGLLYHQGDEDTPPDYQNAIHWYEKSARQGNLQAQINCANIYQFGPEKFHDIDKAKSWLVKAAQKGNPIAHANLGLLAAEEKNYHQAATYLKFAAEKGDKIGQYNYGTLFLTGDGVPADIKQAKYWFEKAAAQDLPHAQISLGRIYAWGIDENGVDKDKALYWLHKAEAAGAITDVEINTILFQKPE
>Clostridium.WP_045094337 (x:0.2844034, y:0.61533946) WP_045094337.1 sel1 repeat family protein [Clostridium sp. FS41]
[truncated: 342,807 more chars]
