# Supplementary material for: Triplet-pore structure of a highly divergent TOM complex of hydrogenosomes in Trichomonas vaginalis
Source: PLoS Biol. 2019 Jan 4;17(1):e3000098. doi: 10.1371/journal.pbio.3000098 (PMC6334971; doi:10.1371/journal.pbio.3000098)
Supplement: S5 Data — CLANS, cluster analysis of sequences; TPR, tetratricopeptide repeat. (FASTA) [file pbio.3000098.s015.fasta]

>Trypanosoma.XP_011780430.1.262 Trypanosoma.XP_011780430 XP_011780430.1 hypothetical protein, conserved [Trypanosoma brucei gambiense DAL972]
F-----------QEALFLRLAALHNHQSILHSIYS-----NGAFLLRRALDDNTNKVAEQFVGAHFLPMAALFYQRAAKAGCAMAIALYLRGCSIELNYQEWLRAIDRGNVKGHKGEGCKSYLAKYLRATARAQVYMLEKR--G----VASLSASTSLGN------YGDSSV-------
>Trypanosoma.XP_807717.37.241 Trypanosoma.XP_807717 XP_807717.1 hypothetical protein [Trypanosoma cruzi strain CL Brener]
----------------------------LLHSIYT-----QGPFLLKRALDDDANKVGEQFTGAHFLPMAALFYQRAAKAGSAMALALFLRGCSMELSYHAWIQAIDRGYVKGYKGEGFKSYMAKFLKAASRAQVFMLEKR--G----GSEKKVVASPEK-----VYGD----------
>Trypanosoma.XP_009308696.37.240 Trypanosoma.XP_009308696 XP_009308696.1 hypothetical protein DQ04_01231090 [Trypanosoma grayi]
----------------------------VLYSIYA-----GGPYLLKRALDDDSNKVGELFAGAHFLPMAALFYQRAARAGSAMAIAMYLRGCTMELSYHAWIQAVDRGYVKGYKGEGCKSYMAKLLMASSRAQVYMLEKR--G----GLEPKVIASPGS-----TYAE----------
>Leishmania.XP_001684500.1.236 Leishmania.XP_001684500 XP_001684500.1 conserved hypothetical protein [Leishmania major strain Friedlin]
F-----------QDCLFLRLAAIHKHQSLLYNIYS-----QGAFLMKRALDSAANKVGELYQGAHFLPLAAIFYQRAAKLGHGMSLALWLRGAAVEQSYHAWLKAMDRGYVRGHKGEGMKSYAAKYLAAASRAQIPMLEAR--K----SA------------------TTPATAAAPAG
>Leptomonas.XP_015663645.1.235 Leptomonas.XP_015663645 XP_015663645.1 putative mitochondrial hypothetical protein [Leptomonas pyrrhocoris]
F-----------QDCLFLRLAAIHKHQSLLYNIYS-----QGAFLMKRALDAEVNRVGELYQGAHFLPLAAVFYQRAAKLGHAMSLALWLRGAAVEQSYHAWLKAMDRGYVRGHKGEGMKSYAAKYLAAAGRAQIPMLEMR--K----SS-----------------GD--GSAAAAVA
>Euglena.EG_transcript_11734.1.239 Euglena.EG_transcript_11734 EG_transcript_11734 [Euglena gracilis]
F--TG---------GLLLRLALHHDYDAFLFEVYADTNGVKAGLFLRHGATEDRFTLANNYHGLGLPQS-----------------------------TAKWFRAARRGIHLALQGKDIKRPMGKLLHGQKGCQSYTMGDYAPGFPRDAEACYEKARA-------LY-SHELLKAMEEA
>Bodo.CUF48788.39.235 Bodo.CUF48788 CUF48788.1 [Bodo saltans]
F------------------------------RIYS-----GGAYLLQRAKNDDTNQVAEMFRGAHFPPIAAVFYQRAARCGSAMGLALFLRGSTRENDYHAWLQAIGRGLIKGHRGEGCKSYVAKYLRSGKRSGVNALEKR--A----AS-----------------G-SPMPPTSPSG
>Duganella.WP_072781665.136.445 Duganella.WP_072781665 WP_072781665.1 hypothetical protein [Duganella sacchari]
YALYARLGCGVTRNAVWFRQAAMRDVAALIGVAYAEGRGVCRAVWLLRAARDDDQNLGVMLNGKGVEQDLALWYQRAAEAGHAQNLGMYARGRGVDRDALEWYMAAEQGQNVGYNGHGVKDELAAWYSAAEGDGAQNLGAYGVGVERDAVDWYGRAAEGHQNLSSMYGDRCLWLSAQAG
>Rhizophagus.XP_025184712.7.351 Rhizophagus.XP_025184712 XP_025184712.1 hypothetical protein GLOIN_2v1747367 [Rhizophagus irregularis DAOM 181602=DAOM 197198]
YSEGANLIEGTEKNAFWYQKAAENGHGAKLAIHYENGEGTKKAFWYQKAANGYGMNLANGYNGEGTEKNKAFWYQKAAENDYAMNLARYYNGEGTEKNAFHWYKAAVNGMNLAYNGEGIKNLKAFWYKAAEGHGAMNLAIYGEGTKKNAFHWFQKAVEGEMNLAYGYGNKAFWKAAENG
>Folsomia.XP_021945264.370.664 Folsomia.XP_021945264 XP_021945264.1 ERAD-associated E3 ubiquitin-protein ligase component HRD3A-like [Folsomia candida]
-AAVAEVGPAIETSILYYTMLAERGDQAGLGQLHFQGGGVPLALYFRRAAAGSVMFLGKMYEGNAVEADKALWFQKAAEQGSGQGLGMYLTGKGLPKDALQYFMAAEQGQHLGYTGIGVRDYQAAYYLAAQGHLAINLAQHGTGMMRSAVELYKTVAEGRLAEAHDYKRQGLKLLAELG
>Zymomonas.WP_013934453.77.414 Zymomonas.WP_013934453 WP_013934453.1 Sel1 domain-containing protein [Zymomonas mobilis]
CADNAVLGEGTPKNAFWYQKAADQDYDASLGYMYNKGEGTKKAFWYQKAAKGIEQNLGNMYIGEGTPKNKALWLKKAADQGNATLLGQYM----AISNAVHWYKAADKGAYLAYNGRGVQNPKAFWYKAADNIEAENLGLYGRAVPKDAYFWYQKAAEGYQNVGLQYGNKAFWKAADQG
>Tarenaya.XP_010537500.194.508 Tarenaya.XP_010537500 XP_010537500.1 PREDICTED: LOW QUALITY PROTEIN: ERAD-associated E3 ubiquitin-protein ligase component HRD3A [Tarenaya hassleriana]
-----------EKDGFILKSEAEKGGWAKIGVFYYFGLGVRKALWFSRAVKGENMLLGEIYRGVGIERNKAFWLMLAAKQGLAYGIGLYLKGYGVDKNAREYFKAVDNEHXLGYKGIGVKDVKACYFTAANGLKASQVAKFGIGLTKNATSHYKLVAEGPLRWAVSYGDKALLRMAELG
>Clostridium.WP_051395728.144.434 Clostridium.WP_051395728 WP_051395728.1 sel1 repeat family protein [[Clostridium] symbiosum]
AAAWGRMG----GNAWYFEAAAKQGAKAHLGRMYLNGQGTRKAVALEQAAAEEEFELGNIFRDEVVERDKAFWYSRAYAAGQTAPLALYLRASEIQ-DAEKLFEAADEKSVLGSDGIGGPDIQAVWYKGADGNECMILGCYGEGLDTDAFSWLDQCHNGTYKLAFLYGDRARLK-----
>Phytophthora.XP_009520967.99.389 Phytophthora.XP_009520967 XP_009520967.1 hypothetical protein PHYSODRAFT_486347 [Phytophthora sojae]
YAEAAQLGQPLERD---------QGDGAAMGDLYYWGAGVRQAYYFNRAAAGDNQAVAGMLKGEGTAQDTAIWYEKAAEKNHALGLGIHFHGSGVSENALEYFRAAENQVNAGHMGLGTVNVRAMFYVAARGHDAIEMGKLGVGVPRNALQYLKAASDGQTRKGFLYGERAAVEARQLG
>Legionella.WP_082635012.290.627 Legionella.WP_082635012 WP_082635012.1 hypothetical protein [Legionella geestiana]
YAAGANLGEGVTKNARYYERAAALGNCADLGLMYERGEGVKSARYYERAALGNYINLGYMNLGEGVKQNRAIHYEEAAALGHAMNLGMYMRGQGVTKNARRYFKAALYGMNLGYYGLGMCNFRARYYEAAAGHGAMKLGLYGQGVTKNAKRHFEKAALRDMNLGYLYGNRARYEAAALG
>Desulfosporosinus.WP_088225674.336.695 Desulfosporosinus.WP_088225674 WP_088225674.1 hypothetical protein, partial [Desulfosporosinus sp. FKB]
FASYARLGTGTEKDAIYFEKAARLGNHAMLGRVYLENRG-RKAVWLTKAANGSPQALGKLYDGSHVKKDKAVLFTKAAEQNNAQQLGLFLRGQDVPKDAVEWLASAEQGQALGFIGED--------------------------------------------------DVAVWLSAEQG
>Thaumasiovibrio.WP_087016347.195.522 Thaumasiovibrio.WP_087016347 WP_087016347.1 sel1 repeat family protein [Thaumasiovibrio subtropicus]
LANDVDIAVYLEQDALWFIKAGDLGDYGSAGYMFYNGEGATLAAYHTIAAAGDDMELAIMYEGTGVEQSQSAWYQQAAEAGHAMNLGAYDTGEGVSQNSAYWYQAADLGMNLSYNGEGLRNRKAMYLLAVNGDHALLKGVYGDGLRRDALELLEAAAINHQAYGRMLGDQALWIAEANG
>Selenomonas.WP_073088986.174.517 Selenomonas.WP_073088986 WP_073088986.1 tetratricopeptide repeat protein [Selenomonas ruminantium]
FAVEAKIGEGVEENAVWYQKAANNGNAAALGAMYSRGDGVQQSAWSLQAALGDIMNIGYCYNGEGVEQDAALWYMRAADYGDAMEIGIYYFGNGVEKDAKEWFKAIAAGLPLGYY----DDFKAMLYKAANENYQHRIGDYGSGVEQDAVEWYEKSAAGYMALGDIYGDKGKWKAKDAG
>Camelina.XP_010416167.182.437 Camelina.XP_010416167 XP_010416167.1 PREDICTED: ERAD-associated E3 ubiquitin-protein ligase component HRD3A-like [Camelina sativa]
YAETFMISTTFYKNDFIVEHYAQIGYSSRVGLFYYFGMGLRKGVWFSKAAKGENMIMGDIYRGAGVERNKALCLTLAAEQGLAFGLGLYLKGYGVAKNAREYFKAADSEMYLGYKGIGVRDVQATYFVAANELKAIQMAKLSARIKNNAAALYKSVAEGPLRWAL--------------
>Oribacterium.WP_049962169.694.999 Oribacterium.WP_049962169 WP_049962169.1 hypothetical protein [Oribacterium sp. FC2011]
YAEDANLGEGVSQDAKWYEKAVEGGDAAELGVMYENGEGVQKAILYEKAAVGNNMNLGVMYRGEGVSQDKAKWYEKAAEGGDAMNLGMYLNGLGVDRDAKELFKTAEGGMNLGYNGLGVKDAKAKWYKAAEGDDAINLGYYGLGVDRDAKELFEKAAEGNMNLGYMYGDKAKWKAAAAS
>Prevotella.WP_118086109.116.458 Prevotella.WP_118086109 WP_118086109.1 hypothetical protein [Prevotella copri]
TAEDARLGQGVAQNAFWYQKAADNGIDAYLGKMYYEGTGVQEAFCFQKAANGVGYWLGVMYDGQGVAQNKAFWTKKAAENGAAYGLGMYCNGQGVAQNAFKWFKAADNGFYLGYAGTGVQNYEAFWYKAVDGDDAYGLGVYGQGVAQNAFKWYQKAADGVFYLGEMYGNEAFWKAADNG
>Desulfosporosinus.WP_045574742.524.832 Desulfosporosinus.WP_045574742 WP_045574742.1 hypothetical protein [Desulfosporosinus sp. I2]
FVAYARLGTGTEKDAIYFEKAAKLGNNAMLGKIYLTDSE-EKALWLGKAANGNLQAMAKLYKGNHVEKDKAVLFTKSADQKNAQALGLYLLGEDVPKDAIKWLASADQNQSLGYSGKET-------------------------------------------------DTAILASAEQG
>Grimontia.WP_052737583.27.372 Grimontia.WP_052737583 WP_052737583.1 DUF2971 domain-containing protein [Grimontia sp. AD028]
LAENANLADGVEKSAVWYQKAAEAGDDANLALCHRKGDGVKTAVWYQKAAAGDEMGLAVCYNGEGVEKSKAVWYQQAAEAGNAMNLACHKRGEGVEKSAVEWYHAAEAGMNLAHKGEGVKSFKAVWYKAAEGNSAMSLGLHGDGIEKSAVEWYQKAAKGDMNLALCHGSKAVCQAAEAG
>Arabidopsis.XP_020891407.194.520 Arabidopsis.XP_020891407 XP_020891407.1 ERAD-associated E3 ubiquitin-protein ligase component HRD3B [Arabidopsis lyrata subsp. lyrata]
-----LISSPMEKDDFILEYQAEKGNAAKIGLFYYFGLGLRKALWFSKAVKGEMMLLGEIYRGAGVERNKALCLTLAVKHGLAFGLGLYVKGYGVDRNAKEYFMAANSEHNLGYKGIGVKDVRATYFVAANGQKAFQLAKFGVGLTKNATTFYKLVAEGPLRWALAYGDKAFLRMSELG
>Caenorhabditis.NP_506144.224.507 Caenorhabditis.NP_506144 NP_506144.1 Suppressor/Enhancer of Lin-12 [Caenorhabditis elegans]
YAKVVFTTQTIDIHLLYYKMLADKGDSAGLGQIYLAGGGLQLAFYLLAAASGSDLYLGKMYDGTFTPKDKSFYLMKSADKSSAQVLGMYMKGKGVKKNALKLLLSADKKQYLAHKGVGVRDFKSVLYLASQGHLAYNLAQHGTGVPRSAVDLFKSVAEGKRMEAHAYNREAAKFMAELG
>Chenopodium.XP_021739739.178.526 Chenopodium.XP_021739739 XP_021739739.1 ERAD-associated E3 ubiquitin-protein ligase component HRD3A-like [Chenopodium quinoa]
YAEAVLISSPVEKEDFILEYQAQKGNAAKIGIFYYFGLGLRKALWFLKAAKGEKMLLGEIYRGSGVDRNKALWLTLAAKQQLAYGIGLYVKGYGVEKNAKELFKAAYNDFNLGYKGMGVKDVLACYFMASNGQKAFQLAKFGVGLKRNATALFKVVAEGPLRWALAYGDKALLRMAELG
>Odocoileus.XP_020764442.237.529 Odocoileus.XP_020764442 XP_020764442.1 protein sel-1 homolog 2 isoform X1 [Odocoileus virginianus texanus]
YADIAKSEIPVE-NIYYYKFLAERGDQISLGQLHLIGRGLQKALYFLKAAAGSNMFIGKMYEGNAAPQNTAFYFSMAASKGNGLGLGLHFYGKGVPVNALKYFKAAEKGQQLGYSGSGVKDYLAFYFLASQGQLAIYLAEYGTGVLRSAVELYKGVCEGHSLTAYAYGDSSLQLLAEMG
>Candidatus.WP_052046293.611.961 Candidatus.WP_052046293 WP_052046293.1 hypothetical protein [Candidatus Paracaedibacter symbiosus]
YAEDANLGQGVAKDAAWYRKAAEQGHGANLAVMYLNGQGVQKAALYRKAAQGDGQNLGVMYNGQGVAQDKAAWYQKAAKQGHAQNLAMYLNGQGVAQDAAELYKAAEQGQNLAYNGQGVQDYKAAWYKAAKGHGAQNLGFYGQGVVKDAAKWYKRAAEGHQEL----GDQAFWKAAEQG
>Thamnophis.XP_013919347.150.525 Thamnophis.XP_013919347 XP_013919347.1 PREDICTED: protein sel-1 homolog 2 [Thamnophis sirtalis]
----------------------------YLGQLHLVGRGLKKALYFLKAAAGNYMFIGKMYKGSVVTQSTALFFTMAADKGNGLGLGLYLKGKGVPLNAFQYFKAAEKGQQLGYGGLGVRDFLAFYFLAFEGHLAVYLAQYGMGVFKSAVELYKTVCEGGMRTAFAYGNSSLQYLAEMG
>Candidatus.WP_012472992.238.590 Candidatus.WP_012472992 WP_012472992.1 sel1 repeat family protein [Candidatus Amoebophilus asiaticus]
YANRANLGEGVEKDAVWYQKAANQGNRANLGVMYSKGEGVKKAVWYEKAAQGNEQNLGVMYNGEGVEKDKAVWYEKAAEQGDAQNLGMYSKGKGVEKDAVEWYKAANQGQNLGYNGEGVKDAKAVWYKAAEGDTAQNLGVYGEGVEKDELEWYKKAAEGDQNLGVMYGDKELWKAAAQG
>Rhizophagus.XP_025170831.34.340 Rhizophagus.XP_025170831 XP_025170831.1 hypothetical protein GLOIN_2v1881740 [Rhizophagus irregularis DAOM 181602=DAOM 197198]
YAEKAYLAEGTEKNAFWFQKSAENGDNAYLGICYENGEATKKTFWYQKAVNGVEINLAVCYNGKGTEKNKAFWYQEAAEIGVAMNLGCYENGEGTEKNAFYWYKATEDDMNLGYNGEGTKNLKAFWYKAAESVEAMNLAVYGEGTEKNAFYWYQKAAEGIMNLGICYGNKFSWKAAENG
>Rhinolophus.XP_019576018.173.518 Rhinolophus.XP_019576018 XP_019576018.1 PREDICTED: ERAD-associated E3 ubiquitin-protein ligase component HRD3A [Rhinolophus sinicus]
YAEAVLISSPVEKGDFILEYQAQKGNAAKIGLFYYFGLGLRKALWFSKAVKGERMLLGEIYRGAGVERNKALWLTLAAKEGLAFGIGLYVKGYGVEKNAREYFKAVDNEHNLGYKGIGVRDVQATYFVAANGQKAFQLAKFGVGLKKNATSFYKLVAEGPLRWALAYGDKALLRMAEMG
>Acetobacter.WP_086555114.146.410 Acetobacter.WP_086555114 WP_086555114.1 sel1 repeat family protein [Acetobacter sp. DmW_043]
YALQANLGKGVAQNAFWYHKAFRAGDKANIGVLYEGGLGVQKALYYQQAGAGDDINAARLYYGHGAAKSKALLYHQAADEGNAMSLGLYETGNGVQQDAHELYQAAEKGINLAYSGQGVQDYRARLYQGAQGSSAMSLGVYGHGVVQNAREWYEKAASGNMRIAALYGDKAQWKTSVTC
>Castor.XP_020007383.130.495 Castor.XP_020007383 XP_020007383.1 protein sel-1 homolog 2 [Castor canadensis]
YADIAKSEIPVE-NIYYYKFLAERGDQISLGQLHLIGRGLQKALYFLKAAAGSNMFIGKMYEGNAAPQNTAFYFSMAANKGNGLGLGLHFYGKGVPVNALKYFKAAEKGQQLGYSGSGVKDYLAFYFLASQGQLAIYLAEYGTGVLRSAVE--KGL--------KSK--RRCQF--SCG
>Oribacterium.WP_090815080.456.802 Oribacterium.WP_090815080 WP_090815080.1 hypothetical protein [Oribacterium sp. KHPX15]
YAEGANLGEGVSQDAKWYEKAAEGGSSGNLGDMYHDGEGVQKAKWFEKAAGGYGMNLGVMYNGEGVSQDKAKWYEKSAESGTSMNLGLYALGEGVSQDAKEWFKAAEGGMRLGYFGEGVQDYKAKWYKAAEGNYAMNLGVYGDGVSQDAKEWYEKAVEGSMNLGDMYGDKAKWKAAEAG
>Phytophthora.XP_008912396.679.992 Phytophthora.XP_008912396 XP_008912396.1 hypothetical protein PPTG_16578 [Phytophthora parasitica INRA-310]
YAVAAQLGQPLERDLIFQKVRADNGDEAAMGDLYYWGAGVRQAYYFNRAAAGNNQAVAGMLKGEGTAQDTAIWYEQASEKNHALGLGIHFHGSGVPENALEYFRAALNKINAGHKGLGTVNVRAMFYMAARGHDAIEMGKLGVGVPRNAVEYLKAACDGQVRKGFLYGERAVAEARELG
>Lachnospiraceae.WP_049988159.304.588 Lachnospiraceae.WP_049988159 WP_049988159.1 sel1 repeat family protein [Lachnospiraceae bacterium MA2020]
IADKGALGIGVSQDAMLFLKAARQENYANIGYMYMSGIGVALALWTELAAQKLRQQMGHIFWGIGVEENKAKWYSLAAEQGYSQMLGIAL----DERDAVKWLKAADQGQRLGYNGQGVQNFSALWYKAADNNKGQNLAKYGKGVAKDAAEWYRKAAEGDQSLGCAYGNEAVWKAADQG
>Bradyrhizobium.WP_018319097.119.469 Bradyrhizobium.WP_018319097 WP_018319097.1 hypothetical protein [Bradyrhizobium sp. WSM2793]
YTDPAALGRGVPVDAAWYGKAAAQDHRAALAFMTLKGAGIEEAALFQCAAHDDILNIGLLRGGKGVAKDRAEALRKAARKDYAIALAFYSHGADAEPDAAVWYKAAERGQFVGHTGVGVPNIQAAWFRAAEGHTAANVAIYGSGVQRNAIKWFERAADGIQQLGKLYGDMASWRAAGSG
>Musa.XP_009404131.211.478 Musa.XP_009404131 XP_009404131.2 PREDICTED: ERAD-associated E3 ubiquitin-protein ligase component HRD3-like [Musa acuminata subsp. malaccensis]
---AVLISPPVEKDDFINEYQALKGNAARIGLLYYYGLGVRKALWFSKAVKGDRMLLGEMYRGAGVERNKAFWLTLASKHKYAYGLGLYVKGYGVEKNAREYFKAAENKHNLGYKGIGVRDVAACLFTAANGQKALQVARFGIGLKKNATYLYKTVAEGPLRWALSYGDKSLLRMAELG
>Naegleria.XP_002675859.138.459 Naegleria.XP_002675859 XP_002675859.1 predicted protein [Naegleria gruberi]
----------------------------------------------------------NMFKGAGIPRNTAFYFKKGADKKDSLGLGMYLEGSNLEKNAAGYFKSASLGHNLGYDGKGVKSFQAMHFISAQGQLAKQLANYGLGTNPNAVKFLKSVVEASVESAFKFGDTALLHAAEMG
>Geopsychrobacter.WP_083928749.1.310 Geopsychrobacter.WP_083928749 WP_083928749.1 hypothetical protein [Geopsychrobacter electrodiphilus]
FAQRAMLGKGCEQNAVWYRKAADKNYRAQLGQAYFRGRGVPEALYFRLAAQGFDQNLGLMHKGHGVPKDEAKWWSKAAEQGNVQTLGMYLVGKGVKRNARQWFQAADQNQHLGYRGTGVQNFEAYWLKAAEDYDAQSLGSLGNDEIRDALVWYLKAAESHMAAGQLYGDEAHWTAADAG
>Azospirillum.WP_109334223.150.488 Azospirillum.WP_109334223 WP_109334223.1 sel1 repeat family protein [Azospirillum sp. CFH 70021]
FADTAYIGLGVEQDAIAFRLAAEHGFAAALGLLYVRGLGVAMAEWLRKAAQGDEMQLGHLNRGAGMQPNDAAWYRGAAELGHAQIIAMYLAGSGVPRDAAKWLRAAGQGQRIGYEGRGVRDYRALWFRAAEGNDAVNIGMHGLGVPRDALDWYRRAAEGSQRLGAALGDAAAWLAAEQG
>Sulfurovum.WP_052746155.1.282 Sulfurovum.WP_052746155 WP_052746155.1 sel1 repeat family protein [Sulfurovum lithotrophicum]
LADGALMGKGLAADASWYTKAANNGSYANLGVMYDEGQGVQKAILYEKAAQGHNINLALLYDGLGVDKDKAILFSEASKKGSAKNLGMYENGLGVDKDALLWFEAGVLGQLMGYYGEDVKDLEAGWYKAANGHGAQKLGYYAEGYAKNAIELYLKSANGNQNLGLIYGE----------
>Selenomonas.WP_037373115.181.517 Selenomonas.WP_037373115 WP_037373115.1 sel1 repeat family protein [Selenomonas sp. ND2010]
FAVEAHIGEGVEQDAAWYQKAADNGNAASLGAMYTRGDGVQQGAWALQAALGDIMNIGYCYNGEGVEQDAALWYMRAADCGDAMEIGIYYFGNGVEKDAKEWFKAIAAGLPLGYY----ENYKAMLYKAVNDNYQHRIGDYGSGVEQDAAEWYRKSAAGYMALGDIYGDKAKWKAKEAG
>Nitrospirillum.WP_088874360.218.523 Nitrospirillum.WP_088874360 WP_088874360.1 sel1 repeat family protein [Nitrospirillum amazonense]
LADGASLGQNVAQDAEWLRRAAVKGDEALLGDLHAGRLARPEAAWYQAAARDHGQALGLAYGGRGLPKDEAVWFTKAADSGFAQRMGCHLGGEGVPQDSARYFMAADAGLNLGHHGYGLKDEQAMLYQAAEGSSAQRVGRYGAGLPQDALVWTRRAAEGHQNLARMLGDEARWRATAAG
>Photobacterium.WP_087821752.106.370 Photobacterium.WP_087821752 WP_087821752.1 hypothetical protein [Photobacterium aquimaris]
L--PSSLG----QKVITLKD--KEKNYSLLAISYL---ELRLAILLNQSAKNHFHLLGDIYHGLNIPIDKSYHLKSAADTEIALDLALSIDNLEINNDAIENLLADKKGSELAYQGKLIQDFKAIWYKSASGNKAMNLASYGDGVKTSAEYWLQQSASGNIILSQ--------------
>Dehalobacter.WP_015043306.516.837 Dehalobacter.WP_015043306 WP_015043306.1 MULTISPECIES: hypothetical protein [Dehalobacter]
FASYARLGTGTDKDAIYFEKAARLGNHAMLGKVYLEDGG-RKAVWLTKAANGNLQALGKLYDGLYVEKDKAVLFTKAAEQNNAQQLGLYLLGEDMPKDAVRWLMSAELGQALGYMGRD--------------------------------------------------DAAMWLSAAQG
>Rhizophagus.XP_025176387.509.847 Rhizophagus.XP_025176387 XP_025176387.1 hypothetical protein GLOIN_2v1776994 [Rhizophagus irregularis DAOM 181602=DAOM 197198]
FAEKAFVAEGVEKDSFWHQKAAEGGDDASVAFCYDNGKGVKKALWYQKAARDHKMCLANHYSGEEMEKDKSFWYQKAAERDHAMNVAYYNKGKGVEKDAFHWYKAAENGMNLAYSREGAKDLKAFWYKTAEGDDAMNVAFYGEGTEKNAFHWYKKAAEGNMKLVNHYGNKAFWKTAEGE
>Lachnospiraceae.WP_089989245.359.670 Lachnospiraceae.WP_089989245 WP_089989245.1 toll/interleukin-1 receptor domain-containing protein [Lachnospiraceae bacterium G41]
YMKGANIADFVNSESQFYMKAADKENYSSAGNGFYYGFGVKKAMYYRKAALNIEIDIGLLYYGSSVKQDKAYWYKKAADMNYAMRIGMYLYGEGQKEDARAWYKAIENGYSLGYYGYGAVDYKACLYKSAEGNDAMQLGDYGFLPEDDALGWFYKAATQNMSIGLIY-DTAQWAAAARN
>Olea.XP_022841489.182.484 Olea.XP_022841489 XP_022841489.1 ERAD-associated E3 ubiquitin-protein ligase component HRD3A-like [Olea europaea var. sylvestris]
YAEAVLISSPMEKEDFILEYQAQKGNGAKIGLFYYFGLGVRKALWFSKAEKGERMLLGEIYRGVGVKRNKALWLTLASNQQLAYGMGLYVKGYGVEKNGKEYFKAAENEFNLGYKGLGVRDLVACYFLATKGQKAFQLAKFGVGLKKNATALYKLVAEGPLRWALSYGDKSFLRLAEMG
>Pyrus.XP_009360074.208.530 Pyrus.XP_009360074 XP_009360074.1 PREDICTED: ERAD-associated E3 ubiquitin-protein ligase component HRD3A [Pyrus x bretschneideri]
------ISSASEKEDFILEYQAQKGNAAKVGLFYYFGLGLRKALWFLKALKGERMLLGEIYRGAGVERNKALWLTLAAKQDHAYGMGLYVKGYGVEKNAKEYFKAADNQHNLGYKGIGVRDVLACYFFAANGQKAFQLGKFGVGLKKNAIALYKLVAEGPLRWALSYGDKAFLRMAELG
>Hevea.XP_021658777.182.527 Hevea.XP_021658777 XP_021658777.1 ERAD-associated E3 ubiquitin-protein ligase component HRD3A-like [Hevea brasiliensis]
YAEAVLISSPVEKEDFILEYQAQKGNAAKIGLFYYFGLGMRKALWFLKAVKGERMLLGEIYRGAGVERNKALWLTLASKQQLAYGMGLYVKGYGVEKNAKEYFKAADNEHNLGYKGIGVRDVLACYFVAANGQKAFQLAKFGVGLKKDASALYKLVAEGPLRWALSYGDKAFLRMAELG
>Psychrobacter.WP_084785828.165.432 Psychrobacter.WP_084785828 WP_084785828.1 hypothetical protein [Psychrobacter urativorans]
H--VAILG--VSQDGAWHQKAADQGHIAYLEVL--SNDGILTAVRYQKAAQGHVQNLGVLYKGEGVLQDKAAWFQKAAEQNNAQNLGMYKKGEGVPQDAAEWLKAADQNQNLGYKGEGVEDDQAAWFRAANNNHAQNLGIYGEGVQQDAAEWFQRAATNNQNLGLMYGDKAAWIACNNG
>Dethiosulfovibrio.WP_005660442.269.605 Dethiosulfovibrio.WP_005660442 WP_005660442.1 sel1 repeat family protein [Dethiosulfovibrio peptidovorans]
FARPAALAIGVEKDSAWYRRAAEQGIEANLSVIYRKGSSLKKSLWLKKAALGLEQSLGTLYEGDEIPRDKAALFRKASNRGNSQALGMYLRGAGVPRDAMEHLASGEAGQNLGYRGEAVRDTEAAWFKAALGHGAQNLGVYGDGVALVAAAWLGKAAKGELNLALLYGNRAVLKAIEAG
>Caenorhabditis.XP_002636787.246.524 Caenorhabditis.XP_002636787 XP_002636787.1 C. briggsae CBR-SEL-1 protein [Caenorhabditis briggsae]
-------TQAIDIHLLYYKMLADKGDSAGLGQIYLAGGGLQLAVYLTSAASGSDLYLGKMYDGTFTPKDRAFYLTKSADKSSAQVLGMYMTGKGVKKNALKLLLSADKKQYLANKGVGVRDFKAVLYLASQGHLAYNLAQHGTGVPRSAVDLYKSVAEGRRMEAHAYNREAAKFMAELG
>Zymomonas.WP_011240102.68.391 Zymomonas.WP_011240102 WP_011240102.1 hypothetical protein [Zymomonas mobilis]
WAGAAVLGKGIPRDAAWWQKAAGQGDAADLGNAYYQGAGVRKALWYQKAAQGHAQDLGSAYQGAGVPQGKAVWWQKAADQGYAQNLGAYYQGAGVPQDAVFWYKAADQGQNLGYDEEGVQDYKAVWYKAADGDAAQNLGVYGAGVPQDAVFWYQKAADGDQALGNAYGSKAVWKAADQG
>Thecamonas.XP_013760500.175.477 Thecamonas.XP_013760500 XP_013760500.1 hypothetical protein AMSG_11751 [Thecamonas trahens ATCC 50062]
YAEVAETGEATKVDIVFYEYSASQGSSAALGKLHWTGAGLRAAVHFEQAAAGSEMNLGHVYAGDGVPQNAAIWYTKAVDAGSALGLGMYLHGTGVEADAFDYIKSAAMGQNLGYNGETAPDYRAHLFNAAHGRLATYLGLHGLGTARSALSLFKTAVEGLVKTAHAY-QMALRVVAMQG
>Tetranychus.XP_015790616.259.537 Tetranychus.XP_015790616 XP_015790616.1 protein sel-1 homolog 1 [Tetranychus urticae]
YAKVEFSGTAIE-NLLYYQFLADKGDHAGLGQLHYQGGGVQRALYFLQAAAGNNMFLGKMYEGSVVQQSTALYFKMAADKGNGQGLGMYLYGKGVEKDAFKYFQAASQGQQLGYNGLGVKDYTAIYFMASQGHLGFNLAQHGTGILRSAVELFKNVAEGNTMSAHDYGREAFKFMAELG
>Eutrema.XP_006390541.194.520 Eutrema.XP_006390541 XP_006390541.1 ERAD-associated E3 ubiquitin-protein ligase component HRD3A [Eutrema salsugineum]
-----LISSPMEKDDFILVYQAQKGNAANVGLLYYFGLGLRKALWFSKAVKGEMMLLGEIYRGAGVERNKAFFLTLAANQGLAFGLGLYVKGYGVDRNAREYFKAADNEHNLGYKGIGVRDVQATYFVAANGQKAFQLAKFGVGLTKNATSFYKLVAEGPLRWALAYGDKAFLRMSELG
>Desulfosporosinus.WP_075365265.603.955 Desulfosporosinus.WP_075365265 WP_075365265.1 sel1 repeat family protein [Desulfosporosinus sp. OL]
-----RLGTGTEKNAIYFEKAAKLGNNAMLGKIYLTDSE-EKALWLSKAANGNLQAMAKLYKGSHVEMDKALLFIKSAEQKNAQALGLYLLGEDVPKDAIKWLASADQNQSLGYLGKETKDVTAILLTSAEGNFAEQLGKYGEGVPKDACQWLTASAEGNQALGKLYGDLAKWLSAAQG
>Sesamum.XP_011072999.177.479 Sesamum.XP_011072999 XP_011072999.1 ERAD-associated E3 ubiquitin-protein ligase component HRD3A [Sesamum indicum]
YAEAVLISSPVEKEDFILEYQAQKGNGAKIGIFYYFGLGLRKALWFSKAVKGERMLLGEIYRGAGVERNKALWLTLASRQELAYGMGLYVKGYGVEKNAKEYFKAADNEFNLGYKGLGVRDLIATYFLAANGQKAFQLAKFGVGLKKNATALYKLVAEGPLRWALAYGDKSFLRMAEIG
>Legionella.WP_058479482.5.330 Legionella.WP_058479482 WP_058479482.1 sel1 repeat family protein [Legionella waltersii]
YADEANLGKGLPKDAMWFTKASELGLIANLGILYENGLGVKKAFWYKKSAAGNEQNMAFMYKGNGIPKDQAIWFTKAAEQGDAQNLGIYEQGNGVSKDAISWYKAANEGQNLGYNAELPQNTKAIWYKAAAGGKAQNLGYYGLGLPKDAIYLYEKAADNYQNLGILYNDKAFWKGADQ-
>Proteus.WP_099660052.74.369 Proteus.WP_099660052 WP_099660052.1 hypothetical protein [Proteus vulgaris]
LAEISYVGTGSKQDAFWYKKAAEKGYSANLGWMYNKGEGIQQAFWLRKAAQGDDQNIGWMFEGVGIKQNQAFWYKKAAEQGVAQNLGMYFDGLGTQQDAFYWYKAAEQGQNLGYAGQGVQDYQAFWYKSAE-YKAQNLGSYGLGTPQDAFQWYKKAALEHQMLGVMYGNQAKWKSCNNN
>Desulfosporosinus.WP_088187927.479.836 Desulfosporosinus.WP_088187927 WP_088187927.1 hypothetical protein [Desulfosporosinus sp. FKA]
FASYARLGTGTEEDAIYFEKAARLGNHAMLGRVYLEDRG-RKAVWLTKAANGSPQALGKLYDGSHVNVDKAVLFTKAAEQNNAQHLGLFMLGQDVPKDAVEWLMSAELGQALGYMGRD--------------------------------------------------DAAMWLSAEQG
>Selenomonas.WP_026759954.206.517 Selenomonas.WP_026759954 WP_026759954.1 sel1 repeat family protein [Selenomonas ruminantium]
FAVEATIGKGVEQDAAWYQKAAGHGNSAALGTMYNRGQGMQQAAWALQAALGDVMNIGSYYEGNGVEQDAALWYMRAADYGDAMEIGIYYFGNGVERDAKEWFKAIAAGFPLGYY----ENYKAMLYKAVNDNYQHRIGDYGSGVEQDAAEWYEKSAAGYMALGDIYGDKAKWKAKATG
>Phaseolus.XP_007160545.178.516 Phaseolus.XP_007160545 XP_007160545.1 hypothetical protein PHAVU_002G330600g [Phaseolus vulgaris]
YAEAVLISSPVEKEDFILEYQAQKGNAAKVGLFYYFGLGLRKALWFSKAVKGERMLLGEIYRGAGVERNKAFWLTLASKHQLAYGMGLYVKGYGVDKNAKEYFKAAENEHNLGYKGIGVRDVLACFFVAANGQKAFQLAKFGVGFKKNATALYKLVAEGPLRWALSYGDKAFLRMAEMG
>Selenomonas.WP_026767509.205.513 Selenomonas.WP_026767509 WP_026767509.1 sel1 repeat family protein [Selenomonas ruminantium]
FAVDAYIGEGVKQDAVWYHKAADHGNSASLGARYHRGEGVRQSAWTLQAALGDVMNAGTTYNGEGVEQDAALWYRRAADCGDAMDIGIYYFGNGVEKDAKEWFKAIMAGLPLGYY----DDFKAMLYKAVNDNYQHRIGDYGLGVEQDAAEWYQKSAAGYMALGDIYGDKARWKAKEAG
>Commensalibacter.WP_051461882.1.382 Commensalibacter.WP_051461882 WP_051461882.1 hypothetical protein [Commensalibacter sp. MX01]
YANKAALGRGVPEDAVWYEKSANQNNAAALGYAYYNGIGTKKGLYLQKSANGYKLYIGSLYEGKNIPQDKAFYFEKAAYKGNAQYLGMYENGNGVKRDAIYWYKSSKT-ANLAYNGLGVIDYHAFLLRAANNNQAQYLANYGDNVPQDAAFWYDKAAKGDARLGEMYGNKAFLQAAQDG
>Candidatus.WP_052046114.583.939 Candidatus.WP_052046114 WP_052046114.1 hypothetical protein [Candidatus Paracaedibacter symbiosus]
FAKNACLAKGVPKNAVWLEKAAKQKVEANLGLRYVEGKGVKQAVWYEEAAQGHVQNLGYMYKGCGIEKDRAMWYIEARDQGFAQNLGMYEKGCGIEKNAKLWYKAAEQGQNLGYSGRGVKDDLAAWYKAAGGHVAQNLGVYGCGVEKDAVNWFKKAAEGHQYLGMIYGDLAAWRAAKQG
>Ananas.XP_020082432.211.552 Ananas.XP_020082432 XP_020082432.1 ERAD-associated E3 ubiquitin-protein ligase component HRD3 isoform X1 [Ananas comosus]
YAEAMLISPPVEKDDFITEYQAQRGNAAKIGLLYYYGLGLRKALWFSKAVKGDRMFLGEIYRGAGVERNKAFWLSRAAKQQYAYGLGLYVKGYGVEKNAREYFIAAEQKHNLGYKGLGVRDVAARFFAAANGQKALQVAKFGIGLKKNATLLYKAVAEGPLRWALSYGDKALLRMAELG
>Helicobacter.WP_104758846.220.540 Helicobacter.WP_104758846 WP_104758846.1 hypothetical protein [Helicobacter bizzozeronii]
YADESNLGKGVKKDALYFQKAADAGIIANLGSLYEKGQGVKKALYFQKAAAGIIFNLGDLYKGKGVKKDKALYYQKAADMGTGFGLGLYRGGLGVGKDALEYYKSADMGYNLGYKGQGVKNDKALYFRSADGNQACQVGHYGEGVEKDALEYLKKAAKDYYDLGDMYGDMASYKACDMG
>Providencia.WP_048608382.1.325 Providencia.WP_048608382 WP_048608382.1 sel1 repeat family protein [Providencia rettgeri]
FAEAANLGLGTQQSAKWLQKSAEQGYQANLGIMHKKGEGTKQAKWFQQAAKGYDQQLGEMYNGDGTQKNLALWLQSAADKGNAQNLAIYLDGLGTEQSALRWFKAAEQGQNLGHDGLGTPNNLAKWYKSAQGHPAQNLGLYDTEKQPDAREWFQRAAEDYQNLGMMYGNMAIWKAAE--
>Capnocytophaga.WP_107781657.1.342 Capnocytophaga.WP_107781657 WP_107781657.1 sel1 repeat family protein [Capnocytophaga leadbetteri]
LAENAQIAKGVAKSGVWLTKVAEGGNDAQLALCYRDGRGVQKYFWIEKVAGEKEQDLAKAYVGDGVKKDKARWAEKSSAKGNAELLAAYEASP----NALQKLKVAEKGQAIGYNGKGVKSEKAIWLKAAAGSEAQTMGNYGNLIGKFAIEYYTKAAAGDQQLSVCLGSDAFWRSVNAD
>Helicobacter.WP_104639649.150.476 Helicobacter.WP_104639649 WP_104639649.1 hypothetical protein [Helicobacter bizzozeronii]
FVHEGWLGRGVAKDARYYQEAADTGNMAALGWMYARGDGVKKALYYQKATLGVDYDLGTIYNGHGVAKDKALYYQKAADAGVSYNLGLYYEGKGVKKDALEYFKAADAGFNLGYKGQGVKDYKAFYYKAADGDYGFGLGDYGLGVGKDALEYYQKSADGNYNLGNMYGNKALYRSADLD
>Candidatus.WP_012472990.334.674 Candidatus.WP_012472990 WP_012472990.1 hypothetical protein [Candidatus Amoebophilus asiaticus]
YAKSANLGWGVAKDAIWFQKAADQGHTSNLAWMYADGQGVKKAVWFQKAAQGYKQNLGWMYEGRGVDKDKAIWYKKAAKQGHAQKLGRYFKGEGIAKDAKEWYKTADQGQNLGYKGLGVKDYKAIWYQAANGHKSQALGVYGQGVAKDAIEWYEKAANGHQKLAARYGDKAIWKTANQG
>Desulfallas.WP_006520256.459.794 Desulfallas.WP_006520256 WP_006520256.1 sel1 repeat family protein [Desulfallas gibsoniae]
FASYARLGTGTEKDAIYLEKAARLGNHAMLGRIYSTDSG-VKAVWLTRASSGSMQALGKFYDGTHVAKDKAVLFTKAAEQNNAMQLGLYLLGEGVPKDAVKWLKSAKLSQALGYIGRD--------------------------------------------------DAAVWLSAE--
>Leptonychotes.XP_006745765.112.384 Leptonychotes.XP_006745765 XP_006745765.1 PREDICTED: protein sel-1 homolog 2, partial [Leptonychotes weddellii]
YADTYTGESP-------------------------------KALYFLKAAAGSNMFIGKMYEGNAAPQNTAFYFSMAASKGNGLGLGLYFYGKGVPVNALKYFKAAEKGQQLGYSGSGVKDYLAFYFLASQGQLAIYLAEYGTGVLRSAVELYKGVCEGHKLTAYAYGDSSLQLLAEMG
>Butyrivibrio.WP_026658162.384.682 Butyrivibrio.WP_026658162 WP_026658162.1 sel1 repeat family protein [Butyrivibrio sp. AC2005]
---EMVLGTVVEKNAVWFEKASDQGFEANLAECYANGDGVKIAVLFKCAALGDEFYLGDIYNGRGVEKDEANWFKKAAELGHAQNLGHYLCGAGCEKNAVKWFKAAAQEMFLAYYGIGTKNIKAFTYTAALGHSAQHLGDYGIGVEADAIKWMQKSADGYQSVACYYGDNALWKASENE
>Nitrobacter.WP_011313865.116.472 Nitrobacter.WP_011313865 WP_011313865.1 sel1 repeat family protein [Nitrobacter winogradskyi]
YAEAAALGKGVPVDAAWYRKAAEQDHRAALAFMNLKGTGMEEAALFQGAAHDDILNIGLLRKGHGVAKDKAEALRKAARKDYAIALAFYSHGGGFAPDAAVWYKAAERDQFMGYMGTGVPNIQAAWFRAARGHTAANIAIYGSGVERDAIEWFERASEGIQQLGKLYGDLARWKAANGG
>Gilliamella.WP_065618326.256.607 Gilliamella.WP_065618326 WP_065618326.1 sel1 repeat family protein [Gilliamella apicola]
YAEQANLGKGALQDAKWYEKAAIQGNDANLGVLYEQGYGVQQAEWYEKAAQGDEQNLAVLYRGVGIEQNKAKWYEKAATQGNAQNLALYTLDDNIKQDVNKWLKITLPNHNISYNDINVQDYKAKWYKAALGDDAQNLGVYGNGVTQDAKYWYEKAASNLQNLGVMYGNEAKWKACKNG
>Azospirillum.WP_094306811.224.568 Azospirillum.WP_094306811 WP_094306811.1 sel1 repeat family protein [Azospirillum brasilense]
FAEAAALGVGVAADAEWLRKAAVQGDEAQLGHLNSRGAGMPDAAWYRAAAMGHEQIIAQMYAGSGVPRDEAVWLERAAGQGDAQRIGLYAEGRGVARDALDWFRAAEQGVNIGHLGLGVRDPGALWYRAAEGSLAQRLGTSGDGVPQDAAFWSRKAAEGHMNLGRFCGDEALWAAAEQK
>Clostridium.WP_048570506.39.380 Clostridium.WP_048570506 WP_048570506.1 hypothetical protein [Clostridium cylindrosporum]
YSDEANIGEGDKRNALWYKKAAGMGSDSSIAYTYEQGDGIKEALWYKRASAGDDTAIGIMYKGEGVKKNEALWYRKAAEEGSAINLGIYEFGKGVDVNAFKWYKAAEEGMSIAYDGKGVLDYESQWYLSIEGSEATRLADYGEGVRLDAFDMFSEAARGEMKLSLMYGNESFWKGIVEG
>Schwartzia.WP_072934762.588.1040 Schwartzia.WP_072934762 WP_072934762.1 hypothetical protein [Schwartzia succinivorans]
YAEDAHLGSGVKKDAEWYKKAAGAGSFARIK-------GI--ELIYSKATAGNDMNRGYVYYGVGVEKDEALWYKEAAESTNSSSAEMYRKAE-YQHSAVKWYRAAEAGMDLGYIGRGVKDEEAVWYKSAGGYKAKDVEKYGKGGIGNARVCFEKAAEGHMYLGDMYGNIASWKAAASG
>Acanthamoeba.XP_004344781.212.557 Acanthamoeba.XP_004344781 XP_004344781.1 Sel1 repeatcontaining protein [Acanthamoeba castellanii str. Neff]
YAEEARYGKGTEKNAFWFMKAAEAGLAANVGWCYRYGCGVRLAFWYSKAAQHYHMAVGKAYKGWGVEQNKAFWYTRAAEAGSAQNLGCYARGQGTPKDARVWYKAAEQGQNLGYKGDGIPDIQAILLQAGNGNKAQHLGTYGDQTERDAAEWFLKGAEGDANVGVMYANEAIWLAEEKG
>Eisenbergiella.WP_118681273.617.919 Eisenbergiella.WP_118681273 WP_118681273.1 hypothetical protein [Eisenbergiella sp. OF01-20]
-----RIGTGTPKDAAFWEHAAKLGNDAALGKLWLNGTG--QAVWIEKAAGESSRMLGKIYEGTYVPKDKAVLFTQAAEQNNAAQLGIFLFGEEIPKDAIQWLLSADLGQTLGYAGEEMQDNRAVLFSAANENSAQLLGKYGEYQPKDAIRWLTDAADNNQVLGKLYGDKAEFSSAAQG
>Hungatella.WP_118077423.467.795 Hungatella.WP_118077423 WP_118077423.1 hypothetical protein [Hungatella hathewayi]
FVRYARLGTGTKKEAVFWQKAARLGNNASLASHWLTGTG--QALWIQKAVGENAMSLGKLYEGEMVPPDRAILFEKAAMKGHAARLGLYLSGEKIKKNAMEWLQAAGANLTFGFMGADVKDIR--------------------------------------------------------
>Listeria.WP_060562895.461.790 Listeria.WP_060562895 WP_060562895.1 hypothetical protein [Listeria monocytogenes]
FVEYARIGTGTKKDAIYFEKSAKLGNNALLGKLWLTGTG--QAVWIEKTAGGNSQTLAKLYDGIYVEKDKALLFTLSAEQKNAAQLGLYLRNEEIPKDAVKCLFSSDLGQALAYAGEDVKNIKAILFLSAE------------------------------------------------
>Orbicella.XP_020603541.221.612 Orbicella.XP_020603541 XP_020603541.1 protein sel-1 homolog 1-like [Orbicella faveolata]
YSNVALTGAASE-QLIYYQFLADKGDQAGLGQLHYQGGGVMRAFYLQQAAAGNNMYLGKMYEGSAVKQDTAFWFKKAADAGNGQGLGMYMFGKGVEKNAFQYFMAAEQGHQMGYHGLGVRDYMAIFFLASQGHLAFNLAVHGTGVLRSATDLFKNVAEGRMMEAHAYG-----------
>Oceanospirillum.WP_051227535.404.671 Oceanospirillum.WP_051227535 WP_051227535.1 sel1 repeat family protein [Oceanospirillum beijerinckii]
LAQEASLALGVERDAAWYQKAGEQGHGAELGQLYLKAQGLKQAAWLQKAAQGYQQNLGVMYKGHGVKQDQALWFQKSADQGFAQGLGLYQKDDGELRDAFFWYKAANQGQNLGYLGEGVQNYQAFFFQAAQGLESQLLGIFGRGTDKNAIEWYKKAADGHR-LYELLG-----------
>Rhizophagus.XP_025172720.214.522 Rhizophagus.XP_025172720 XP_025172720.1 hypothetical protein GLOIN_2v1662307, partial [Rhizophagus irregularis DAOM 181602=DAOM 197198]
YAESALIAEGTEKNALWYQKAAENGIEAYLANMYYSGKGTIKAFWYQKAVNGIEIYLANMYNGKGTEKNRAFWFQKAAENGMAIVLACCADGEGTDINAFYWYKAAENGMNLAYDGKGTMNLKAFWYKAAEGIEAMNLAAYGIGTKKNALHWYQKAAEGNMKLAMYYGNKTFWKAAENG
>Acidithiobacillus.WP_065973898.120.469 Acidithiobacillus.WP_065973898 WP_065973898.1 hypothetical protein [Acidithiobacillus thiooxidans]
WAAKAALGQGVPQSSIWYEKAADQGLNANLGYAYANGLGVQKSIWYEKAAQGITENLGVAYKGRGAPQDKADWFEKAADQGNAEKLGAYYYGQGVPKDANYWYKAADQGENLGYFARGVQDYKANWYKAADGNDAEDLGNYARGVPQDANYWYEKAADGDEDLGNAYGDKAKWKAAAQG
>Olea.XP_022850371.199.520 Olea.XP_022850371 XP_022850371.1 ERAD-associated E3 ubiquitin-protein ligase component HRD3A-like isoform X1 [Olea europaea var. sylvestris]
-----PIL-SLEKEDFILEYQARKGDEAQVGIFYYFGLGVSKALWFLKAVKGERMLLGEIYSGVGFYKNKALWLTLASERKLAYGMGLYVKGYGVEKNAKEYFKAADKKFNLGYKGLGVRDLIARYIAAVKGQKAFQLAKLGVGMKKNAIKLYKIVAEGPLRWAISYGDMSFLRMAEMG
>Clostridium.WP_117796138.154.456 Clostridium.WP_117796138 WP_117796138.1 sel1 repeat family protein [Clostridium sp. AF12-41]
AAAWGQMG----EDAFYDYAAAKQGSRAYLGQMYLNGQGTRAAVALEGAARNEEFELGNLFQDELVERDKAFWYGKAYAAGIAAPLALYLRPSD--QDAEKLLEAAGETSALGYDGLNGIDMQAVWYKGASGNECMILGCYGEGVDRDAFEWLNRCEEGSAKLGYLYGDKAKLRAAQTE
>Geobacter.WP_012646038.96.394 Geobacter.WP_012646038 WP_012646038.1 hypothetical protein [Geobacter daltonii]
YADTANLADGVKQDAFWYRKAAEQGHTATIAQLYDKGLGVPEAAWYLKAAQGKAQAVATMYKGEGVEADEALWFRRAAEQKHAQKVGYYDRDDSGAEGAVKWYRAAESGQNLGYYGRGIRNKEAVWFKAAGGDDAQNLGHYGDGIKQDAVKWYRKSADGFQSLGLMYGNEAIWKAAEQG
>Marasmitruncus.WP_101910038.627.939 Marasmitruncus.WP_101910038 WP_101910038.1 hypothetical protein [Marasmitruncus massiliensis]
-----RLGVGTDKDAKYFEKAASVGNFAQLAKLILDEKAQQKALYLRKAVAENYAFLGKLYKGQHVPQNEAILYTLSAEQDNAARLGLYLGGEGVLKDAVRWLFAADRKEALGYKGEDVKDIKALYLRSAGGNFAQRLGKYGEDVSKDALGFLTAAAEGNQTLGKLCGDTAVWLSAAQG
>Ipomoea.XP_019170185.178.461 Ipomoea.XP_019170185 XP_019170185.1 PREDICTED: ERAD-associated E3 ubiquitin-protein ligase component HRD3A [Ipomoea nil]
YAEAILISSPVEKDDFILEYQAQKGNGAKIGIFYYFGLGVRKALWFLKAVKGERMLLGEIYRGAGVERNKALWLSLASKQQLAYGMGLYVKGFGVEKNAKEYFKAADNDFNLGYKGIGVRDLLAGYFLAANGQKAFQLAKFGLGLKKNATALYKLVAEGPLRWALSYGDKAFLRMAELG
>Citrobacter.WP_008785577.187.470 Citrobacter.WP_008785577 WP_008785577.1 sel1 repeat family protein [Citrobacter portucalensis]
LVEDA---KASE--TVSLSKAAERGDKALLGRKYFEGDGVLKAFLFKQSAKGDLQMLGAMYEGVGVAQDKAFLFNQAALQGDAQMLGMYAKGEGTAQDAVEWLKAAAQGQDLGYEGNGVQDDKAAWFQAARGNEAQMLGTYGKGVTQDAYIWSAVAFAGNQGLDIAQNAKARYQHRNQS
>Commensalibacter.WP_110438234.94.417 Commensalibacter.WP_110438234 WP_110438234.1 sel1 repeat family protein [Commensalibacter sp. ESL0284]
FAREANLGKGVDKDARYFEQAAQKGNEANLAFIYMNGQGVRKARYFELSAQGDKENLALMYNGEGGEKNKARYFEKAAYQDDAQFVALYFTGNTVELDAFSFYKAAMQGQMLGYEGKGVQNIKAVWYQAADNDNAQNLGYYGKTSRINAYDYFKKAAEGYQNLGVMYGDKAAWKAADQN
>Pedobacter.WP_116251871.271.544 Pedobacter.WP_116251871 WP_116251871.1 sel1 repeat family protein [Pedobacter sp. OV280]
-----------E--MLYF---------AGLNEFYN-----NPFWWIPQAVNNNDMEYALWMAGEQIGYDKAVILEKAAALGSAMQLAWYDRATTIYGNALKWFQAADAGAYLGHYGQGFRDETAFYFKSQQDYTSLELAEYGK-VEKDAGELL--------------G-----------
>Phoenix.XP_008781053.181.523 Phoenix.XP_008781053 XP_008781053.1 PREDICTED: ERAD-associated E3 ubiquitin-protein ligase component HRD3 [Phoenix dactylifera]
YAEAMLISPPVEKEDFITEYQAHKGNAARMGLLYYYGLGVRKAVWFSKAVKGDRMLLGEIYRGAGVERNKAFWLTLASRQQYAYGLGLYVKGYGVEKNAREYFKAAENKHNLGYKGMGVRDVLARFFTAANGQKALQVAKFGIGLKKNATLLYKTVAEGPLRWALSYGDKALLRMAELG
>Desulfosporosinus.WP_075365540.465.818 Desulfosporosinus.WP_075365540 WP_075365540.1 hypothetical protein [Desulfosporosinus sp. OL]
FASYARLGTGTEKDAIYFEKAARLGNHAMLGKIYLSDSG-KEAVWLTKASSGNMQTLGKLYDGSHVEKDKAVLFTKAAEQNNAQQLGLYLIGEGIQKDAVEWLASAEQGQALGFIGEE--------------------------------------------------DAAVWLSAEQG
>Strongyloides.XP_024501105.225.505 Strongyloides.XP_024501105 XP_024501105.1 BcDNA.LD23587 [Strongyloides ratti]
YAEVIITGQAIESALLYYILMAEKGDQAGLGALYLNGAGVPNAFYYSIAADGSTLYLGKMYEGTVTPQDTAFYFKKSAEKGSGQGLGMYLFGRGVEVNAYKSFLATEQTQYVGHKGLGVRDFLALYLAAAQGSSAFWLGHYGLGVFSNAVGFYKTVAEGKPMQAYNYGKEALQLFADLG
>Cucurbita.XP_022994230.180.522 Cucurbita.XP_022994230 XP_022994230.1 ERAD-associated E3 ubiquitin-protein ligase component HRD3A-like [Cucurbita maxima]
YAEAILVSSPVEKQDFILEYQAQKGNGARIGLFYYFGLGLRKALWFSKAVKGERMLVGEIYRGAGVERDKALWLTRASKQPSAYGMGLYVKGYGVEKNAKEYFKAANNDHNLGYKGIGVRDVKACHFVAANGQKAFQLAKFGVGLKRNASALYKLVAEGPLRWALSYADKAFLRMAELG
>Glaesserella.WP_016528230.20.360 Glaesserella.WP_016528230 WP_016528230.1 sel1 repeat family protein [Glaesserella parasuis]
FAENAYLGEGVRQDAAWFQKAAEQGDMANLGVMYSDGQGVQQAVWYQKAAQGDSQNLGLKYNGQGVSQDQALWFQKAAEQGDAQNLGMYHKGQGVRQDAVKWYKAAEQGQNLGYGGLGVQDYQAFWFKAAEGYEAQNLALYGQGVSKDAVKWLQKAAEGDQALGSMYGNTAKWKACDNG
>Clostridium.WP_107436625.561.874 Clostridium.WP_107436625 WP_107436625.1 hypothetical protein [[Clostridium] lavalense]
-----RLGVGTEKDAKYFEKAATVGNFAQIAKLILEQNANEKALYLRQAVAQNYAFLGKLYKGRHIPQNEAVLFRLSAELENAARLGLYLGGEGALKDALRWLFAADKKEALGYKGEDVRDIKALYLRSAAGNFAQRLGKYGEDAPKDALQYLNASTDGNQTLGKLYGDTAIWLSAAQG
>Gilliamella.WP_065642058.1.348 Gilliamella.WP_065642058 WP_065642058.1 hypothetical protein [Gilliamella apicola]
YAAEAYLGEGVEQDAFWYQKAAENGYRANLGAMYQEGQGVQKALWYEKAAQGIGANIGNLYAGEGVKQDKAFWYQKAAENGDAQNLGMYQEGQGVKQDALEWYKAAEQGSNIGYVGEGVQDHKAFWYKAAEGYIAQNLGFYGQGVKQDALEWYEKSEAGLSNIGVLYGDKALWKSAAEG
>Dendrobium.XP_020684447.185.526 Dendrobium.XP_020684447 XP_020684447.1 ERAD-associated E3 ubiquitin-protein ligase component HRD3 [Dendrobium catenatum]
YAEAVLISPPVEKEDFITEYQAQKGNAARIGLFYYYGLGVRKALWFSKAVKGERMLLGEIYRGAGVERNKALWLTLASKQQHAYGLGLYVKGYGVDKNAREYFKAAENKHNLGYKGIGMKDVLACYFTAANGQKALQVAKFGIGLKKNATYLFKMVAEGPLRWALSYGDKALLRMAELG
>Selenomonas.WP_074671682.335.680 Selenomonas.WP_074671682 WP_074671682.1 sel1 repeat family protein [Selenomonas ruminantium]
YAETSWLGSGVKKDAQWHYKAANAGVSACMGLVYGELSSVEKENWYQKAIKGNPKNLAYNYHGIGIGRSKAILYSEAAEKGYAMNLGIYLDNTEKFCDAKSWFKAADAGMALGYNGIGFKNYKAANYKAAEGNTAMNLGQYGEGVQQNAASWYKAATNGNMLIGRLYGDLAMWRSAEAG
>Nitrobacter.WP_040674873.114.470 Nitrobacter.WP_040674873 WP_040674873.1 sel1 repeat family protein [Nitrobacter sp. Nb-311A]
YAEAAALGKGVPIDAAWYRKAAEQDHRAALAFMNLKGTGMEEAALFQSAAHDDILNIGLLRNGHGVAKDRAEALRKAARRDYAIALAFYSHGAGFAPDAAVWYKAAERDQFMGYTGTGVPNIQAAWFRAARGHTAANIAVYGSGVERNAIEWFERASEGIQQLGRLYGDRAEWRAAVGG
>Commensalibacter.WP_084051512.111.411 Commensalibacter.WP_084051512 WP_084051512.1 sel1 repeat family protein [Commensalibacter sp. MX01]
FAREANLGVGVTQDARYLEQAAQKGAEANLAYMYVQAKGVKKARYYSFSAQGNQEQLALMYNGDGGEQDKARYFEKAAYQGEAQFMAIYYHGQEMAVDAAYFYKAARQGQMIGYEGQGVKDYLAIWYQAANGDQAQSLGYYGQIIKIDAFEYFQTAAEGYQNLAIMYGDKAAWKAEA--
>Clostridium.WP_002573760.602.956 Clostridium.WP_002573760 WP_002573760.1 sel1 repeat family protein [[Clostridium] bolteae]
-----CLGTGTGKDAEYWERAAQLGNNAALGKLWLKGTG--QAVWLEKAVAEHSQALANIYAGEAVAKDKAMLFTRAAKQGHAAQLGQFLQGEETEKDAIKWLQSAAANQSLGYDGEKVKDITAIHLESAANNFAERLGRYGEDVEADAVQWLEQSASGNQALGKLYGNKAIYASAAQG
>Stylophora.XP_022810540.453.737 Stylophora.XP_022810540 XP_022810540.1 protein sel-1 homolog 1-like isoform X1 [Stylophora pistillata]
YSNVALTGAATE-QLIYYQFLADKGDQAGLGQLHYQGGGVMRAFYLQQAAAGNNMYLGKMYEGSAVKQNTAFWFKKAADAGNGQGLGMYMFGKGVEKDAFQYFLAAEQGHQMGYHGLGVRDYMAIFFLASQGHLAFNLAVHGTGVLRSATELFKNVAEGRMMEAHAYGNTALKSLAELG
>Plasmopara.XP_024574840.678.1008 Plasmopara.XP_024574840 XP_024574840.1 Extracellular protein SEL-1 and related proteins [Plasmopara halstedii]
YAVAAQHGQPLKRDHIFQKLRADNGDEAAMGDIYYWGAGIREAFYYYQAAAGDKQAIAGMLKGEGVAQDTAIWYEEASKENHALGLGIHFYGSGVAENALEYFRAAANEINAGHMGHGTVNIRAMYYVAAKGHDAIEMGKYGLPITRNALQYLKAASDGQVRKGFLYGERAVSEAHELG
>Exaiptasia.XP_020915151.430.708 Exaiptasia.XP_020915151 XP_020915151.1 protein sel-1 homolog 1-like isoform X1 [Exaiptasia pallida]
YSNVALTGPALE-QLIYYQFLADKGDQAGLGQLHFQGGGVVRALYFQQAAAGNNMFLGKMYEGGNVKQDTAFWFKKAADRGNGQGLGMYLLGRGVEKNAFDFFQAAEQGHQIGYHGLGVRDYMAIFFLASQGHLAFNLAVHGTGVLRSAAELFKNVAEGRIMEAHAYGQTALKMLAELG
>Desulfitobacterium.WP_018306610.628.939 Desulfitobacterium.WP_018306610 WP_018306610.1 hypothetical protein [Desulfitobacterium hafniense]
-----RLGVGTDKDAKYFEKAASVGNFTQLAKLILDEKAQQKALYLRKAVAENYAFLGKLYKGQHVPQNEAVLYTMSAEQENAARLGLYLGGDGVLKDAIRWLFAADRKEALGYKGEDIRDIKALYLRSAGGNFAQRLGKYGEDAPKDALQFLTASAEGNQTLGKLYGDSAVWLSAAQG
>Acidaminococcus.WP_105325440.6.342 Acidaminococcus.WP_105325440 WP_105325440.1 MULTISPECIES: hypothetical protein [Acidaminococcus]
FAEPAFLTLPKDQDGKWARRGAALGD--RLNAAFLEGEAIEKVLELKAAAQGNYAELARLYNGKRVPQDKALWMKRAGQKGDILAVGLLQ----LQKKAIYYFEAADKGWRWGYEGLGFEEYEAVWFKAAKGDLGMNLGQCGLGTPKDAQKYLRKAYEGGAGVGRAYGN---WKAAEKD
>Burkholderiaceae.WP_075357711.315.615 Burkholderiaceae.WP_075357711 WP_075357711.1 MULTISPECIES: hypothetical protein [Burkholderiaceae]
AAIDADVGLGVVQDAAWFRLSAHQGHGAFLGSLYYYDDGIQRGVLMRSAAQGSSQDLGLIYSGDGVPKSEAIWFSMAAELGNAQRLGIYRMGEIVPQDSLYWYLSADAGQSIAYEGLGVQDYQASWALAADGLLAQKLGWYGHGVKQDALKWAQFAAQGDQNLGLLYGDEALWLSSKQG
>Desulfosporosinus.WP_075365759.647.953 Desulfosporosinus.WP_075365759 WP_075365759.1 sel1 repeat family protein [Desulfosporosinus sp. OL]
-----RLGIGTEQDAIYFEKAAKLGNHAMLGKIYLANSG-EKALWLTKATNGNHQALGKLYDGSHLNKDKAVLFTQSAEQENAASLGLYLTSEDIPKDAVKWLLSADIGQALAYAGEDIKDIAAIWLASAEGNYAAQLGKYGEDVPKDAVKWLTASAEGNQALGKLYGDAALWASSAQG
>Pseudomonas.WP_092300764.1.257 Pseudomonas.WP_092300764 WP_092300764.1 sel1 repeat family protein [Pseudomonas sp. NFIX28]
F--RA------EPDAALYQQAVGKDHKANLAELYLRGDGVRKAILYLKMTLQVLYDMSVMTRGVGVVQSTAMFLIKAADLGSAQRIGIYI----YEKNGINYLCAERQDAKLGY---SVKNYVSMYYRAAAGEKGAEIEDFGKSYSKNEDAYYKISREPE-----RFAD---PPNPVQG
>Deinococcus.WP_119672035.195.483 Deinococcus.WP_119672035 WP_119672035.1 sel1 repeat family protein [Deinococcus sp. RM]
-----RMGLGLAQDAVLFTQAATAGYEGTLGDVAA-----GKALYYRNGAAGNQMRLGQAYNASGLTKDQAFWFRKAADAGHAMNTGAYDTGTGTPKDALAYYQAAAKGMNLGHNGRGQKDLAAFWYSAADGNHAMALAVYGTGGTKDAFGWYRRAADGDTTTGYLFGDMAEYDVIRLA
>Helicobacter.WP_104706055.11.328 Helicobacter.WP_104706055 WP_104706055.1 sel1 repeat family protein [Helicobacter bizzozeronii]
FVHEGWLGRGVAKDARYYQEAADTGNMAALGWMYARGDGVKKALYYQKAAAGVEYGLGSLYNGHGVAKDKALYYQKAADMGDGFGLGLYRGGLGVGKDALEYYKSADMGYNLGYKGQGVKNYKALYFKGADDNQACQVGHYGEGVEKDALEYLKKAAKDYYDLGDMYGDMASYKACDMG
>Cimex.XP_014259317.269.563 Cimex.XP_014259317 XP_014259317.1 protein sel-1 homolog 1-like [Cimex lectularius]
YATVAMSGTIID-NLIYYQLLAEKGEQSGLGQLHYQGGGVQKALYFLQAAAGSVLFLGRIYEGSMVKADTAYYFKKAADMGNGQGLGMYLEGRGVDKDALKYFLAADQGQQLGHGGLGVRDFLANFFLASQGNLAFNLAQHGTGIMRSALELYKNVAEGKMMEANLYGKEAFHFLSELG
>Desulfitobacterium.WP_018213967.633.940 Desulfitobacterium.WP_018213967 WP_018213967.1 sel1 repeat family protein [Desulfitobacterium hafniense]
-----RLGVGTEMNAKYFEKAATVGNFAQLAKLILDEKIQQKALYLRKAVAENYAFLGKLYKGEHVPKNEAVLYTLSAEWDNAARLGLYLGGEGVLKDAIRWLFAADRKEALGYKGEDVKNVKALYLRSAAGNFAQRLGKYGEDVQKDALQFLTAAAEGNQTLGKLYEDAAVWLSAAQG
>Lupinus.XP_019446123.185.487 Lupinus.XP_019446123 XP_019446123.1 PREDICTED: ERAD-associated E3 ubiquitin-protein ligase component HRD3A-like [Lupinus angustifolius]
YAEAVLITSPVEKEDFILEYQAHKGNDAKIGLFYYFGLGLHKALWFLKAVKGEQMLLGEIYRGAGVERDKALWLTLASKQQLAYGLGLYVKGYGVEKNAKEYFKAASNDHNLGYKGIGVRDVLACFFVAANGQKAFQLAKFGVGFKKNATALYKLVAEGPLRWALSYGDKAFLRMAEMG
>Barnesiella.WP_087881025.780.1171 Barnesiella.WP_087881025 WP_087881025.1 TIR domain-containing protein [Barnesiella sp. An22]
FAQYASLALFVEQDVIYMKLAAENGYEANMGEYHYYGSGCREAIWYEMGANNETLTLGLIYEGDGVQKNKATWYQRGAEAGYAQYMGAYRFGWNVKVNATNWFKAAEQNMNLGYAEDGLVDYKALWYKAAENHRALELGDYGKGVERDALEYYLKACDGYFSVGFMYGNKAMYQAAAMG
>Legionella.WP_010946906.1.361 Legionella.WP_010946906 WP_010946906.1 sel1 repeat family protein [Legionella pneumophila]
YADEANLGEGVPQNAMWFKKASEQGLIGNIGILYENGLGVKQAFWYQKAAGGNDQNLAVMYYGNGIPKDKAIWYIKAAEQGDAQNLGLYERGEEVPRDAISWYRAANEGQNLGYTGDPSQDGKAIWYKAAAGGKAQNLGYYGIGTEKDAIYWYEKAAEGFQNLGVLY-DKAYWKAADQG
>Candidatus.WP_048112081.108.465 Candidatus.WP_048112081 WP_048112081.1 hypothetical protein [Candidatus Methanoplasma termitum]
LAEDAHMGLCFEPDALWYQLAAEAGSDASLAAIHSVQKTRFKTVYLEKASQGHEQQLGMMYYGNGVKRNKAVLLEASCRSGFAMDYAMRFEGDVLKRDAAEWFKAAASCQALAYNGDYYKDDMAVYFEAAEGENSQSLGCYGRGVEKSAALWLGQAAEGHKFLGMLTGDEGMLESADYG
>Drosophila.XP_017086316.185.522 Drosophila.XP_017086316 XP_017086316.1 PREDICTED: secretory immunoglobulin A-binding protein EsiB-like [Drosophila eugracilis]
FAEGGKYGKGIERNGEWLRKAALAGDEAILGDWYGRGIDLPEAIWYRFASHGHASTLGTIYAGVGVPKDAASWFKLAAEQGDATDLALVLEGDAPREDLMEFYHAAEEGANFGLQGVGVRDEEALWLKAAEKVNAQWYGKLGRGVAQNGRAWVQKAAEGMEAYADLLGNEALIQAAERG
>Amborella.XP_006828421.205.473 Amborella.XP_006828421 XP_006828421.1 ERAD-associated E3 ubiquitin-protein ligase component HRD3A [Amborella trichopoda]
--EAVLISSPIEKEDFIMEYQALKGNAAKLGLFYYFGLGVRKALWFLKAVKGENMLLGEIYRGAGVPRNKALWLTLASKQKHAYGIGLYVKGHGVEKNAREYFRAAKNDHNLGYKGIGVKDVVASHFTAANGQKAFQLAKFGIGFKKDAATLYKIVAEGPLRWALAYGEKALLRMAELG
>Labrenzia.WP_108873519.460.777 Labrenzia.WP_108873519 WP_108873519.1 sel1 repeat family protein [Labrenzia sp. Alg231-36]
YAEQANLGIYVASPAMWYLMAAEQEYSANIGALYELGRGTIKAIWYGRAAQNHRQNLADLFNLRDEFPDKAIWYEKAAKGSFAQELAMYRDGIGLEEDALYWFEAAKVGFYLGHEGYGVQSYVAFYYQAASEYYSYFLGSYGLGVDLNAIEFYEKGAKN-LKLAILYQKEAIMQASDQA
>Ornithorhynchus.XP_016083812.235.529 Ornithorhynchus.XP_016083812 XP_016083812.1 PREDICTED: protein sel-1 homolog 2 isoform X4 [Ornithorhynchus anatinus]
YASIAKNEIPVE-NIYYYKFLAERGDQISLGQLHLIGRGLQKALYFLKAAAGSNMFLGMMYEGNAAPQNTAFYFSMAANKGNGFGLGLYFHGKGIPVNAFKYFKAAEKGQQLGYFGLGVKDYLAFYFLASQGQLAIYLGEYGIGVLRSAVEFYKGVCEGFKLTAYAYGDSSLQLLAEMG
>Psychrobacter.WP_037031581.76.420 Psychrobacter.WP_037031581 WP_037031581.1 hypothetical protein [Psychrobacter phenylpyruvicus]
YAADANLGLGVPADAFWYLQSAEQGDEAKVGLFYELGIGIQKAAWYLAAAQGYEQSLAVLYEGQGVSQNKARWYLKAAGQEVAYNLGMYYHGNGVEVDAVMWFMAAQAEQNLAYSGLGIQDYMAAWYRAAMEEQAQNLGIYGYGVELDAAMWYQKAAEGMQNLAISYGDQALWKAAEQG
>Bacteroides.WP_055293588.456.777 Bacteroides.WP_055293588 WP_055293588.1 hypothetical protein [Bacteroides salyersiae]
FAEYGRTGILGEAKGFWYLKAAEAGDDAAVGRCYKNAVGVEKALWYHKGENNERIELGLAYNGYGVEENKAVYMTRAAETNYAQKMGYYFYGYGCMEDAVEWYKAVANNMRLGYMGIGVENEEAFYYLAANGNMSMRTGLYGVGVKQNAFRWFNDAAGESYYLGKMLGDTGLWKAAE--
>Nicotiana.XP_016477975.179.461 Nicotiana.XP_016477975 XP_016477975.1 PREDICTED: ERAD-associated E3 ubiquitin-protein ligase component HRD3A-like [Nicotiana tabacum]
YAEAILISSPVEKEDFILEYQAQKGNGAKIGIFYYFGLGVRKALWFLKAVKGERMLLGEIYRGAGIQRNKALWLTLASKQQLAYGLGLYVKGYGVEKNAKEYFKAAENAFNLGYKGIGVRDVLATYLTAFDGQKAFQLAKFGVGYKKNATALYKLVAEGPLRWALSYGDKAFLRMAELG
>Duganella.WP_056159935.143.478 Duganella.WP_056159935 WP_056159935.1 hypothetical protein [Duganella sp. Leaf126]
LALGASLGQGVAPCALWLRQAAAHNHVALLGVAYAQGHGVARAYWLLRAAQDDDQNLGILLGGRAIARDMAFWYCRAAQAGHAQNLAMYARGRGTPRDALAWYRAADQGQNLGYSGQGTRDPRAVWYRAAVGDGARNLGVYGQGVPADAAHWYACAARGHQNLGAMYGDRAFWLAAAKG
>Bacteroides.WP_021892400.777.1171 Bacteroides.WP_021892400 WP_021892400.1 toll/interleukin-1 receptor domain-containing protein [Bacteroides sp. AF14-46]
FAQYASIAQFVEKDVIWMKLAAENGYEANMGEYYYYGSGCREAIWYEMGASNETVTLGLIYEGDGVQKNKAAWYQKGAESEYAQYMGAYRFGWYVNANATNWFKAAEQNMNLGYYEDGLIDYKAFWYKAAEKHRALELGDYGKGVRQDAMEYYQKACDGYFSLGFMYGDKAQYQAAAMG
>Anaerotruncus.WP_066460127.625.952 Anaerotruncus.WP_066460127 WP_066460127.1 sel1 repeat family protein [Anaerotruncus rubiinfantis]
-----RLGVGTEKDAKYFEKAAAVGNFAQLAKLILDETSSQKALFLKQAASENYQFLGKLYKGQFVPQNEAVLYKLSAAQDNAARLGLYLGGEGVLKDAIRWLFAAEKKQALGYKGEDVKDIKAIFLRAAVQNFAQRLGKYGEDAPKDAIRYLTAAAEGNQTLGKLYGDTAAWLSATQG
>Halomonas.WP_108445878.539.835 Halomonas.WP_108445878 WP_108445878.1 sel1 repeat family protein [Halomonas denitrificans]
LRESAAMT----LGNIALVKAAEAGDGADLGRAFLEGERVQHARWLERAAAGHGRDLGEMLD-----SDRAMLLRSAAERGHARTLGAYLEGGPVAADGVAYLPAAQAGALLGYAGNGVADPQAEWLQAVKGDSARNLGRLGEGVPRDGRQLLEQAVDGHMTLGREYGDRGAYQAAEQG
>Duganella.WP_110847791.123.442 Duganella.WP_110847791 WP_110847791.1 MULTISPECIES: hypothetical protein [Duganella]
FALNARLGLGVARNAVWFRQAAAQEDVALVGVAYAEGLGVRRAYWLLRAAQEDDQNLGVMLTGNGVEQDLAFWYHRAAEAGHAQNLGLYARGRGVARDALEWYRAAEQGQNVAYNGHGVKDDLAAWYSAAEGDSAQNLGVYGVGVDRDAVDWYGKAAEGHQNLGGMYGDQSFWLAAQAG
>Rhizophagus.XP_025181795.77.334 Rhizophagus.XP_025181795 XP_025181795.1 hypothetical protein GLOIN_2v1426463, partial [Rhizophagus irregularis DAOM 181602=DAOM 197198]
----ANLGAGVNKDALLYQNAANLGHKACLALMYEKGNGIKKAIWYEKSAQGNTQFVGHCYYGNGIMKNLAFYYEKSANKNFGQSIGFYEKGISVKKDAVYWYKAANNGINLGYNGIGIKDYKSFLYQSAEGYSGIMLGYYGIGTKTDAFKLYQNAANGHQNLALMYGDKAIWKSANQG
>Photobacterium.WP_068332399.219.556 Photobacterium.WP_068332399 WP_068332399.1 sel1 repeat family protein [Photobacterium jeanii]
FAENASLAKGVERDAYWYLKAAAQNQAANLGNVFYFGRVGPQAAWYRKAAQGYSQNLAIMYEGEGVPQDQSIWGKKAAAQGSAQGLGRYYFGQGVKKNAVRWYKAAKQGQSLGYFGDGNKNERALWYKAAKGHTAQNLGVYGEGTKRDAISWYKKAANGHQNLGLAYGNWATWKSAQQG
>Candidatus.WP_012472991.354.685 Candidatus.WP_012472991 WP_012472991.1 hypothetical protein [Candidatus Amoebophilus asiaticus]
FANDANLGKGVEKDELWYERAARKGDSANLGQIYANGQGVKKAIWYEKAAQGDSQNLGVMYKGRGVEKDKAVWYKKAADQGYAQSLGMYANVQRVVKNAIEWYKAANQRQNLGYNGRGIKDEKAVWYKAADGNKAQYLGVYGRGVAKDAVEWYEKAAEGHQNLGDMYGDKAVWKVANQG
>Ruminiclostridium.WP_004622477.633.941 Ruminiclostridium.WP_004622477 WP_004622477.1 sel1 repeat family protein [Ruminiclostridium papyrosolvens]
-----RLGTGTEKNAIYFEKSAKLGNHAMLGKIYMDGSE-EKALWLAKAANGNLQALGKLYDGNHLDKNRAALFTKSAEQENAAALGMYLANEDIPEDAIKWLLSSDLGQTLAYTGEAIKDIKAMLLKSALNNLAQSLGRYGEEVPKNAVSWLTKAAEDNQALGKLYGDKSIWASAAQG
>Ornithorhynchus.XP_007670303.130.455 Ornithorhynchus.XP_007670303 XP_007670303.1 PREDICTED: protein sel-1 homolog 2 isoform X5 [Ornithorhynchus anatinus]
YASIAKNEIPV-----------------SLGQLHLIGRGLQKALYFLKAAAGSNMFLGMMYEGNAAPQNTAFYFSMAANKGNGFGLGLYFHGKGIPVNAFKYFKAAEKGQQLGYFGLGVKDYLAFYFLASQGQLAIYLGEYGIGVLRSAVEFYKGVCEGFKLTAYAYG-----------
>Orycteropus.XP_007944576.137.512 Orycteropus.XP_007944576 XP_007944576.1 PREDICTED: protein sel-1 homolog 2 [Orycteropus afer afer]
YADIAKTEIPVE-NIYYYKFLAERGDQISLGQLHLIGRGLQKALYFLKAAAGNNMFIG---------------------KGNGLGLGLYFYGKGVPVNALKYFKAADKGQQLGYSGSGVKDYLAFYFLASQGQLAIYLAKYGKGVLKSAVELYKGVCEGHKLTAYAYGDASLQLLAEMG
>Vibrio.WP_070969598.97.452 Vibrio.WP_070969598 WP_070969598.1 hypothetical protein [Vibrio sonorensis]
YAESANIGYGVERDALWYKKAAKVGNSSNVGLMYEKGLGTPKAIWYQKAARGYKQKLGYMYLGIGVKQSQAYWYSKAAQQGSASNLGLYQSGLGVKQDAVFWYKAAESNQNLGYAGLGVQSFMAKWYKAAEGDRAQNIGWYGNGIVKDAARWYRKGAEGYQNLAYMYGDASKWKAAEQG
>Candidatus.WP_083758835.282.619 Candidatus.WP_083758835 WP_083758835.1 hypothetical protein [Candidatus Amoebophilus asiaticus]
VAQLANLGLGFPVDAIWYTKAAHQEFIALLGDIYYFGKIVCNALWYKKAAKGYKQALAYMYEGLGIQNKRAVWYTKAAMQGNAQNLGIYYNGKGVRRAAFKWYKAANQGQKLGYKGLGIQNLNSVWYKAANGNTAQKLGLYGEGVAQDASEWFTKAANGLQSLGCLYGNQAFWKAANEG
>Nitrobacter.WP_011509597.118.472 Nitrobacter.WP_011509597 WP_011509597.1 sel1 repeat family protein [Nitrobacter hamburgensis]
YADAAALGKGVPVDAAWYRKAAEQDHRAALAFMNLKGTGLEEAALFQGAAQDDILNIGLLRNGHGVAKDRAEALRKAARKDYAVALAFYSHGAGSEPDAAVWYKAAERDQFMGYTGTGVPNIQAAWFRAAGGHTAANIAIYGSGVERNAIEWFERASEGIQQLGRLYGDRAGWKAASGG
>Nematostella.XP_001632284.80.363 Nematostella.XP_001632284 XP_001632284.1 predicted protein [Nematostella vectensis]
YSNVALSGPAVD-QLIYYQFLADKGDQAGLGQLYFQGGGVLRANYFQQAAAGNNMFLGKMYEGSVVKQDTAFWFKKAADMGNGQGLGMYMFGKGVDKNAFQYFMAAEQGHQIGYHGLGVRDYMAIFFLASQGHLAFNLAVHGTGIMRSATELFKNVAEGRMMEAHAYGQTALKMLAELG
>Legionella.WP_045096361.867.1187 Legionella.WP_045096361 WP_045096361.1 endopeptidase IV [Legionella fallonii]
---VALLGEGGQPDAKWYKKAATQ-LKAALGFIYE---TVDEALAYEHAAAGDLENLALMYYGKGVSVDKAKLFLEAANKGVAMQLGMYFYGQGQERNALVWYKAAALGLTLGSTGVATLDFDAVYYEAAEGNKAMALARYGLGVEKDSASIYQKLAEQNQQLGTYYGSKGKLQASENG
>Helicobacter.WP_104760485.139.487 Helicobacter.WP_104760485 WP_104760485.1 sel1 repeat family protein [Helicobacter cetorum]
FIDEASLGNGVERNAIYYEKSASKGNDASLGELYLKGDGVMKALYFKKGI---ELYLGEMYEGKGVNKDKALYFQKSIDKGNALEVGMYLEGRGVNKDALEYFKGDSKDLYIGYDGKGVKDYKAFYYKAANGDLGYKVGKYGSGVKKDALEYFTKAANGSYYLGKMYGDQAKYRACSLD
>Photobacterium.WP_048899533.114.452 Photobacterium.WP_048899533 WP_048899533.1 hypothetical protein [Photobacterium swingsii]
YAKSANLGKGVTKNAVWYQKAADQGLSANLGDLYEKGRGVRKAVLYMKAAQGLGQQLGNLYDGKGVKKDKALWHTKSANQNLGQNLGSYYFGYAGTVDAAYWFQAALQGQNMGYNGEGVQNYQAVWLKAAEGNNAQVLGNYGEGVNKSAAKWYGKAAKGHQKYANSYGSTAFWKAAEQG
>Prevotella.WP_100190196.99.459 Prevotella.WP_100190196 WP_100190196.1 hypothetical protein [Prevotella intermedia]
YAESASLGHGTPQDAVWYRKAAEQGFRANLGVMYRNGYGVQEAVWYRKAAQGFRQNLGWMYKGNGVSKDEAVWYYKAAEQGHAQSLGMYQKGSGVSHDAVKWYKAAEQGQNLGYKGNGVKDYEAVWYKAAEGNVAQNLGIYGYGVSQDAVKWLRKAAEGYQALGWVYGNEAVWKAAEQG
>Halomonas.WP_035575121.599.917 Halomonas.WP_035575121 WP_035575121.1 sel1 repeat family protein [Halomonas zincidurans]
-ARGADLGLGLEQNAYWLTKANNAGHGATLGRAYLQGDRFQKGLYLETAVRGHGSDLGARLNGNQVAANRGVLLQRAIRGGNAMTLGAYLKGNGVARDGIGLLRSAERGAVLGYSGEGVKDPKAKWLRAAEGSSSQNLGRLGRGITQNGLELLKDAAEGHQTLGRAYGDKGAYRAARQG
>Desulfococcus.WP_020875492.188.530 Desulfococcus.WP_020875492 WP_020875492.1 Sel1 domain protein repeat-containing protein [Desulfococcus multivorans]
YAEDASLGQGVSQNAMWFQKAANQGNYAMLGTMYSLGEGIEEAMWYRKAAQGHIQLLGQMYFREDDHKNEAMWYRKAADQGHAQNLGGYARGEGVPQNAMKWYKAAEQGQNLGYRGEGVKDFEAIWHKAAEGHASQNLGAYGKGVPQNAIKWFRKAAEGHQYLGAAYGNEAYWISSAEG
>Waddlia.WP_013182332.230.564 Waddlia.WP_013182332 WP_013182332.1 hypothetical protein [Waddlia chondrophila]
YARQANVGLGVEENAAWFRAAAEKGNAANLGVLYEEGEGVKLALWYSQAANNDRLNLGRVYFGKGVPKDKAYYYRRAAELGYAQNLGLYIKGVGVSQSAADWFKAAEKGQNLGYQGKGVQSDEAVWYKAAEDNEAFLMAAYGKGLEKDAIEYYQKAAEGSQKLGLLYGNEAVWKSAESG
>Alloprevotella.WP_111897575.255.602 Alloprevotella.WP_111897575 WP_111897575.1 sel1 repeat family protein [Alloprevotella sp. E39]
YAQEAAWGVGTEKDAAMYARAAEKGYVANLADCYLEGIGVKLAAHYLSAAQGDQQALGECYSGVGVDKNQAVWLTKAADAGDAQSLGCYYNGDGVKKDAFRLYKAAEAGQSLGYKGEGTRDMKAVWYKSAMDNEAQCLGNYGEGVERNAAEWYEKAADGVQNLALCYGNMARYDAAEQD
>Brachypodium.XP_010228849.188.529 Brachypodium.XP_010228849 XP_010228849.1 ERAD-associated E3 ubiquitin-protein ligase component HRD3 [Brachypodium distachyon]
YAEALLISPPVEKEDFITEYQAQRGNAAKLGLLYYYGLGLRKAYWFSKAVKGDRMLLGEIYRGAGVERNEAYWLILAAKQQQAYGLGLYVKGYGVEKNAKEYFIAAENKYNLGYKGIGVRDVTACYFRAVNGQKAIQVAKFGIGLKRNATVLYKSVAEGPLRWALSYGDKALLRMADLG
>Salinicola.WP_110600646.566.880 Salinicola.WP_110600646 WP_110600646.1 sel1 repeat family protein [Salinicola sp. CR50]
LARPADLGQGVRADARWLSRAADEGHGASLGRMYADGIGVVRAAYFERAIAGHGEDLGRMLTGDGVTADRGVLLTRAANAGHAGTLGAYLNGTGVAADGVRYLRAAQRGQVLGYEGNGVQDSQAIWLRASDGNSAKALGAYGQGIAQDGRQLLTAAADGHEALGRAYGDKGALDAARQG
>Nitrosospira.WP_074798096.4.332 Nitrosospira.WP_074798096 WP_074798096.1 hypothetical protein [Nitrosospira briensis]
YAEPAMLGQGVEQDAMWYFRAADKGYVANLGVMYAKGQGVKQALWYLKAAQGHPQILGFMYKGQGVDQDQAAWYLKAAEQGYAQAIGLYAKGRGVEHNAVSWYKAAEQGQNLAYAGEGTQDYQAAWFKAADGYRAQKLGVYGRGITEDAAAWYQKAAEGYQNLGVMYGD----------
>Photobacterium.WP_107301714.35.388 Photobacterium.WP_107301714 WP_107301714.1 hypothetical protein [Photobacterium sp. GB-56]
LADEAALGKGVPQNAVWYQKGAEQGFLAELGLMYFKGKGVQQAVWFQKAAQGVKQALGMMYYGKGVPQNQAVWYQKGAEQGFAQELGMYFKGKGVPQDAVYWFKAAEQGQNLGYKGKGVKDDQAVLYKAAEGSKAQVLGVYGKGVPQDAVHWFRKAAERVQNLGAMYGDKAVWKAAEQG
>Candidatus.WP_048401073.315.619 Candidatus.WP_048401073 WP_048401073.1 hypothetical protein [Candidatus Achromatium palustre]
YAADANIGQGIYQNALWWNKAAYQGNDAGIGDIYLSGKGIQQALWFQKAAQGDYQNIGVMYNGQGVPKDKALWYRKAAAQGNAQNIGMYYNGQGVHQSALKWYKAAAQGQYIGYNGQGVQDYEALWFKAAAGNNAQQIGFYGQGVPQDALKWYQKAAAGDQNIGVMYGDEALWKAAAQG
>Candidatus.WP_083477248.19.344 Candidatus.WP_083477248 WP_083477248.1 hypothetical protein [Candidatus Berkiella cookevillensis]
VAKEATLGVYVDTNALWFIKAAEQGHNANLAQCYLKGVGTIQAMWFSKAASGHPSNLGLMYQGLGVDINMANWLKKAADQRYAEAIGAYSKGLGEKQNAMQWFKAASQKIAIGYSGLGVKNAEAFYYQSAQNYQGQKVAKYGLGVTADYVKWTIQAAQGSKALAKLYGSRSLLQAAKNN
>Megasphaera.WP_051524963.561.860 Megasphaera.WP_051524963 WP_051524963.1 sel1 repeat family protein [Megasphaera elsdenii]
YAKDGHLGQGIELSAVWYQKSAEQGNDGHLGYMYVNGCGIQRAVWYRKAAQGDCQDLGTMYCGYGVEQSKAVWYRKSAEQGNGQYLGMYKNGRGVEQSAVKWYKAAEQGQNLGHTGRGVQSYKAVWYKAAEGNVGQNLGDYGKGVEQSAVEWYRKAAEGDQTLGSMYGSKARWKAADQG
>Eucalyptus.XP_010032811.205.521 Eucalyptus.XP_010032811 XP_010032811.1 PREDICTED: ERAD-associated E3 ubiquitin-protein ligase component HRD3A [Eucalyptus grandis]
----------VEKEDFILEYQAQKGNIAKVGLFYYFGLGLRKALWFIKAVKGERMLLGEIYRGAGVERNKAFWLKLASRQQLAYGMGLYVKGYGVEKNAKEYFIAANNDYNLGYKGIGVSDVLACYFAAANDQKAFQLAKFGIGLKKNATALYKLVAEGPLRWALSYGDKAFLRMAELG
>Paraburkholderia.WP_105506529.552.902 Paraburkholderia.WP_105506529 WP_105506529.1 sel1 repeat family protein [Paraburkholderia sp. BL21I4N1]
LVAPAAMGQGMPPDAIWFTRGAESNDASLLCLAYANGTGVRLAQWCRAAAAGDVQMLGDSYLGRGVPADAAVWFRLAADQGNAQSLAHLFTGLGGERNALGWARAADTGMMVGYHGRGVQDVVARWLKAAAGSEAADLAAYGNGVPRDALGWHRKAAAGCVALALRAG-PAMWLAADPG
>Dethiosulfatarculus.WP_052514986.40.383 Dethiosulfatarculus.WP_052514986 WP_052514986.1 hypothetical protein [Dethiosulfatarculus sandiegensis]
WAEHATLGQNTPRNAIWFKKAAQMGERAKLGYLFFKGLGVKKSFWYKKSANGDLQGLGFLYKGLGVQKNKAVWYQRAAEKGEAQDLAIYYTGQGIPQDAFFWYKAAKRGQHLGFKGQGVKDLKSFWFKAAQGDAAEFLADYGQGTRKDAAFWFEQAAKGGQRLALMYNDKAIWKAAKAG
>Desulfosporosinus.WP_073027086.377.694 Desulfosporosinus.WP_073027086 WP_073027086.1 hypothetical protein [Desulfosporosinus lacus]
YVAYARLGTGTEKDAVYLEQSAKLGNNALLAKIYLADSG-EKALWLGKATNGNQQALGKLYDGNHVEKDKALLFKLSAEQENAQALGLYLFGEEIPQDAVKWLASVEQEQTLGY-----------------------------------------------------------------
>Candidatus.WP_052046397.840.1102 Candidatus.WP_052046397 WP_052046397.1 hypothetical protein [Candidatus Paracaedibacter symbiosus]
--------QGPESDAAWYKKAADKDDQARLGVMYKQGRGLEKAAWYRKAAKDNNQRLGSMYNGQGVDKDESFYFEKAAHQGDGQLLGMYKEGWGTEQDALKWIKAAEQGQYLAYDGEGIASDQAIWLEAAK-SDAQTLGWYGRGVTKHAAKWYKASEKGCISIGRMYGDKAIWLAAGEK
>Parachlamydia.WP_068469823.160.490 Parachlamydia.WP_068469823 WP_068469823.1 sel1 repeat family protein [Parachlamydia sp. C2]
YANKANLGRGVPQSAAYFQLAADQGDEANLGIMYKHGRGVQKAAYFQLAAQGLEQNLGIMYEGQGVPQSKAAYFQLAANQGHAQNLGMYDEGRGVPQSAAEYFLAANQGQNLGYEGRGVQSDKAAYFLAANGDDAQKLGVYGRGVERSAIQYFLLAADGKQNLKIMYGLKMIRLDKESS
>Bathycoccus.XP_007508690.378.656 Bathycoccus.XP_007508690 XP_007508690.1 TPR repeat protein [Bathycoccus prasinos]
YEPIAVMGKGFK--VVYYQYAADLGNEAAVGHAYMVGTGLVVAVYLDLAAQGNEMSLGHAYNGLGVTQNTALWFKEAKKLGSASGLAMYLSGFGVEKNAVKELKAAERGQHLGHRGVPLRDYKANYFLAAAGHLASNLAMQGLGAPIAALDKLKLLAESSVENARHFRNESLAKASEMG
>Clostridium.WP_052268182.235.528 Clostridium.WP_052268182 WP_052268182.1 sel1 repeat family protein [Clostridium argentinense]
YAKEAAIGAYVRKNALWYKIAAAQGCDVAIADSYFKGVDVQEAFWYEKMAEGEYESIGDMYNGCGVKKDKALYYNRAAEKGDAQNIGMYENGHAVPQSALYYYLSSEKGTNIGYKGNATQDYEAKWFKAIEGDEALAIGDYGRGIEIDAFKWYEKAAEHVYNLAYMYGNKARLKAANLG
>Desulfitobacterium.WP_015262211.583.866 Desulfitobacterium.WP_015262211 WP_015262211.1 sel1 repeat family protein [Desulfitobacterium dichloroeliminans]
-----RLGTGTDKDAIYLEKAARLGNHAMLGKVYLEDGR-RKAVWLTKAANGNLQALGKLYDGLYVEKDKAVLFTKAAEQNNAQQLGLYLLGQDVPKDAVKWLLSAELGQALGYMGRG--------------------------------------------------DAAMWLSAAQG
>Desulfitobacterium.WP_011458828.626.941 Desulfitobacterium.WP_011458828 WP_011458828.1 sel1 repeat family protein [Desulfitobacterium hafniense]
-----RLGIGTDKDAKYFEKAASVGNFAQLAKFILDEKAQQKALYLRKAVAENYAFLGKLYKGQHVPQNEAMLYTLSAEQDNAARLGLYLDGDGVLKDAIRWLFAADRKEALGYKGEDIKDVKALYLRSAGGNFAQRLGKYGEDVPKDALQFLTAAAEGNQTLGKLYGDTAVWLSAAQG
>Rhizobium.WP_037207059.281.592 Rhizobium.WP_037207059 WP_037207059.1 sel1 repeat family protein [Rhizobium sp. YR295]
YLSWASLAAEVGLDAIYYEQAVKAGDGAALGELYRDGKVVKKAVLYKNALNGKAAELGDLYQGQSVGLDKALFYEQGAKAGDAKGLALYTEGTVVPRDATALYEILSGGASLAYRGAEVLDPKAIYYQAIKGDGAMALGNYGKVVAKDAVDLYTKALEGKAKLGSLYGEKALFQGVKAG
>Massilia.WP_112936935.55.402 Massilia.WP_112936935 WP_112936935.1 hypothetical protein [Massilia sp. YMA4]
FAESALLGLGTRQNALWFRKAALQGDAANLGLMYRRGHGVQQAVWYRQAAQGHPQHLGVAYEGRGVTVDRACWLRRAADQGDAQNLGMTANGFGVARDALAWYRAAEAGQNLGYHGRGVRDPEALWYKAAEGANAQNVGVYGHGVAKDAVAWYRHAAEGDQNLGVMYGDEAVWKAAEQG
>Clostridium.WP_074926204.462.790 Clostridium.WP_074926204 WP_074926204.1 sel1 repeat family protein [[Clostridium] clostridioforme]
Y----RIGLGTEKCAAWFSKAADSKHYASLAGLYSRGKGVLRAFLYQCSAQGNYSELAKMYDGIGTEKDSARHFENARDSHDLQRLGMLHTGTGTERDAADYWRSARLGQALGWENG--GDPQAVWIKAAEGNAAQDLGKYGEDVSKDAICWLSQSAEGNQALGKLYGDKAILASAEQG
>Azospirillum.WP_109450291.108.455 Azospirillum.WP_109450291 WP_109450291.1 sel1 repeat family protein [Azospirillum sp. TSH64]
YAEQGGLGLGM-ADAFWFERAARQDVTAYLGQLWAHGFGRAEAACYEKGALGSAQHFGLLLHGLSVVKHNGEWLRRAALQGDAMLLGLHTQGTEFEPNAANWYAAAEAGQILGYSGRGLVDPESRWMRAAQGDQAQTIGRYGIGGESSAMEWFTKAADGDLNIGQLHGDAAVADAATAG
>Proteobacteria.WP_104154117.161.464 Proteobacteria.WP_104154117 WP_104154117.1 sel1 repeat family protein [Proteobacteria bacterium 228]
YAKSANIGTGVKQNAAWFKKAAEQDHGANLASMYLTGDGVKQALWYQLAAQGDNLRIGKMYEGQGLPADEAIVYRQAAKKNFAMTLGLYSEGKGVQQDAVSWYRAADQGQTLGFAGKVVKNPKEFWYRAAEGLVAQNVGWYGAGTSQDAFKWYGLAASQYQNLAILYGDKAIWLSARNG
>Duganella.WP_090188450.106.442 Duganella.WP_090188450 WP_090188450.1 MULTISPECIES: hypothetical protein [Duganella]
FALNAHLGHGVARNAVWFRQAAAQDDVALVGVAYAEGLGVSRAFWLLRAAQDDDQNLGVMLHGKGVEPDQAFWYHRAAEAGHAQNLGMYARGRGVERDALEWYLAAEQGQNVAYNGHGVKDDLAAWYSAAEGDSAQNLGVYGLGVERDAVDWYGRAAEDHQNLGGMYGDLSFWLAAQGG
>Bradyrhizobium.WP_079601426.165.461 Bradyrhizobium.WP_079601426 WP_079601426.1 sel1 repeat family protein [Bradyrhizobium erythrophlei]
YAEQGGYGVNDEAGIACFRRAAEAGLTALLGDLNRRGIGVRIAALYRQAAKGNAQRWGLALEGLGVERNEGEWLRRAAMAGDAARVGLYARGEALPPNAAIWYRAAEAGAALGYTGAGVRDPEAAWLISAEGDQARDLANSGVGHPEDARQWLEHAAAGDANFGVCLGDLAAWRAAD-G
>Dehalobacter.WP_119776839.635.943 Dehalobacter.WP_119776839 WP_119776839.1 sel1 repeat family protein [Dehalobacter sp. MCB1]
-----RLGVGTEKNAKMLEKSAGVGNFAQLAKLILEPNPTDKALFLKQAVAENYAFLGKLCEGRHVPQNEAAFFRLSAEQGNAARLGLYLGGEGVLKDALHWLFAADKKEALGYKGEDIKDTTGVYLRSASGNFAQRLGKYGEDAPKDALRYLHDAAEGNQTLGKLYGNSAVWLSAAQG
>Megasphaera.WP_080712299.564.861 Megasphaera.WP_080712299 WP_080712299.1 hypothetical protein [Megasphaera elsdenii]
YAETANLGKGVEQSAVWYRKAAEQGDTANLGCQYYFSKGVQKAFWFRKAAQGVSQNLGCQYFSQGVEQSKAVWYRKAAEQGYAQNLGMYEYGEGVEQSAVEWYKAAEQGQGLGYNGKGVQSYKAVWYKAAEGHNAQNLGEYGRGVEKSAAEWYRKAAEGNQSLGFMYRSEARWKAAAQG
>Faecalibacterium.WP_015537468.140.484 Faecalibacterium.WP_015537468 WP_015537468.1 sel1 repeat family protein [Faecalibacterium prausnitzii]
YAAKANLAKGVEKDAVLFYNSAIQGYNANLGECYYNGEGVQEAFWMKKAAQGDDQVVGDMYDGDGVQQDEAKWFYLAAKQGNAQKYGTLANDDADWNDGIKWFKAAEQGQVLAYNGYGVKDEKAIWYKSAEDFAAQDLGAYGLGVEEDALYWVQKAAEDYQVLGNFYGDKAFWKAAEQG
>Bradyrhizobium.WP_092125233.113.472 Bradyrhizobium.WP_092125233 WP_092125233.1 hypothetical protein [Bradyrhizobium erythrophlei]
YAEAGALGRGVPVDAAWYQKAAERGHRAALAFMCLKGTGLEEAALFQSAAHDDILNIALLRSGKGVAKDKAEALRKAARKDYAIALAFYALGTAAEPDAAYWYKAAERGQFTGYTGTGVPSIQAAWFRAAEGHTAANIAVYGNGVTRDAIKWFERACEGIGQLGRLYGDRAAWKAAKGG
>Clostridium.WP_008397067.489.798 Clostridium.WP_008397067 WP_008397067.1 hypothetical protein [Clostridium sp. M62/1]
FVSYARLGTGTEKDAAYWKQAAQLGNHAALGKLWLNGAG--QAVWIEKAAAGNAQALAKIYDGEHVSKDKAVLFTLSAEQGNAAQLGLYLAGEEIPKDAVRWMAAAEKGLALGYCG---------------------------------------------------------------
>Trichomonas.XP_001328250.1.165 Trichomonas.XP_001328250 XP_001328250.1 hypothetical protein [Trichomonas vaginalis G3]
YLD-------------------------------------GEAYILEPAVDGYPILLGEAL---------------------------------LDKCASRLLRAHKLGALLGNPLTKLKDYLAIYYYAIERDVSMSLAQIGLAPETGAEKLYEEARAG-PNLSK----KPL-------
>Trichomonas.XP_001306372.1.183 Trichomonas.XP_001306372 XP_001306372.1 hypothetical protein [Trichomonas vaginalis G3]
YID-------------------------------------EKAALLDNIVEPYPVLLGEAY---------------------------------MTKSAVHCLTGYRLGALLGYPVSKSKDAMSLYYYGIEKDQSMAAAQIGLGPKTNPDELYEEAKAKEPEQPK----KPV-------
>Trichomonas.XP_001316549.1.190 Trichomonas.XP_001316549 XP_001316549.1 hypothetical protein [Trichomonas vaginalis G3]
---------------------------AGAIQTFI---HEGVAIYMQVAAYQNTIELGIYL----------------FESDT---------------DAVVYLRAYDIGAYLGYPLSEYKDAMAFYFEVLDGSVVYEIAKYGQGVPQDADQYQKNAKEPA--ISDEFSD---SSLIDVG
>Trichomonas.XP_001317212.1.186 Trichomonas.XP_001317212 XP_001317212.1 hypothetical protein [Trichomonas vaginalis G3]
--------------------------PAYALDMME---DDTSYLILDLAAYQHVLKYATYL----------------VDNGQ----------------GFKYLLAAQKGILMGIPLSGIKDPSALLFKVIGDEIALEAAKYGVGCEKDANNYYQRAKAHD--LPDDYG-VTIGVFIAAG
>Trichomonas.XP_001312357.1.185 Trichomonas.XP_001312357 XP_001312357.1 hypothetical protein [Trichomonas vaginalis G3]
---------------------------ALGIQANV---QEGALFLLLIAAYHHYCLLGKLL----------------IESGN---------------DGFQLLEAAQNGLPLGLPLSNVKNAQALWFAVISEEVALEAAKYGLGCEADALSYHARAKKPS--IPDSP-GSSITISLTIG
>Trichomonas.XP_001320783.1.190 Trichomonas.XP_001320783 XP_001320783.1 hypothetical protein [Trichomonas vaginalis G3]
---------------------------ATYGSMML---TVGNGFSLKTAAYGDAAQVGLIL----------------ASTPE----------------GISYLFAGSKGYTLGYPFTEFKDPLAAYLQAIAEMQAYELSKYGVGVEKDAQELLAKGEQEH-----RYED---GKIIAIG
>Trichomonas.XP_001307405.2.166 Trichomonas.XP_001307405 XP_001307405.1 hypothetical protein [Trichomonas vaginalis G3]
----------------------------SFANLCQ---QTQDSILLKAMVYQVQALLGHFGMGL---------------------------------SGIDYLYAADHGKTLGYPYEGPENVLSVYFQVK-DNRSQGLGLE--G---DGRSMVRKARVPN-------SDEELLNQAERS
>Tritrichomonas.OHT15847.1.176 Tritrichomonas.OHT15847 OHT15847.1 hypothetical protein TRFO_13664 [Tritrichomonas foetus]
---------------------------AFSASV-A---SENEAILYKIAAYHSQMALGMISNG----------------------------------DAFEHFHSAEEGKCLGYPLEEPENAKAVIFEVLEDHYALNLARYGSGLPKDAKELYERAKSPQ--IPEFD--YTK-----II
>Tritrichomonas.OHS99962.2.190 Tritrichomonas.OHS99962 OHS99962.1 hypothetical protein TRFO_33476 [Tritrichomonas foetus]
----------------------------LFVSLFI---TNHEAFMLVRGAYNDDIKYGIIL----------------TGNEE---------------LSLQYFRAANMGRYVGIPLTDIKDAAAAIFKVLLNEIACELAKLGVGVPINAEDLQKRAVAEN--IPPKY-EKNDGSGIKLV
>Tritrichomonas.OHT07471.1.182 Tritrichomonas.OHT07471 OHT07471.1 hypothetical protein TRFO_24288 [Tritrichomonas foetus]
--------------------------ALMYKDII-----AGVAIYLEQAAYADKMLYAKYL----------------ERSPE---------------TSYCLFRAASTGKECAKPCSGIKDDLALLLEIVSNNEALELAKIGKGTKKSAIELQNKALAPN--TPPKF-------LISVA
>Tritrichomonas.OHT11433.1.186 Tritrichomonas.OHT11433 OHT11433.1 hypothetical protein TRFO_19064 [Tritrichomonas foetus]
---------------------------ACVADILLDTNDVKEAIILKSIPRRSKTCLSDAL--L------------------------------TQENARHVLESAETGILVKINKNGTEDAQAVYLMAIENNEALLLSQVGKGIQKDAIEYEQIAHSPK--------NNLLGSAIVIG
>Methylobacterium.WP_083784648.414.725 Methylobacterium.WP_083784648 WP_083784648.1 hypothetical protein [Methylobacterium sp. 4-46]
YADQANLAGGLERSALLFHRAAERGSAANLGNLYRTGRGVKEAVWYRAAVREDAMELGVMTRGEGVPKDEAGLYARAERLGNAQNLGFLLHGKGFAKDAARLFRAAEAGMHLGTLGKGLKDDEAVLYRSAEGNLGMYLAAYGRGLPEDARRLYERAAEGSRGLAFLHGNEALLLAAEEN
>Fimbriiglobus.WP_088258952.597.944 Fimbriiglobus.WP_088258952 WP_088258952.1 hypothetical protein [Fimbriiglobus ruber]
YAELATLGLGIPADAVWYRKAAELNDTAYLASCYSNGIGVTAAVWYRKAAKDNEINLGAAYSGIGVHADAGILLRKAAARNHAFNLGCFRDGVGVPRDAFSMFKAADLNMSLGYNGIGVTDPTALWFKAADKNMGILVGYYGTGVEKDAAEWYRKAADRDMYLGLAYGDAAVWKASAGG
>Breoghania.WP_107991288.67.358 Breoghania.WP_107991288 WP_107991288.1 sel1 repeat family protein [Breoghania corrubedonensis]
FAAEASLAGPVAVDASLYWRAAELGNWARLALMYLNGRGVQQALWMKSAANGVYSSLGLMYRGEGVAIDEARRFERAAKDGNAMMLGLYEQGWLGDADAVEYYKGADAGQFLGYAGKGVKDAKAAYYMAADGDKAMLLGEYGSGVAQDAAEIYRGAQETKDYLGYLIGDKALLTAI---
>Trichomonas.XP_001582713.134.331 Trichomonas.XP_001582713 XP_001582713.1 hypothetical protein [Trichomonas vaginalis G3]
F-------------------SMLSGYPAYGIEILE---DDSFVRLISVAAYGEAVRFALIL----------------IQEGK----------------GVQLLYAARAGYLMGLPLSSIKNAEAMCFLVLADEIALEAAKLGLGCQKDANDYSRRAKAPE-KLPDEYSD---GVFAAAG
>Trichomonas.XP_001583345.121.345 Trichomonas.XP_001583345 XP_001583345.1 hypothetical protein [Trichomonas vaginalis G3]
F--QS-------KDCFYLEFGINAGFPATAADIFA---RIQNAVLLITAAYNAPQQLGLMM----------------MNQPN---------------FSFQYIRAAQKSSILGLPITDMKDARAVIFEVLERNLALELAMYGIGVEKDAKTLNEEASKGQ--IPA---EKPM-------
>Puniceibacterium.WP_082135468.87.404 Puniceibacterium.WP_082135468 WP_082135468.1 hypothetical protein [Puniceibacterium sp. IMCC21224]
LVAEALLADAVPYDAALLASAAARGQEAYLAQLSQSGTGTQAAFWFLAAAQDYAQELAKAYSGTGTEQSEGLWLEKAADAGHAQFMAALETGGGVAQDALRWYRAAEAGQILGYTGDGVANPEALWLPAAKGEGAINLGSYGTGLAQDAVQWYRRGVQEIMALGQLTGDAAILSAATAE
>Helicobacter.WP_104625371.300.653 Helicobacter.WP_104625371 WP_104625371.1 sel1 repeat family protein [Helicobacter felis]
YMQLGSMAKGVPKSAIYYQKAASLGKDGYIGQMYEMGHGVQKAIYYQKAIKGSLYRLANFYNGRGVKQDKAMFYQQAAKLGDGYGMGLYKNGYGVKQDAIKYYKAGEAGYSLASQGLGMRDYGAIYYRAINGDRGYGLGSYGHAFRQNALELYKKAGGG-YGLGSLYGDKALYKGTKQG
>Grimontia.WP_062715228.121.474 Grimontia.WP_062715228 WP_062715228.1 sel1 repeat family protein [Grimontia marina]
YAMRASLGLGVSQSALYYRKAGKQGDRGYVGEMYEDGLGVQEALYFRLASKGYRHNLGWMYDGRGVTQSEAVYYRMAAEQGDGMYLGMYEEGLGVGQDALKLYLAAEKGLNLGYEGLGVQNDKAVYYLASEGSRGQNLAWYGRGVSKNALKLYRLAAEGFQNLGMMYGSEATYLAADQG
>Trichomonas.XP_001584008.77.332 Trichomonas.XP_001584008 XP_001584008.1 hypothetical protein [Trichomonas vaginalis G3]
Y--SL-------PDAIFLEKSANAGYNAILGQIYL---NTDEGALLKHGAYKDICHIGLVC----------------VSHID---------------EGIQYLRSAEGGNTLGYPISNIKDGKAMYFSVPEITALLEMAQYGIGVEKDAEELRGKANEQK--MLEKA-DKT-SQTIFMV
>Helicobacter.WP_104751248.294.566 Helicobacter.WP_104751248 WP_104751248.1 hypothetical protein [Helicobacter salomonis]
YADHANLN----NT------QVSEQKQTNLGVVYVNGQGMKKALYFQQAALGHKNNLGVIYRGVGVDRDLAFYFQEAAKLGDAYSLGMCEYGKGTERDAIFYYEAAKMDLHLGYVGKEVKDVKAFYFRAAQGSKDCNVGVYGEGVERNAIVFFQKAAEGNLNMGVIYGDKALCRAASLG
>Succinivibrionaceae.WP_010455138.87.384 Succinivibrionaceae.WP_010455138 WP_010455138.1 hypothetical protein [Succinivibrionaceae bacterium WG-1]
YVEDANLALTRKYDAKYLEELAMLGKLANLGCMYQNGNGVKIAIYWEQAVYDENMSLAILYEGVEVKKDKAKLYEKAAKLGHAMNLGMYECEAKNDQDAFKLYQAATQGMSMAYEGISLQDFKAKWYKAASNEKAMNLGFYGKGVEKDAREWFEKAADNELQLGTFYGDKATLRAAKLG
>Rhagoletis.XP_017471962.347.721 Rhagoletis.XP_017471962 XP_017471962.1 PREDICTED: protein sel-1 homolog 1 [Rhagoletis zephyria]
--------------------------QSGLGQLYYQGGAIQKALYFTQAAAGNIFFLGKLYEGSFIKADTAFYFKKAAELGDGQGLGMYLKGLGVPKDALNYFQAADQGQQLGYTGNGVTDYLALYFLASQGHLAYNLGIHGMGMLRSAVEFFKNVAEGRNMHAYDYHREAYQLLAELG
>Lepisosteus.XP_015218348.122.496 Lepisosteus.XP_015218348 XP_015218348.1 PREDICTED: protein sel-1 homolog 2 isoform X1 [Lepisosteus oculatus]
YAKVSSIHCSVE-NVYYYAFIAERGDQTSLGTLHLSGDGFRKAFYLHKALAGSEALLGKMYEGTPTPQDSAFCFKWAADRGNGLGLGMYLFGKGVPVNAFELIKAAEQKVHLGYYGYGVIDLAAFYFFASKGHLARYLAQYGIGVHRSAVQLFMDVCLGSMLQAYAFGDSAL-------
>Trichomonas.XP_001322149.74.332 Trichomonas.XP_001322149 XP_001322149.1 hypothetical protein [Trichomonas vaginalis G3]
F--SV-------PDAYFLENSARVGYYAVLGGIYL---DTSEGMLLKQGAYNELCQVGLLY----------------ATRYG---------------DGIQYLRSGEGGYTLGYPISNFKDAKAMYFLVQEISALLEMSQYGLGVEKDAEELRNRANDQK--IMEKS-DKSESQTIGLV
>Ceratitis.XP_004523095.282.576 Ceratitis.XP_004523095 XP_004523095.1 protein sel-1 homolog 1 [Ceratitis capitata]
YAKVAFSNPIVE-NIVYYQLLADKGDQSGLGQLYYQGGAIQKALYFTKAATGNIFFLGKLYEGSFIKADTAFYFKKAAELGDGQGLGMYLKGLGVPKDALNYFQAADQGQQLGYTGNGVTDYLALYFLASQGHLAYNLGIHGMGILRSAVEFFKNVAEGRNMHAYDYYREAYQLLAELG
>Spizellomyces.XP_016610169.238.584 Spizellomyces.XP_016610169 XP_016610169.1 hypothetical protein SPPG_02624 [Spizellomyces punctatus DAOM BR117]
YAARGILGFGVEKDAFLYLRAARQGEVSNVAHSYEEGVGVKEAVWYTRSALGNYQSLGYMYEGLGVERDAAVWYTLSAEQGYAQNLGCLQNGIGIRKDGAFWYAAARQGQNLGYYGIGVKDEEAVWYRSARGNFALSLGYCGIGTPVDALDLYKQSSKGHQSLGRCYGDRAFWRSAIRG
>Intestinimonas.WP_116721599.1.322 Intestinimonas.WP_116721599 WP_116721599.1 sel1 repeat family protein [Intestinimonas butyriciproducens]
MAESVDLGDGVDSDAAWFSLAAESGDRAALGRCYQMGTGVERAVLYTQAAQGYGQSLGLCWNGSGVDQDKAAYYLLAAEQGHAQNLGCCLNGIGVDRDAVHWLKAAEQNQILGWNGTGVQDPRAVLYKAAEGYPAQNLAVCGIGMEADGVEWLERAAADFQILADCCGDRAMLASAGQG
>Grimontia.WP_002540920.121.441 Grimontia.WP_002540920 WP_002540920.1 ketol-acid reductoisomerase [Grimontia indica]
YAKRASLASGVEQSAVYYELAAGQGYFAQLGWMYEEGKGVQNALYYRLAAQGYRQNLGWMYEGKGVTQSKALYYRLAAEQGYAQNLGMYEDGKGVTQSALEYYLAAEQGQNLGYEGKGVQSNKALYYLAAEGYRAQNLAWYGLGVTQDAIEYYKMAADGYQNLGWMYGSKAIYLAAEQG
>Marasmitruncus.WP_101909031.120.468 Marasmitruncus.WP_101909031 WP_101909031.1 sel1 repeat family protein [Marasmitruncus massiliensis]
FAERALLGHGVEKDAAYFRMAAEQGYQANLGWCFEHGVGVQKARLYRQSAQGYPQNLGYLYCGIGVDEDKAVWFSKAAERGHAQLLGCWLNGHGVEKDAADYFMAVEQGQNLGLHGEGVQNLKALLYLAAEEHSAQNVGFYGIAVEENAVKWFSLAAKGYQFLGECFGDKAMLLAAEQE
>Trichomonas.XP_001318918.136.326 Trichomonas.XP_001318918 XP_001318918.1 hypothetical protein [Trichomonas vaginalis G3]
-----------------------VGYPAAFYDIFH---TSGKANYLNLAMYNYIFKKGMEL----------------LQESN---------------DAIEYFKSEEFGKQIGLPLSKYKDAKAALFSVLKEDTALELSKLGTGVPQDAKSMMAKVKSPD--VPD-----EIDVTTAEN
>Latimeria.XP_014343320.254.546 Latimeria.XP_014343320 XP_014343320.1 PREDICTED: protein sel-1 homolog 2 [Latimeria chalumnae]
YAKVAFAGILGE-NLYYSKFLAEKGEQATLGQLHLVGGGLQKAFYFSKAVAGSYLFLGKMYEGSAVPQDTAFYFKMAADRGNGLDLGAYLHGKGVPVSAFQYFKAAEKKQQLGHYGLGVQDYLAYYFLASQGHLAFQLAHYGTRVARSAVELYKNVCEGSKLSAYAFGDSSLQLLSEMG
>Helicobacter.WP_013469430.1.293 Helicobacter.WP_013469430 WP_013469430.1 hypothetical protein [Helicobacter felis]
YAERAYLGRGVAQDALYFQQAANLGDQGNLGVMYNLGKGVKKALYFKHAALDDNLYMGLMYTGNGVGVDKALFYQQAADRGSALSLGMHYAGQGMAKDALDYFQAADLGSNLAYNGEGVKDGKSLLFESAQGFKATTLASYGEGVEKDAIALYQEAGEGDLSLANLYG-----------
>Helicobacter.WP_104751727.1.304 Helicobacter.WP_104751727 WP_104751727.1 hypothetical protein [Helicobacter baculiformis]
YADRAYLGKGVPQDALYFQQAANSGDQGNLGVMYNLGRGIKKALYFKHGALGDNLYLGMMYTGNGVGVDKALLYQRAAERGSALSLGMYYTGQGTPKDALEYFQAADLGCNLAYNGEGVKNIKSLLFESAQGFKATTLANYGNGVEKNAIALYQEAGKGNLSLATLYGD----------
>Helicobacter.WP_104687237.275.571 Helicobacter.WP_104687237 WP_104687237.1 hypothetical protein [Helicobacter felis]
YADDGRIGQG-EKDALYFQKAIDNGSWGELGNMYKDGKGVQEAIYYKKGMTGNLYSMASLYEGKGVPKSKAIYYQKAASLGKGWYIGMYEMGHGVKQDAVEYYKAAHKGYRMAYNGNGVQDYKAMYYKAAEGDSGYGMGEYGQGVKQDAIIYYKKAGTGL-ALGFVSGNSAIYQAIAVG
>Massilia.WP_083684486.13.355 Massilia.WP_083684486 WP_083684486.1 sel1 repeat family protein [Massilia putida]
FAAYANLGDGVPQDACWLERAARKGLFAHLGSMYFQGRGVQEAAWFRLAAQGDSQNLGDLYTGRGVARDLAVWYYKAAEQDLAQLLGCYLDGAGVARSAMAWFKAALLDECLGYRGQGVPSEEAMWFRAAAGHPAQLLGLYGHGVPPDAKAWLECAAEGDQSLAQEHGDAALWAAAEQG
>Hahella.WP_094709594.194.543 Hahella.WP_094709594 WP_094709594.1 tetratricopeptide repeat protein [Hahella sp. CCB-MM4]
YANISALGQNDRVDAAWLTKASTAGHESNLAYMYENGLWFEKSFLTLEAAAEWKQRVALDYDGNGTKADKTAWIEKAANQGHAQKLGMYDEGIGFPRDAVYWYDAANQGQMLGLNGVGEKDVKGIWLKAADQHRALDLGYYGVLVPRDAVKLFKKGSEGSRILASLYGDQAFISAAEGG
>Massilia.WP_091662646.125.483 Massilia.WP_091662646 WP_091662646.1 sel1 repeat family protein [Massilia sp. PDC64]
FALEACLGEGVAPSALWFRRAAARGHPALLGLAYLAGHGLSGARWLECAAQGDEQSLAQLLGGKAGSRWPALWTLAAAEQGHAQNMGRYAFGRGVPRDALYWYRAAEQGQTLGYNGQGVRDELAAWYRAAEGDSAQNLGVYGQGVPQDAVHWYRLAAEGHQNLGGMYGDRSYWLAADAG
>Roseimicrobium.WP_113957358.159.491 Roseimicrobium.WP_113957358 WP_113957358.1 sel1 repeat family protein [Roseimicrobium gellanilyticum]
LSKQAELTGGTERDAWYLQKSSEAGNNALLGALLFEGGQIKLAVKFKKLAQKNTLTMGELYGGLGVPKDKALYYQLAVQGNDAQRLAFYDTGIDVPRNALQLYLAAQNNIQVGYAGRAVRDMKAFLFQSGIGLNGMKAGLYGAGTQRDAAAWFARSAAGLSNYGVLVGDVAAYDAVEST
>Coprobacillus.WP_117599029.406.745 Coprobacillus.WP_117599029 WP_117599029.1 hypothetical protein [Coprobacillus cateniformis]
YSDRGNLGIGTAVDAVIYQQASDLGYIANLGYCYEVGIGVQQAKYYELATQNNRMNLAYLYKGIDGAPDKAKLYEQAAAYNYGYSLGLYEDGLGVDKDAFECYKASELGMTLGYNGIGCRNLKAFYYRSAQGNRGMNLGYYGIGTSVDAVEVYQRAAEGYQNLGYCYADLAKYLAAQQR
>Vibrio.WP_022597030.506.774 Vibrio.WP_022597030 WP_022597030.1 hypothetical protein [Vibrio nigripulchritudo]
YMN--------E--WKWLMLAANAGNDAGLGYRAE---TVEEAAWYEKAARNHQIKIAYLYHGIGVVQNSASYYLKAARFGNAQKMGLYQSGFGVDVDSLYWFKAQLQGTEIGHFGLGVQDYKAFYYEAADNEEAQRIGLYGLGTQTDSKAWLMQAATGHHLTYSILTESVIWAVSDIS
>Pseudoalteromonas.WP_023397940.114.410 Pseudoalteromonas.WP_023397940 WP_023397940.1 sel1 repeat family protein [Pseudoalteromonas luteoviolacea]
YIESAELGWREEKGAQLFANAAYHGDKAGLGIVYRESKKLRKAAYFQVSYRGYEAELGYLY---RSKPDQALWYQVAAKNGSALNLGMYNNGDGVDIDAKSYFQAVELGFNLGYLGKGVRDYKAIWYKGIDQDQSMNLGTYGRGIEKDALTLFEQAADGNANIANAYASLALYVSARSG
>Zavarzinella.WP_020475732.424.695 Zavarzinella.WP_020475732 WP_020475732.1 hypothetical protein [Zavarzinella formosa]
-ASAGSLGLGVEKDGLLYRQAVELGNLANIGHCYLRGLGVKQGVWLRKAALGDNIALGTCHTGLGVAKDKAVLFRQAAEQGHAISLGCHMNGLGVKKDAVFFYRAADLGINLGYRALGVRDERAVLFKAADGNAAMFLGNHGDGLVQDAVEWFRKAADGDMQLGYCHGDKAGWKAAKLG
>Azospirillum.WP_079292170.97.443 Azospirillum.WP_079292170 WP_079292170.1 MULTISPECIES: CHAT domain-containing protein [Azospirillum]
YSERAHLGRGVPQDAVWYRLATEQGDTANLGWMYEQGRGVQGAVWYRLAAQGDTQNLGWMYQGRAVPQDEAMWYRRASEQGDAQNLGMYEQGRGVPQDAVRWYLAAEQGQNLGYHGRGVQDDEAMWYRASEGDRAQYLGRYGRGVSQDAVRWYRLAAEGDQNLGWMYGDEAVWRAAAQG
>Aedes.XP_001659361.286.563 Aedes.XP_001659361 XP_001659361.1 protein sel-1 homolog 1 [Aedes aegypti]
YATVAFAGLAVE-NLIYYQLLADKGDQAGLGQLHYQGGGILKALYFSQAAAGNVMYLGKIYEGSNIKADTAFYFKKAADLGNGQGLGMYLHGKGVPKDALKFFQAADQGQQLGYSGIGVRDFMANYFLASQGHLAFNLGQHGLGMMRSAVELFKNVAEGKRMSAYDYYREAFQLMSELG
>Neobitarella.WP_105205475.505.827 Neobitarella.WP_105205475 WP_105205475.1 hypothetical protein [Neobitarella massiliensis]
YAEDANLGIGCAVDALELEQAAEQGHRALLGDCYLHGEGVKRAAYYRRAALDYVIDLGLCYYGTGVEPDKALLYRRAAEMGNAQNLACYLSGIGCQEQAVVWLRAAEQGLLLGYYGTGVRDERGAYYQAADGYAAVDLGLYGTGVEMDAVELYARAGEGNQNLAFCYGERAIWRAVERG
>Zavarzinella.WP_020475730.73.405 Zavarzinella.WP_020475730 WP_020475730.1 sel1 repeat family protein [Zavarzinella formosa]
IADMAMVGTGMAKDAVWYRKSADLGNMATLGMCHLNGRGVKRAIFYRKAAMGHPIEIGNCHSGLGVEKDKAAWYRKAADLGNAMYLGCYESGLGVDKDAAEWYKAADLGITWGHNGFGVKDVQAILYKAIDGSTAMQLGFHGVGVGKDAVQFFRQAAERDMELGLCLGDAAILQAVEMG
>Paramecium.XP_001459717.131.431 Paramecium.XP_001459717 XP_001459717.1 hypothetical protein [Paramecium tetraurelia strain d4-2]
LESQA---------------TNSQPQDHRIAHEMFAGLGRKAAVLYTKLAENDTQIMGQIYEGIGCPKDQAFYFKKSADQQNSLHASLVL----YEKDALTLLRAAELDMYLGYNGLTLKDYNAEYYQAQNNSKAMKLALY---LYKNIYPLLNQAKNDYFDLGLLLGDQNL-------
>Pseudoalteromonas.WP_081216333.117.409 Pseudoalteromonas.WP_081216333 WP_081216333.1 sel1 repeat family protein [Pseudoalteromonas luteoviolacea]
YIESAELGWREEKGAQLFASAAYHGDKAGLGIVYRESEQFKKAAYFQVSYRGYDAELGYLH---RTKLQLAKWYGIAAKQGSALNLGMYNNGDGVAVDARSYFQAIELGFNLGYSGHGVQDYEAILYQGVEQDQSMNLGTYGTGVDKKAISLFEQAANGNAKLANAYGSLAFFKSAHAG
>Drosophila.XP_001994247.337.710 Drosophila.XP_001994247 XP_001994247.1 GH11624 [Drosophila grimshawi]
----------------------------GLGQLYYQGGAIQKALYFTLAAAGNIFFLGKLYEGSQIKADTAFYFSKASEMGDGQGLGMYLKGLGVPKDALSYFQAADQGQQLGYTGNGVTDYLALYFLATQGHLAYNLGVHGMGMLRSAVEFFKNVAEGRRMHAYDYNREAFQLMAEVG
>Harpegnathos.XP_011140201.301.579 Harpegnathos.XP_011140201 XP_011140201.1 protein sel-1 homolog 1 [Harpegnathos saltator]
YAKVAFSGPVVE-NLIYYQLLAKKGDQAGLGQLHYQGGGVLKAVYFQHAAAGNVMFLGKIYEGSIVKQDTAYYFKKAAELGNGQGLGMYLYGMGVERNAWQYFHAAEQGQQLGYSGIGVRDYMANYFLASQGHLAYNLAQHGTGMVRSAVELMKNVAEGKQMMAHDYGKEAFILFSEMG
>Magnetococcus.WP_081436380.153.506 Magnetococcus.WP_081436380 WP_081436380.1 hypothetical protein [Magnetococcus marinus]
FAEQANLGEGVTKDAVWFRKSAEQGHQANLGVMYDKGQGVKEAVWFRKSAQGHQQNLGVMYNGEGVTKDEAVWYRKAAEQGHAQNLGMYNNGEGVTKDAVKWYKAAEQGQDLGYKGEGVKDAEAVWYKAAEGHRAQNLGVYGEGVTKDAVKWYRKAAEGQQNLGFMYGDEAVWKAAEQG
>Rasamsonia.XP_013330853.279.606 Rasamsonia.XP_013330853 XP_013330853.1 hypothetical protein T310_1780 [Rasamsonia emersonii CBS 393.64]
Y-------ASVD-GVLYLDLMSKKGEKASLGKMHYEGAGLRKAMYFKLVAKVAKAHIGLMYRGEGVEQNTALWFRRGVANGDCQEIGMYLHGYGVPQDASAYFAASEQDERLGFD----GDVTATYFLAARGWEAFYLAEAGIGQERHASAYYKMVAEAESVEANAYGDTALDMAAEQG
>Pseudovibrio.WP_063319454.285.600 Pseudovibrio.WP_063319454 WP_063319454.1 sel1 repeat family protein [Pseudovibrio sp. Ad13]
YRKNGFLAVSDEIDVILLEESITRGSSGGLGDCYRDGYGMAKANYYEMAVAGSLLRLGNAYEGLGVEKDKAIYYQDAVDNGYASDLGLYEQGLGTEKDANELYKGHEAGARLGYYGDGAQDYTSLMFKAADGNSAYYLGYYALGVAADARYWYEYALTGIKDLAFLEGNRAKLEISSEN
>Rhizobiales.WP_113513910.1382.1699 Rhizobiales.WP_113513910 WP_113513910.1 sel1 repeat family protein [Rhizobiales bacterium]
YASEARLALGVPQDAQELKSLAASGREAALGDLYSDGKVVAQAVYFRQAAQGSTNRLGDLYAGKGVRTDAAFHYRRAAERGNAKRLAMRAQGKGIPQDAKTELNLAARGSAVGYKGEAVADRRAAYYQAAAGNAALRLGDYSEAATTDAQSYYRRAAEGNKRLAEMQGNAASEALADRG
>Pseudoalteromonas.WP_063876331.152.391 Pseudoalteromonas.WP_063876331 WP_063876331.1 sel1 repeat family protein [Pseudoalteromonas luteoviolacea]
-----ELGWRTDKGAQLLVNAAYYGEKAGLGRVYQNAGKLKKAAYFKVSYRGYAAELGYLY---KITNDLAHWYGKAASAGSAMNLGMHNNGEGTDTDARRYFRAAELGFNLGYAGEGVQSLQAVYYQGISGDQSMNLGSYGNGVEKSALELFEQATQGNANLGNAYGSQAIYQSAN--
>Pseudoscardovia.WP_094691780.378.710 Pseudoscardovia.WP_094691780 WP_094691780.1 hypothetical protein [Pseudoscardovia suis]
FAKIAKIGIGREHDAVWFRKSAQQGLHGALGRAYYEGRGVRKAGWFWEAAQGFIQALGDIYLGYGVPKNQAAWYSKAAEQGDAQNLALYERGNGVRQDAMDLYEAASHGQNLGYFGDGVRDYMAFWFSAAEGDKAQNLGVYGMGIEQNAKDLYTEAAAGDQRLGAMYGDKGALKASSSG
>Helicobacter.WP_104752641.65.392 Helicobacter.WP_104752641 WP_104752641.1 sel1 repeat family protein [Helicobacter baculiformis]
YGKQSKLGKGVPRDAIYYQKAAEKGNRAKLGLMYYSGKGMRKAFYYQKAAMGDKYNLGLMYNGKGVQQDQALYYKKAGKMGNGYRLGLYYNGKGVPRDAFEYYKAGEMGYKLGYSGKGMQDYEALYYKAGQESDGYRLGDYGKGVPKDALKYYQKAGEGDYRLGDIYGDKALYKSGESG
>Drosophila.XP_001982100.273.570 Drosophila.XP_001982100 XP_001982100.1 uncharacterized protein Dere_GG12409 [Drosophila erecta]
YAKVAFANPVVE-NIVYYKLLADKGDQSGLGQLYYQGGVTQKALYFTKAAAGNVFFLGKLYEGSQIKADAAFYFSKASEMGDGQGLGMYLNGLGVPRDALSYFQAADQGQQLGYTGNGVTDYLAFYFLATQGHLAYNLGVNGMGMLRSAVEFFKTVSEGRRMHAYDYNREAYQLMAEVG
>Commensalibacter.WP_110438233.276.592 Commensalibacter.WP_110438233 WP_110438233.1 hypothetical protein [Commensalibacter sp. ESL0284]
FVNDAALGRGVNKDAFLFKKAAQAGDKAQLATMYEKGSGIKAAVWYKKSAQGNQQYLGKLYQGFFIEKNQAKWFEKAEAQNNAITLGMYETGQGVKRDAILYYKGANQGQVLAYNNDQIKNYKAIWFEAAEGKKAYNLGQYGLGVQKDAFQYYMQGTAGDQILAKMYGDEAILILASNG
>Akkermansia.WP_102758811.1.347 Akkermansia.WP_102758811 WP_102758811.1 hypothetical protein [Akkermansia muciniphila]
FAEKANLGLGVDHDARWFLKSAQQGFNANMGLLEAKGTSGRQAFWFLKAAQGLRQMTGFFYSGEGCRKDEAMWISKAAEQNDALWLGSY----ALNDDAFSQWKAADLNLILAYQGNMVQNEQAFLYKAAEGHQAMALALYGKGIPKNAISWLTKTAEEDQLLGMGYGDLGAWRAARQG
>Rhizophagus.XP_025172339.463.809 Rhizophagus.XP_025172339 XP_025172339.1 hypothetical protein GLOIN_2v1666158 [Rhizophagus irregularis DAOM 181602=DAOM 197198]
YSIVVNLGIGIEKDSIWFEKSASQGYITLLGILYE---KLKNSFWIERAMRARFKHISAHYNLLSAQKDKLFLYERSAEQGCAIILGLYINGIGFGKKSVHLIKAAKKGQYLAYEGIIVKSREAFWYNAANGNYAQILGLFGGGVKKDAVWWYEKSAEDYQCLGYLYGDKAIWKAAENG
>Snodgrassella.WP_078475181.171.464 Snodgrassella.WP_078475181 WP_078475181.1 hypothetical protein [Snodgrassella alvi]
FALESNLGGGIEQNAIYYKLAADQGNIANLGVIYEFGQIVAKSVYYKLAAKGYYINLGLMLNGKGIEQDRAACYRLAAKKGLAQNMGMYFKGTEIEQNAVKYFLAADQGQHLGYEGEGVQDYKSLYYLAADGDFSQSLANYGEGVKQDAAKYYQLAAKENQNLAYMFGNIAKLKSCKNG
>Labrenzia.WP_104703665.100.393 Labrenzia.WP_104703665 WP_104703665.1 sel1 repeat family protein [Labrenzia sp. EL143]
FEAWAQLGIAGPQDAVYYQQGADYGDWSRLGYLYFDGLGIQQAFWIQWASGGVETALGWLYNGRGTEVDEAALYRKAGEDGNGWNLGMHETGAFGTQDAADFYKAADEQMKLGYWGLGGQDRRAVFFRAIDGSYAHSLGLYGGGLEQDAAAHYQSAIDGYKYLAWLYGDKSRLEAA---
>Hydra.XP_004206881.440.715 Hydra.XP_004206881 XP_004206881.2 PREDICTED: protein sel-1 homolog 1-like [Hydra vulgaris]
YAEVSSHGIAVE-QLLYYHFLADKGDQAGLGQLYFQGGGIVKAFYFQLAAAGNNLYLGKMYEGLHVPKDKALYFKKSTEQANGQGMGLYLNGEGVPKDAIKYFQAAEQGQQLGYNGLGVQDYQAIYFYASQGHLAFNLAQHGAGGIRSAVELFKNVAEGKMMDAYAYGDTALKFLAEL-
>Janthinobacterium.WP_099664358.920.1287 Janthinobacterium.WP_099664358 WP_099664358.1 DUF3857 domain-containing protein [Janthinobacterium sp. 13]
-AEASEMGKYIPQDAKWFELAAGNGSGGSLGYMYDNGQGLVVAAWYAKAALGSHSNLGKAYYGDGVEKDKAVYYRQGAERNHAQKTAFYLSGK-IS-NALRWARSAMHEITLAYYGLGVEDMKAFLYRLESGNSGRGVAIYGEGVAQDAFKLYTQLADGDHYLGRMYGNKAILHASKDK
>Zavarzinella.WP_084760562.120.426 Zavarzinella.WP_084760562 WP_084760562.1 sel1 repeat family protein [Zavarzinella formosa]
FAGLAAVGVGVEKDAIYFRKAIDLGNGGLLGTCFQRGLGVKKAILYRKAALGSFLALGLCHSGVGLERDRAVFYQKAADLGHAIILGCHQQGQGMEKNAIELFQAADLRIELGHQGFGVKDEQAVLYQAAENYVAIGLGYLGSGTDKDAVELYRRAAGGNMRLGICHGDKAVWKSVKLE
>Pelodiscus.XP_025036258.91.443 Pelodiscus.XP_025036258 XP_025036258.1 protein sel-1 homolog 2 isoform X8 [Pelodiscus sinensis]
YAYVAKNEMLVE-NVHYYKFLADRGDQIYLGQLHLAGRGLKKAFYFLKAAAGNHMLLGK--------------------------------------NAFKYFKAAEKGQQLGYSGTGVKDYLAFYFLASQGQVAVYLAQYGTGVFRSAVELYRSVCEGSKLTAYAYGNSSLQLLAEMG
>Shewanella.WP_088904176.217.528 Shewanella.WP_088904176 WP_088904176.1 sel1 repeat family protein [Shewanella marisflavi]
LVESAYMAWFVEQDAIIYQRAAELGDGSNLATYFESGQYVQTALLYQLAAQNNLLNMASIYNGNHVERNLGLLFNKAATMNNALNLGIYRDGNSVKRDALSLFQAADLGYEVGYLGLGTKNDLALYLEIAEGNLATYLGVYSDLVEHNAIAYFEKAHSGETNLGQLYGDLAIWKGIEGE
>Desulfovibrio.WP_092153494.60.346 Desulfovibrio.WP_092153494 WP_092153494.1 hypothetical protein [Desulfovibrio legallii]
-VDEAVMGKGVKKNAAFFRLAAEGGDSASWGTALASGEGVREAAWFRKAAQGHTQNLGYLYHGRGVAKDAAMWLARAANQGLAQSLGLCLNSKGENQSAAHWFQAAQQDQNLAYEGRGVQDPRAVWYRAADGYEAQNLGFYGRGVAQDAVDWYRKAAENEQSLGLMYGNEANWLAAKNG
>Neodiprion.XP_015510401.320.598 Neodiprion.XP_015510401 XP_015510401.1 PREDICTED: protein sel-1 homolog 1 [Neodiprion lecontei]
YANVALSGPVIE-NLIYYQLLAEKGDQAGLGQLHYQGGGVLKALYFQHAAAGNLMFLGKIYEGSIVKQDTAYYFKKAAELGNGQGLGMYLYGRGVERDALKYFQAADQGQQLGYSGTGVRDYLANYFLASQGHLALNLAQHGTGMMRSAVELLKNVAEGKQMMAHEYGREAFTVLAEMG
>Akkermansia.WP_067571308.16.343 Akkermansia.WP_067571308 WP_067571308.1 MULTISPECIES: sel1 repeat family protein [Akkermansia]
YAETANLGIGVPQDAFWYQKAARQGHTADLGFCYINGLGVKQAIWYTKAAQGHVQNLGWIYNSS-SQQNQAVWYGQAAEQGDAQNLACYGNGSGTPKNAAYWYEAAQQNQNLGYNGFGVPNLKALWYKSALGQTAQTLGWYGRGVEVDAVYWYTKAAEGHQNLGWCHGNEALWKAADQG
>Helicobacter.WP_104578212.216.566 Helicobacter.WP_104578212 WP_104578212.1 sel1 repeat family protein [Helicobacter felis]
YSEKGRLGQGVPKDAFNYQKAAEKGSEAKLGLMYYEGKGVRKALYYQKAGMGDWYRLGDLYNGQGVPKDKAFNYQKAAEKGSAYKLGMYYEGKGVQQDALEYYKATKMGYSLGYDGQGARNYKALYYKAGEGSKGYRLGDYGQGVPQNALKYYNKAGAGDYTLGDMYGDKAIYKAAENG
>Legionella.WP_058483761.116.459 Legionella.WP_058483761 WP_058483761.1 hypothetical protein [Legionella spiritensis]
YIADANLALDGRIDAILYKCAIKLKHGARLARMYKNGIGVKKAILYQRAKQHDVMKLARMYAGTGVEPDKAILYLQASRFGNAMDLAIYYSDES--EDALELWSAIKLGMNRAYQ----MDIRAILYQAANNNLAMNLGGYGLGVEVDAIGLYRQAADNDMNLGDIYGDKALFQAAKLN
>Thermoflavimicrobium.WP_113657945.168.554 Thermoflavimicrobium.WP_113657945 WP_113657945.1 hypothetical protein [Thermoflavimicrobium sp. FBKL4.011]
LVEWAELGKGLSPDGEWLRQAAELGELAELGERYLDGNLLQEGEWLRKTAAGEFQSLAERLEGKGCPKDRGELLLEAVELGNAMQLGRLLDSPKYSQDGEKWLKAAELQMELGLSGQGVRNEEGKWTRAVDGKYAARLGAYGYGVEKNGEKWYKKAID--MELAQRFGNEGVWHAVKHG
>Halomonas.WP_027947870.325.647 Halomonas.WP_027947870 WP_027947870.1 sel1 repeat family protein [Halomonas anticariensis]
LVSDATLGESLPTTGILLEQAAQRNDLAALGEVYLSGEHVTLAVYLQRGHLGHYTQLGSVYNGRGIAPDRAVLLSEAANQGQAMELGAYLEGKVLDFEAEELLAAADAGMTLGYSGPLRQRPQGRLLEAARGDYAMVLGRFGTGVPQDSVLWLEMAKQGHYALTQ---GGDIAEAAEDG
>Pseudoscardovia.WP_094659927.287.610 Pseudoscardovia.WP_094659927 WP_094659927.1 hypothetical protein [Pseudoscardovia radai]
FARIAKIGIGVVRDAVWFVESAHQGLHGALGRAFYEGRGIRKAGWFWEAAQDFIQALGDMYLGHGVSKDQAAWYAKAAEHGDAQHLALYERGTGVEQDAVDLYEAAAHGQNLGYFGEGVRDYLAFWFSAAEDDKAQNLGVYGMGVEKNARVLYEEAAKNDLRLGIMYGDKGALKASSAG
>Bacteroides.WP_051656148.43.351 Bacteroides.WP_051656148 WP_051656148.1 MULTISPECIES: hypothetical protein [Bacteroides]
YSKYANLAEGIEQDAVLYTEAARRGYKACLGTLYYYANGVQKAAWYKKAAQGDEQNIGYCYNGTGVEQDKAVWYVKASEHDNALRLACYQNGTGLKQNAFELLIAAELGQKLGYNGMGVKDILAIWYKAAENNNGQMLALYGIGINKDAIELYTLSAKGYQYLALSYGNKSIWKAAEQN
>Clostridiales.WP_119346395.213.520 Clostridiales.WP_119346395 WP_119346395.1 sel1 repeat family protein [Clostridiales bacterium CCNA10]
YAERGLLAVGTQAAAVCYEKGAEAGSQANLGWCYETGNGVQQAVWYRRSAEGDRMNLGWCYSGNGVEQSEAVWYRRGAEGGDAMNLGCYESGNGVEQSAFCWYKGVEKGMQLAYKGLGVRDPQAAWYRGAEGSACMNLAELGDGVPQDAMEWYRRAAEDDWNLGWYHAEQALCRADELG
>Rhizophagus.XP_025164656.18.317 Rhizophagus.XP_025164656 XP_025164656.1 hypothetical protein GLOIN_2v1791279 [Rhizophagus irregularis DAOM 181602=DAOM 197198]
LAKEANLAEGTEKNAFYYQKAAENGNEANLAKFYYNGEGTKKAFWYQKAVNGNEMNLAYCYNGEGTEKNKAFWYQEAAENGNAMNLACYENGKGTEKNAFHWYEAAENGMNLVYNGKGTKNLKALWYKVAEGDEAMNLASYGIGTEKSAFYWHQKAAEDHMNLAVCYGNKAFWKAAEKD
>Basilea.WP_051919126.186.530 Basilea.WP_051919126 WP_051919126.1 hypothetical protein [Basilea psittacipulmonis]
FADAASLGSGVEIDAVYFRVAAEQGSDARLGTAYEFGEGVAEAIHYEIAALGHEQELGYKHNGYGMPINKAVYFTLAADQGVAQGLGLYSVGRGVSQDALFYYLAAEQEHNLGYNGEGVKDFKAFYWEAADGNVGLNVASFGKGVTQDAAKYYHLAADGSQRLAKIYGNIAIYLAADQK
>Microvirga.WP_027314858.671.975 Microvirga.WP_027314858 WP_027314858.1 sel1 repeat family protein [Microvirga flocculans]
LVQGAVLAVGLPRDAFLYRENEEPGDRVALGDSYARGDGVQVAAFYSRAAQGDEQRLGTAYHGGGMPRDKAEWLSRAAESGLAKQLAAKLSGLGTAIDAFVSHRAAEAGMEVALVGLGTADPLARWLRAAAGSDAMELYRN--GGSANAERWLKQAAQGHMRLSLHYGDAARWKAAQAG
>Pelodiscus.XP_006114761.196.490 Pelodiscus.XP_006114761 XP_006114761.3 protein sel-1 homolog 2 isoform X1 [Pelodiscus sinensis]
YAYVAKNEMLVE-NVHYYKFLADRGDQIYLGQLHLAGRGLKKAFYFLKAAAGNHMLLGKMFEGSAVTQSSAFYFTMAAEKGNGLGLGLYFQGKGVPVNAFKYFKAAEKGQQLGYSGTGVKDYLAFYFLASQGQVAVYLAQYGTGVFRSAVELYRSVCEGSKLTAYAYGNSSLQLLAEMG
>Proteus.WP_109408529.47.307 Proteus.WP_109408529 WP_109408529.1 sel1 repeat family protein [Proteus genomosp. 4]
---KAVLGTGVEKNAEIYQLLADKNDDGQLAMLKE-----GEAILYQRAILGSSNNLGILY---KYNNNKAKMFEKATDNNSAMSLGLYFDGFGVEKNAEHWYAAIQADIRLGY---GNEKYEAIYYKAIKGDAAMSMGLYGFGVKRDAVKFYQDATEDELNLGLMYGNKSILRAYQLG
>Acetobacter.WP_048842259.217.599 Acetobacter.WP_048842259 WP_048842259.1 sel1 repeat family protein [Acetobacter orientalis]
YADSAKYGQNVAKDGEFLRRAALSGDEATLGDLYGRGGEFPEAIWYRFASHGHASTLGTLYEGIAVPQDEAEWFNKAAEQGDSANFGCLAEGVGVQKDALKWLKAANAGEAYALNGEGGKNHKALFYKAADGLWAMSVGAYGHEVPQDAQKWFYAAAQGNQMLGRYFGNQAKWKAAAQN
>Orussus.XP_012285315.286.582 Orussus.XP_012285315 XP_012285315.1 protein sel-1 homolog 1 [Orussus abietinus]
YANVALSGPIVE-NLIYYQLLAEKGDQAGLGQLHYQGGGVQRAFYFQHAAAGNIMFLGKIYEGSIVKQDTAYYFKKAADLGNGQGLGMYLYGRGVERDALQYFQAADQGQQLGYSGTGVRDYLANYFLASQGHLAFNLAHHGTGMVRSAVELFKNVAEGKQMAAHDYGREAFTLLAEMG
>Rhizobiales.WP_113538206.1313.1623 Rhizobiales.WP_113538206 WP_113538206.1 sel1 repeat family protein [Rhizobiales bacterium]
LAEAASLGEVVKADTVYYQQAAGRGSTARLGELYSMSETTTRARFYRQAAQGSEKRLAEMKRGLGVTQDSAQELKSLAATGRASALGLYSDGK-VPADALEYFQAASQGNRMGYAGKGVTDFTAFHYRAAEGNEAKRLAERGKGIPQDAKIELDNLAAGGSAVGDLYGDRAAYQAAA--
>Phenylobacterium.WP_082765329.415.682 Phenylobacterium.WP_082765329 WP_082765329.1 MULTISPECIES: hypothetical protein [Phenylobacterium]
---GGNWAFGTAKDGFWLQKASDKGSTAMLAEAYLRGRGVPQAAWLQKAVAGDPIQLGDLYRGQGVPRDRAFLYERAAVAGDAMRLGAYEDGEAVRKDAATWYRAAEAGMSLALTGSGLQDYRAAYYLAANGDRGYGLGSTGAGVRANAVRLFQAAADGSMNLGIMYGDKAIYKALAAG
>Pediculus.XP_002430022.180.455 Pediculus.XP_002430022 XP_002430022.1 conserved hypothetical protein [Pediculus humanus corporis]
YANVALSGTAVE-NLIYYQLLAEKGDQAGLGQLHYQGGGVQRALYFLQAAAGNIMFLGK--ARSIVKQDTAYYFKKAADLGNGQGLGMYLYGKGIKKDALKYFQAAEQGQQLGYSGLGVRDYLANYFLASQGHLAFNLAQHGTGLIRSAVELYKNVAEGKKMEAHLYEDEAFILLSELG
>Halyomorpha.XP_014285369.249.526 Halyomorpha.XP_014285369 XP_014285369.1 protein sel-1 homolog 1 isoform X1 [Halyomorpha halys]
YANVAMSSSVID-NLIYYQMLAEKGDQSGLGQLHYQGGGVRKALYFLQAAAGNIMFLGRIYEGSMVKADTAYYFKKAADMGNGQGLGMYLEGRGVERDALKYFQAAEQGQQLGHSGLGVRDYLANYFLASQGHLAFNLAQHGTGIMRSAVELYKNVAEGRKMEAHHYGREAFLLLAELG
>Dinoponera.XP_014478107.302.553 Dinoponera.XP_014478107 XP_014478107.1 PREDICTED: protein sel-1 homolog 1 isoform X3 [Dinoponera quadriceps]
YAKVALSGPVVE-NLIYYQLLAKKGDQAGLGQLHYQGGGVLKAVYFQHAAAGNVMFLGKIYEGSIVKQDTAYYFKKAAELGNGQGLGMYLYGMGVERN----------------GGIGVRDYMANYFLASQGHLAYNLAQHGTGMVRSAVELMKNVAEGKQMVAHDYGREAFNLFSEMG
>Shewanella.WP_011866500.146.455 Shewanella.WP_011866500 WP_011866500.1 sel1 repeat family protein [Shewanella loihica]
LANSCGLA----KDSLWYQLAADAGDSANLATLYFDGIATVQGIYLQLAVQNHSTYLANMYFGWFVEQDLAILYQRAAELGDSMNLAFFESGQ-VPQDALQLYLAAQQNLNMAYNGEYVRNTLGLLFKAATNNQALNLGIYGNTVKRDALSFFQQAADGLYEVGKAYGNLALYKSANNN
>Commensalibacter.WP_008854145.142.491 Commensalibacter.WP_008854145 WP_008854145.1 sel1 repeat family protein [Commensalibacter intestini]
FAYDAYLGIGVEQDAIWYEKSSKT-HTANLAKMYKEGLGVVTAFLLKKAAGNNQQGLANLYLGDKIPQDKAAWYEKAAKQGNAAALGMYLEGRGVGEDGFQYLQAAQNGQKIAYKGINVIDHKALWYKSAEKNVALTLGNYGLDVPKDAVKYYQEAAEGDQKLASMYGDKAIFKAVNQS
>Undibacterium.WP_110258223.319.658 Undibacterium.WP_110258223 WP_110258223.1 sel1 repeat family protein [Undibacterium pigrum]
FADTANLGNGLPKDAAWYLKAAQQGNNANLGVIYQRGDGVKQALWYRKAAQGNSQNLGLMYNGNGLSKDQAIWYLRAAQQDHAQNLGIYQYGQGVKKDAVSWYKAADQGQSMGYEGRGVKDHQAAWYKAADGNRAQSLGWYGNGVPKDAAYWYLKAAQGNQNLGGLYGDEAAWMAADQG
>Helicobacter.WP_104730869.59.389 Helicobacter.WP_104730869 WP_104730869.1 sel1 repeat family protein, partial [Helicobacter felis]
YGQASKLGKGVPRDAIYYQKAAEQGSEAKLGMMYFEGRGMRKAFYYQKAAMGDKYNLGLMYHGKGVRQDQALYYKKAGKMGSGYHLGLYYNGKGVSRDAFEYYKAGEMGYKLGYSGRGMQDYEAVYYKAGQESDGYHLGDYGKGVPKDALSYYKKAGEGDYRLGDIYGDKAMYKAAQNG
>Thaumasiovibrio.WP_087022096.323.591 Thaumasiovibrio.WP_087022096 WP_087022096.1 sel1 repeat family protein [Thaumasiovibrio subtropicus]
LAELCALGLGVEASAIWYRQAAESGDESNLGELYATPEFNQLAIWTQKAARNAAINLGYMHVGIGVSADQALFYQQADNLGNAANLGAYEAGHGVNQDAASYYKAVNLGMSLAYDGRGVRDFQARLFSA----NSLGLGYYGLGVPKDALEYYAQAGTNSLQLKL--NDTAQ-------
>Amorphus.WP_018700328.302.657 Amorphus.WP_018700328 WP_018700328.1 sel1 repeat family protein [Amorphus coralli]
YAETARLARGVQEDAAWYLKAAEQGDFADLGYLYESGRGVKEAVWYRVSAQGHTQNLGTMYHGRGVQQDQAVWYRLAAEQGYPQQLGMYLHGRGVQKDAAQWYKAAEQGQDLGYNGRGVKNYEAAWYGAAEGHTAQNLGIYGRGVPKDAVHWYRLAAEGLQNLGWAYGDIAVWKAAEQG
>Ruminococcaceae.WP_093369869.489.810 Ruminococcaceae.WP_093369869 WP_093369869.1 sel1 repeat family protein [Ruminococcaceae bacterium D5]
LAARALLGDGVPRNAVWYALAAGQNYPADLGLCYELGTGVVKAALYEQAGLGHPQNLAVCLNGNGVTQNQAVWLQKSAAQGFAQILGCCENGDGVPRDAVKWYLAAEQNLDLGYFGTGVTDRIAVYYKAAKGHASQNLGYYGIGVAKDAVNWFRQAAEGFLLLGCCYGDYAVCQAAGQD
>Flavonifractor.WP_087242411.650.1042 Flavonifractor.WP_087242411 WP_087242411.1 hypothetical protein [Flavonifractor sp. An10]
YADPANLANGVERSAVWLEQAAEGGHRAILGDCCRDGEGTKRAFLYRQGAQDYPQALGYCFAGIGTAEDQAAWYRKAAEAGYAQNLAFLLHGVGVKREAVRWFRAAEGGQLLGCTGRAARDERAVLYRAAEGYDAMALGRYGEGTAADAAEWYRRAAEGHMRLAVLCGNQAVWKAAEGG
>Chitinilyticum.WP_051279466.304.623 Chitinilyticum.WP_051279466 WP_051279466.1 hypothetical protein [Chitinilyticum aquatile]
YAEKGSLGRGVAKDALLFRKAAEQGSLASLGAMYRDGTGVKQAVWFRKAAQGDQQMLGIMYDGRGVAKDQALWFRKAAEQGNAQALGMYANGQGVAKDAVSWFKAAEQGQNLGYKGLGVKDDEAVWYKAAEGYRGQRLGLYGKGIDKNAALWYRKSAEGYQALGWVYGDVAAWKAAEQG
>Legionella.WP_028385021.2.287 Legionella.WP_028385021 WP_028385021.1 Sel1 repeat protein [Legionella moravica]
YAEEANLGQGVPQDAMWLKKAADQGLLSNVGILYENGNGVKQAFWYKKAAQGNDQNLAVLYNGTGVKKNQAIWYEKAAAQGDAQNLGLYERGDGVPKDAIYWYKAANNGQNLGYDGDASQNTQALWFKAAIGNKSQNLAFYGQGVSKNAISWY--------------------------
>Rhizophagus.XP_025173986.249.576 Rhizophagus.XP_025173986 XP_025173986.1 hypothetical protein GLOIN_2v1779764 [Rhizophagus irregularis DAOM 181602=DAOM 197198]
FAE-----EGTEMNAFWFQKAAENGNEASLAICYTNGEGAKKVFFLQELVKNYEMNLAICYNGRGTEKNKAFWFLKAIENGNAIGLACYKNGEGTEKNAFYWFKAAENGMILAYNGEGIKDFKAFWYKASEGNNAMNLANYGEGVEKNAFYWYQKAVEGDMNLVMNYGNKAFWKMAESN
>Juglans.XP_018858011.174.481 Juglans.XP_018858011 XP_018858011.1 PREDICTED: ERAD-associated E3 ubiquitin-protein ligase component HRD3A-like [Juglans regia]
YADAVLVSPPVEEEKVILKLLAQKGNEATIGMFYYLGLGLPKAVWFLKAVKRERMVLGEIYRGVGVERNKALLLTLASRQQIAYGIGLYVKGYGVDKNARECFKAANKNQNLGYKGIGIKNLTAYYFKAANAEKAFQLAKLGVGLKKNATRLYKVIAEGPLRCALSYGDKAFLRMAELG
>Devosia.WP_084645446.114.469 Devosia.WP_084645446 WP_084645446.1 hypothetical protein [Devosia insulae]
LAEPASLGRGLDEDAAWYMRAAQQGERSNLGYLYHGGAGVLQAMWYQTGAKGDVIGVGQLYFGQGVEVDKAAQFQRGAELGDSQDLGLYETGQGVSEDAARYYMAADQGSNLGYTGRGVRDFRAFLYYAHDGEGGTGLAQYGEGVPVDARSFAEQAADGAQTLGAIYGDRAILLAAAQG
>Stomoxys.XP_013116479.275.569 Stomoxys.XP_013116479 XP_013116479.1 PREDICTED: protein sel-1 homolog 1 [Stomoxys calcitrans]
YAKVAFASPLVE-NIVYYQLLADKGDQSGLGQLYYQGGAIQKALYFTLAAAGNIYFLGKLYEGSHIKADTAFYFSKAANLGDGQGLGMYLKGLGVPKDALNYFMAADQGQMLGYTGNGVTDFLALYFLASQGHLAYNLGFHGIGMLRSAVEFFKNVAEGRNMHAYDYYREAYQLLAELG
>Noviherbaspirillum.WP_088706130.153.504 Noviherbaspirillum.WP_088706130 WP_088706130.1 sel1 repeat family protein [Noviherbaspirillum denitrificans]
YAEQANMGLGVKQDALWYRKAAELGDAANLGLMYYTGEGLQEAFWYSRAAQGDGQNLGLMFHGEGVAQDEASWYRKAAEQGHAQNLGMYMKGLGVEQDAVQWHKSGFQGQKLGFNGHGAQDYEAAWYKAAEGYPAQNIANYGIGVKQDAAQWYRKAADGDQLLGIVYGDQAMWRAAEQG
>Ruminococcus.WP_117731818.202.550 Ruminococcus.WP_117731818 WP_117731818.1 hypothetical protein [Ruminococcus sp. OM06-36AC]
YAEGALAARCSETDAIWLRQAAEQGCYSRLGECYLEGNVVKEAFWFQKSALGNAVMVGRCYDGNGVEQDKAFYFQKASEAGDAMNLACYFNGLGTEQSAVPWYKAAEANQMLGYFGKGVPNELALWLKAAEDYGAQALGTLNEDSGENAVRWLERAAEGDQKLGVCYGDKAVLNAAEQG
>Legionella.WP_058475437.184.489 Legionella.WP_058475437 WP_058475437.1 sel1 repeat family protein [Legionella quateirensis]
YANLSNLGDASVKNAIWFEKAANQGNKSNLAFMYEHGQGVKLAVWYLKAAQGFMQNLGIIYSSEGEYKDKALWFRKAAEQGDAQNLGMYMKGQGVSVDAVSWYKAAEQGENLAYNGLGVKDNQAIWYKAAEGQLAQNLAVYGEGVKRNAIYWYTKAAENLQNLGLMYGDKAKWKAKDSG
>Aethina.XP_019873241.208.485 Aethina.XP_019873241 XP_019873241.1 PREDICTED: LOW QUALITY PROTEIN: protein sel-1 homolog 1 [Aethina tumida]
YADVSFSGSAIE-NLIYYQLLAEKGDQAGLGQLHYQGGGVLKALYFTQAAAGNVMYLGKIYEGSEVKPDTAYYFKKASDLNNGLGLGMYLYGRGVEKDAQKYFLAADQGQQLGYSGLGGRDYLANYFLASQGHLAYNLGQHGTGMLRSAVELFKNVAEGRMMQAHEYGDAAFRLLAELG
>Mesorhizobium.WP_082980422.194.471 Mesorhizobium.WP_082980422 WP_082980422.1 hypothetical protein [Mesorhizobium sp. WSM3873]
LAGPAQLGEGIERDAMLYQKAAAQNDTAAIGYLYEYARGVQAAMWYRAAAVGNIENLGGLYSGKGVAPDQAAWFAKAAAQGLANNLGLYASGRGVVQDAVRLFVAAEKGQNLGYNGKGVQSDEAFWFKAAENHGAQNLGLYGRGTAVNAFAWLKKSADGNLDLGNLYGDKALLRSAALG
>Massilia.WP_099787312.1.305 Massilia.WP_099787312 WP_099787312.1 hypothetical protein [Massilia eurypsychrophila]
YATQANLGQGVGQDAVWYQRAAEQGYAANLGWLYAKGQGVQRAMWFSQAAQGDGQNLGMMYSGKGVPQDQAIWYRRAADQGYAQNLGRYDNGQGVQHDALSWFKAAEQGQNLAYNGQDVADSKAVWYRAAEGHSSQNLGLYGQGVVRDALGWFRKAAGGHQNIGLRHGDLA--------
>Helicobacter.WP_104749851.95.417 Helicobacter.WP_104749851 WP_104749851.1 hypothetical protein [Helicobacter cynogastricus]
YADRASLAQGVPQDALFYQKAADKGSRASLAFMYKNGQGVQQALFYQKAAKGSRYSLAFMYNGQGVPQDQALFYQKAGEMGDSYILGMYYNGQGVPQDALRFYKAGEMGYILGYNGQGVRDYRVFYYKAGEGDEAYVLGNYGQGVPQNAFDYYQKAGEGDYILGDMYGDGAVYRAGEMG
>Rhizobiales.WP_113104403.148.456 Rhizobiales.WP_113104403 WP_113104403.1 sel1 repeat family protein [Rhizobiales bacterium]
YLSWAPLATDVGLDAVYYEQAVQAGDSASLGNIYRDGKILKKAVLYEQALKGRDAKLGDLYQGATNGLDKALYYEQAVKAGDAKGMALFADGIVVPRDALALYDVVASGLSLAYKGPDVLDPKAVYYQAVQGDSALSLGNYGKVVPRDAAALYEQALAGRAKLGDLYSDKALYQAIKAG
>Phytophthora.XP_008914358.173.457 Phytophthora.XP_008914358 XP_008914358.1 hypothetical protein PPTG_18041 [Phytophthora parasitica INRA-310]
YANVANASPAIETQIVYYEFSADKGDDANLATLYFYGAGLQRAALFQKAYLGAGAHLGHIYLGIGVPQNTAFYLQEAVNEGNAQELALYLLGKGTERDAVALFAAAKQGFNLGHRGGGSPEYVAHYFVAAHGHISSKLGQSGIGTTRSAVESFKMVAEGEVTQAYDF-DASFKVMAQQG
>Aspergillus.XP_022404336.268.594 Aspergillus.XP_022404336 XP_022404336.1 hypothetical protein ASPGLDRAFT_118636 [Aspergillus glaucus CBS 516.65]
--------ASMD-SVLYLDLMSRKGEKASLGKMHYEGAGMRKSLYFKQVAKLAKAHIGLMYRGESVEQNTAFWFKRGLVNGDCQEIGMYLHGYGVNQDASAYFAASEQNARLGFD----GDVTATYFLAAHGWEAFYLAESGVGRQRHAASYYKMVAEAESLEANAYGDRALAMAAEQG
>Neisseria.WP_107814161.186.519 Neisseria.WP_107814161 WP_107814161.1 sel1 repeat family protein [Neisseria sicca]
YAEDASLGKGVRQDAVWYRKAAEQGHDASLGVMYGEGKGVQQAVWYRKAAQGHDQSLGVMYEGKGVRQDQAVWYRKAAEQGVAQNLGRYAQGQGVRQDAAQWYKAAEQGQNLGYEGKGVQDDQAVWYKAAEGHQAQNLGVYGQGVRQDAVQWYRKAAEGVQNLGVMYGDQAMWQAAEQG
>Megasphaera.WP_095340201.143.528 Megasphaera.WP_095340201 WP_095340201.1 hypothetical protein [Megasphaera elsdenii]
LAEDALLGMGVKEDAVYYKAAAELGSAAKLGDAFLYGDGIQSAMWYKKAAQEDVQNIAYMYNGYSVSQNEAAWWQKAAKQGDGEGLGLYETGQGVAPDAAQLYQAAEQGQRLGYEGKGVQSLDAAWYAAAEGQYAMNLAFYGRGVEKDGAELLENVAEGMQFLGNLYGDKAMWKAAESG
>Legionella.WP_058387416.858.1178 Legionella.WP_058387416 WP_058387416.1 endopeptidase IV [Legionella cherrii]
-AELALLGENGEPDAKWYEKAATA-LAAALGFIDE---TVDQALNYEQAAKGDLVNLALMYYGKGTPVNKARLFVEAATHQVAMQLGIYFNGLGQARDALAWYKAADLGLQLGSTGVSTLDFNALYYQAADGNKAMALARYGLGVEKNAASLYEKLAAQNQQLGTYYGSKGKLQASDNG
>Enterovibrio.WP_102394832.173.514 Enterovibrio.WP_102394832 WP_102394832.1 hypothetical protein [Enterovibrio norvegicus]
YSKRANLGRGVSQSAIYYRLAANQGYRANLGWMYQRGLGVLKALLYQKAAQNYRQLLGWMHDGYGVPQDKAFYYKMSADQGYALNIGLYEDGLGLPQSALEYYLAAERGQNIGYNGFGVQNYKALYYMASEGYRAQHLGTYGLGVPKDAIEYYKKAADGFQNLGWMYGSKAVYLAADQG
>Basilea.WP_051919150.117.468 Basilea.WP_051919150 WP_051919150.1 hypothetical protein [Basilea psittacipulmonis]
YADQANLGLGVQQNAVYYHLAADQGDYASLGFMYAQGRGVQEAVYYRLAAQGDYQNLGVMYQGRGVQQNEAVYYRLAADQGDAQNLGMYAQGKGVPQDAAKYYLAADQGQKIAYEGLGVQDTQAIYFLAAIGDQAQNLGLYGKGVPQDAVNSFRLAADGNQNLGLMYGDQAIYLAADQG
>Mesorhizobium.WP_112130703.94.418 Mesorhizobium.WP_112130703 WP_112130703.1 sel1 repeat family protein [Mesorhizobium sp. CNPSo 3140]
YAAQSSLAQGAPKDAALLRQAADQGLPAQLGAAYESGEGVRQAMWYQKAAQNDTLAIGYLYYARGVPQDAAMWYRAAAALGSAENLGLYDTGRGVALDAAIWYKASAQGSNLGYAGKGVQDYRAMLFIAAQGNKGENLGEYGKGVGQDARQWFEKSADNNQDLAAIYGNKSILESAKNG
>Candidatus.WP_050635363.558.889 Candidatus.WP_050635363 WP_050635363.1 sel1 repeat family protein [Candidatus Stoquefichus sp. SB1]
YADVATIGLGCQQDAIYYQMSSDGGNRGNLGYCYEAGIGTVKAFIYKMAARGYVQNLGYCYTGIGVEKDKAKYYELAGKQNNALNLGLYELGIGAP-DAKELYQAAQFNLNLGYEGTGVTNPKAVYYKAADGDVAQNLGYYGIGVTVDAKHYYELAAQHYLNLGLIYGDKAFYEAAQAH
>Rhincodon.XP_020388638.34.331 Rhincodon.XP_020388638 XP_020388638.1 protein sel-1 homolog 2, partial [Rhincodon typus]
YAKVALFGILTE-NLYYYQFIAEKGDQSGLGQLHLTGGGIQKAFYLSKAAGGSNLFLGKMYEGNIVPQNTALYFRMAAERGNGLGLGAYLYGKGVPVDALKYFKAAEKGQQLGHAGLGVKDYMAVYFHASQGHLALNLAQYGTGVVRSAAELYKNVCEGQRLSAYAYNNSAFQFLAEQG
>Butyricicoccus.WP_016147727.97.486 Butyricicoccus.WP_016147727 WP_016147727.1 sel1 repeat family protein [Butyricicoccus pullicaecorum]
AAKRAFIGLGFEPNAVWLGKAADLGDSANLALLYSKGDLVRKAILAKAAAQGHKQLLDNLQQGVYKKGDNAALFRQSAGAGSAANLGCYENGEGVRQDALRWYKAAELGQSAGCNGGGEPRPEAFWYKSAEGNRAQLLASYGFGCEQDAVHWYTRAAEDYQDLGLWYADRARWKASAQG
>Phytophthora.XP_009525617.175.455 Phytophthora.XP_009525617 XP_009525617.1 hypothetical protein PHYSODRAFT_544024 [Phytophthora sojae]
YANVANVSPAIETQIVYYQFSADKGDDANLATLYYYGAGLQRAALFQKAYLGAGAHLGHIYLGIGVPQNTAFYLQEAVNEGNAQELAMYLQGKGTQPDAVALFSAAKQGFNLGHRGGGSPEY--------------ELGHSGIGTTRSAVESFKMVAEGEVSQAYDF-DAAFKVMAQQG
>Rhizophagus.XP_025186232.1.315 Rhizophagus.XP_025186232 XP_025186232.1 hypothetical protein GLOIN_2v1746169 [Rhizophagus irregularis DAOM 181602=DAOM 197198]
YAEKANLGIGIEKDAFWYQKAAENGNKASLGAFYSNGIGIKKAFWYKKAANGDQQNLGVFYNGIGIDKDKAFWYQKAAENGVAQNLGYYEEGIGIEKDAFYWYKVAENEQKLGYYGTGIKDEKAFWYKAAEGVQAQNLGVYGIGIEKDAFYWYQKAAEGVQNLGVYYGDKAFWKVAEYG
>Clostridium.WP_118246323.213.513 Clostridium.WP_118246323 WP_118246323.1 hypothetical protein [Clostridium sp. AM58-1XD]
FAEEGYLGKEGNESAVWFRKAGEMGDDAYMGYACESGRGTQEAAWYRKAANGNAQNIGLFYNGEGVEQDQAVWLRKSAAQGDAVTLGCYEYGNGVEKDAAELYKAAEQGMNLGYYAVGVKDEQAAWYQAAEGHRGMNLGIYGTGMEKDAVYWYRKGVEGDMNLGTCYADQAFLQSAERG
