# Supplementary material for: Triplet-pore structure of a highly divergent TOM complex of hydrogenosomes in Trichomonas vaginalis
Source: PLoS Biol. 2019 Jan 4;17(1):e3000098. doi: 10.1371/journal.pbio.3000098 (PMC6334971; doi:10.1371/journal.pbio.3000098)
Supplement: S6 Data — HMM, hidden Markov model; Tom, translocase of the outer membrane. (TXT) [file pbio.3000098.s016.txt]

>XP_018874053.1 PREDICTED: mitochondrial import receptor subunit TOM22 homolog isoform X1 [Gorilla gorilla gorilla]
EPQSPDELLPKGDAEKPEEELEEDDDEELDETLSERLWGLTEMFPERVRSAAGATFDLSLFVAQKMYRFSRAALWIGTTS
FMILVLPVVFETEKLQMEQQQQLQQRQILLGPNTGLSGGMPGALPSLPGKI
>XP_018874057.1 PREDICTED: mitochondrial import receptor subunit TOM22 homolog isoform X5 [Gorilla gorilla gorilla]
EPQSPDELLPKGDAEKPEEELEEDDDEELDETLSERLWGLTEMFPERVRSAAGATFDLSLFVAQKMYRFSRAALWIGTTS
FMILVLPVVFETEKLQMEQQQQLQQRQILLGPNTGLSGGMPGALPSLPGKI
>XP_008066915.1 mitochondrial import receptor subunit TOM22 homolog [Carlito syrichta]
EPLSPDELLPKGDAEKTEEELEEDDDDELDETLSERLWGLTEMFPERVRSAAGATFDLSVFVAQKMYRFSRAALWIGTTS
FMILVLPVVFETEKLQMEQQQQLQQRQILLGPNTGLSGGMPGALPSLPGKI
>XP_004007043.1 PREDICTED: mitochondrial import receptor subunit TOM22 homolog [Ovis aries]
PLSPDELLPKGDAEKPEEELEEEDDEELDETLSERLWGLTEMFPERVRSAAGATFDLSLFVAQKMYRFSRAALWIGTTSF
MILVLPVVFETEKLQMEQQQQLQQRQILLGPNTGLSGGMPGALPSLPGKI
>XP_008849471.1 PREDICTED: mitochondrial import receptor subunit TOM22 homolog [Nannospalax galili]
EPLSPDELLPKTDAEKTEEELEEDDDDELDETLSERLWGLTEMFPERVRTAAGATFDLSLFVAQKMYRFSRAALWIGTTS
FMILVLPVVFETEKLQMEQQQQLQQRQILLGPNTGLSGGMPGALPSLPGKI
>XP_018874054.1 PREDICTED: mitochondrial import receptor subunit TOM22 homolog isoform X2 [Gorilla gorilla gorilla]
EPQSPDELLPKGDAEKPEEELEEDDDEELDETLSERLWGLTEMFPERVRSAAGATFDLSLFVAQKMYRFSRAALWIGTTS
FMILVLPVVFETEKLQMEQQQQLQQRQILLGPNTGLSGGMPGALPSLPGKI
>XP_003470546.1 PREDICTED: mitochondrial import receptor subunit TOM22 homolog [Cavia porcellus]
EPMSPDELLPKGDAEKTEEELEEDDDDELDETLAERLWGLTEMFPERVRSAAGATFDLSLFVAQKMYRFSRAALWIGTTS
FMILVLPVVFETEKLQMEQQQQLQQRQILLGPNTGLSGGMPGALPSLPGKI
>XP_015338188.1 PREDICTED: mitochondrial import receptor subunit TOM22 homolog [Marmota marmota marmota]
EPLSPDELLPKGDAEKTEEELEEDDDDELDETLSERLWGLTEMFPERVRSAAGATFDLSLFVAQKMYRFSRAALWIGTTS
FMILVLPVVFETEKLQMEQQQQLQQRQILLGPNTGLSGGMPGALPSLPGKI
>XP_005322306.1 mitochondrial import receptor subunit TOM22 homolog [Ictidomys tridecemlineatus]
EPLSPDELLPKGDAEKTEEELEEDDDDELDETLSERLWGLTEMFPERVRSAAGATFDLSLFVAQKMYRFSRAALWIGTTS
FMILVLPVVFETEKLQMEQQQQLQQRQILLGPNTGLSGGMPGALPSLPGKI
>XP_007939863.1 PREDICTED: mitochondrial import receptor subunit TOM22 homolog [Orycteropus afer afer]
PLSPDELLPKGDAEKTEEELEEDDDEELDETLSERLWGLTEMFPERVRSAAGATFDLSLFVAQKMYRFSRAALWIGTTSF
MILVLPVVFETEKLQMEQQQQLQQRQILLGPNTGLSGGMPGALPSLPGKI
>XP_006207151.1 PREDICTED: mitochondrial import receptor subunit TOM22 homolog [Vicugna pacos]
PLSPDELLPKGDAEKPEEELEEEDDEELDETLSERLWGLTEMFPESVRSAAGATFDLSLFVAQKMYRFSRAALWIGTTSF
MILVLPVVFETEKLQMEQQQQLQQRQILLGPNTGLSGGMPGALPSLPGKI
>XP_012314388.1 mitochondrial import receptor subunit TOM22 homolog [Aotus nancymaae]
EPQSPDELLPKGDAEKTEEELEEDDDDELDETLSERLWGLTEMFPERVRSAAGATFDLSLFVAQKMYRFSRAALWIGTTS
FMILVLPVVFETEKLQMEQQQQLQQRQILLGPNTGLSGGMPGALPSLPGKI
>XP_002743825.1 PREDICTED: mitochondrial import receptor subunit TOM22 homolog [Callithrix jacchus]
EPQSPDELLPKGDAEKTEEELEEDDDDELDETLSERLWGLTEMFPERVRSAAGATFDLSLFVAQKMYRFSRAALWIGTTS
FMILVLPVVFETEKLQMEQQQQLQQRQILLGPNTGLSGGMPGALPSLPGKI
>XP_007454076.1 PREDICTED: mitochondrial import receptor subunit TOM22 homolog [Lipotes vexillifer]
PLSPDELLPKGDAEKPEEELEEEDDEELDETLSERLWGLTEMFPERVRSAAGATFDLSLFVAQKMYRFSRAALWIGTTSF
MILVLPVVFETEKLQMEQQQQLQQRQILLGPNTGLSGGMPGALPSLPGKI
>XP_006903472.1 PREDICTED: mitochondrial import receptor subunit TOM22 homolog, partial [Elephantulus edwardii]
PVSPDDLLPKGDAEKTEEELEEDDDDELDETLSERLWGLTEMFPERVRSAAGATFDLSLFVAQKMYRFSRADLWIGTTSF
MILVLPVVFETEKLQMEQQQQMQQRQILLGPNTGLSGGMPGALPSLPGKI
>XP_004634678.1 PREDICTED: mitochondrial import receptor subunit TOM22 homolog [Octodon degus]
EPMSPDELLPKGDAEKTEEELEEDDDDELDETLSERLWGLTEMFPERVRSAAGATFDLSLFVAQKMYRFSRAALWIGTTS
FMILVLPVVFETEKLQMEQQQQLQQRQILLGPNTGISGGMPGALPSLPGKI
>XP_004628587.1 PREDICTED: mitochondrial import receptor subunit TOM22 homolog [Octodon degus]
EPMSPDELLPKGDAEKTEEELEEDDDDELDETLSERLWGLTEMFPERVRSAAGATFDLSLFVAQKMYRFSRAALWIGTTS
FMILVLPVVFETEKLQMEQQQQLQQRQILLGPNTGISGGMPGALPSLPGKI
>NP_064628.1 mitochondrial import receptor subunit TOM22 homolog [Homo sapiens]
EPQSPDELLPKGDAEKPEEELEEDDDEELDETLSERLWGLTEMFPERVRSAAGATFDLSLFVAQKMYRFSRAALWIGTTS
FMILVLPVVFETEKLQMEQQQQLQQRQILLGPNTGLSGGMPGALPSLPGKI
>XP_012493625.1 PREDICTED: mitochondrial import receptor subunit TOM22 homolog [Propithecus coquereli]
EPLSPDELLPKGDVEKTEEELEEDDDDELDETLSERLWGLTEMFPERVRSAAGATFDLSLFVAQKMYRFSRAALWIGTTS
FMILVLPVVFETEKLQMEQQQQLQQRQILLGPNTGLSGGMPGALPSLPGKI
>XP_012597211.1 mitochondrial import receptor subunit TOM22 homolog [Microcebus murinus]
EPLSPEDLLPKGDVEKTEEELEEDDDDELDETLSERLWGLTEMFPERVRSAAGATFDLSVFVAQKMYRFSRAALWIGTTS
FMILVLPVVFETEKLQMEQQQQLQQRQILLGPNTGLSGGMPGALPSLPGKI
>XP_003783247.1 PREDICTED: mitochondrial import receptor subunit TOM22 homolog [Otolemur garnettii]
EPSSPDELLPKGDVEKTEEELEEDDDDELDETLSERLWGLTEMFPERVRSAAGATFDLSLFVAQKMYRFSRAALWIGTTS
FMILVLPVVFETEKLQMEQQQQLQQRQILLGPNTGLSGGMPGALPSLPGKI
>XP_012381392.1 PREDICTED: mitochondrial import receptor subunit TOM22 homolog isoform X1 [Dasypus novemcinctus]
PLSPDELLPKGDAEKTEEELEEDDDEELDETLSERLWGLTEMFPERVRTAAGATFDLSLFVAQKMYRFSRAALWIGTTSF
MILVLPVVFETEKLQMEQQQQLQQRQILLGPNTGLSGGMPGALPSLPGKI
>XP_004675712.1 PREDICTED: mitochondrial import receptor subunit TOM22 homolog [Condylura cristata]
LSPDELIPKGDAEKTEEELEEDDDEELDETLSERLWGLTEMFPEKVRSAAGATFDLSVFVAQKMYRFSRAALWIGTTSFM
ILVLPVVFETEKLQMEQQQQLQQRQILLGPNTGLSGGMPGALPSLPGKI
>XP_014445935.1 PREDICTED: mitochondrial import receptor subunit TOM22 homolog [Tupaia chinensis]
PLSPDELLPKGDAEKTEEELEEDDDEELDETLSERLWGLTEMFPERVRSAAGATFDLSLFVAQKMYRFSRAALWIGTTSF
MILVLPVVFETEKLQMEQQQQLQQRQILLGPNTGLSGGMPGALPSLPGKI
>XP_005681136.1 PREDICTED: mitochondrial import receptor subunit TOM22 homolog [Capra hircus]
LSPDELLPKGDAEKPEEELEEEDDEELDETLAERLWGLTEMFPERVRSAAGATFDLSLFVAQKMYRFSRAALWIGTTSFM
ILVLPVVFETEKLQMEQQQQLQQRQILLGPNTGLSGGMPGALPSLPGKI
>XP_004650372.1 PREDICTED: mitochondrial import receptor subunit TOM22 homolog [Jaculus jaculus]
EPLSPEELLPKGDAEKTEEELEEDDDDELDETLSERLWGLTEMFPERVRSAAGATFDLSLFVAQKMYRFSRAALWIGTTS
FMILVLPVVFETEKLQMEQQQQLQQRQILLGPNTGLSGGMPGALPSLPGKI
>XP_010611180.2 PREDICTED: LOW QUALITY PROTEIN: mitochondrial import receptor subunit TOM22 homolog [Fukomys damarensis]
EPMSPDELVLKGDAEKTEEELEEDDDDELDETLSERLWGLTEMFPERVRSAAGATFDLSLFVAQKMYRFSRAALWIGTTS
FMILVLPVVFETEKLQMEQQQQLQQRQILLGPNTGLSGGMPGALPSLPGKI
>XP_009215560.1 mitochondrial import receptor subunit TOM22 homolog [Papio anubis]
EPQSPDELLPKGDAEKPEEELEEDDDEELDETLSERLWGLTEMFPERVRSAAGATFDLSLFLAQKMYRFSRAALWIGTTS
FMILVLPVVFETEKLQMEQQQQLQQRQILLGPNTGLSGGMPGALPSLPGKI
>XP_020752108.1 mitochondrial import receptor subunit TOM22 homolog [Odocoileus virginianus texanus]
LSPDELLPKGDAEKPEEELEEDDDEELDETLSERLWGLTEMFPERVRSAAGATFDLSLFVAQKMYRFSRAALWIGTTSFM
ILVLPVVFETEKLQMEQQQQLQQRQILLGPNTGLSGGMPGALPSLPGKI
>XP_005955703.1 PREDICTED: mitochondrial import receptor subunit TOM22 homolog [Pantholops hodgsonii]
LSPDELLPKGDAEKPEEELEEEDDEELDETLSERLWGLTEMFPERVRSAAGATFDLSLFVAQKMYRFSRAALWIGTTSFM
ILVLPVVFETEKLQMEQQQQLQQRQILLGPNTGLSGGMPGALPSLPGKI
>XP_006890179.1 PREDICTED: mitochondrial import receptor subunit TOM22 homolog [Elephantulus edwardii]
MSPDDLLPKGDAEKTEEELEEDDDDELDETLSERLWGLTEMFPERVRSAAGATFDLSLFVAQKMYRFSRAALWIGTTSFM
ILVLPVVFETEKLQMEQQQQMQQRQILLGPNTGLSGGMPGALPSLPGKI
>XP_007189126.1 PREDICTED: mitochondrial import receptor subunit TOM22 homolog [Balaenoptera acutorostrata scammoni]
LSPDELLPKGDAEKPEEELEEEDDEELDETLSERLWGLTEMFPERVRSAAGATFDLSLFVAQKMYRFSRAALWIGTTSFM
ILVLPVVFETEKLQMEQQQQLQQRQILLGPNTGLSGGMPGALPSLPGKI
>XP_019799000.1 PREDICTED: mitochondrial import receptor subunit TOM22 homolog isoform X2 [Tursiops truncatus]
LSPDELLPKGDAEKPEEELEEEDDEELDETLSERLWGLTEMFPERVRSAAGATFDLSLFVAQKMYRFSRAALWIGTTSFM
ILVLPVVFETEKLQMEQQQQLQQRQILLGPNTGLSGGMPGALPSLPGKI
>XP_004279538.1 PREDICTED: mitochondrial import receptor subunit TOM22 homolog [Orcinus orca]
LSPDELLPKGDAEKPEEELEEEDDEELDETLSERLWGLTEMFPERVRSAAGATFDLSLFVAQKMYRFSRAALWIGTTSFM
ILVLPVVFETEKLQMEQQQQLQQRQILLGPNTGLSGGMPGALPSLPGKI
>XP_008565094.1 PREDICTED: mitochondrial import receptor subunit TOM22 homolog [Galeopterus variegatus]
EPMSPDELLPKSDAEKIEEELEEDDDEELDETLSERLWGLTEMFPERVRSAAGATFDLSLFVAQKMYRFSRAALWIGTTS
FMILVLPVVFETEKLQMEQQQQLQQRQILLGPNTGLSGGMPGALPSLPGKI
>XP_017197580.1 PREDICTED: mitochondrial import receptor subunit TOM22 homolog [Oryctolagus cuniculus]
EPLSPDELLPKGDAEKTEEELEEDDDDELDETLSERLWGLTEMFPERVRAAAGATFDLSLFVAQKMYRFSRAALWIGTTS
FMILVLPVVFETEKLQMEQQQQLQQRQILLGPNTGLSGAMPGALPSLPGKI
>XP_004589555.1 PREDICTED: mitochondrial import receptor subunit TOM22 homolog [Ochotona princeps]
EPASPDELLPKGDAEKTEEELEEDDDDELDETLSERLWGLTEMFPERVRSAAGATFDLSLFVAQKMYRFSRAALWIGTTS
FMILVLPVVFETEKLQMEQQQQLQQRQILLGPNTGLSGAMPGALPSLPGKI
>XP_007110284.1 PREDICTED: mitochondrial import receptor subunit TOM22 homolog [Physeter catodon]
VSPDELLPKGDAEKPEEELEEEDDEELDETLSERLWGLTEMFPERVRSAAGATFDLSLFVAQKMYRFSRAALWIGTTSFM
ILVLPVVFETEKLQVEQQQQLQQRQILLGPNTGLSGGMPGALPSLPGKI
>XP_020028966.1 mitochondrial import receptor subunit TOM22 homolog [Castor canadensis]
EPPSPDELLPKGDAEKTEEELEEDDDEDLDETLSERLWGLTEMFPERVRSAAGATFDLSLFVAQKMYRFSRAALWIGTTS
FMILVLPVVFETEKLQMEQQQQLQQRQILLGPNTGLSGGMPGALPSLPGKI
>XP_004373920.1 PREDICTED: mitochondrial import receptor subunit TOM22 homolog [Trichechus manatus latirostris]
SPDELLPKGDAEKTEEDLEEDDDEELDETLSERLWGLTEMFPERVRSAAGATFDLSLFVAQKMYRFSRAALWIGTTSFMI
LVLPVVFETEKLQMEQQQQLQQRQILLGPNTGLSGGMPGALPSLPGKI
>NP_001093805.1 mitochondrial import receptor subunit TOM22 homolog [Bos taurus]
LSADELLPKGDAEKPEEELEEEDDEELDETLSERLWGLTEMFPERVRSAAGATFDLSLFVAQKMYRFSRAALWIGTTSFM
ILVLPVVFETEKLQMEQQQQLQQRQILLGPNTGLSGGMPGALPSLPGKI
>XP_007519373.1 PREDICTED: mitochondrial import receptor subunit TOM22 homolog [Erinaceus europaeus]
PPSPDELVPKGDAEKTEEELEEEDDDELDETLSERLWGLTEMFPERVRSAAGATFDLSLFVAQKMYRFSRAALWIGTTSF
MILVLPVVFETEKLQMEQQQQLQQRQILLGPNTGLSGGMPGALPSLPGKI
>XP_021543099.1 mitochondrial import receptor subunit TOM22 homolog [Neomonachus schauinslandi]
LSPDELLPKGDSEKTEEELEEEEDEELDETLSERLWGLTEMFPERVRSAAGATFDLSLFVAQKMYRFSRAALWIGTTSFM
ILVLPVVFETEKLQMEQQQQLQQRQILLGPNTGLSGGMPGALPSLPGKI
>XP_003126064.4 mitochondrial import receptor subunit TOM22 homolog [Sus scrofa]
LSPDELLPKGDAEKPEDELEEEDDDELDETLSERLWGLTEMFPERVRSAAGATFDLSLFVAQKMYRFSRAALWIGTTSFM
ILVLPVVFETEKLQMEQQQQLQQRQILLGPNTGLSGGMPGALPSLPGKI
>XP_003264803.1 PREDICTED: mitochondrial import receptor subunit TOM22 homolog [Nomascus leucogenys]
EPQSPDELLPKGDAEKPEEELEEDDDEELDETLSERLWGLTEMFPERVRSAAGATFDLSLFEAQKMYRFSRAALWIGTTS
FMILVLPVVFETEKLQMEQQQQLQQRQILLGPNTGLSGGMPGALPSLPGKI
>XP_019520175.1 PREDICTED: mitochondrial import receptor subunit TOM22 homolog [Hipposideros armiger]
PLPPDELLPKGDAEKTEEELEEEDDDELDETLSERLWGLTEMFPERIRSAAGATFDLSLFVAQKMYRFSRAALWIGTTSF
MILVLPVVFETEKLQMEQQQQLQQRQILLGPNTGLSGGMPGALPSLPGKI
>XP_010958599.1 PREDICTED: mitochondrial import receptor subunit TOM22 homolog [Camelus bactrianus]
LSPDELLPKDDAEKPEEELEEEDDEELDETLSERLWGLTEMFPESVRSAAGATFDLSLFVAQKMYRFSRAALWIGTTSFM
ILVLPVVFETEKLQMEQQQQLQQRQILLGPNTGLSGGMPGALPSLPGKI
>XP_004845655.1 mitochondrial import receptor subunit TOM22 homolog [Heterocephalus glaber]
EPLSPDELLPKGDAEKTEEELEEDDDDELDETLSERLWGLTEMFPERVRSAAGATFDLSLFVAQKMYRFSRAALWIGTTS
FMILVLPVVFETEKLQMEQQQQLQQRQILLGPNTGLSGGMPGPLPSLPGKI
>XP_004437920.1 PREDICTED: mitochondrial import receptor subunit TOM22 homolog [Ceratotherium simum simum]
LSPDELLPKGDAEKTEEELEEDDDEELDETLSERLWGLTEMFPERVRSAAGATFDLSLFVAQKMYRFSRAALWIGTTSFM
ILVLPVVFETEKLQMEQQQQLQQRQILLGPNTGLSGGIPGALPSLPGKL
>XP_017819908.1 PREDICTED: mitochondrial import receptor subunit TOM22 homolog isoform X1 [Callithrix jacchus]
EPQSPDELLPKGEAEKTEEKLEEDDDEELDETLSERLWGLTEMFPERVRSTAGATFDLSLFVAQKMYRFSRAALWFGTTS
FMILVLPVVFETEKLQMEQQQQLQPRQILLGPNTGLSGGMPGALPSLPGKI
>XP_016060768.1 PREDICTED: mitochondrial import receptor subunit TOM22 homolog [Miniopterus natalensis]
LPPDELLPKGDAEKTEEELEEEDDDEPDETLSERLWGLTEMFPERIRSAAGATFDLSLFVAQKMYRFSRAALWIGTTSFM
ILVLPVVFETEKLQMEQQQQLQQRQILLGPNTGLSGGMPGALPSLPGKI
>XP_008142839.1 PREDICTED: mitochondrial import receptor subunit TOM22 homolog [Eptesicus fuscus]
DELLPKGDAEKTEEELEEDDDDEPDETLSERLWGLTEMFPERIRSAAGATFDLSLFVAQKMYRFSRAALWIGTTSFMILV
LPVVFETEKLQMEQQQQLQQRQILLGPNTGLSGGMPGALPSLPGKI
>XP_003639325.1 PREDICTED: mitochondrial import receptor subunit TOM22 homolog [Canis lupus familiaris]
PLSPDELLPKGDAERTKEELEEEDDEELDETLSERLWGLTEMFPERVLSAAGATFDLSLFVAQKMYRFSRAALWIGTTSF
MILVLPVVFETEKLQMEQQQLQQRWILLGPNTGLSGGMPGALPSLPGKI
>XP_004700314.1 PREDICTED: mitochondrial import receptor subunit TOM22 homolog [Echinops telfairi]
SPDELLPKGDAEKTEEELEEDDDEEPDETLSERLWGLTEMFPERVRSAAGATFDLSFFVAHKMYRFSRAALWIGTTSFMI
LVLPVVFETEKLQMEQQQQLQQRQILLGPNTGLSGGLPGPLPSLPGKI
>XP_021240716.1 mitochondrial import receptor subunit TOM22 homolog [Numida meleagris]
LSPEDLLPKGSAGKAEEMEDELEDDDDDEELDETLAERLWGLTEMFPESVRSAAGATFDLSLAIAQKMYRFSRAALWIGT
TSFMILVLPVVFETEKLQMEQQQQLQQRQILLGPNTGLSGGMPGALPPLSGKI
>XP_019815533.1 PREDICTED: mitochondrial import receptor subunit TOM22 homolog, partial [Bos indicus]
LSADELLPKGDAEKPEEELEEEDDEELDETLSERLWGLTEMFPERVRSAAGATFDLSLFVAQKMYRFSRAALWIGTTSFM
ILVLPVVFETEKLQMEQQQQLQQRQILLGPNTGLSGGMPGALPSLPGKI
>XP_015718779.1 PREDICTED: mitochondrial import receptor subunit TOM22 homolog, partial [Coturnix japonica]
SPEELLPKGGAGKAEELEDELEDDDDDEELDETLAERLWGLTEMFPESVRSAAGATFDLSLAIAQKMYRFSRAALWIGTT
SFMILVLPVVFETEKLQMEQQQQLQQRQILLGPNTGLSGGMPGALPPLTGKI
>XP_852619.3 PREDICTED: mitochondrial import receptor subunit TOM22 homolog [Canis lupus familiaris]
PLSPDELLPKGDAEKTEEELEEEDDEELDETLSERLWGLTEMFPERVRSAAGATFDLSLFVAQKMYRFSRAALWIGTTSF
MILVLPVVFETEKLQMEQQQQLQQRQILLGPNTGLSGGMPGALPSLPGKI
>XP_006107194.1 PREDICTED: mitochondrial import receptor subunit TOM22 homolog [Myotis lucifugus]
DEMLPKGDAEKTEEELEEDDDDEPDETLSERLWGLTEMFPERIRSAAGATFDLSLFVAQKMYRFSRAALWIGTTSFMILV
LPVVFETEKLQMEQQQQLQQRQILLGPNTGLSGGMPGALPSLPGKI
>XP_008703777.1 PREDICTED: mitochondrial import receptor subunit TOM22 homolog [Ursus maritimus]
LSPDELLPKGDSEKTEEELEEEDDEELDETLSERLWGLTEMFPERVRSAAGATFDLSLFVAQKMYRFSRAALWIGTTSFM
ILVLPVVFETEKLQMEQQQQLQQRQILLGPNTGLSGGMPGALPSLPGKI
>XP_006865244.1 PREDICTED: mitochondrial import receptor subunit TOM22 homolog [Chrysochloris asiatica]
DELLPKGDVEKTEEELEEDDDDELDETLSERLWGLTEMFPERVRSAAGATFDLSLFVAQKMYRFSRAALWIGTTSFMILV
LPVVFETEKLQMEQQQQLQQRQILLGPNTGLSGGMPGALPSLPGKI
>XP_019590078.1 PREDICTED: mitochondrial import receptor subunit TOM22 homolog [Rhinolophus sinicus]
DELLPKGDAEKTEEELEEEDDDELDETLSERLWGLTEMFPERIRSAAGATFDLSLFVAQKMYRFSRAALWIGTTSFMILV
LPVVFETEKLQMEQQQQLQQRQILLGPNTGLSGGMPGALPSLPGKI
>XP_014334818.1 PREDICTED: LOW QUALITY PROTEIN: mitochondrial import receptor subunit TOM22 homolog [Bos mutus]
LSADELLPKGDAEKPEEELEEEDDEELDETLSERLWGLTEMFPERVRSAAGATFDLSLFVAQKMYRFSRAALWIGTTSFM
ILVLPVVFETEKLQMEQQQQLQQRQILLGPNTGLSGGXGALPSLPGKI
>XP_004410822.2 PREDICTED: LOW QUALITY PROTEIN: mitochondrial import receptor subunit TOM22 homolog [Odobenus rosmarus divergens]
VSPDELLPKGDSEKTEEELEEEDDEELDETLSERLWGLTEMFPERVRSAAGATFDLSLFVAQKMYRFSRAALWIGTTSFM
ILVLPVVFETEKLQMEQQQQLQQRQILLGPNTGLSGGMPGALPSLPGKI
>XP_001367807.1 PREDICTED: mitochondrial import receptor subunit TOM22 homolog [Monodelphis domestica]
SSVSTDELLLQGGADKAEEELEDEDDDELDETLAERLWGLTEMFPESVRSAAGATFDLSLTVAQKMYRFSRAALWIGTTS
FMILVLPVVFETEKLQMEQQQQLQQRQILLGPNTGLSGGMPGALPPLPGKI
>XP_002914596.2 PREDICTED: mitochondrial import receptor subunit TOM22 homolog isoform X1 [Ailuropoda melanoleuca]
SPDELLPKGDSEKTEEELEEEDDEELDETLSERLWGLTEMFPERVRSAAGATFDLSLFVAQKMYRFSRAALWIGTTSFMI
LVLPVVFETEKLQMEQQQQLQQRQILLGPNTGLSGGMPGALPSLPGKI
>XP_007079560.1 PREDICTED: mitochondrial import receptor subunit TOM22 homolog, partial [Panthera tigris altaica]
LSPDELLPKGDAEKTEEELEEEDDEELDETLSERLWGLTEMFPERVRSAAGATFDLSVFVAQKMYRFSRAALWIGTTSFM
ILVLPVVFETEKLQMEQQQQLQQRQILLGPNTGLSGGMPGALPSLPGKL
>XP_014934655.1 PREDICTED: LOW QUALITY PROTEIN: mitochondrial import receptor subunit TOM22 homolog [Acinonyx jubatus]
LSPDELLPKGDAEKTEEELEEEDDEELDETLSERLWGLTEMFPERVRSAAGATFDLSVFVAQKMYRFSRAALWIGTTSFM
ILVLPVVFETEKLQXEQQQQRWQRQILLGPNTGLSGGMPGALPSLPGKL
>XP_001501664.1 PREDICTED: mitochondrial import receptor subunit TOM22 homolog [Equus caballus]
PLSPDELLPKGDAEKTEEELEEEDDEELDETLSERLWGLTEMFPERVRSAAGATFDLSLFVAQKMYRFSRAALWIGTTSF
MILVLPVVFETEKLQMEQQQQLQQRQILLGPNTGLSGGMPGALPSLPGKL
>XP_003989313.1 PREDICTED: mitochondrial import receptor subunit TOM22 homolog [Felis catus]
LSPDELLPKGDAEKTEEELEEEDDEELDETLSERLWGLTEMFPERVRSAAGATFDLSVFVAQKMYRFSRAALWIGTTSFM
ILVLPVVFETEKLQMEQQQQLQQRQILLGPNTGLSGGMPGALPSLPGKL
>XP_006276306.1 PREDICTED: mitochondrial import receptor subunit TOM22 homolog [Alligator mississippiensis]
VSPEDLLPKGGAGKAEELEEELDDDDDDELDETLSERLWGLTEMFPDRVRAAAGATFHLSLSVAQKMYRFSRAALWIGTT
SFMILVLPVVFETEKLQMEQQQQLQQRQILLGPNTGLSGGMPGALPPLSGKI
>XP_015484449.1 PREDICTED: mitochondrial import receptor subunit TOM22 homolog [Parus major]
LSPEELLPKGGAGKAEELEDELEEEEEDDEELDETLAERLWGLTEMFPESVRSAAGATFDLSLTVAQKMYRFSRAALWIG
TTSFMILVLPVVFETEKLQMEQQQQLQQRQILLGPNTGLSGGMPGALPPLSGKI
>XP_005488687.1 PREDICTED: mitochondrial import receptor subunit TOM22 homolog [Zonotrichia albicollis]
LSPEELLPKGGAGKAEELEDELDEEEEDDEELDETLAERLWGLTEMFPESVRSAAGATFDLSLTVAQKMYRFSRAALWIG
TTSFMILVLPVVFETEKLQMEQQQQLQQRQILLGPNTGLSGGMPGALPPLSGKI
>XP_004743315.1 PREDICTED: mitochondrial import receptor subunit TOM22 homolog [Mustela putorius furo]
LSPDELLPKGDSEKTEEELEEEDDEELDETLSERLWGLTEMFPERVRSAAGATFDLSLFVAQKMYRFSRAALWIGTTSFM
ILVLPVVFETEKLQMEQQQQLQQRQILLGPNTGLSGGMPGALPSLPGKI
>XP_006747480.1 PREDICTED: mitochondrial import receptor subunit TOM22 homolog [Leptonychotes weddellii]
LSPDELLPKGDSEKTEEELEEEDDEELDETLSERLWGLTEMFPERVRSAAGATFDLSLFVAQKMYRFSRAALWIGTTSFM
ILVLPVVFETEKLQMEQQQQLQQRQILLGPNTGLSGGMPGALPSLPGKI
>XP_021409642.1 mitochondrial import receptor subunit TOM22 homolog [Lonchura striata domestica]
LSPEELLPKGGAGKAEELEDELEEEEEDGEELDETLAERLWGLTEMFPESVRSAAGATFDLSLTVAQKMYRFSRAALWIG
TTSFMILVLPVVFETEKLQMEQQQQLQQRQILLGPNTGLSGGMPGALPPLTGKI
>XP_015144124.1 PREDICTED: mitochondrial import receptor subunit TOM22 homolog [Gallus gallus]
LSPEELLPKGGAGKAEDLEDELEDDDDDEELDETLAERLWGLTEMFPESVRSAAGATFDLSLAIAQKMYRFSRAALWIGT
TSFMILVLPVVFETEKLQMEQQQQLQQRQILLGPNTGLSGGMPGALPPLSGKI
>XP_005379325.1 PREDICTED: mitochondrial import receptor subunit TOM22 homolog [Chinchilla lanigera]
EPMSPDELLPKGDAEKTEEELEEDDDDELDETLLERLWGLTEMFPERVRSAAGATFDLSLFVAQKMYRFSRAALWIGTTS
FMILVLPVVFETEKLQMEQQQQLQQRQILLGPNTGISGGMPGALPSLPGKI
>XP_010948366.1 PREDICTED: mitochondrial import receptor subunit TOM22 homolog [Camelus bactrianus]
PLSPKELLPKGDAEKPEEELEEEDGEELDETLSERLWSLTEMFLESIRSATAATFDLSLFVAQKMYRFSRAALWIGTTSF
MILVLPVVFETEKLQMEQQQQLQQRQILLGPNTGLSGGMPGALPSLPGKI
>XP_010565074.1 PREDICTED: mitochondrial import receptor subunit TOM22 homolog [Haliaeetus leucocephalus]
LSPEELLPKGGSGKAEELEDELEEEDDDEELDETLAERLWGLTEMFPESVRSAAGATFDLSLTVAQKMYRFSRAALWIGT
TSFMILVLPVVFETEKLQMEQQQQLQQRQILLGPNTGLSGGMPGALPPLSGKI
>XP_010709228.2 PREDICTED: LOW QUALITY PROTEIN: mitochondrial import receptor subunit TOM22 homolog [Meleagris gallopavo]
LSPEELLPKGGAGKAEELEDELEDDDDDEELDETLAERLWGXTEMFPESVRSAAGATFDLSLAIAQKMYRFSRAALWIGT
TSFMILVLPVVFETEKLQMEQQQQLQQRQILLGPNTGLSGGMPGALPPLPGKI
>XP_005527675.1 PREDICTED: mitochondrial import receptor subunit TOM22 homolog [Pseudopodoces humilis]
LSPEELLPKGGAGKAEELEDELEEEEEDDEELDETLAERLWGLTEMFPESVRSAAGATFDLSLTVAQKMYRFSRAALWIG
TTSFMILVLPVVFETEKLQMEQQQQLQQRQILLGPNTGLSGGMPGALPPLSGKM
>XP_017519556.1 PREDICTED: mitochondrial import receptor subunit TOM22 homolog [Manis javanica]
LSPDELLPKGDAEKTEEELEEEDDEELDETLSERLWGLTEMFPEKVRSAAGATFDLSLFVAQKMYRFSRAALWIGTTSFM
ILVLPVVFETEKLQMEQQQQLQQRQILLGPNTGLSAGIPGGLPSLPGKI
>XP_005354251.1 PREDICTED: mitochondrial import receptor subunit TOM22 homolog [Microtus ochrogaster]
EPLSPDELLPKAEAEKAEEELEEDDDDELDETLSERLWGLTEMFPERVRSAAGATFDLSLFVAQKMYRFSRAALWIGTTS
FMILVLPVVFETEKLQMEQQQQLQQRQILLGPNTGLSGGMPGALPPLPGKI
>XP_005067044.1 mitochondrial import receptor subunit TOM22 homolog [Mesocricetus auratus]
EPLSPDELLPKAEAEKAEEELEEDDDDELDETLSERLWGLTEMFPERVRSAAGATFDLSLFVAQKMYRFSRAALWIGTTS
FMILVLPVVFETEKLQMEQQQQLQQRQILLGPNTGLSGGMPGALPPLPGKI
>XP_003509515.1 PREDICTED: mitochondrial import receptor subunit TOM22 homolog isoform X1 [Cricetulus griseus]
EPLSPDELLPKAEVEKAEEELEEDEDDELDETLSERLWGLTEMFPERVRSAAGATFDLSLFVAQKMYRFSRAALWIGTTS
FMILVLPVVFETEKLQMEQQQQLQQRQILLGPNTGLSGGMPGALPPLPGKI
>XP_007654309.1 PREDICTED: mitochondrial import receptor subunit TOM22 homolog [Ornithorhynchus anatinus]
SPLSPDEPVPKGGAEKAEEELEDDDDEEDDDDDELDETIAERLWGLTEMFPERVRTAAGATFDLSLSVAQKMYRFSRAAL
WIGTTSFMILVLPVVFETEKLQMEQQQQLQQRQILLGPNTGLSGGVPGALPPLTGKI
>XP_019798993.1 PREDICTED: mitochondrial import receptor subunit TOM22 homolog isoform X1 [Tursiops truncatus]
LSPDELLPKGDAEKPEEELEEEDDEELDETLSERLWGLTEMFPERVRSAAGATFDLSLFVAQKMYRSTVQELGRTRLPRT
SECAGFSRAALWIGTTSFMILVLPVVFETEKLQMEQQQQLQQRQILLGPNTGLSGGMPGALPSLPGKI
>XP_006029933.1 PREDICTED: mitochondrial import receptor subunit TOM22 homolog [Alligator sinensis]
PVSPEDLLPKGGAGKAEELEEELDDDDDDELDETLSERLWGLTEMFPDRVRAAAGATFHLSLSVAQKMYRFSRAALWIGT
TSFMILVLPVVFETEKLQMEQQQQLQQRQILLGPNTGLSGGMPGALPPLSGKI
>XP_003419809.1 PREDICTED: mitochondrial import receptor subunit TOM22 homolog [Loxodonta africana]
SPDELLPKGDTEKTEEDLEEDDDEELDETLSERLWGLTEMFPERVRSAAGATFDLSLFVAQKMYRFSRAALWIGTTSFMI
LVLPVVFETEKLQMEQQQQLQQRQILLGPNTGLSGGMPGALPSLPGKI
>XP_012375303.1 PREDICTED: mitochondrial import receptor subunit TOM22 homolog [Dasypus novemcinctus]
LSPDELLLKSNAEKTEKELEEDDDEELDEILSERLWGLTEMFPERVWTAAGATFDGCLFVAPKMYRFSRAALWLGITSFI
ILVLPVVFETEKLQMEQQQQLQQWQILLGPNTGLSGGMPGALPSLPGKI
>XP_019400478.1 PREDICTED: mitochondrial import receptor subunit TOM22 homolog [Crocodylus porosus]
LSPEDLLPKGSAGKAGELEEELDDDDDDELDETLSERLWGLTEMFPDRVRAAAGATFQLSLSVAEKMYRFSRAALWIGTT
SFMILVLPVVFETEKLQMEQQQQLQQRQILLGPNTGLSGGMPGALPPLSGKI
>XP_021072682.1 mitochondrial import receptor subunit TOM22 homolog [Mus pahari]
EPLSPEELLPKAEAEKAEEELEEDDDDELDETLSERLWGLTEMFPERVRSAAGATFDLSLFVAQKMYRFSRAALWIGTTS
FMILVLPVVFETEKLQMEQQQQLQQRQILLGPNTGLSGGMPGALPPLPGKI
>XP_020838282.1 mitochondrial import receptor subunit TOM22 homolog [Phascolarctos cinereus]
SAEDLLQKSNAEEVEEELEDDDDDELDETLAERLWGLTEMFPESVRSAAGATFDLSLTVAQKMYRFSRAALWIGTTSFMI
LVLPVVFETEKLQMEQQQQLQQRQILLGPNTGLSGGMPGALPPLPGKI
>XP_020643297.1 mitochondrial import receptor subunit TOM22 homolog [Pogona vitticeps]
PLSPEDLLLAKSGSGKAEELEEEIEEEDDELDETLAERLWGLTEMFPESIRSAAGATFDVSLSVAQKMYRFSRAALWIGT
TSFMILVLPVVFETEKLQMEQQQQMQQRQILLGPNTGLSGGMPGALPSLPGKI
>XP_006914791.1 PREDICTED: mitochondrial import receptor subunit TOM22 homolog [Pteropus alecto]
PLSPDELLPKGEAEKTEEELEEEDDEELDETLSERLWGLTEMFPERIRSAAGATFDLSLFVAQKMYRFSRAALWIGTTSF
MILVLPVVFETEKLQMEQQQQLQQRQILLGPNTGLSGGMPGALPSLPGKI
>NP_997679.1 mitochondrial import receptor subunit TOM22 homolog [Rattus norvegicus]
EPLSPEELVPKAEAEKAEEDLEEDDDDELDETLSERLWGLTEMFPERVRSAAGATFDLSLFVAQKMYRFSRAALWIGTTS
FMILVLPVVFETEKLQMEQQQQLQQRQILLGPNTGLSGGMPGALPPLPGKI
>XP_015105744.1 PREDICTED: mitochondrial import receptor subunit TOM22 homolog [Vicugna pacos]
LSPKELLPKGNAKKPEEELEEKDDEELDDTLSERLWSLTEMFLESVWSAAAATFDLSLFVAQKMYGFSRAALWIGTTSFM
ILVLPVVFETEKLQMEQQQQLQQQQILLGPNTGLSGGMPGAPPSLPGKI
>XP_006886863.1 PREDICTED: mitochondrial import receptor subunit TOM22 homolog [Elephantulus edwardii]
SPKGDAKKTEEELEEDNNELDETLSERLWGLTEMFLERVRSVAGATFDLSLFVAQKMYRFSRAALWIEITSFVILALPVV
FETEKLQMEQQQQMQQRQILLGPNTGLSGGMPGALPSLPGKI
>XP_015274684.1 PREDICTED: mitochondrial import receptor subunit TOM22 homolog [Gekko japonicus]
PLSPEDLLLPKGGTGKAEELEEEMTEEDDDEELDETLAERLWGLTEMFPEGVRTAAGATFDLSCSVVQKMYRFSRAALWI
GTTSFMILVLPVVFETEKLQMEQQQQLQQRQILLGPNTGLSGGMPGALPSLPGKI
>NP_766197.2 mitochondrial import receptor subunit TOM22 homolog [Mus musculus]
EPLSPEELLPKAEAEKAEEELEEDDDDELDETLSERLWGLTEMFPERVRSAAGATFDLSLFVAQKMYRFSRAALWIGTTS
FMILVLPVVFETEKLQMEQQQQLQQRQILLGPNTGLSGGMPGALPPLPGKM
>XP_011352696.1 PREDICTED: mitochondrial import receptor subunit TOM22 homolog [Pteropus vampyrus]
LSPDELLPKGEAEKTEEELEEEDDEELDETLSERLWGLTEMFPERIRSAAGATFDLSLFVAQKMYRFSRAALWIGTTSFM
ILVLPVVFETEKLQMEQQQQLQQRQILLGPNTGLSGGMPGALPSLPGKI
>XP_019370734.1 PREDICTED: mitochondrial import receptor subunit TOM22 homolog [Gavialis gangeticus]
LSPEDLLPKGSAGKAEELAEELDDDDDDELDETLSERLWGLTEMFPDRVRAAAGATFQLSLSVAEKMYRFSRAALWIGTT
SFMILVLPVVFETEKLQMEQQQQLQQRQILLGPNTGLSGGMHGALPPLSGKI
>XP_003221021.2 PREDICTED: mitochondrial import receptor subunit TOM22 homolog [Anolis carolinensis]
PLSPEGLLLPKGGAGKVEQLGAEIEEDDDDELDETLGERLWGLTEMFPDSLRSAAGATFDVSLSIAQKMYRFSRAALWIG
TTSFMILVLPVVFETEKLQMEQQQQMQQRQILLGPNTGLSGGMPGALPPLPGKI
>XP_012880244.1 PREDICTED: mitochondrial import receptor subunit TOM22 homolog [Dipodomys ordii]
TLAERLWGLTEMFPERIRSAAGATFDLSLFVAQKMYRFSRAALWIGTTSFMILVLPVVFETEKLQMEQQQQLQQRQILLG
PNTGLSGGMPGALPSLPGKI
>XP_005883254.1 PREDICTED: LOW QUALITY PROTEIN: mitochondrial import receptor subunit TOM22 homolog [Myotis brandtii]
DEMLPKGDTEKTEEELEEDDDDEPDETLSERLWGLTEMFPERIRSAAGATFDLSLFVAQKMYRFSRAALWIGTTSFMILV
LPVVFETEKLQMEQQQQLQQRQILLGPNXGLSGGMPGALPSLPGKI
>XP_006119024.1 PREDICTED: mitochondrial import receptor subunit TOM22 homolog [Pelodiscus sinensis]
SPLSPEELLLPKGGSGKAEELEEELEDEDELEETLSERLWGLTEMFPEGVRAAAGATFDLSLSVAQRMYRFSRAALWIGT
TSFMILVLPVVFETEKLQMEQQQQLQQRQILLGPTTGLSGSMPGALPPLSGKI
>XP_007069152.1 PREDICTED: mitochondrial import receptor subunit TOM22 homolog [Chelonia mydas]
SPLSPEELLLPKGGPGKAEELEEELEEDDDELDETLSERLWGLTEMFPESVRTAAGATFDLSLSVAQSMYRFSRAALWIG
TTSFMILVLPVVFETEKLQMEQQQQLQQRQILLGPTTGLSGSIPGALPPLSGKI
>XP_007441849.1 PREDICTED: mitochondrial import receptor subunit TOM22 homolog [Python bivittatus]
PLSPEDLLLSKGGTGKTEELEEDTEEEEDELDETLAERLWGLTEMFPESLRSAAGATFDVSLSVAQKMYRFSRAALWIGT
TSFMILVLPVVFETEKLQMEQQQQLQQRQILLGPNTGLSGGMPGALPSLPGKI
>XP_017935768.1 PREDICTED: LOW QUALITY PROTEIN: mitochondrial import receptor subunit TOM22 homolog [Manacus vitellinus]
LSPEELLPKGGAGKAEELEDELEQKEEEDDEELDETWPERLWGLTEMFPESVRWRRRGYVRLSLTVAQKMYRFSRAALWI
GTTSFMILVLPVVFETEKLQMEQQQQLQQRQILLGPNTGLSGGMPGALPPLSGKI
>XP_011898727.1 PREDICTED: uncharacterized protein LOC105578050 [Cercocebus atys]
SPDELLLKGKAVKTEEELEEDDDEGLEESPSERLWGLMGMFPERVRSVTGATFGLFLFVAQKMYRFSRVALWTGTTSFMI
LVLPVVFETEKLQTEQEQQLQQRRILLGPNTGLSGGMPGALPSLPGKI
>XP_013910411.1 PREDICTED: mitochondrial import receptor subunit TOM22 homolog [Thamnophis sirtalis]
PLSPEDLLPSKGSAGKTEELEEDTEEDEDELDETLAERLWGLTEMFPDGLRSAAGATFDVSLSVAQKMYRFSRAALWIGT
TSFMILVLPVVFETEKLQMEQQQQLQQRQILLGPNTGLSGGMSSALPSLPGKI
>XP_015682723.1 PREDICTED: mitochondrial import receptor subunit TOM22 homolog [Protobothrops mucrosquamatus]
PLSPEDLLPAKGGAGKTEELEEDTEEEEDELDETLTERLWGLTEMFPEGLRSAAGATFDVSLSVAQKMYRFSRAALWIGT
TSFMILVLPVVFETEKLQMEQQQQLQQRQILLGPNTGLSGGMSGALPSLPGKI
>XP_006176024.2 PREDICTED: mitochondrial import receptor subunit TOM22 homolog [Camelus ferus]
TLSERLWGLTEMFPESVRSAAGATFDLSLFVAQKMYRFSRAALWIGTTSFMILVLPVVFETEKLQMEQQQQLQQRQILLG
PNTGLSGGMPGALPSLPGKI
>XP_005302564.1 PREDICTED: mitochondrial import receptor subunit TOM22 homolog [Chrysemys picta bellii]
SPLSAEELLLPKSGPGQAEELEEELEDDDELDETLSERLWGLTEMFPESVRTAAGATFDLSLSVAQRMYRFSRAALWIGS
TSFMILVLPVVFETEKLQMEQQQQLQQRQILLGPTTGLSGSMPGALPPLSGKI
>XP_005994320.2 PREDICTED: mitochondrial import receptor subunit TOM22 homolog [Latimeria chalumnae]
TLSERLWGLTEMFPEGVRSAAGVTFDCSLSLAKKVYSFTRTALWIGTTSFMILVLPVVFETEKLQLEQQQQLQQRQILLG
PNTGISGGMPGMLPPPSAKI
>XP_007540211.1 PREDICTED: mitochondrial import receptor subunit TOM22 homolog [Poecilia formosa]
SVEELSPASGPVSARLREDEIDDDEDEDLDETLVERLWGLTEMFPDTVRTAAETSAQCSVSVLKKFYSFSRSALWVGTTS
FMILVLPVVFETERLQLEQQQLQQQRQILLGPNTAMSGGMPGMMPAAPGKV
>XP_019719086.1 PREDICTED: mitochondrial import receptor subunit TOM22 homolog [Hippocampus comes]
EELSPAAGPVATRPPEDEIDDDDDDLDETLVERLWGLTEMFPDTVRTAAEFSAQCSVSLAKKFYSFSRSALWVGTTSFMI
LVLPVVFETERLQLEQQQLQQQRQILLGPNTGISGGMPGMMPSAPGKI
>XP_007883734.1 PREDICTED: mitochondrial import receptor subunit TOM22 homolog [Callorhinchus milii]
TLAERLWGLTEMFPEGMRSATGVAADCSLVLAKKFYSFSRSALWICTTSFMILVLPVVFETEKLQLEQQQLQQQRQILLG
PNTGMSGAMPGMLAPPLPGKI
>XP_017271588.1 PREDICTED: mitochondrial import receptor subunit TOM22 homolog [Kryptolebias marmoratus]
EELSPASGPVSTRPPEDEIDDDEDEDLDETLMERLWGLTEMFPDSVRSAAEVSAQCSVSMLKKFYSFSRSALWVGTTSFM
ILVLPVVFETERLQLEQQQLQQQRQILLGPNTAVSGGMPGMMPPAPGKM
>XP_020376181.1 mitochondrial import receptor subunit TOM22 homolog isoform X2 [Rhincodon typus]
SLXERLWGLTEMFPEGMRNASGIAADCSVSLAKKIYSFARSALWVGTTSFMILVLPVVFETEKLQLEQQQIQQQRQILLG
PNTGLSGGMPGMLPPPVPGKI
>XP_015819174.1 PREDICTED: mitochondrial import receptor subunit TOM22 homolog [Nothobranchius furzeri]
EELSPAGPVSTRPPEDEIDDDEDEDLDETLVERLWGLTEMFPDSVRSAADVSAQCSVSLLKKFYSFSRSALWVGTTSFMI
LVLPVVFETERLQLEQQQLQQQRQILLGPNTAVSGGMPGMMPPASGKM
>XP_017364508.1 PREDICTED: mitochondrial import receptor subunit TOM22 homolog isoform X2 [Cebus capucinus imitator]
EPQSPDELLPKGDAEKTEEELEEDDDDELDETLSERLWGLTEMFPERVRSAAGATFDLSLFVAQKMYRFSRAALWIGTTS
FMILVLPVVFETEK
>XP_016279182.1 PREDICTED: mitochondrial import receptor subunit TOM22 homolog, partial [Monodelphis domestica]
TLAERLWGLTEMFPERIRSAVGTTFVLSLNVAQKMYRFSRTALWIGTTSFMILILPVVFETEKLQVEQLQQLQQLQQRQI
LLGPKAALAGGMPGTLTPLPRKV
>XP_020376180.1 mitochondrial import receptor subunit TOM22 homolog isoform X1 [Rhincodon typus]
SLXERLWGLTEMFPEGMRNASGIAADCSVSLAKKIYSFARSALWVGTTSFMILVLPVVFETEKLQLEQQQIQQQRQILLG
PNTGLSGGMPGMLPPPVPGKI
>XP_020476046.1 mitochondrial import receptor subunit TOM22 homolog [Monopterus albus]
EELSPAAGPTSTRPLEDEIDDDEDEDMDETLTERLWGLTEMFPDTVRIAAEVSAQYSVSLVKKFYSFSRAALWVGTTSFM
ILVLPVVFETERLQMEQQQIQQQRQILLGPNTGISGGMPSMMPTAPGKM
>XP_005811661.1 PREDICTED: mitochondrial import receptor subunit TOM22 homolog [Xiphophorus maculatus]
SVEELSPASGPVSARLREDEIDDDEDEDLDETLVERLWGLTEMFPDTVRTAAETSAQCSVSVLKKFYSFSRSALWVGTTS
FMILVLPVVFETERLQLEQQQLQQQRQILLGPNTAMSGGMPGMMPAAPS
>XP_006864704.1 PREDICTED: mitochondrial import receptor subunit TOM22 homolog [Chrysochloris asiatica]
PVPPEELLPKGDIKNTEEDLEEDDDEELDETLWERCRGLTEVVLERVRSASGATVNLSFFVAQKMYRFSRAALWIGTTSF
MILVLPVVFEMEKLQREQQQQILPESNTGLSGGMPGALPSFPGKI
>XP_008434482.1 PREDICTED: mitochondrial import receptor subunit TOM22 homolog [Poecilia reticulata]
SVEELSPASGPVSARLREDEIDDDEDEDLDETLVERLWGLTEMLPDTVRTAAETSAQCSVSVLKKFYSFSRSALWVGTTS
FMILVLPVVFETERLQLEQQQLQQQRQILLGPNTAMSGGMPSMMPAAPGKV
>XP_011333544.1 PREDICTED: mitochondrial import receptor subunit TOM22 homolog isoform X1 [Ooceraea biroi]
QQVDSGMGSSDARSPEVKSLLPDDDDDDEEDESLSERLIGLTEMFPEPVRNFGYNVGTCLCTCIKGLYAYSCSATWLVFS
SSAILFAPIIFEMERAQMEDLQRTQQKQVLLGPNTALAGVNASGLPMAP
>XP_014414712.1 PREDICTED: uncharacterized protein LOC102524267 [Camelus ferus]
PLSPKELLPKGNAEKPEEELEEEDGEELDETLSERLWSLTEMFLESIRSATAATFDLSLFVAQKMYRFSRAALWIGTTSF
MILVLPVVFETEKLQMEQQQQLQQRQILLGPNTGLS
>XP_020316612.1 mitochondrial import receptor subunit TOM22 homolog [Oncorhynchus kisutch]
EELSPAAGPVETRPPEGEIDEDEDEELDETIMERLWGLTEMFPDTLRSAAEVTASGSVTVAKKLYSFSRAALWVGTTSFM
ILVLPVVFETERLQLEQQQLQQQRQILLGPNAGMSGGMPGLMPPAPVKM
>XP_021431650.1 mitochondrial import receptor subunit TOM22 homolog [Oncorhynchus mykiss]
EELSPAAGPVETRPPEGEIDEDEDEELDETIMERLWGLTEMFPDTLRSAAEVTASGSVTVAKKLYSFSRTALWVGTTSFM
ILVLPVVFETERLQLEQQQLQQQRQILLGPNAGMSGGMPGLMPPAPVKM
>XP_013883725.1 PREDICTED: mitochondrial import receptor subunit TOM22 homolog [Austrofundulus limnaeus]
EELSPSASGPVSTRPLEDEIDEDEEEDLDETLVERLWGLTEMFPESVRSAAEVSAQCSVSMLKKFYSFSRSALWVGTTSF
MILVLPVVFETERLQLEQQQLQQQRQILLGPNTAVSGGMPGMMPPALGKM
>XP_006148716.1 PREDICTED: mitochondrial import receptor subunit TOM22 homolog [Tupaia chinensis]
PLSPDELLLKGEAEKMEEELEEDDDEELEETLSGRLWGLTEVFPERVQSAAGANFFFFFWRATFDLSLFVAQKMYRLSRA
ASWTGTTSFTILVLLPVVFETEKLQMEQQQPLQQRQILLRPNTRQSGGMPGALPSLPRKI
>XP_012527289.1 PREDICTED: mitochondrial import receptor subunit TOM22 homolog isoform X1 [Monomorium pharaonis]
QVDSGMGSSDARSPEVKSLLPDDEDDDEEDESLTERLLGLTEMFPEPVRNFGYNVGTCLCTCIKGLYTYSCSATWLIFSS
STILFAPIIFEMERAQMEDLQRTQQKQVLLGPNTALSGVNTSGLPMAP
>XP_011333545.1 PREDICTED: mitochondrial import receptor subunit TOM22 homolog isoform X2 [Ooceraea biroi]
QQVDSGMGSSDARSPEVKSLLPDDDDDDEEDESLSERLIGLTEMFPEPVRNFGYNVGTCLCTCIKGLYAYSCSATWLVFS
SSAILFAPIIFEMERAQMEDLQRTQQKQVLLGPNTALAGVNASGLPMAP
>XP_011687199.1 PREDICTED: mitochondrial import receptor subunit TOM22 homolog isoform X1 [Wasmannia auropunctata]
QQVDSGMGSSDARSPEVKSLLPDDEDDDEEDESLTERLLGLTEMFPEPVRNFGYNVGTCLCTCIKGLYAYSCSATWLVFS
SSTILFAPIIFEMERAQMEDLQRTQQKQVLLGPNTALSGVNTSGLPMAP
>XP_012527290.1 PREDICTED: mitochondrial import receptor subunit TOM22 homolog isoform X2 [Monomorium pharaonis]
QVDSGMGSSDARSPEVKSLLPDDEDDDEEDESLTERLLGLTEMFPEPVRNFGYNVGTCLCTCIKGLYTYSCSATWLIFSS
STILFAPIIFEMERAQMEDLQRTQQKQVLLGPNTALSGVNTSGLPMAP
>XP_011687200.1 PREDICTED: mitochondrial import receptor subunit TOM22 homolog isoform X2 [Wasmannia auropunctata]
QQVDSGMGSSDARSPEVKSLLPDDEDDDEEDESLTERLLGLTEMFPEPVRNFGYNVGTCLCTCIKGLYAYSCSATWLVFS
SSTILFAPIIFEMERAQMEDLQRTQQKQVLLGPNTALSGVNTSGLPMAP
>XP_011637737.1 PREDICTED: mitochondrial import receptor subunit TOM22 homolog [Pogonomyrmex barbatus]
QVDSGMGSSDARSPEVKSLLPDDEDDDEEDESLAERLLGLTEMFPEPVRNFGYNVGTCLYTCIKGLYAYSCSATWLVFSS
STILFAPIIFEMERAQMEDLQRTQQKQVLLGPNTALSGVNTSGLPMAP
>XP_014035137.1 PREDICTED: mitochondrial import receptor subunit TOM22 homolog isoform X1 [Salmo salar]
EELSPAAGPVETRPPEGEIDEDEDEELDETIMERLWGLTEMFPDTLRSAAEVTASGSVTVAKKLFSFSRAALWVGTTSFM
ILVLPVVFETERLQLEQQQLQQQRQILLGPNAGMSGGMPGLMPPAPVKM
>XP_011863683.1 PREDICTED: mitochondrial import receptor subunit TOM22 homolog [Vollenhovia emeryi]
QVDSGMGSSDARSPEVKSLLPDDEDDDEEDESLTERLLGLTEMFPEPVRNLGYNVGTCLCTCIKGLYAYSCSATWLVFSS
STILFAPIIFEMERAQMEDLQRTQQKQVLLGPNTALSGVNTSGLPMAP
>XP_011162641.1 PREDICTED: mitochondrial import receptor subunit TOM22 homolog [Solenopsis invicta]
QVDSGMGSSDARSPEVKSLLPDDEDDDEEDESLTERLLGLTEMFPEPVRNFGYNIGTCLCTCIKGLYAYSCSATWLVFSS
STILFAPIIFEMERAQMEDMQRTQQKQVLLGPNTALSGVNTSGLPMAP
>XP_014035138.1 PREDICTED: mitochondrial import receptor subunit TOM22 homolog isoform X2 [Salmo salar]
TIMERLWGLTEMFPDTLRSAAEVTASGSVTVAKKLFSFSRAALWVGTTSFMILVLPVVFETERLQLEQQQLQQQRQILLG
PNAGMSGGMPGLMPPAPVKM
>XP_018348899.1 PREDICTED: mitochondrial import receptor subunit TOM22 homolog [Trachymyrmex septentrionalis]
QVDSGMGSSDARSPEVKSLLPDDEDDDEEDESLTERLLGLTEMFPEPVRNFGYNVGTCLYTCIKGLYAYSCSATWLVFSS
STILFAPIIFEMERAQMEDLQRTQQKQVLLGPNTALSGVNTTGLPMAP
>XP_018044944.1 PREDICTED: mitochondrial import receptor subunit TOM22 homolog [Atta colombica]
QVDSGMGSSDARSPEVKSLLPDDEDDDEEDESLTERLLGLTEMFPEPVRNFGYNVGTCLYTCIKGLYAYSCSATWLVFSS
STILFAPIIFEMERAQMEDLQRTQQKQVLLGPNTALSGVNTTGLPMAP
>XP_018396542.1 PREDICTED: mitochondrial import receptor subunit TOM22 homolog [Cyphomyrmex costatus]
QVDSGMGSSDARSPEVKSLLPDDEDDDEEDESLTERLFGLTEMFPEPVRNFGYNVGTCLYTCIKGLYAYSCSATWLVFSS
STILFAPIIFEMERAQMEDLQRTQQKQVLLGPNTALSGVNTTGLPMAP
>XP_018368075.1 PREDICTED: mitochondrial import receptor subunit TOM22 homolog [Trachymyrmex cornetzi]
QVDSGMGSSDARSPEVKSLLPDDEDDDEEDESLTERLLGLTEMFPEPVRNFGYNVGTCLYTCIKGLYAYSCSATWLVFSS
STILFAPIIFEMERAQMEDLQRTQQKQVLLGPNTALSGVNTTGLPMAP
>XP_012216963.1 PREDICTED: mitochondrial import receptor subunit TOM22 homolog [Linepithema humile]
QVDSGMGSSDGRSPEVKSLLHDDEDDDEEDESLTERLLGLTEMFPEPVRNFGYNVGTCLCTCAKGLYSYSCSATWLIFSS
STILFAPIIFEMERAQMEDLQRTQQKQVLLGPNTALSGVNSSGLPMAP
>XP_011053375.1 PREDICTED: mitochondrial import receptor subunit TOM22 homolog [Acromyrmex echinatior]
QVDSGMGSSDARSPEVKSLLPDDEDDDEEDESLTERLLGLTEMFPEPVRNFGYNVGTCLYTCIKGLYAYSCSATWLVFSS
STILFAPIIFEMERAQMEDLQRTQQKQVLLGPNTALSGVNTTGLPMAP
>XP_018304299.1 PREDICTED: mitochondrial import receptor subunit TOM22 homolog [Trachymyrmex zeteki]
QVDSGMGSSDARSPEVKSLLPDDEDDDEEDESLTERLLGLTEMFPEPVRNFGCNVGTCLYTCIKGLYAYSCSATWLVFSS
STILFAPIIFEMERAQMEDLQRTQQKQVLLGPNTALSGVNTTGLPMAP
>XP_011550740.1 PREDICTED: mitochondrial import receptor subunit TOM22 homolog isoform X2 [Plutella xylostella]
EPAVSDSLVPSSGPLKEYDDEPDETLSERLWGLTEMFPECVRNGTYAVTTKSWCGVKSLYGLSRSIVWVVASSSVILFAP
VIFEVERAKVEEMQKSQQKQVLLGTNAALSGPVPAMPPMPR
>XP_011260948.1 PREDICTED: mitochondrial import receptor subunit TOM22 homolog [Camponotus floridanus]
QVDSGMGSSDVRSPEVKSLLPDEEDDDEEDESLTERLLGLTEMFPEPVRNFGYNVGTCLYTCIKGLYAYSCSATWLVFSS
STILFAPIIFEMERAQMEDLQRTQQKQVLLGPNTALSGVNTSGLPMAP
>NP_001039252.1 mitochondrial import receptor subunit TOM22 homolog [Xenopus tropicalis]
SPSDLPLETVARSPSIEEEDEDDEELEETLSERLWGLTEMFPESLRTAAGASMDLSICAAKKFYSFSRTALWIGTTSFMI
LVLPVVFETEKLQMEQQQQLQQRQILLGPSTGMSGPLPPLPGK
>XP_022072978.1 mitochondrial import receptor subunit TOM22 homolog [Acanthochromis polyacanthus]
EELSPAAGPVSTRPPEDEIDDDEDEDLDETLLERLWGLTEMFPDTVRTAAEVSAQCSVSLVKKFYSFSRSALWVGTTSFM
ILVLPVVFETERLQLEQQQLQQQRQILLGPNTGISGGMPSMMPPAPGKM
>XP_011687201.1 PREDICTED: mitochondrial import receptor subunit TOM22 homolog isoform X3 [Wasmannia auropunctata]
MGSSDARSPEVKSLLPDDEDDDEEDESLTERLLGLTEMFPEPVRNFGYNVGTCLCTCIKGLYAYSCSATWLVFSSSTILF
APIIFEMERAQMEDLQRTQQKQVLLGPNTALSGVNTSGLPMAP
>XP_001600202.1 PREDICTED: mitochondrial import receptor subunit TOM22 homolog [Nasonia vitripennis]
EPEQLDSGMGSSDARSPEVKTLLPFDDEEDEEDETLTERLIGLTEMFPEKVRNISYDTAVCMKNCVKGLYSLSCTATWLI
FSSSAILFAPLIFEIERAQMEEAQRNQQKQVLLGPTSAMSGPTPSGFPMAP
>XP_003395774.1 mitochondrial import receptor subunit TOM22 homolog [Bombus terrestris]
QLDSGMGSSDAHSPEVKSLLPDDEDDEEDESLAERLLGLTEMFPEKVRNVGYNVGTCLCNCMKGLYVYSCSAAWVFFSSS
AILFAPILFEIERVQMEEVQRTQQKQVLLGPSKAMSNVNASSLPMAP
>XP_011141090.1 PREDICTED: mitochondrial import receptor subunit TOM22 homolog [Harpegnathos saltator]
QVDSGMGSSDTCSPEVKSLLPEEGDEDDEEDESLSERLLGLTEMFPEPVRKFGYNFGTCLCQCVKGLYAFSCSATWVIFS
SSTILFAPVIFEVERAQMEDMQRTQQKQVLLGPNTALSGTNASSLPMAP
>XP_019879061.1 PREDICTED: mitochondrial import receptor subunit TOM22 homolog [Aethina tumida]
EEEQEDTTLSKDDPKPRRREIEDSEEDEPDETLAERLWGLTEMFPESVRNATACLATTTKSGVKSAYSFSRSAFWVVFSS
SIILFAPVIFEVERAQMEEMQRSQQKQMLLGPNSAISGG
>XP_013802814.1 PREDICTED: mitochondrial import receptor subunit TOM22 homolog [Apteryx australis mantelli]
MFPESVRSAAGATFDLSVSVAQKMYRFSRAALWIGTTSFMILVLPVVFETEKLQMEQQQQLQQRQILLGPNTGLSGGMPG
ALPPFPGKI
>XP_018116717.1 PREDICTED: mitochondrial import receptor subunit TOM22 homolog [Xenopus laevis]
TLSERLWGLTEMFPESFRTVAGTSFDFSVCAAKKLYSFSRSALWIGTTSFMILVLPVVFETEKLQMEQQQQLQQRQILLG
PSTGMSGPVPPLPGKV
>XP_018425690.1 PREDICTED: mitochondrial import receptor subunit TOM22 homolog [Nanorana parkeri]
TLSERLWGLTEMFPETVRTTAGLTFDFSICAAKKLYSFSRSALWIGTTSFMILVLPVVFETEKLQMEQQQQLQQRQILLG
PSTGMSGSLPPLPGKL
>XP_016767741.1 PREDICTED: mitochondrial import receptor subunit TOM22 homolog isoform X2 [Apis mellifera]
QSADSGMGSSDAHSPEVKSLFPDDEDDEEDESLAERLLGLTEMFPEEVRNLGYNVGTCLCNCMKGLYAFSCSAAWLFFSS
SAILFAPILFEIERVQMEEAQRTQQKQVLLGPSKAMSGVSASSLPMAP
>XP_010997352.1 PREDICTED: mitochondrial import receptor subunit TOM22 homolog [Camelus dromedarius]
PLSPKELLPKGNAEKPEEELEEEDDEELDETLSERLWSLTEMFLESIRSATAATFDLSLFVAQKMYRFSRAALWIGTTSF
MILVLPVVFETEK
>XP_393007.1 PREDICTED: mitochondrial import receptor subunit TOM22 homolog isoform X1 [Apis mellifera]
QSADSGMGSSDAHSPEVKSLFPDDEDDEEDESLAERLLGLTEMFPEEVRNLGYNVGTCLCNCMKGLYAFSCSAAWLFFSS
SAILFAPILFEIERVQMEEAQRTQQKQVLLGPSKAMSGVSASSLPMAP
>XP_002427935.1 mitochondrial import receptor subunit TOM22, putative [Pediculus humanus corporis]
TLAERLWGLTEMFPNEVRHFTWSFVNKTYKSVKCLYSFSRTATWIFFSSSIILFAPVIFEIERANMEEVQRREHKQVLLG
PNVALGGGSGGLIPS
>XP_020289069.1 mitochondrial import receptor subunit TOM22 homolog isoform X1 [Pseudomyrmex gracilis]
QQVDSGMGSSDVHSPEVKTLLPDDEDDDEEDESLAERLLGLTEMFPEPVRNFGYNFGVGLYKCTKGLYAFSRTATWLFFS
SSVILFAPIIFEMERAQMEDLQRTQRKQVLLGPNTAFSGGANPSGLPMAP
>XP_020289070.1 mitochondrial import receptor subunit TOM22 homolog isoform X2 [Pseudomyrmex gracilis]
QQVDSGMGSSDVHSPEVKTLLPDDEDDDEEDESLAERLLGLTEMFPEPVRNFGYNFGVGLYKCTKGLYAFSRTATWLFFS
SSVILFAPIIFEMERAQMEDLQRTQRKQVLLGPNTAFSGGANPSGLPMAP
>XP_003707362.1 PREDICTED: mitochondrial import receptor subunit TOM22 homolog [Megachile rotundata]
QLDSGMGSSDARSPEVKSLLPDDEDDEEDESLAERLLGLTEMFPEEVRNFGYNVGTCLCNCMKGLYTFSCSAAWLFFSSS
AILFAPILFEIERVQLEEAQRTQQKQVLLGPSKAMSNVNASSLPMAP
>XP_012240583.1 PREDICTED: mitochondrial import receptor subunit TOM22 homolog [Bombus impatiens]
QLDSGMGSSDAHSPEVKSLLPDDEDDEEDESLAERLLGLTEMFPEKVRNVGYNIGSCLCNCMKGLYVYSCSAAWVFFSSS
AILFAPILFEIERVQMEEVQRTQQKQVLLGPSKAMSSVNASSLPMAP
>XP_012405974.1 PREDICTED: mitochondrial import receptor subunit TOM22 homolog [Sarcophilus harrisii]
MFPESVRTAAGATFDLSLTVAQKMYRFSRAALWIGTTSFMILVLPVVFETEKLQMEQQQQLQQRQILLGPNTGLSGGMPG
GLPPLPGKI
>XP_019877404.1 PREDICTED: mitochondrial import receptor subunit TOM22 homolog isoform X2 [Aethina tumida]
EEEQEDTTLSKDDPKPRRREIEDSEEDEPDETLAERLWGLTEMFPESVRNATACLATTTKSGVKSAYSFSRSAFWVVFSS
SIILFAPVIFEVERAQMEEMQRSQQKQMLLGPNSAISGG
>XP_015433306.1 PREDICTED: mitochondrial import receptor subunit TOM22 homolog [Dufourea novaeangliae]
QLDSGMGNSDACSPEMKSLLPDDEDDEEDESLAERLFGLTEMFPEEVRKFGYNVGTCLCTCTKGLYKFSCSAAWLFFSSS
AILFAPILFEIERAQMEEAQRTQQKQVLLGPNTAMSNVNASSLPMAP
>XP_015124982.1 PREDICTED: mitochondrial import receptor subunit TOM22 homolog [Diachasma alloeum]
LDSGMGSSDIRSPEVKSILPGDEEDEEDESLVERLIGLTEMFPEEVRNFGYNVGTGVKSCIKGLYGVSCSATWIFFSSSA
ILFAPVIFEVERAQMEEAQRSQQKQVLLGPNTAMSNMGGPGMPMAP
>NP_001088748.1 translocase of outer mitochondrial membrane 22 homolog L homeolog [Xenopus laevis]
SPSDLPLETLQGAARSPSIEEEDEFDEELEETLSERLWGLTEMFPESLRTVAGVSLNFSVGASKKLYSFSRSALWIGMTS
FMILVLPVVFETEKLQMEQQQQLQQRQILLGPSTGMSGPLPPLPGKV
>XP_019877403.1 PREDICTED: mitochondrial import receptor subunit TOM22 homolog isoform X1 [Aethina tumida]
EEEQEDTTLSKDDPKPRRREIEDSEEDEPDETLAERLWGLTEMFPESVRNATACLATTTKSGVKSAYSFSRSAFWVVFSS
SIILFAPVIFEVERAQMEEMQRSQQKQMLLGPNSAISGG
>XP_002195666.2 PREDICTED: mitochondrial import receptor subunit TOM22 homolog [Taeniopygia guttata]
MFPESVRSAAGATFDLSLTVAQKMYRFSRAALWIGTTSFMILVLPVVFETEKLQMEQQQQLQQRQILLGPNTGLSGGMPG
ALPPLSGKI
>XP_017792194.1 PREDICTED: mitochondrial import receptor subunit TOM22 homolog [Habropoda laboriosa]
SSVEADSGMGSIDAHSTEVKSLLPDDEDDEEDESLAERLFGLTEMFPEEVRNLGYNVGTCLCNCVKGLYAFSCSAAWLFF
SSSVILFAPVLYEIERVQMEEAQRAQQKQVLLGPSKAMSNVNASSLPMAP
>XP_017339229.1 PREDICTED: mitochondrial import receptor subunit TOM22 homolog [Ictalurus punctatus]
SALSPDSGPVETRPPEDDIEGDDEDDLDETLLERLWGLTEMFPDTLRSAAEASAQCSLSLAKKVYSFSRTALWIGTTSFM
ILVLPVVFETERLQLEQQQLQQQRQILLGPNAGISGVIPGMAPVAPGKV
>XP_011201988.1 PREDICTED: mitochondrial import receptor subunit TOM22 homolog isoform X1 [Bactrocera dorsalis]
EPEKRFPAGESTAPKNSDDENYDDEPDETLGERLWGLTEMFPEPVRRLTGKMVDLTTTSIKGLYSFSCNASWIFFTSSVI
LFAPVIFETERAQMEEMQKSQQKQVLLGPGTAMDRAGPPPSLP
>XP_011307247.1 PREDICTED: mitochondrial import receptor subunit TOM22 homolog [Fopius arisanus]
LDSGMGSSDIRSPEVKSILPGDEEDEEDESLVERLIGLTEMFPEEVRNFGYNVGTGVKTCVKGLYGLSCSATWIFFSSSA
ILFAPVIFEVERAQMEEAQRSQQKQVLLGPNTAISNMGNLGMPMAP
>XP_018783259.1 PREDICTED: mitochondrial import receptor subunit TOM22 homolog isoform X1 [Bactrocera latifrons]
EPEKRFPAGESTAPKNSDDENYDDEPDETLGERLWGLTEMFPEPVRRLTGKMVDLTTTSIKGLYSFSCNASWIFFTSSVI
LFAPVIFETERAQMEEMQKSQQKQVLLGPGTAMDRAGPPPSLP
>XP_012384503.1 PREDICTED: mitochondrial import receptor subunit TOM22 homolog [Dasypus novemcinctus]
PLSLDKLLLKGNSEKTEEGLEEDDDKEFDETLSERLWGLTEMLPERVRSVTGATFDLSSSVAQKMYRFSRAALWIGTTSF
MILVLPVVFETEK
>NP_728910.1 maggie, isoform B [Drosophila melanogaster]
TASERFWGLTEMFPEPVRNAVGAVSSATVKSVKGFYSFSCNASWIFFTSAVILFAPVIFETERAQMEELHKSQQKQVLLG
PGSAMGPGGPSPSLP
>XP_969934.1 PREDICTED: mitochondrial import receptor subunit TOM22 homolog [Tribolium castaneum]
TLTERLWGLTEMFPESVRNATHAAAVNTQQGVKNLYGFSRSALWIVFSTSIILFAPVIFEVERAQMEEMQRNQQKQMLLG
PNTAVSGGGMPLMPPM
>XP_004080170.1 mitochondrial import receptor subunit TOM22 homolog [Oryzias latipes]
EELSPAGAAGPVSIRAPEDEIDDDEDEDLDETLAERLWGLTEMFPETVRTAAEVSAQCSVSLLKKFYSFSRSALWVGTTS
FMILVLPVVFETERLQLEQQQLQQQRQILLGPNTGMSGGMSGMMPPAPGKI
>XP_004525485.1 mitochondrial import receptor subunit TOM22 homolog isoform X1 [Ceratitis capitata]
EPEKRIPAGESTTTKNSDEETYDDEPDETLGERLWGLTEMFPEPVRRFTGKMVDLTTTSVKGLYTFSCNASWIFFTSSVI
LFAPVIFETERAQMEEMQRSQQKQVLLGPGTAMDRAGPPPSLP
>XP_003961402.1 PREDICTED: mitochondrial import receptor subunit TOM22 homolog [Takifugu rubripes]
DELSPSAGPVSTRPPEDEIDDDEDEDLDETLAERLWGLTEMFPETVRTGAEVSAQYSVSLIKKLYGFSRTALWVGTTSFM
ILVLPVVFETERLQLEQQQLQQQRQILLGPNTGMSGGMQGMMPPAPGKM
>XP_002035245.1 GM14031 [Drosophila sechellia]
TASERFWGLTEMFPEPVRNAVGAVSSATVKSVKGFYSFSCNASWIFFTSAVILFAPVIFETERAQMEELHKSQQKQVLLG
PGSAMGPGGPSPSLP
>XP_014209864.1 PREDICTED: mitochondrial import receptor subunit TOM22 homolog [Copidosoma floridanum]
EQQLDSGMGSSDARSPEVKCLLPEEDEADEEDETVLERLVGLTEMFPDGVRNFSCRAAGFMKNFVKGFYSFSCNTTWIFF
SSSAILIAPLIFEIERAQMEEAQRLQQKQVLFGPNTPMPGGDAGGFPMPP
>XP_011550739.1 PREDICTED: mitochondrial import receptor subunit TOM22 homolog isoform X1 [Plutella xylostella]
DSLVPSSGPLKEYDDEPDETLSERLWGLTEMFPECVRNGTYAVTTKSWCGVKSLYGLSRSIVWVVASSSVILFAPVIFEV
ERAKVEEMQKSQQKQVLLGTNAALSGPVPAMPPMPR
>XP_002083536.1 uncharacterized protein Dsimw501_GD13312, isoform A [Drosophila simulans]
TASERFWGLTEMFPEPVRNAVGAVSSATVKSVKGFYSFSCNASWIFFTSAVILFAPVIFETERAQMEELHKSQQKQVLLG
PGSAMGPGGPSPSLP
>XP_011230550.1 PREDICTED: LOW QUALITY PROTEIN: mitochondrial import receptor subunit TOM22 homolog, partial [Ailuropoda melanoleuca]
PLSPDQLLPKGDSKKTEEELEEEDDEELDETLSERLWGLTEMFPERVLSTAGATFDLSLFVAQKMYRFSRAALWIGTTSF
LILFPPVVFETEKLQMEPQKLQQWQMLLGLNLGLSGGMPGALPSLAGKI
>XP_016343798.1 PREDICTED: mitochondrial import receptor subunit TOM22 homolog [Sinocyclocheilus anshuiensis]
WGLTEMFPESLRSAAEVSAQCSLSVGKKLYSFSRSALWVGTTSFMILVLPVVFETERLQLEQQQLQQQRQILLGPNAGMS
GGMPGIMPPAPGKL
>XP_017879521.1 PREDICTED: mitochondrial import receptor subunit TOM22 homolog [Ceratina calcarata]
QSDSGMGSSDAHSPEVKSLLPDDEDDEEDESLSERLLGLTEMFPEEVRNLGYNVSTCLCNCMKGLYAFSCSAAWLFFSSS
AILFAPILFEIERVQMEEAQRSQQKQVLLGPSKAMSNVNASSLPMAP
>XP_005858222.2 PREDICTED: LOW QUALITY PROTEIN: mitochondrial import receptor subunit TOM22 homolog [Myotis brandtii]
LPPDKLLPKGDVEKTEEELEEDEPDETLSERLWGLTAERIWSAAGATFDLSLFVAQKNVQVSRTALWIGTPSFMILVLPV
LFETEKLQMEQQQQLQQRQILLGPNXGLSGGMPGALPSLPGKI
>XP_015049666.1 uncharacterized protein Dyak_GE20667, isoform C [Drosophila yakuba]
TASERFWGLTEMFPEPLRNAVGAVSNATVKSVKGLYSFSCNASWIFFTSSVILFAPVIFETERAQMEELHKSQQKQVLLG
PGSAMGPGGPSPSLP
>XP_020779945.1 mitochondrial import receptor subunit TOM22 homolog [Boleophthalmus pectinirostris]
EELSPAAGPVSTRPPEDEIDDDEDEDLDETLAERLWGLTEMFPDTVRTAAEVSAQCSVSLAKKLYSFSRAALWVGTTSFM
ILVLPVVFETERLQLEQQQLQQQRQILLGPNTGMSGGMPGMMPAAPGKI
>XP_015604411.1 PREDICTED: mitochondrial import receptor subunit TOM22 homolog [Cephus cinctus]
QLDSGMGSSDIRSPEVKSILPDDDDDEEDETLAERLVGLAEMFPEDVRKLGHATGTCLCACIKGLYAFSCTATWLFFSSS
AILFAPIIFEMERAQMEEMQRTQQKQVLLGPSSAISNVGPSGLPMSP
>XP_014240551.1 PREDICTED: mitochondrial import receptor subunit TOM22 homolog isoform X2 [Cimex lectularius]
TLGERLWGLTEMFPEGVRSATMSLYCGTKSSLKYLYSLSRTTLWIFFSSSAILFAPVLFEVERAQVEEAQRTQQKQVLLG
PNTAMAGGPGG
>XP_011196009.1 PREDICTED: mitochondrial import receptor subunit TOM22 homolog isoform X1 [Zeugodacus cucurbitae]
EPEKRFTAGESTAPKNSDEENYDDEPDETLGERLWGLTEMFPEPVRRLTGKMVDLTTTSIKGLYSFSCNASWIFFTSSVI
LFAPVIFETERAQMEEMQKSQQKQVLLGPGTAMDRAGPPPSLP
>XP_019642588.1 PREDICTED: mitochondrial import receptor subunit TOM22 homolog [Branchiostoma belcheri]
TVFERLVGLTEMFPDSLRNGVSGVTSLSVSGTKWLYQFTRRSLWVVSTSFMILVLPVIFETEKAQMEQQQLQQQRQILLG
PNAAVSGGMQGGIAGMPLPPG
>XP_017755295.1 PREDICTED: mitochondrial import receptor subunit TOM22 homolog [Eufriesea mexicana]
QLDSGMGSSDAHSPEAKLHPPDNEIDEDDEEDESLAERLLGLTEMFPGEVRNLGYNVGTCLCTCMKGLYAFSCSAAWLLF
SSSAILFAPILFEIERVQMEEVQRIQQKQVLLGPSKAMSNVNASSLPMAP
>NP_523910.1 maggie, isoform A [Drosophila melanogaster]
TASERFWGLTEMFPEPVRNAVGAVSSATVKSVKGFYSFSCNASWIFFTSAVILFAPVIFETERAQMEELHKSQQKQVLLG
PGSAMGPGGPSPSLP
>NP_001001724.1 mitochondrial import receptor subunit TOM22 homolog [Danio rerio]
QELSPDSGRVETRPPEDEIEGDDEDEELDETMLERLWGLTEMFPDSVRSAAEVSAHCSLSAAKKLYSFSRAALWVGTTSF
MILVLPVVFETERLQLEQQQIQQQRQILLGPNAGMSGGMSGMMPPAPGKL
>XP_017019545.1 PREDICTED: mitochondrial import receptor subunit TOM22 homolog isoform X1 [Drosophila kikkawai]
SLGERFWGLTEMFPEPLRKAVGAVTNGTVTGCKRLYTFSCNASWIFFTSSVILFAPVIFETERAQMEELQKSQQKQVLLG
PSSAMASGPSPGLPMI
>XP_021941891.1 mitochondrial import receptor subunit TOM22 homolog [Zootermopsis nevadensis]
TLSERLWGLTEMFPEGVRNATHNVFCSTTTGIKGLYGLSRVITWCVFSSSVILFAPLILEVELAQIEEMQRNQQKQMLLG
PSSAVSGGMGLMPPI
>XP_017019546.1 PREDICTED: mitochondrial import receptor subunit TOM22 homolog isoform X2 [Drosophila kikkawai]
SLGERFWGLTEMFPEPLRKAVGAVTNGTVTGCKRLYTFSCNASWIFFTSSVILFAPVIFETERAQMEELQKSQQKQVLLG
PSSAMASGPSPGLPMI
>XP_005040017.1 PREDICTED: mitochondrial import receptor subunit TOM22 homolog [Ficedula albicollis]
LSPEELLPKGGAGKAEELEDELDEEEEDDEELDETLAERLWGFDLSLTVAQKMYRFSRAALWIGTTSFMILVLPVVFETE
KLQMEQQQQLQQRQILLGPNTGLSGGMPGALPPLSGKI
>XP_002093602.2 uncharacterized protein Dyak_GE20667, isoform B [Drosophila yakuba]
TASERFWGLTEMFPEPLRNAVGAVSNATVKSVKGLYSFSCNASWIFFTSSVILFAPVIFETERAQMEELHKSQQKQVLLG
PGSAMGPGGPSPSLP
>XP_012670101.1 PREDICTED: mitochondrial import receptor subunit TOM22 homolog [Clupea harengus]
EGLSPAAGPVATRPPEDEIEDDEDEDLDETLVERLWGLTEMFPESMRSAADVSAQCSFTLAKKLYSFSRAALWVGTTSFM
ILVLPVVFETERLQLEQQQLQQQRQILLGPNAGMSGGMPGMMAPAPGKI
>XP_016030297.1 uncharacterized protein Dsimw501_GD13312, isoform B [Drosophila simulans]
TASERFWGLTEMFPEPVRNAVGAVSSATVKSVKGFYSFSCNASWIFFTSAVILFAPVIFETERAQMEELHKSQQKQVLLG
PGSAMGPGGPSPSLP
>XP_004525486.1 mitochondrial import receptor subunit TOM22 homolog isoform X2 [Ceratitis capitata]
TLGERLWGLTEMFPEPVRRFTGKMVDLTTTSVKGLYTFSCNASWIFFTSSVILFAPVIFETERAQMEEMQRSQQKQVLLG
PGTAMDRAGPPPSLP
>XP_018783268.1 PREDICTED: mitochondrial import receptor subunit TOM22 homolog isoform X2 [Bactrocera latifrons]
TLGERLWGLTEMFPEPVRRLTGKMVDLTTTSIKGLYSFSCNASWIFFTSSVILFAPVIFETERAQMEEMQKSQQKQVLLG
PGTAMDRAGPPPSLP
>XP_018562687.1 PREDICTED: mitochondrial import receptor subunit TOM22 homolog [Anoplophora glabripennis]
TLAERLWGLTEMFPESVRNATYATVVNTQAGIKLAYSFSRSALWVVFSTSIVLFAPVIFEVERAQMEEMQKNQQKQLLLG
PNSAISGG
>XP_014240550.1 PREDICTED: mitochondrial import receptor subunit TOM22 homolog isoform X1 [Cimex lectularius]
TLGERLWGLTEMFPEGVRSATMSLYCGTKSSLKYLYSLSRTTLWIFFSSSAILFAPVLFEVERAQVEEAQRTQQKQVLLG
PNTAMAGGPGG
>XP_011201989.1 PREDICTED: mitochondrial import receptor subunit TOM22 homolog isoform X2 [Bactrocera dorsalis]
TLGERLWGLTEMFPEPVRRLTGKMVDLTTTSIKGLYSFSCNASWIFFTSSVILFAPVIFETERAQMEEMQKSQQKQVLLG
PGTAMDRAGPPPSLP
>XP_014280895.1 PREDICTED: mitochondrial import receptor subunit TOM22 homolog isoform X2 [Halyomorpha halys]
TLAERLWGLTEMFPEKVRDASFSTFCGAKHGLKSLYSFARTSMWIIFSSSAILLAPVMFEVERAQVEEAQRSEQRQALLG
PHTAIAGGSPP
>XP_015519107.1 PREDICTED: mitochondrial import receptor subunit TOM22 homolog [Neodiprion lecontei]
QLDSGMGSSDARSPEVKSILPDDNDDEEDESLVERLVGLTEMFPEDVRRLGNTLGSSLCSFVKGLYGFSCSATWLFFSSS
AILFAPIIFEVERAQMEEVQRTQQKQVLLGPNSAVSNMGSPGLPMSP
>XP_014613799.1 PREDICTED: mitochondrial import receptor subunit TOM22 homolog [Polistes canadensis]
QLDSGMGSSDVRSPEVKSLLPNEEEDEEDESFSERLLGLTEMFPENVRKVGYNVGSCMCTCVKGLYTFSCSATWLLFSSS
AILFAPVFFEVERAQMEEVQRVQQKQVLLGPNSAISNVSASGLPMAP
>XP_011196010.1 PREDICTED: mitochondrial import receptor subunit TOM22 homolog isoform X2 [Zeugodacus cucurbitae]
TLGERLWGLTEMFPEPVRRLTGKMVDLTTTSIKGLYSFSCNASWIFFTSSVILFAPVIFETERAQMEEMQKSQQKQVLLG
PGTAMDRAGPPPSLP
>XP_020807665.1 mitochondrial import receptor subunit TOM22 homolog isoform X2 [Drosophila serrata]
SMGERFWGLTEMFPEPLRKAVGAVTSGTVNGCKRLYSFSCNASWIFFTSSVILFAPVIFETERAQMEELQKSQQKQVLLG
PSSAMAPGSSPSLPMI
>XP_020807664.1 mitochondrial import receptor subunit TOM22 homolog isoform X1 [Drosophila serrata]
SMGERFWGLTEMFPEPLRKAVGAVTSGTVNGCKRLYSFSCNASWIFFTSSVILFAPVIFETERAQMEELQKSQQKQVLLG
PSSAMAPGSSPSLPMI
>XP_015013334.1 uncharacterized protein Dere_GG14239, isoform C [Drosophila erecta]
TASERFWGLTEMFPEPLRNAVGAVSNATVKSVKGIYSFSCSASWIFFTSSVILFAPVIFETERAQMEELHKSQQKQVLLG
PGSAMGPGGSSPSLP
>XP_017775992.1 PREDICTED: mitochondrial import receptor subunit TOM22 homolog [Nicrophorus vespilloides]
QPTSAKDTTPEKKSIEIENDLEDEPDETLSERLLGLGEMFPDSVRKVSCAVAENTTAGVKNLYNFSRNALWIVFSTSIIL
FAPVIFEVERAQLEELQRNQQKQLLLGPNTAMAGGPGMSLMPP
>XP_017071553.1 PREDICTED: mitochondrial import receptor subunit TOM22 homolog isoform X2 [Drosophila eugracilis]
TASERFWGLTEMFPEPLRNAVGAVSNATVKGIKGFYSFSCSASWIFFTSSVILFAPVIFETERAQMEELHKSQQKQVLLG
PGSAMGPGGSSPSLP
>XP_014487241.1 PREDICTED: mitochondrial import receptor subunit TOM22 homolog [Dinoponera quadriceps]
SLSERLLGLTEMFPEPVRNLGYNFGTCLFKCVKGLYAFSCSTTWIIFSSSTILFAPIIFEMERAQMEDMQRTQQKQVLLG
PNTALASTPSSLPMAP
>XP_012256399.1 mitochondrial import receptor subunit TOM22 homolog [Athalia rosae]
QLDSGMGSSDARSPEVKSILPDDDEDEEEDESIVERLAGLTEMFPEDVRRLGCTVGSSLCSFVKGLYGFSCSATWLFFSS
TAILFGPIIFEVERAQMEEVQRTQQKQVLLGPNSAVSNMGSPGLPMSP
>XP_017004183.1 PREDICTED: mitochondrial import receptor subunit TOM22 homolog isoform X2 [Drosophila takahashii]
TASERFWGLTEMFPEPLRNAVGAVSSATVNGVKGFYTFSCNASWIFFTSSVILFAPVIFETERAQMEELQKSQQKQVLLG
PGSAMGPGGSSPSLP
>XP_014280894.1 PREDICTED: mitochondrial import receptor subunit TOM22 homolog isoform X1 [Halyomorpha halys]
TLAERLWGLTEMFPEKVRDASFSTFCGAKHGLKSLYSFARTSMWIIFSSSAILLAPVMFEVERAQVEEAQRSEQRQALLG
PHTAIAGGSPP
>XP_017071552.1 PREDICTED: mitochondrial import receptor subunit TOM22 homolog isoform X1 [Drosophila eugracilis]
TASERFWGLTEMFPEPLRNAVGAVSNATVKGIKGFYSFSCSASWIFFTSSVILFAPVIFETERAQMEELHKSQQKQVLLG
PGSAMGPGGSSPSLP
>XP_006636958.1 PREDICTED: mitochondrial import receptor subunit TOM22 homolog [Lepisosteus oculatus]
TLAERLWGLTEMFPDGVRSATGVTLDCSLSLTKKLYSFTRSALWIGTTSFMILVLPVVFETERLQLEQQQLQQQRQILLG
PNTGMSGGMPGMMAPAPGKM
>XP_017004182.1 PREDICTED: mitochondrial import receptor subunit TOM22 homolog isoform X1 [Drosophila takahashii]
TASERFWGLTEMFPEPLRNAVGAVSSATVNGVKGFYTFSCNASWIFFTSSVILFAPVIFETERAQMEELQKSQQKQVLLG
PGSAMGPGGSSPSLP
>XP_007251311.1 PREDICTED: mitochondrial import receptor subunit TOM22 homolog [Astyanax mexicanus]
TMLERLWGLTEMFPDTLRSAAEVSAQCSLSVAKKLYSFSRSALWVGTTSFMILVLPVVFETERLQLEQQQLQQQRQILLG
PNAGMSGGMSGMMPPAPGKL
>XP_015176446.1 PREDICTED: mitochondrial import receptor subunit TOM22 homolog [Polistes dominula]
QLDSGMGSSDVRSPEVKSLLPNEEEDEEDESFSERLLGLTEMFPENVRKIGYNVGSCMCTCVKGLYSFSCSATWLLFSSS
AILFAPVFFEVERAQMEEVQRVQQKQMLLGPNSAISNVSASGLPMAP
>XP_001971799.2 uncharacterized protein Dere_GG14239, isoform B [Drosophila erecta]
TASERFWGLTEMFPEPLRNAVGAVSNATVKSVKGIYSFSCSASWIFFTSSVILFAPVIFETERAQMEELHKSQQKQVLLG
PGSAMGPGGSSPSLP
>XP_016925846.1 PREDICTED: mitochondrial import receptor subunit TOM22 homolog isoform X2 [Drosophila suzukii]
TAAERFWGLTEMFPEPLRNAVGAVSSATVKSVKGFYTFSCNASWIFFTSSVILFAPVIFETERAQMEELQKSQQKQVLLG
PGSAMGPGGSSPSLP
>XP_019719088.1 PREDICTED: mitochondrial import receptor subunit TOM22 homolog [Hippocampus comes]
MFPDTVRTAAEFSAQCSVSLAKKFYSFSRSALWVGTTSFMILVLPVVFETERLQLEQQQLQQQRQILLGPNTGISGGMPG
MMPSAPGKI
>XP_017844269.1 PREDICTED: mitochondrial import receptor subunit TOM22 homolog isoform X2 [Drosophila busckii]
SMGERLVGLTEMFPEPLRNAVGTVVTTTAKSFRSLYHFSCNASWIFFTSSVILFAPVIFETERAQIEELHKSQQKQVLLG
PGSAMAATGPAPSLP
>XP_016925844.1 PREDICTED: mitochondrial import receptor subunit TOM22 homolog isoform X1 [Drosophila suzukii]
TAAERFWGLTEMFPEPLRNAVGAVSSATVKSVKGFYTFSCNASWIFFTSSVILFAPVIFETERAQMEELQKSQQKQVLLG
PGSAMGPGGSSPSLP
>XP_022095460.1 mitochondrial import receptor subunit TOM22 homolog [Acanthaster planci]
LAERLYGLTEMFPESVRNGASALTSASLKGVKLSYNFSRSALWILSTSFMVLMLPVIFETEIAQMEQAQLQKQRQILLGP
NAAMSGAGGLPGGMTPP
>XP_013194874.1 PREDICTED: mitochondrial import receptor subunit TOM22 homolog [Amyelois transitella]
TLSERLWGLTEMFPEGLRNGAHTVTTKTWSGVKGLYGLSRSVLWVVASSSVILFAPVLFEVERAQMDEMQKTQQKQVLLG
TNAALSGPMPNLPPIPR
>XP_017058451.1 PREDICTED: mitochondrial import receptor subunit TOM22 homolog isoform X1 [Drosophila ficusphila]
TAAERFWGLTEMFPEPLRKAVGAVSSATVNGVKGFYTFSCNASWIFFTSSVILFAPVIFETERAQMEELQRSQQKQVLLG
PSSAMGPGGSSPSLP
>XP_015237846.1 PREDICTED: mitochondrial import receptor subunit TOM22 homolog [Cyprinodon variegatus]
EELSPASGPVSTRPPEDEIDDDEDEDLDETLVERLWGLTEMFPDTVRSAADVSVQCSVSLLKKFYSFSRSAIWVGTTSFM
ILVLPVVFETERLQLEQQQLQQQRQILLGPNT
>XP_017530803.1 PREDICTED: mitochondrial import receptor subunit TOM22 homolog [Manis javanica]
LSLDELLLKGDAEKTEEELEEEDDEELDETLSERPWGLMEMFPEKVLSLFVTQKMYRFSRAALWIGTTSFTILVGSIVFE
TEKLQMGQQQQLQQRQMLLGPNTELLAGMPEALPSLPGKI
>XP_017956134.1 PREDICTED: mitochondrial import receptor subunit TOM22 homolog isoform X3 [Drosophila navojoa]
TFGERMMGLTEMFPESVRNAVSSVATTAAKSFRSLYQFSCNASWIFFTSSVILFAPVIFETERAQMEELHKSQQKQVLLG
PGSAMAAGASPSLP
>XP_013164532.1 PREDICTED: mitochondrial import receptor subunit TOM22 homolog isoform X2 [Papilio xuthus]
TLSERLWGLTEMFPDRVRSGTYTLTTKTWSGMKSLYGLSRSVMWILASSSVILFAPVIFEVERAQVEEMQKSQQKQVLLG
TNTALSG
>XP_017058463.1 PREDICTED: mitochondrial import receptor subunit TOM22 homolog isoform X2 [Drosophila ficusphila]
TAAERFWGLTEMFPEPLRKAVGAVSSATVNGVKGFYTFSCNASWIFFTSSVILFAPVIFETERAQMEELQRSQQKQVLLG
PSSAMGPGGSSPSLP
>XP_014764224.1 uncharacterized protein Dana_GF10253, isoform B [Drosophila ananassae]
SFGERFWGLTEMFPEPVRNAVGAVTGATVSGCKSLYAFSCSASWIFFTSSVILFAPVIFETERAQMEELHKSQQKQVLLG
PSSAMA
>XP_021368448.1 mitochondrial import receptor subunit TOM22 homolog [Mizuhopecten yessoensis]
MSITELPPSNDEGPGQLAIEEEDEEDIDETLRERLIGLTEMFPENVRTVCGNAATFAMAASKASYGFTRSALWVVASAAT
ILTLPVVFESERAQHQEMQREQERQILLGPNAAMAGSGANLYPGMMPQMSPPPG
>XP_013116079.1 PREDICTED: mitochondrial import receptor subunit TOM22 homolog isoform X1 [Stomoxys calcitrans]
TLGERIMGLAEMFPQPLRNFTGSLFDLTTSSIKGFYKFSCNASWIFFTSSVILFAPVIFETERAQMEEMQKTQQKQVLLG
PGSAMSAVGAPPELP
>XP_017956132.1 PREDICTED: mitochondrial import receptor subunit TOM22 homolog isoform X1 [Drosophila navojoa]
TFGERMMGLTEMFPESVRNAVSSVATTAAKSFRSLYQFSCNASWIFFTSSVILFAPVIFETERAQMEELHKSQQKQVLLG
PGSAMAAGASPSLP
>XP_018617310.1 PREDICTED: mitochondrial import receptor subunit TOM22 homolog [Scleropages formosus]
EELSPSVDTRSPADEIEGDEDDDELDETLVERLWGLTEMFPDRLRSAAEVSAQCSLSVAKKLYSFTRSALWVGTTSFMIL
VLPVIFETERLQLEQQQLQQQRQILLGPNT
>XP_017844268.1 PREDICTED: mitochondrial import receptor subunit TOM22 homolog isoform X1 [Drosophila busckii]
SMGERLVGLTEMFPEPLRNAVGTVVTTTAKSFRSLYHFSCNASWIFFTSSVILFAPVIFETERAQIEELHKSQQKQVLLG
PGSAMAATGPAPSLP
>XP_008312974.1 PREDICTED: mitochondrial import receptor subunit TOM22 homolog [Cynoglossus semilaevis]
EELSPVSVRPPEDEIDDDEDEDLDETLMERLWGLTEMFPDTVRTAAEVSAQCSVSIVKKLYTFSRAALWVGTTSFMILVL
PVVFETERLQLEQQQLQQQRQILLGPNT
>XP_017127781.1 PREDICTED: mitochondrial import receptor subunit TOM22 homolog isoform X1 [Drosophila elegans]
SASERIWGLTEMFPEPLRNAVGAVSKATVNGVKGFYTFSCNASWIFFTSSVILFAPVIFETERAQMEELQKSQQKQVLLG
PSSAMGPGGSSPSLP
>XP_001957096.1 uncharacterized protein Dana_GF10253, isoform A [Drosophila ananassae]
SFGERFWGLTEMFPEPVRNAVGAVTGATVSGCKSLYAFSCSASWIFFTSSVILFAPVIFETERAQMEELHKSQQKQVLLG
PSSAMA
>XP_008295013.1 PREDICTED: mitochondrial import receptor subunit TOM22 homolog [Stegastes partitus]
EELSPAAGPVSTRPPEDEIDDDEDEDLDETLMERLWGLTEMFPDTVRTAAEVSAQCSVSLVKKFYSFSRSALWVGTTSFM
ILVLPVVFETERLQLEQQQLQQQRQILLGPNT
>XP_017127782.1 PREDICTED: mitochondrial import receptor subunit TOM22 homolog isoform X2 [Drosophila elegans]
SASERIWGLTEMFPEPLRNAVGAVSKATVNGVKGFYTFSCNASWIFFTSSVILFAPVIFETERAQMEELQKSQQKQVLLG
PSSAMGPGGSSPSLP
>XP_017861720.1 PREDICTED: mitochondrial import receptor subunit TOM22 homolog isoform X2 [Drosophila arizonae]
TFGERIMGLSEMFPESVRNAVSSVATTAAKSFRSLYQFSCNASWIFFTSSVILFAPVIFETERAQMEELHKSQQKQVLLG
PGSAMAAGASPSLP
>XP_003438753.1 PREDICTED: mitochondrial import receptor subunit TOM22 homolog [Oreochromis niloticus]
EELSPAASSVSVRPPEDEIDDDEDEDLDETLMERLWGLTEMFPETVRTAAEVSAHCSVSLIKKFYSFSRSALWVGTTSFM
ILVLPVVFETERLQLEQQQLQQQRQILLGPNT
>XP_018541001.1 PREDICTED: mitochondrial import receptor subunit TOM22 homolog [Lates calcarifer]
EELSPAAGPVSTRPPEDEIDDDEDEDLDETLMERLWGLTEMFPDTVRTAAEVSAQCSVSLVKKFYSFSRSALWVGTTSFM
ILVLPVVFETERLQLEQQQLQQQRQILLGPNT
>XP_013145303.1 PREDICTED: mitochondrial import receptor subunit TOM22 homolog isoform X2 [Papilio polytes]
TLSERLWGLSEMFPDRVRSGTYTLTTKTWSGVKSLYGLSRSVMWILASSSVILFAPVIFEVERAQVEEMQKSQQKQVLLG
TNTALSG
>XP_016983148.1 PREDICTED: mitochondrial import receptor subunit TOM22 homolog isoform X2 [Drosophila rhopaloa]
SAAERFWGLTEMFPEPLRNAVEAVSKATVNGVKGFYTFSCNASWIFFTSSVILFAPVIFETERAQMEELQKSQQKQVLLG
PSSAMGPGGSSPSLP
>XP_010729082.1 PREDICTED: mitochondrial import receptor subunit TOM22 homolog [Larimichthys crocea]
EELSPAAGPVSTRPPEDEIDDDEDEDLDETLMERLWGLTEMFPDTVRTAAEVSAQCSVSLAKKFYSFSRSALWVGTTSFM
ILVLPVVFETERLQLEQQQLQQQRQILLGPNT
>XP_021207558.1 mitochondrial import receptor subunit TOM22 homolog isoform X2 [Bombyx mori]
TLSERLWGLTEMFPECVRNGTYTVTTNTWSGIKGLYGLSRSVMWVVASSSVILFAPVIFEVERAQVAEMEKSQQKQVLLG
TNT
>XP_017861719.1 PREDICTED: mitochondrial import receptor subunit TOM22 homolog isoform X1 [Drosophila arizonae]
TFGERIMGLSEMFPESVRNAVSSVATTAAKSFRSLYQFSCNASWIFFTSSVILFAPVIFETERAQMEELHKSQQKQVLLG
PGSAMAAGASPSLP
>XP_017098383.1 PREDICTED: mitochondrial import receptor subunit TOM22 homolog isoform X2 [Drosophila bipectinata]
SFGERFWGLTEMFPEPVRNAVGAVTGATVSGFKGLYAFSCSASWIFFTSSVILFAPVIFETERAQMEELHKSQQKQVLLG
PSSAMA
>XP_019939185.1 PREDICTED: mitochondrial import receptor subunit TOM22 homolog [Paralichthys olivaceus]
EELSPAAGPVSIRPPEDEIDDDEDEDFDETLMERLWGLTEMFPDKVRSAAEVSAQCSVSLAKKFYSFSRSALWMGTTSFM
ILVLPVVFETERLQLEQQQLQQQRQILLGPNT
>XP_017098382.1 PREDICTED: mitochondrial import receptor subunit TOM22 homolog isoform X1 [Drosophila bipectinata]
SFGERFWGLTEMFPEPVRNAVGAVTGATVSGFKGLYAFSCSASWIFFTSSVILFAPVIFETERAQMEELHKSQQKQVLLG
PSSAMA
>XP_015017294.1 uncharacterized protein Dmoj_GI12768, isoform B [Drosophila mojavensis]
TFGERMMGLSEMFPESVRNAVSSVATTAAKSFRSLYQFSCNASWIFFTSSVILFAPVIFETERAQMEELHKSQQKQVLLG
PGSAMAAGASPSLP
>XP_012275076.1 PREDICTED: mitochondrial import receptor subunit TOM22 homolog [Orussus abietinus]
QLDSGMGSSDMRSPEIKFLFDDDDENLNEEDESLTERLIGLTEMFPKEVRNFGYSFGSCLSTCIKGLYAYSCSATWLIVS
SSVILFAPVLFEIERAQMEEMQRSQQKQVLLGPSSAVSNLSSPSLPIAP
>XP_020926993.1 mitochondrial import receptor subunit TOM22 homolog [Sus scrofa]
PLSPGELLLKGEAEKPEDELEEEDNGDNELDETLWERLCGLTEMFLERVCSTAGATFDLPLFMAQKMYRFSRAVLWVGIT
SFMILVLPVVFETERLQMEQQHHLQQQQILLGPNTGLS
>XP_016983140.1 PREDICTED: mitochondrial import receptor subunit TOM22 homolog isoform X1 [Drosophila rhopaloa]
SAAERFWGLTEMFPEPLRNAVEAVSKATVNGVKGFYTFSCNASWIFFTSSVILFAPVIFETERAQMEELQKSQQKQVLLG
PSSAMGPGGSSPSLP
>XP_002007136.1 uncharacterized protein Dmoj_GI12768, isoform A [Drosophila mojavensis]
TFGERMMGLSEMFPESVRNAVSSVATTAAKSFRSLYQFSCNASWIFFTSSVILFAPVIFETERAQMEELHKSQQKQVLLG
PGSAMAAGASPSLP
>XP_001983206.1 GH15713 [Drosophila grimshawi]
SFGERMMGLAEMFPDSVRNTASSVASGTVNTCRSLYQFACNASWIFFTSSVILFAPVIFETERAQMEELHKSQQKQVLLG
PGSAMAATGPSPSLP
>XP_013116080.1 PREDICTED: mitochondrial import receptor subunit TOM22 homolog isoform X2 [Stomoxys calcitrans]
TLGERIMGLAEMFPQPLRNFTGSLFDLTTSSIKGFYKFSCNASWIFFTSSVILFAPVIFETERAQMEEMQKTQQKQVLLG
PGSAMSAVGAPPELP
>XP_002062370.1 uncharacterized protein Dwil_GK16698 [Drosophila willistoni]
SLGERVWGLSEMFPESVRNAADVITRTTVKGISTLYTFTCNASWIFFTTSVILFAPVIFETERAQMEELQKSQQKQVLLG
PGNAVIPSGPSANLPL
>XP_015043548.1 uncharacterized protein Dpse_GA13402, isoform B [Drosophila pseudoobscura pseudoobscura]
TLSERFIGLTEMLPGPVRTAACTVADTSVKTCKGLFSFSRNAAWIFFTTSIIMFAPIVFETERATMEELHKSQQKQVLLG
PSSAMASTPSGPTPHLP
>XP_020500483.1 mitochondrial import receptor subunit TOM22 homolog [Labrus bergylta]
EELSPASGPVSTRPPEDEIDDDEDEDLDETLMERLWGLTEMFPDTVRTAAEMSAHCSVSLAKKFYSFSRSALWVGTTSFM
ILVLPVVFETERLQLEQQQLQQQRQILLGPNT
>XP_015023706.1 uncharacterized protein Dvir_GJ16067, isoform B [Drosophila virilis]
SFGERMLGLGEMFPESVRNVASAVTSTAVKSFRSLYQFSCNASWIFFTSSVILFAPVIFETERAQMEELHKSQQKQVLLG
PGSAMAATGPSPSLP
>XP_013164531.1 PREDICTED: mitochondrial import receptor subunit TOM22 homolog isoform X1 [Papilio xuthus]
TLSERLWGLTEMFPDRVRSGTYTLTTKTWSGMKSLYGLSRSVMWILASSSVILFAPVIFEVERAQVEEMQKSQQKQVLLG
TNTALSG
>XP_021185499.1 circumsporozoite protein isoform X2 [Helicoverpa armigera]
TLSERLWGLTEMFPECVRSCTYTFTTNTLSGVKTLYGLSRSVMWVIASSSVILFAPVIFEVERAQMAELEKSQQKQVLLG
TNTALSG
>XP_008546972.1 PREDICTED: mitochondrial import receptor subunit TOM22 homolog [Microplitis demolitor]
DSGMESSDIRSPEVKSILPDEEEEDDESLAERLIGLTEMFPDEVRNFGYNLGSYFTSRIKALYKFSCSATWIVFSTSAIL
FAPIIIEMERAQMEEMQRSVQKQVLLGPNTAMS
>XP_012722074.1 mitochondrial import receptor subunit TOM22 homolog [Fundulus heteroclitus]
EELSPASGPVATRPPEDEIDDDEDEDLDETLVERLWGLTEMFPDPVRTAAEVSVQGSVSLFKKFYSFSRSALWVGTTSFM
ILVLPVVFETERLQLEQQQLQQQRQILLGPNT
>XP_011433501.1 PREDICTED: mitochondrial import receptor subunit TOM22 homolog [Crassostrea gigas]
TLVERLIGLTEMFPDSVRNAVCSAGSFSWKAMQWSFSFSKSAMWVAVSAGTILVLPVMFENERAQMLDQQKQQEKQILLG
PHSAMSGPGMVPP
>XP_010893860.1 PREDICTED: mitochondrial import receptor subunit TOM22 homolog [Esox lucius]
EELSPASGPVETRPPEGEIDEDEDEELDETILERLWGLTEMFPDKLRSAAEVTASGSVIVAKKLYSFSRSALWVGTTSFM
ILVLPVVFETERLQLEQQQLQQQRQILLGPN
>XP_004557676.1 PREDICTED: mitochondrial import receptor subunit TOM22 homolog [Maylandia zebra]
EELSPATSSVSVRPPEDEIDDDEDEDLDETLMERLWGLTEMFPETMRTAAEVSAHCSVSLIKKFYSFSRSALWVGTTSFM
ILVLPVVFETERLQLEQQQLQQQRQILLGPNT
>XP_017137664.1 PREDICTED: mitochondrial import receptor subunit TOM22 homolog [Drosophila miranda]
TLSERFIGLTEMLPGSVRTAACTVADTSVKTCKGLFSFSRNAAWIFFTTSIIMFAPIVFETERATMEELHKSQQKQVLLG
PSSAMASTPSGPTPHLP
>XP_019530835.1 PREDICTED: mitochondrial import receptor subunit TOM22 homolog [Aedes albopictus]
TLGERLWGLTEMFPETVRNVTGAVTNFSVASVKTVYKLTCNASWIFFTSSMILFAPIVFEVER
>XP_019546066.1 PREDICTED: mitochondrial import receptor subunit TOM22 homolog [Aedes albopictus]
TLGERLWGLTEMFPETVRNVTGAVTNFSVASVKTVYKLTCNASWIFFTSSMILFAPIVFEVER
>XP_014224926.1 PREDICTED: mitochondrial import receptor subunit TOM22 homolog [Trichogramma pretiosum]
EPDQDSGMGSSDVRSPEVKSLLPHDDEEEDDEEDETLAERLIGLTEMFPEKVRNFAYDSAICMKNCVKGAYSLSCTGTWL
IFSSSAILFAPLIFEIERASMQEAQRNQQKQVLLGPSSSMASG
>XP_013145302.1 PREDICTED: mitochondrial import receptor subunit TOM22 homolog isoform X1 [Papilio polytes]
TLSERLWGLSEMFPDRVRSGTYTLTTKTWSGVKSLYGLSRSVMWILASSSVILFAPVIFEVERAQVEEMQKSQQKQVLLG
TNTALSG
>XP_014773526.1 PREDICTED: mitochondrial import receptor subunit TOM22 homolog [Octopus bimaculoides]
TLAERIIGLSEMFPESLRNTTCSLCSLSLNYARLLYSLTRSVAWIFVSSATIIVLPALFESERAQAQEQQLQQQRQILLG
PNAAVSGSAPGLLPGVGSAPPRV
>XP_005721823.1 PREDICTED: mitochondrial import receptor subunit TOM22 homolog [Pundamilia nyererei]
EELSPATSSVSVRPPEDEIDDDEDEDLDETLMERLWGLTEMFPETMRAAAEVSAHCSVSLIKKFYSFSRSALWVGTTSFM
ILVLPVVFETERLQLEQQQLQQQRQILLGPNT
>XP_001352420.1 uncharacterized protein Dpse_GA13402, isoform A [Drosophila pseudoobscura pseudoobscura]
TLSERFIGLTEMLPGPVRTAACTVADTSVKTCKGLFSFSRNAAWIFFTTSIIMFAPIVFETERATMEELHKSQQKQVLLG
PSSAMASTPSGPTPHLP
>XP_002060269.1 uncharacterized protein Dvir_GJ16067, isoform A [Drosophila virilis]
SFGERMLGLGEMFPESVRNVASAVTSTAVKSFRSLYQFSCNASWIFFTSSVILFAPVIFETERAQMEELHKSQQKQVLLG
PGSAMAATGPSPSLP
>XP_010775379.1 PREDICTED: mitochondrial import receptor subunit TOM22 homolog [Notothenia coriiceps]
EELSPDAGPLSTRPLEDEIDDDEDEDLDETMMERLWGLTEMFPDTVRTAAEVSAQCSVSLAKQFYSFSRAALWVGTTSFM
ILVLPVVFETERLQLEQQQLQQQRQILLGPNTGMSGGMPGMMPPALGKM
>XP_002109797.1 hypothetical protein TRIADDRAFT_53049 [Trichoplax adhaerens]
GERLWGLTDMFPEIVQNSISVIATFSMRGGKNVIWFTSKAIWITSTSFMMLVLPVMLEIERVTVEEQQLQQQRQILLGPN
AAASGYGPSTQGLGALPSMPG
>XP_001848517.1 maggie [Culex quinquefasciatus]
SLSERLWGLTEMFPAGVRNLTGAVVSLSAASVKTLYQFSCSASWIFFTSSMILFAPVVFEVER
>XP_018905227.1 PREDICTED: mitochondrial import receptor subunit TOM22 homolog [Bemisia tabaci]
TLSERLWGLTEMFPEGLRNKTHSLCKGSQNLVKTLYHYSRLSAWIFFSSSTILVAPIIFEIERCQMEEVQKYQQKQALLG
PGVA
>XP_005183943.2 PREDICTED: mitochondrial import receptor subunit TOM22 homolog isoform X1 [Musca domestica]
TLGERIMGLAEMFPQPLRDFTGGLVNFTTSSIKGLYKFSCNASWIFFTSSVILFAPVIFETERAQMEEMQKTQQKQVLLG
PGSAMSAVGETPALP
>XP_021436907.1 mitochondrial import receptor subunit TOM22 homolog [Oncorhynchus mykiss]
EELSPAVGPVDTRPPEGEIDEDEDEELDETFIERLWGLTEMFPDTLRSAAEVTVSSSVTMAKKLYSFSRAALWVGTTSFM
ILVLPVVFETERLQLEQQQLQQQRQILLGPN
>XP_002161843.1 PREDICTED: mitochondrial import receptor subunit TOM22 homolog [Hydra vulgaris]
TICERLWGLTEMFPETVRNGTHKLTQLSLKGITKAYKFSRSTLWICGTSFVVLALPVLFEIERVQTEEAALMQQRQILLG
PGSGAGQQPLQPRR
>XP_013784929.1 PREDICTED: mitochondrial import receptor subunit TOM22 homolog [Limulus polyphemus]
TLGERLWALTEMFPESLRNATSSLITGSAISVKWAYGFSRSVFWIVFSSSVILMAPVMFESERMQLEEMQKQQQRQILLG
PSAAVSSGSGLQGMGMMIPGQ
>XP_004932244.1 mitochondrial import receptor subunit TOM22 homolog isoform X1 [Bombyx mori]
TLSERLWGLTEMFPECVRNGTYTVTTNTWSGIKGLYGLSRSVMWVVASSSVILFAPVIFEVERAQVAEMEKSQQKQVLLG
TNT
>XP_021185498.1 circumsporozoite protein isoform X1 [Helicoverpa armigera]
TLSERLWGLTEMFPECVRSCTYTFTTNTLSGVKTLYGLSRSVMWVIASSSVILFAPVIFEVERAQMAELEKSQQKQVLLG
TNTALSG
>XP_019762697.1 PREDICTED: mitochondrial import receptor subunit TOM22 homolog isoform X2 [Dendroctonus ponderosae]
TLSERLWGLTEMFPERVRKVTHTTVMTTKMGLCKAYSLSRSVAWVVFSTSIILFAPVIFEVERANMEEMQRNQQKQILLG
PTGAISGGVPPPLLP
>XP_019762696.1 PREDICTED: mitochondrial import receptor subunit TOM22 homolog isoform X1 [Dendroctonus ponderosae]
TLSERLWGLTEMFPERVRKVTHTTVMTTKMGLCKAYSLSRSVAWVVFSTSIILFAPVIFEVERANMEEMQRNQQKQILLG
PTGAISGGVPPPLLP
>XP_005093830.1 PREDICTED: mitochondrial import receptor subunit TOM22 homolog [Aplysia californica]
SLAERLMGLSEMFPQSVRKTCSTAGVCLVSLTKGGYWLMRNALWIVSSSAVILALPVIFESERAQQHEEQLQQQRQILLG
PNAAVSGSAAS
>XP_019892433.1 PREDICTED: mitochondrial import receptor subunit TOM22 homolog isoform X2 [Musca domestica]
TLGERIMGLAEMFPQPLRDFTGGLVNFTTSSIKGLYKFSCNASWIFFTSSVILFAPVIFETERAQMEEMQKTQQKQVLLG
PGSAMSAVGETPALP
>XP_014063924.1 PREDICTED: mitochondrial import receptor subunit TOM22 homolog [Salmo salar]
EELSPAVGPVDTRPPEGEIDEDEDEELDETFIERLWGLTEMFPDTLRSAAEVTISSSVTMAKKLYSFSRAALWVGTTSFM
ILVLPVVFETERLQLEQQQLQQQRQILLGPN
>XP_021696955.1 mitochondrial import receptor subunit TOM22 homolog [Aedes aegypti]
TLGERLWGLTEMFPETVRNVTGAVTNFSVASVKTVYKLTCNASWIFFTSSMILFAPIVFEVER
>XP_002127840.1 PREDICTED: mitochondrial import receptor subunit TOM22 homolog [Ciona intestinalis]
TISERIWGLTEMFPDSVRSVASSTSSLSKVAASKTYSFIRSALWVGTTGFMVLIVPVLFEQERFNLEQQQQQHQRQILLG
PNAAVSNMHGGIGLAPPPPAK
>XP_015930206.1 mitochondrial import receptor subunit TOM22 homolog [Parasteatoda tepidariorum]
SERLWALTEMFPEPVRKLTSNLVHGSVSGIKNFYRLGRSTMWVFFTSSAILVAPVLFEMERMQLEEAQRQQQRQILLGPS
AAVSGGGGGMHSLGMPMPP
>XP_018017452.1 PREDICTED: mitochondrial import receptor subunit TOM22 homolog isoform X1 [Hyalella azteca]
SLFERLVGLTEMFPDSVRNVSCCLASNSLKLITNGYSLSRQLVWFTATTSLLLFAPVLFEVERLNAEEMIKQDRNKLVLG
PGTAMSGSPQPGLVPPA
>XP_022116922.1 mitochondrial import receptor subunit TOM22 homolog [Pieris rapae]
SLTERLWGLTEMFPDCVRSGTYTVTTKTWSGVKNMYQLSRSLMWVVASSSVILFAPVIFEVERAQVEEMQKSQQKQVLLG
TNTSMTG
>XP_002026182.1 GL16203 [Drosophila persimilis]
TLSERFIGLTEMLPGPVRTAACTVADTSVKTCKGLFSFSRNAAWIFFTTSIIMFAPIVFETERATMEELHKSQQKQVLLG
PSSAMASTPSNLRP
>XP_017956133.1 PREDICTED: mitochondrial import receptor subunit TOM22 homolog isoform X2 [Drosophila navojoa]
TFGERMMGLTEMFPESVRNAVSSVATTAAKSFRSLYQFSCNASWIFFTSSVILFAPVIFETER
>XP_020351301.1 mitochondrial import receptor subunit TOM22 homolog [Oncorhynchus kisutch]
EELSPAVGPVDTRPPEGEIDEDEDEELDESFIERLWGLTEMFPDTLRSAAEVTVSSSFTMAKKLYSFSRAALWVGTTSFM
ILVLPVVFETERLQLEQQQLQQQRQILLGPN
>XP_018017454.1 PREDICTED: mitochondrial import receptor subunit TOM22 homolog isoform X2 [Hyalella azteca]
SLFERLVGLTEMFPDSVRNVSCCLASNSLKLITNGYSLSRQLVWFTATTSLLLFAPVLFEVERLNAEEMIKQDRNKLVLG
PGTAMSGSPQPGLVPPA
>XP_020898970.1 mitochondrial import receptor subunit TOM22 homolog [Exaiptasia pallida]
TVLERIFGLXEMFPDGLRNVVSATTGYTVSGTKWMFNFTGKALWIAGTSFMILALPVVFEVERVQTEEAQLQQQRQILLG
PNASGGYPGQQP
>XP_018926196.1 PREDICTED: mitochondrial import receptor subunit TOM22 homolog, partial [Cyprinus carpio]
TLLERLWGLTEMFPESLRSAAEVSAQSSLSVAKKTFSFSRSALWVGTTSFMILVLPVVFETERLQLEQQQLQQQRQILLG
PN
>XP_022205091.1 mitochondrial import receptor subunit TOM22 homolog [Nilaparvata lugens]
TLAERLYGLTEMFPEKLVRNVEALISNTGKMIKVCYDGSRTLSWVVFSSAVILLTPVVIECDRAQMEEAQRSQQKGVLLG
PNAAMSGNSGRGMTIMPSR
>XP_793937.1 PREDICTED: pinin [Strongylocentrotus purpuratus]
TLTERLVGLTEMFPQTLCTVAGVTFSLSVSSMKKLFNFSRSALWIGSTSFMLLILPIIFETEMVHMEQAQIQRQKQILLG
PNAASAGGMTGGLTPPIPG
>XP_014929241.1 PREDICTED: mitochondrial import receptor subunit TOM22 homolog [Acinonyx jubatus]
TLSERLWGLTEMVPERVRSMAGATFHHSLFGAQKMCRFSRPAFMILVLPVVFEIEKLQMEQQQHPQRRQILVGPNAGSQG
ACQGS
>XP_002605058.1 hypothetical protein BRAFLDRAFT_124135 [Branchiostoma floridae]
SLFERIVGLTEMFPDSMRSGVSGVTSLSVSGTKWLYQFTRRSLWVVSTSFMILVLPVIFETEK
>XP_001626372.1 predicted protein [Nematostella vectensis]
TIGERIMALSEMFPDSVRNVASATGGYTVSGAKWLYNFTGKTIWILSTSFMILALPVVFEVER
>XP_017560969.1 PREDICTED: mitochondrial import receptor subunit TOM22 homolog [Pygocentrus nattereri]
RLWGLTEMFPDTLRSAAEVSAQRSLSIAKKLYSFSRTALWVGSTSFMILVLPVVFETERLQLEQQQLQQQRQILLGPNAG
MSGGMPGMMSPAPGKL
>XP_015788794.1 PREDICTED: mitochondrial import receptor subunit TOM22 homolog [Tetranychus urticae]
TVLERLYGLTEMFPDCVRNASYSVVDGTIRAVKAGYQFSRNSVWVTFTSSIVLFGPIWVEIER
>XP_013785028.1 PREDICTED: mitochondrial import receptor subunit TOM22 homolog [Limulus polyphemus]
SLGERLWGLTEMFPESLRSTVWSMMAGTVGSVKWFYGFSRSAFWIFFSSSAILIAPVIFEIERMQMEEMQKQQQRQILLG
PSAAV
>XP_020607359.1 mitochondrial import receptor subunit TOM22 homolog [Orbicella faveolata]
TLTERLVGLTEMFPESVRKGTSTAAKGMVSGAKWLYSFTGKTIWILSTSFVILALPVIFEVERVQTEEAQLQQQRQILLG
PGSTGAGMGLPPVYPA
>XP_002068931.1 uncharacterized protein Dwil_GK18035 [Drosophila willistoni]
SFGERVLALSEMFPETIRNAAGSVTGATVKSISALYTFTCNASWIFFTTSVILFAPVIFETERAQMEELQKSQQKQVLLG
PGSAMAQTGSPSLP
>XP_003747667.1 PREDICTED: mitochondrial import receptor subunit TOM22 homolog [Galendromus occidentalis]
TIGERLWGLTEMFPETVRTLTSKLVHGTQSATCGAYGLSRTIVWIFFSSATILAAPVLFEAERVQVEEVSKQQQRQILLG
PSAAIQ
>XP_017007472.1 PREDICTED: mitochondrial import receptor subunit TOM22 homolog [Drosophila takahashii]
MFPEPLRNAVGAVSSATVNGVKGFYTFSCNASWIFFTSSVILFAPVIFETERAQMEELQKSQQKQVLLGPGSAMGPGGSS
PSLP
>XP_022180648.1 mitochondrial import receptor subunit TOM22 homolog [Myzus persicae]
TLGERLWALTEMFPESLRNSTKKIVNTTGKVILETYLFACTSTWYVSTTAALLLMPVLFETERIQMEEAQKNHSKQLLLG
PGSAGNLGGGTTMLPN
>XP_014400813.1 PREDICTED: LOW QUALITY PROTEIN: mitochondrial import receptor subunit TOM22 homolog [Myotis brandtii]
MLVELVRAGATFDLPLFVAQKMYRFSRAALWIGTTSFMILALPVVFETEKLQMEQQQQLQQRQILXDLGPNIGLSGGMPG
ALPSLPGKI
>XP_015371139.1 PREDICTED: mitochondrial import receptor subunit TOM22 homolog [Diuraphis noxia]
TLGERLWALTEMFPDSVRNXTKKIVNTTGKVILETYLFACTSTWYISTTAALLLMPVLFETERIQMEEAQKNHSKQLLLG
PGSAGNLGGGTTMLPN
>XP_009018960.1 hypothetical protein HELRODRAFT_81096, partial [Helobdella robusta]
TVMERIVGLTEMFPDKVRSSLLAACKGTYFGGKWIFNAAKVTMWVLSTSLVILALPIAFESEKSNTEENQLLQQRQMLLG
PNVAVSGPHSNLPHMP
>XP_018329368.1 PREDICTED: mitochondrial import receptor subunit TOM22 homolog [Agrilus planipennis]
TFGERLWGLTEMFPEGVRNVVGGIYDATTTFIIGTYGLSRATLWVLCSSSVLLFAPIIIEVER
>XP_001945135.1 PREDICTED: mitochondrial import receptor subunit TOM22 homolog [Acyrthosiphon pisum]
TLGERLWALTEMFPDSIRNSTKKIVNTTGKVILETYLFACTSTWYVSTTAALLLMPVLFETERIQMEEAQKNHSKQLLLG
PGSAGNLGGGTTMLPN
>XP_009045262.1 hypothetical protein LOTGIDRAFT_110138, partial [Lottia gigantea]
TLSERLMGLTEMFPEGVRKTCGSAVSLSFSLAKTSFTLGRGLLWVLASSATILILPVMFESEMAQMKEQELQQQRQMLLG
PNAAVSGSQ
>XP_018324831.1 PREDICTED: mitochondrial import receptor subunit TOM22 homolog [Agrilus planipennis]
TLSERLLGLSEMFPEPFRNTTHTALVSTKSTVKSLFNFSRNVIWIVVTSSLILFAPVIIEVER
>XP_020307482.1 hypothetical protein LOAG_16375 [Loa loa]
TIGERLWGLREMFPDVFRCKLESSVDWSMWAAKNAFSFVKSALWIVSSSMMILVLPYVIEKERSEYEKSQVAQQRQMLLG
PTAAVSAA
>XP_315384.3 AGAP005376-PA [Anopheles gambiae str. PEST]
SLGERLWGLTEMFPEPVRQFSGAVTDLTVRSVKGLYSLTCNVSWIFFTSSMVMLAPVVFEVER
>XP_011494700.1 PREDICTED: mitochondrial import receptor subunit TOM22 homolog [Ceratosolen solmsi marchali]
LVERLVGLTEMFPEKVRNFGFQTGVHIKDYIKAFYSLSRSVTWLLISSSAILFAPIIFESER
>XP_001894579.1 LD27042p [Brugia malayi]
TIGERLWGLREMFPDVFRCKLESSVDWSVWAAKHTFSFVRSALWIVSSSMMILVLPYVIEKERSEYEKSQVAQQRQMLLG
PSAA
>XP_016401645.1 PREDICTED: mitochondrial import receptor subunit TOM22 homolog [Sinocyclocheilus rhinocerous]
WGLTEMFPESLRSAAEVSAQCSLSVGKKLYSFSRSALWVGTTSFMILVLPVVFETERLQLEQQQLQQQRQILLGPN
>XP_016126206.1 PREDICTED: mitochondrial import receptor subunit TOM22 homolog [Sinocyclocheilus grahami]
WGLTEMFPESLRSAAEVSAQCSLSVGKKLYSFSRSALWVGTTSFMILVLPVVFETERLQLEQQQLQQQRQILLGPN
>XP_016091860.1 PREDICTED: mitochondrial import receptor subunit TOM22 homolog [Sinocyclocheilus grahami]
WGLTEMFPESLQSAAEVSAQCSLSVAKKLYSFSRSALWVGTTSFMILVLPVVFET
>XP_006817661.1 PREDICTED: mitochondrial import receptor subunit TOM22 homolog, partial [Saccoglossus kowalevskii]
TISERIMALSEIFPERLRNVVSKVGSITKTGTIATYRFSRSAMWIFTTSFLVLVLPVVFEVE
>NP_493741.1 Mitochondrial import receptor subunit TOM22 homolog [Caenorhabditis elegans]
TIVERIEGLGEMFPDALRSAVHSTVDWSIWGVKGVFSLTKSTIWVVSTTSLIAFLPYIIEKERSDLEKTQVAQQRQMLLG
PSAAIQ
>XP_018926114.1 PREDICTED: mitochondrial import receptor subunit TOM22 homolog [Cyprinus carpio]
WGLTEMFPESLRSAAEVSAQSSLSVAKKLYSFSRSALWVGTTSFMILVLPVVFETERLQLEQQQLQQQRHILLGPN
>XP_015396951.1 PREDICTED: mitochondrial import receptor subunit TOM22 homolog [Panthera tigris altaica]
TLSETLWGLTEVVPERVRSMAGATFHHSLFGAQKTCRFSRPAFMILVLPVVFEIEKLRMEQQQHPQRRQILVGPNAGSQG
ACQGS
>XP_016397927.1 PREDICTED: mitochondrial import receptor subunit TOM22 homolog [Sinocyclocheilus rhinocerous]
WGLTEMFPESLQSAAEVSAQCSLSVAKKLYSFSRSALWVGTTSFMILVLPVVFETERLQLEQQQLQQQRQILLGPN
>XP_013291060.1 hypothetical protein NECAME_05422 [Necator americanus]
TLFERLEGLTEMVPASLRKVITSGASWSAWGVKSLWYVTRQAVWIGATTSLIMFLPYIIEKERSDLEKTQVAQQRQMLLG
PSAALQAA
>XP_016346493.1 PREDICTED: mitochondrial import receptor subunit TOM22 homolog [Sinocyclocheilus anshuiensis]
WGLTEMFPESLQSAAEVSAQCSLSVAKKLYSFSRSALWVGTTSFMILVLPVVFETERLQLEQQQLQQQRQILLGPN
>XP_017722029.1 PREDICTED: mitochondrial import receptor subunit TOM22 homolog [Rhinopithecus bieti]
ERQSPDELLPKGDAEKPEEELEEDDDEELDETLSERLWGLTEMFPERVRSAAGATFDLSLFVAQKMYR
>XP_014680915.1 PREDICTED: mitochondrial import receptor subunit TOM22 homolog [Priapulus caudatus]
SAWERLVGLTEMFPPSLRSGVSSLVTNSVGGLFGLYGVSRTVMWILVSSSTVLMAPVIFEMERSQMEQAQLAQQRQILLG
PSAAVSG
>XP_009566747.1 PREDICTED: mitochondrial import receptor subunit TOM22 homolog [Cuculus canorus]
ACFPLPRFSRAALWIGTTSFMILVLPVVFETEKLQMEQQQQLQQRQILLGPNTGLSGGMPGALPPLPGKI
>XP_003090897.1 CRE-TOMM-22 protein [Caenorhabditis remanei]
TIIERIEGLGEMFPDSLRSLVHSTAAWSSWGVKGLFSLTKSTIWIVSTTSLIAFLPYIIEKERSDLEKTQVAQQRQMLLG
PSAAIQ
>XP_013416982.1 PREDICTED: mitochondrial import receptor subunit TOM22 homolog [Lingula anatina]
RLIGLTEMFPESVRNGVGWILENSWDGVKSAYGFSRKALWIGMVTVLITVVPAQLELERMNMANQQKQQERQMLLGPHAA
FSSSN
>XP_011433500.1 PREDICTED: mitochondrial import receptor subunit TOM22 homolog [Crassostrea gigas]
MFPDSVRNAVCSAGSFSWKAMQWSFSFSKSAMWVAVSAGTILVLPVMFENERAQMLDQQKQQEKQILLGPHSAMSGPGMV
PP
>XP_008494770.1 PREDICTED: mitochondrial import receptor subunit TOM22 homolog [Calypte anna]
MCFLLHRFSRAALWIGTTSFMILVLPVVFETEKLQMEQQQQLQQRQILLGPNTGLSGGMPGALPPLSGKI
>XP_002632200.1 Hypothetical protein CBG07066 [Caenorhabditis briggsae]
TLLERVEGLGEMFPDALRSLVHSTVSWSTWGVKGVFSLTKSTVWVVSTTSLIAFLPYIIEKERSDLEKTQVAQQRQMLLG
PSAAIQ
>XP_009167264.1 hypothetical protein T265_04301 [Opisthorchis viverrini]
TIIERLVGLTEMFPKPLRDGVYSLSCLAVSGIHSAFNLSKSVSWFFATTATVCFLPLFLELERVQTEEQEAAHQRTIMLG
PRAAAGGSSLAGFSAVP
>XP_009663626.1 PREDICTED: mitochondrial import receptor subunit TOM22 homolog [Struthio camelus australis]
PQKGQQRKRSTFLTCFFLPRFSRAALWIGTTSFMILVLPVVFETEKLQMEQQQQLQQRQILLGPNTGLSGGMPGALPPFS
GKI
>XP_003381597.1 putative ATP synthase F0, A subunit [Trichinella spiralis]
TVAERLIGLTEMLPEGMQKAIFTICSTASELGRKLFVFTRSAMWIAASSAMILILPVMFEKDRADFQQMHLQQQNQILFG
PGAAAAYSGQAGS
>XP_010288062.1 PREDICTED: mitochondrial import receptor subunit TOM22 homolog [Phaethon lepturus]
MCFLFPRFSRAALWIGTTSFMILVLPVVFETEKLQMEQQQQLQQRQILLGPNTGLSGGMPGALPPLPGKI
>XP_009489874.1 PREDICTED: mitochondrial import receptor subunit TOM22 homolog, partial [Pelecanus crispus]
CSPLHRFSRAALWIGTTSFMILVLPVVFETEKLQMEQQQQLQQKNILLGPNTGLSGGMPGALPPLSGKI
>XP_010004356.1 PREDICTED: mitochondrial import receptor subunit TOM22 homolog [Chaetura pelagica]
RFSRAALWIGTTSFMILVLPVVFETEKLQMEQQQQLQQRQILLGPNTGLSGGMPGGLPPLSGKI
>XP_002137374.1 uncharacterized protein Dpse_GA26585 [Drosophila pseudoobscura pseudoobscura]
SVGERLWGLTEMLPESHRNAISTVAKGTVVCVQKVCSGSWMILSATLILLGPIIFEIER
>XP_015424742.1 PREDICTED: mitochondrial import receptor subunit TOM22 homolog [Myotis davidii]
RFSRAALWIGTTSFMILVLPVVFETEKLQMEQQQQLQQRQILLGPNTGLSGGMPGALPSLPGKI
>XP_018653044.1 putative mitochondrial import receptor subunit tom22 [Schistosoma mansoni]
SIMERLIGLLEMFPEPVRRGISSAYSAASEGIVSGYSLSRSVTWFLVSTTTICFLPLILELERVQTEEQEAVQQRAMMLG
PRAAGGSSGLAGFSAAVPHL
>XP_009880186.1 PREDICTED: mitochondrial import receptor subunit TOM22 homolog [Charadrius vociferus]
RFSRAALWIGTTSFMILVLPVVFETEKLQMEQQQQLQQRQILLGPNTGLSGGMPGALPPLSGKI
>XP_018653043.1 putative mitochondrial import receptor subunit tom22 [Schistosoma mansoni]
SIMERLIGLLEMFPEPVRRGISSAYSAASEGIVSGYSLSRSVTWFLVSTTTICFLPLILELERVQTEEQEAVQQRAMMLG
PRAAGGSSGLAGFSAAVPHL
>XP_009473566.1 PREDICTED: mitochondrial import receptor subunit TOM22 homolog [Nipponia nippon]
LPRFSRAALWIGTTSFMILVLPVVFETEKLQMEQQQQLQQRQILLGPNTGLSGGMPGALPPLSGKI
>XP_021962986.1 mitochondrial import receptor subunit TOM22 homolog [Folsomia candida]
TTLERITALSEMFPESVRKGTAKTIEFMVKGVKKAYSWGRTGTWFFFSTAIITIAPVLLEVEKYQMEEMQKMQQRQMLLG
PNVARS
>XP_009080912.1 PREDICTED: mitochondrial import receptor subunit TOM22 homolog, partial [Acanthisitta chloris]
FSRAALWIGTTSFMILVLPVIFETEKLQMEQQQQLQQRQILLGPNTGLSGGMPGALPPLSGKI
>XP_010122396.1 PREDICTED: mitochondrial import receptor subunit TOM22 homolog, partial [Chlamydotis macqueenii]
FSRAALWIGTTSFMILVLPVVFETEKLQMEQQQQLQQXQILLGPNTGLSGGMPGALPPLSGKI
>XP_009579593.1 PREDICTED: mitochondrial import receptor subunit TOM22 homolog, partial [Fulmarus glacialis]
FSRAALWIGTTSFMILVLPVVFETEKLQMEQQQQLKQQQVLLGPNTGLSGGMPGALPPLSGKI
>XP_009513182.1 PREDICTED: mitochondrial import receptor subunit TOM22 homolog, partial [Phalacrocorax carbo]
FSRAALWIGTTSFMILVLPVVFETEKLQMEQQQQLQQRQILLGPNTGLSGGMPGALPPLSGKI
>XP_010307308.1 PREDICTED: mitochondrial import receptor subunit TOM22 homolog, partial [Balearica regulorum gibbericeps]
FSRAALWIGTTSFMILVLPVVFETEKLQMEQQKQLQQRQILLGPNTGLSGGMPGALPPLSGKI
>XP_009900872.1 PREDICTED: mitochondrial import receptor subunit TOM22 homolog [Picoides pubescens]
GFSRAALWIGTTSFMILVLPVVFETEKLQMEQQQQLQQRQILLGPNTGLSGGMPGALPPLSGKI
>XP_002013852.1 GL24359 [Drosophila persimilis]
SVGERLWGLTEILPDSHRNAISTVAKGTVVCVQKVCSGAWMILSATLILLGPIIFEIER
>XP_008934821.1 PREDICTED: mitochondrial import receptor subunit TOM22 homolog, partial [Merops nubicus]
FSRAALWIGTTSFMILVLPVVFETEKLQMEQQQQLQQRQILLGPNTGLSGGMPGALPPLSGKI
>XP_022201223.1 mitochondrial import receptor subunit TOM22 homolog [Nilaparvata lugens]
TLPERLLGLAEMFPEPVTDVIDQAADFLHYNFKNLYWFSRQSTWIVETCTLILLGPILL
>XP_017141025.1 PREDICTED: mitochondrial import receptor subunit TOM22 homolog [Drosophila miranda]
SIVERLWGLTEILTESHRNAISKVAKGTVTCVQKVCSGAWMILSASLILLGPIIFEIER
>XP_009646043.1 PREDICTED: mitochondrial import receptor subunit TOM22 homolog [Egretta garzetta]
VPSSLRQPGSRPWRRSASGFSRAALWIGTTSFMILVLPVVFETEKLQMEQQQQLQQRQILLGPNTGLSGGMPGALPPLSG
KI
>XP_010218395.1 PREDICTED: mitochondrial import receptor subunit TOM22 homolog, partial [Tinamus guttatus]
RAALWIGTTSFMILVLPVVFETEKLQMEQQQQLQQRQILLGPNTGLSGGMPGALPPFPGKI
>XP_009694140.1 PREDICTED: mitochondrial import receptor subunit TOM22 homolog, partial [Cariama cristata]
FSRAALWIGTTSFMILVLPVVFETEKLQMDNRLAANSSKRNPAFAGLKCAILLGPNTGLSGGMPGALPPLSGKI
>XP_021508091.1 mitochondrial import receptor subunit TOM22 homolog [Meriones unguiculatus]
FSRAALWIGTTSFMILVLPVVFETEKLQMEQQQQLQQRQILLGPNTGLSGGMPGALPPLPGKI
>XP_012793016.1 hypothetical protein MS3_01406 [Schistosoma haematobium]
SIIERLIGLLEMFPEPVRRGVSFAYSAASEGVVSGYSLSRSVTWFLVSTATVCFLPLILELER
>XP_001746538.1 hypothetical protein [Monosiga brevicollis MX1]
TVFERIAGLSEMFPESVRNAADRVSSLATTAVGTTFNLGGKFVWVVATSALVMFVPVVYEADQ
>XP_017819909.1 PREDICTED: uncharacterized protein LOC103788005 isoform X2 [Callithrix jacchus]
EPQSPDELLPKGEAEKTEEKLEEDDDEELDETLSERLWGLTEMFPERKAPGHLSEEDYSDHQPIKFPENEHIIHNSSF
>XP_002023655.1 GL19802 [Drosophila persimilis]
TLAERFLGLQEMFPMPVRQAVGTAANGIFNNAKKFASNPSLMFAAVSFILWARLIQKINR
>XP_017136781.1 PREDICTED: uncharacterized protein LOC108152167 [Drosophila miranda]
TLVERFLGLKEMFPIPVRQAVCTAANGIFKNAKKFASNPSLMFAAFSFILWARLVQKINR
>XP_002133961.1 uncharacterized protein Dpse_GA27201 [Drosophila pseudoobscura pseudoobscura]
TLAERFLGLQEMFPIPVRQAVGTAANGIFNNAKKFASNPSLMFAAVSFILWARLIQKINR
>XP_005150581.1 PREDICTED: mitochondrial import receptor subunit TOM22 homolog [Melopsittacus undulatus]
LSPEELLPKGGSGRAEELEDELEEDDDDEELDETLAERLWGLTEMFPECVRSAILLGPNTGLSGGMPGALPPLSGKI
>XP_002543805.1 conserved hypothetical protein [Uncinocarpus reesii 1704]
TLFERIAALRDIIPPSSRRKISSAVSCLTSFTKSTFSFGGKTLWVVSTSAFLLGVPWALALAEEQQYVQMEREQDMIKGA
NEMLAPGTTSALPSPPSE
>XP_004988462.1 hypothetical protein PTSG_10127 [Salpingoeca rosetta]
TFAERVAALQEMFPEPVRKMVSSAASTTAWTVSNAYTYGGKLLWILASSALVLGLIPQYESD
>XP_004342707.1 hypothetical protein CAOG_08106 [Capsaspora owczarzaki ATCC 30864]
SIGERLAGLKEIIPAGPRNAIYSAVTLSTWATKSLVRLSGKIAWVVGTSALITLVPLGLEVE
>XP_003382765.1 PREDICTED: mitochondrial import receptor subunit TOM22 homolog [Amphimedon queenslandica]
TILERLVGLSEMVPDSWWRLSKNGFSFTYWLIRRSAWVIGTSMALLWFPAFIETQRLEMVAMQDLQTKQIMLGPGQSPLQ
GPPRP
>XP_015035336.1 uncharacterized protein Dpse_GA32403 [Drosophila pseudoobscura pseudoobscura]
SAGERIGGLVPESLRNAISTVAKVTAAGVKQVCNASWMIFAVSLILFVPIIFEIER
>XP_014367288.1 PREDICTED: LOW QUALITY PROTEIN: uncharacterized protein LOC106717870 [Papilio machaon]
IGTLIVCNRSGVKSLYGLSRSVMWILASSSVILFAPVIFEVERAQVEEMQKSQQKQVLLGTNTALSG
>XP_003677475.1 hypothetical protein NCAS_0G02360 [Naumovozyma castellii CBS 4309]
TLLERLSALKDVIPPKQRQSICSVFNFTTNFIKTAFSKSGNVAWIVTTSALLLGVPLSLSI
>XP_015417653.1 PREDICTED: mitochondrial import receptor subunit TOM22 homolog [Myotis davidii]
TLLERLWGLTELFPERIQSGLWPEPPEMFYSETELGPNTGLSGGMPGALPSLPGKI
>XP_752552.1 mitochondrial import receptor subunit tom22 [Aspergillus fumigatus Af293]
TLYERVAALKDIVPPSTRRQISSTVSTLTSFTKSSISFSGKALWILSTSAFLLGVPWAL
>XP_003670854.1 hypothetical protein NDAI_0F02930 [Naumovozyma dairenensis CBS 421]
TFMERLYALKDIVPPKQRINICNAFNLTTSFIKTAFSKTGNITWILTTSALLLGVPLSLSI
>XP_002559503.1 Pc13g10830 [Penicillium rubens Wisconsin 54-1255]
SLYERVTALKDMVPPSARRTVYSTVSSITDLTKATFSFSGKALWVISTSAFLLGVP
>XP_001264575.1 mitochondrial import receptor subunit tom22 [Aspergillus fischeri NRRL 181]
TLYERVAALKDIVPPSARRQISSTVSTLTSFTKSSISFSGKALWILSTSAFLLGVPWAL
>XP_001269087.1 mitochondrial import receptor subunit tom22 [Aspergillus clavatus NRRL 1]
TLYERLVALKDIVPPSARRQLSSTVSTVTSFTKSSISFSGQALWIISTSAFLLGVPWAL
>XP_002498264.1 ZYRO0G06204p [Zygosaccharomyces rouxii]
TIADRLVALKDIIPPKQRQNISSLFNTASSLVKSFFSKSGNVAWTVTTSALLLGVPLSLSI
>XP_014536320.1 Mitochondrial import receptor subunit tom22 [Penicillium digitatum Pd1]
TLYERVAALKDIIPPSTRRTVSNTVSSITDLTKASFSFTGKALWIISTSAFLLGVP
>XP_002552027.1 KLTH0B05500p [Lachancea thermotolerans CBS 6340]
TFLERLVALKDIIPPRQRQTISNVFNVTVSAVRNTFSKSGNVAWAVTTSALLLGVPLSLSI
>XP_014160860.1 hypothetical protein SARC_00909 [Sphaeroforma arctica JP610]
LLDRLSGLVEFIPKPIRDTVYKVGTTTHSVTIYSLQSLGTVAWIGTTTFFVLGLPLMLAVE
>XP_020056599.1 hypothetical protein ASPACDRAFT_118331 [Aspergillus aculeatus ATCC 16872]
TLYDRIYALKDMLPPSARRSLTSTVNTVTSFTKSSVTFSGKALWIISTSAFLLGVPWAL
>XP_003686107.1 hypothetical protein TPHA_0F01910 [Tetrapisispora phaffii CBS 4417]
TLLERLSALKDIVPPKQRNIVSNCYTKTTSIIKSIFAKTGSVTWALTTSALLLGVPLSLSI
>XP_007841304.1 Mitochondrial import receptor subunit tom-22 [Pestalotiopsis fici W106-1]
TFGERLYALRDIIPPQTRASISNGVTNTTDAVKSVLSFGGKTLWVIATSAMLLGVPWAL
>XP_003171690.1 mitochondrial import receptor subunit tom22 [Nannizzia gypsea CBS 118893]
TLYERICALQDIIPAQSRHKIGNVFSSISSFAKSTVSFGGSALWIVSTSAFLLGVPWALALAEEQQYVQMEREQGMIKGA
NEMLTPGATSALTAP
>XP_015023585.1 uncharacterized protein Dvir_GJ26601, partial [Drosophila virilis]
CNASWIFFTSSVILFAPVIFETERAQMEELHKSQQKQVLLGPGSAMAATGPSPSLP
>XP_001392523.1 hypothetical protein ANI_1_588074 [Aspergillus niger CBS 513.88]
TFYDRLYALKDIVPPSTRRSVTSTVESITSFTKSSIQFSGKALWIISTSAFLLGVPWALAYAEEEQYIQMEREQGMIKGA
NEMLTPGAPGEEKPAQPSL
>XP_002380340.1 mitochondrial import receptor subunit tom22 [Aspergillus flavus NRRL3357]
TFYERLSALKDMIPPSARRQVNNTVSSITSFTKSSLMFSGRALWVISTSAFLVGIP
>XP_003959419.1 hypothetical protein KAFR_0J02200 [Kazachstania africana CBS 2517]
LMERLIALKEIVPPNKRQSVCKFFDTTSVFLKKVFNKGGSLTWALTTSALLLGVPLSLSI
>XP_002845329.1 mitochondrial import receptor subunit tom22 [Arthroderma otae CBS 113480]
TLYERICALQDIIPAQSRHKISNAFSSLSSFAKSTVSFGGSALWIVSTSAFLLGVPWALALAEEQQYVQMEREQGMIKGA
NEMLTPGATSALTAP
>XP_013331506.1 Mitochondrial import receptor subunit tom22 [Rasamsonia emersonii CBS 393.64]
TLYERIAALKDIIPPQTRRRITTTVSSLTSFTKSSLLFSGKALWVLSTSAFLLGVPWAL
>XP_020116011.1 hypothetical protein UA08_08940 [Talaromyces atroroseus]
TLYQRIVALKDMIPPQSRRRIVGTVSSLTSFTKSTFSFSGKALWVISTSAFLLGVPWAL
>XP_002484861.1 mitochondrial import receptor subunit tom22 [Talaromyces stipitatus ATCC 10500]
TLYDRLIALKDIIPPQSRRRIISTVNSITDATKSTFSFSGKALWVISTSAFLLGVPWAL
>XP_001818904.1 hypothetical protein AOR_1_652164 [Aspergillus oryzae RIB40]
TFYERLSALKDMIPPSARRQVNNTVSSITSFTKSSLMFSGRALWVISTSAFLVGIP
>XP_002149301.1 mitochondrial import receptor subunit tom22 [Talaromyces marneffei ATCC 18224]
TLYDRIIALKDIIPPQSRRRITATINGLTDATKSTFSFSGKALWVISTSAFLLGVPWAL
>XP_016593540.1 Mitochondrial outer membrane translocase complex, subunit Tom22 [Penicillium expansum]
SLYERIAALKDIIPPSARLTVSNTVSSITDLTKASFSFSGKALWIISTSAFLLGVP
>XP_001239444.1 mitochondrial import receptor subunit [Coccidioides immitis RS]
SLYERIAALQDIIPPSSRRKISSTVSAITSFTKSTLSFGGKTLWVVSTSAFLLGVPWALALAEEQQYVQMEREQGMIKGA
NEMLTPGATSALTQGQQGAQPAI
>XP_002789781.1 mitochondrial import receptor subunit tom22 [Paracoccidioides lutzii Pb01]
SLYERIAALKDIIPPQSRHRISNSFSSLASFAKSTVSFGGKTLWVLSTSAFLLGVPWALALAEEQQYVQMEREQGMIKGA
NEMLTPGATSSLTNPEGK
>XP_002149300.1 mitochondrial import receptor subunit tom22 [Talaromyces marneffei ATCC 18224]
TLYDRIIALKDIIPPQSRRRITATINGLTDATKSTFSFSGKALWVISTSAFLLGVPWAL
>XP_013239924.1 mitochondrial import translocase, subunit Tom22, partial [Tilletiaria anomala UBC 951]
TLLERIYALRDIVPPSTRNSISSTVSTATNYAFAGGSIFGRLAWVITTSALLVGLPFALAVEDEARLTQQEREFQAQQSG
ASMLGGGSSPYAPQQPGQ
>XP_018192169.1 mitochondrial import translocase, subunit Tom22 [Xylona heveae TC161]
SLSERITALKDMIPPKHRAIVTNAVSTTSWWVKRGLSLSGKTLWVVSTSALLLGVPWAL
>XP_015404594.1 mitochondrial import receptor subunit tom22 [Aspergillus nomius NRRL 13137]
TFYERLSALKDIIPPSARRQVNSTVSSITSFTKSSLMFSGRALWVISTSAFLVGIP
>XP_002421455.1 mitochondrial import receptor subunit, putative; subunit of the TOM (translocase of outer membrane) complex, putative; translocase of mitochondrial outer membrane, subunit, putative [Candida dubliniensis CD36]
TLLERIVALKDMVPPEQREAIYNLSSTLQGLFKSSVQNGGKFLWTLTSSSLLLGVPLALAI
>XP_007870445.1 mitochondrial import translocase, subunit Tom22 [Gloeophyllum trabeum ATCC 11539]
TFFERVSALVDIIPPTTRHAISTKVSNTASFLKRGGKLAGNLVWIITTSALLVGLPLAMSLEDEAKIVAEEKEMLARQQG
AQQMISGVPGVPGSSPDMS
>XP_014562241.1 hypothetical protein COCVIDRAFT_11274 [Bipolaris victoriae FI3]
TFFERLSALQDMIPASTRRSVSSKASTISSWFKSGLSMGGKTLWVVSTSALLLGVPWALAYSEEQMIVEQERAELQAQRA
QNEFMAPGAPLPGQSQGAKPAL
>XP_009546415.1 hypothetical protein HETIRDRAFT_427101 [Heterobasidion irregulare TC 32-1]
SLLDRISALVDIVPPSTRHSISSKIATSASFLKSGGKLVGNLVWIVTTSALLVGLPLALSLEDEAKVVAQEKEMLAQQQG
AQQMLSSGSMFPSTPG
>XP_018076221.1 mitochondrial import translocase, subunit Tom22 [Phialocephala scopiformis]
TIADRLVALKDMIPPTTRSYIAGKVETTTSWFKSGLLFSGKTLWVISTSALLLGVPWAL
>XP_004180066.1 hypothetical protein TBLA_0D00370 [Tetrapisispora blattae CBS 6284]
TIWERIEALKDMVPPKQRHQISGGLSTIGSTIRGVFNKSFSLTWIITTSALLLGVPLSLSILAEQQLIEMER
>XP_007718931.1 hypothetical protein COCCADRAFT_31532 [Bipolaris zeicola 26-R-13]
TFFERLSALQDMIPASTRRSVSSKASTISSWFKSGLSMGGKTLWVVSTSALLLGVPWALAYSEEQMIVEQERAELQAQRA
QNEFMAPGAPLPGQPQGAKPAL
>XP_007878041.1 hypothetical protein PFL1_02338 [Anthracocystis flocculosa PF-1]
TVWERISALRDIIPPSTRRSIAQTFNTTTSYAFLGTKLAGNLVWVVTTSALLVGLPFALAVEDESRIIAQEKDFLSQQQG
ANQMLAPAGVPGQ
