# Supplementary material for: Triplet-pore structure of a highly divergent TOM complex of hydrogenosomes in Trichomonas vaginalis
Source: PLoS Biol. 2019 Jan 4;17(1):e3000098. doi: 10.1371/journal.pbio.3000098 (PMC6334971; doi:10.1371/journal.pbio.3000098)
Supplement: S8 Data — Alignments of ATOM11, ATOM12, ATOM46, and ATOM69 homologues from kinetoplastids, Tom60 homologues from Entamoeba sp., and Tom36 homologues from parabasalids using MAFFT; Tom40 and VDAC (Porin_3) homologues, fungal Tom5, metazoan Tom5, plant Tom5, metazoan Tom6, fungal Tom6, Tom7, Tom20, plant Tom20, and Tom22 homologues from the Pfam database; plant Tom6 homologues from the Eggnog database; and Tom70 homologues from the COG database. ATOM, archaic TOM; COG, clusters of orthologous groups; MAFFT, multiple sequence alignment based on fast Fourier transform; Pfam, Protein families; Tom, translocase of the outer membrane. (TXT) [file pbio.3000098.s018.txt]

Alignment of kinetoplastid ATOM11 homologues aligned using MAFFT
>XP_823312.1 hypothetical protein, conserved [Trypanosoma brucei brucei TREU927]
------------------------------------------------------------
---------------------------MMFGRPAVPQATWEEKYFYQKLHHLFDHAADWF
VTKVNWWMPSIGAGMVLSLFVLSGPNAIAEGASVLIPTLSPVVR-----APPFGLQMPER
EGGPQEEDEEEF------
>CCC94146.1 conserved hypothetical protein [Trypanosoma congolense IL3000]
---------------------------------------MHAPSISFI------------
------CCFCGYKVSHRLVQRFCVSR-MMFGRPPAPQVNWDDMYFYQRLHHLFDHAADWF
VSKVSWWMPSVGVGMILSLFVLSGPNAIGEGASVVLPTLSPLVR-----APPFGLQLPER
EGGPSEESEEEF------
>CCC52023.1 conserved hypothetical protein [Trypanosoma vivax Y486]
------------------------------------------------------------
---------------------------MMFGCPPPPQVNWEDMYFYQKLRHLFDHASDWF
ISKADWWMPSVATGMVLSIFVLSGPNALPEGASIVLPTLSPVVR-----APLFGTQAPER
EGPAGEGDKEEF------
>PWV11296.1 putative Archaic translocase of outer membrane 11 kDa subunit [Trypanosoma cruzi]
------------------------------------------------------------
---------------------------MMFGRPPAPQVNWEEMYFYQKLHHLFDHGSDWM
ISKLNWWIPSVAAGMVLSLFLLSE-NPIGEGAAITLPNFSPVVR-----TPNFGLQVPER
EGAPSDENEEDENDEEVF
>XP_811785.1 hypothetical protein [Trypanosoma cruzi strain CL Brener]
MGDLFPNGYWRFGLFTDQANHILQGRISACTLLYFLFFIQSCSDISLLFVLFFLFFFFFW
ITTAPASCKCTFRFGNTRTHTYSFTRTMMFGRPPAPQVNWEEMYFYQKLHHLFDHGSDWM
ISKLNWWIPSVAAGMVLSLFLLSE-NPIGEGAAITLPNFSPVVR-----TPNFGLQVPER
EGAPSDENEEDENDEEVF
>ESS64983.1 hypothetical protein TCDM_14470 [Trypanosoma cruzi Dm28c]
------------------------------------------------------------
---------------------------MMFGRPPAPQVNWEEMYFYQKLHHLFDHGSDWM
ISKLNWWIPSVAAGMVLSLFLLSE-NPIGEGAAITLPNFSPVMR-----TPNFGLQVPER
EGAPSDENEEDENDEEVF
>XP_819876.1 hypothetical protein [Trypanosoma cruzi strain CL Brener]
------------------------------------------------------------
---------------------------MMFGRPPAPQVNWEEMYFYQKLHHLFDHGSDWM
ISKLNWWIPSVAAGMVLSLFLLSE-NPIGEGAAITLPNFSPVVR-----TPNFGLQVPER
EGAASDENEEDENDEEVF
>ORC90485.1 putative variant surface glycoprotein [Trypanosoma theileri]
------------------------------------------------------------
---------------------------MMFGRPPAPQVNWEGMYFYQRVHHLVDHAADWM
VSRLDWWLPSIAAGMALSLLILSG-DPIAEGGAMVLPTLSPVVR-----TPSFGLQLPER
EGQAPEEEEEEF------
>XP_009307786.1 putative variant surface glycoprotein [Trypanosoma grayi]
------------------------------------------------------------
---------------------------MMFGRPPAPQVNWDEMYFHQRLRHLFDHGADWL
VSKLNWWIPSVAAGMVLSLLVLSG-DPVAEGASVVLPTLSPVLR-----TPIFGLQMPER
EGEAAEEDEEEF------
>AAA30213.1 putative variant surface glycoprotein; putative, partial [Trypanosoma brucei]
------------------------------------------------------------
---------------------------MMFGRPAVPQATWEEKYFYQKLHHLFDHAADWF
VTKVNWWMPSIGAGMVLSL-----------------------------------------
------------------
>XP_015655218.1 putative mitochondrial hypothetical protein [Leptomonas pyrrhocoris]
------------------------------------------------------------
----------------------------MFGRPQAPQKDWGSMYFYEKVHHLVDHTADFV
IAKVNWWMPSVAVGMALSLFILGGPDSVPQAASIILPSATPVLV-----TPQFSSPPNQQ
GGAGAPEDEEDF------
>KPI87813.1 hypothetical protein ABL78_3112 [Leptomonas seymouri]
------------------------------------------------------------
---------------------------MMFGRPQAPQKDWGNMYFYERVHHLIDHTADFV
IAKVNWWMPSVAVGMALSLFILGGPESMPQAASIILPSATPVLA-----APQFSSPENPQ
SGADAPEEEEDF------
>XP_003863867.1 hypothetical protein, conserved [Leishmania donovani]
------------------------------------------------------------
---------------------------MMFGRAHAPQKEWGSMYFYEKLHHLIDHTSNFV
ISKVDWWLPSVAVGIALSLFVLGGPEALPQAASIVLPSATPAVT-----TPPFATPDGPQ
GGA-APEDDEEF------
>EPY29643.1 hypothetical protein STCU_04378 [Strigomonas culicis]
------------------------------------------------------------
----------------------------MFGRPQAPKKDWDELYFYEKVRHLIDHVSDFM
VSKVNWWLPSVGVGMVVSLFVIGGPEAPVAAFSMASATLSPVVL-----TPPFATPEGAP
SGP-APEEEEEF------
>XP_001468125.1 conserved hypothetical protein [Leishmania infantum JPCM5]
------------------------------------------------------------
---------------------------MMFGRAHAPQKEWGSMYFYEKLHHLIDHTSNFV
ISKVDWWLPSVAVGIALSLFVLGGPEALPQAASIVLPSATPAVT-----TPPFATPDGPQ
GGA-APDDDEEF------
>XP_003878287.1 conserved hypothetical protein [Leishmania mexicana MHOM/GT/2001/U1103]
------------------------------------------------------------
---------------------------MMFGRSHAPQKEWGNMYFYEKLHHLIDHTSNFV
ISKVDWWLPSVAVGIALSLFVLGGPEALPQAASIVLPSATPAVT-----TPLFATPDAPQ
GGA-APEDDEEF------
>XP_001567811.1 conserved hypothetical protein [Leishmania braziliensis MHOM/BR/75/M2904]
------------------------------------------------------------
---------------------------MMFGRPHALQKEWGNMYFYEKLHHLVDHTSNFV
ISKVDWWLPSVAVGIALSLFILGGPEALPQAASIILPSATPAMT-----TPPFASPEGLQ
SGA-APEDAEDF------
>XP_001685781.1 conserved hypothetical protein [Leishmania major strain Friedlin]
------------------------------------------------------------
---------------------------MMFGRSHAPQKEWGSMYFYEKLRHLIDHTSNFV
ISKVDWWLPSVAVGIALSLFVLGGPEALPQAASIVLPSATPAVT-----TPLFATPDGPQ
GGA-APEDDEEF------
>CUG65110.1 transmembrane protein, putative [Bodo saltans]
------------------------------------------------------------
------------------------------------------MYFHQKLVHVVDHAADWM
FAKTKYWLPTVGAAMAASIFFLSGPMAIQEGMSLALPVLSPALQ-----PPMFGLTMPEG
PHGGEEGDDEDGEDM---
>CCW63059.1 unnamed protein product [Phytomonas sp. isolate EM1]
------------------------------------------------------------
----------------------------MLGIPPPVSKDWDEMYFYEKVRHLVDKTSDFI
ISNADWWLPSVATGMILSVVLLGGPESTSQALGITLQSASPVIR-----APPFSTPIQGP
HGEKPEDPEDEF------
>EPY25168.1 hypothetical protein AGDE_11986 [Angomonas deanei]
------------------------------------------------------------
----------------------------MFGRPQAPPKDWDSLYFYQKVQHLVDHVSDFV
VSKCNWWLPAVGLGMGLSILIFGGADGPASAVFMANSTLLPYVPLRPFKSPDDDMPMG--
----GEEEEEEF------
>EPY39694.1 hypothetical protein AGDE_04234 [Angomonas deanei]
------------------------------------------------------------
----------------------------MFGRPQAPPKDWDSLYFYQKVQHLVDHVSDFV
VSKCNWWLPAVGLGMGLSILIFGGADGPASAVFMANSTLLPYRP-----PPSVQVP----
------------------
>CCW66153.1 unnamed protein product [Phytomonas sp. isolate Hart1]
------------------------------------------------------------
------------------------------------------MYFYEKLRHLVDKTSDFV
ISKANWWIPSVVTGMVLSVVLLGGSEAASQGLGLALQTASPVIR-----PPPFSTSIQGP
LGEKPDAEGDEF------
>KNH03851.1 hypothetical protein XU18_4805 [Perkinsela sp. CCAP 1560/4]
------------------------------------------------------------
------------------------MR-IFQGQQDAGSVPWEDIPWHLKAQHLIDHVADAF
MTYYYLWIPAVASSMFASLYLFSTESSLPELLNIFMTHGTPMVQ-----PPVFGRKAPQF
EGENADEEMEDGASMDE-


Alignment of kinetoplastid ATOM12 homologues aligned using MAFFT
>XP_847269.1 hypothetical protein, conserved [Trypanosoma brucei brucei TREU927]
MFMM----LNGTADGESRWNKVWQFTKTYARHVGSVYLSFLTPAALVIAYN--AAMVTQD
TERFGLAWMHYAGVQDEEEREQKFPAYEPGSAPQRKRLAAAGTREYVSSTA
>CCC92190.1 conserved hypothetical protein [Trypanosoma congolense IL3000]
---M----SNIAAKDESAWIKVWNLTKAYGKRVASVYSSFIFPAGLILAYN--VAMFTQD
TERFGLAWMHYSGMEDEEERERKFPAYEPGSVPQRKRLAAAGTKEYAAAAV
>XP_814988.1 hypothetical protein [Trypanosoma cruzi strain CL Brener]
-MML----DSGAAMRESRWSGIWRFVKSYTSHVGSAYLEFATPVALFFIFN--MALDMQD
TERFGLAWIHYSRVDDEREREEKFPAYEPGSAPQVKRVKAATTTEYITSTA
>XP_809706.1 hypothetical protein [Trypanosoma cruzi strain CL Brener]
-MML----DSGAAMRESRWSGIWRFVKSYTSHVGSAYLEFATPVALFFIFN--MALDMQD
TERFGLAWIHYSRVDDEREREEKFPAYEPGSAPQLKRVKAATTTEYIASTA
>ORC86910.1 hypothetical protein TM35_000252060 [Trypanosoma theileri]
-MMI----DSGAARNESRWAAPWRFLKSYVSHVGAAYLDFAAPMALFFVFN--MAMDMQD
PERFGLLWMHYAGVEDEQQREVKFPAYEPGSAPQQKRVAAATATEYVASVA
>PBJ77957.1 hypothetical protein BCY84_05364 [Trypanosoma cruzi cruzi]
-MML----DSGAALRESRWSGIWRSVKSYTSHVGWAYLEFATPVALFFIFN--MALDMQD
TERFGLAWIHYSRVDDEREREEKFPAYEPGSAPQVKRVKAATTTEYIASTA
>CCC49772.1 conserved hypothetical protein [Trypanosoma vivax Y486]
--ML----TNDASAGRSRWADAWQYAKGFAKRVGSVYLSFALPAALFLVYN--IAMDTQD
MERLGLAWIHYARMEDDEERERKFPAYEPDSVPQRKRLAAAAASEGAVAVE
>XP_009316049.1 hypothetical protein DQ04_18981010 [Trypanosoma grayi]
-MML----ESAVSEKESRLSSFFRWTKSYVKHVGAAYLDFAVPVALFFVFN--MALDVQD
TERFGLAWMHYTSIDNTQEREEKFPAYEPNSAAQRKRLAAASTTEYVAAAA
>ESL10425.1 hypothetical protein TRSC58_01842 [Trypanosoma rangeli SC58]
-MML----DSSAVDGGSRWSGMWRFLKSYTSHVGAAYLELASPFALFFVFN--MAMDMQD
MERFGLAWMHYSRVEDEREREEKFPAYEPGSAPQRKRVKAANMTDYVTSTA
>CCW63569.1 unnamed protein product [Phytomonas sp. isolate EM1]
--MM----LTDKSSEESRWGKWWNLTKNYFMDVGHVYLDFAGPLLLMIAAN--MAIDSQD
KERFGLSWLYYTSLKSDQERETKFPPHEPSSAAQRRRVEAASAADAIASI-
>CCW71368.1 unnamed protein product [Phytomonas sp. isolate Hart1]
--MM----LTGKGGEKSRWSKVWYSTKSYFTNVCRVYLDFAGPLLLLVAVN--MAIDSQD
KERFGLGWLYCTGLKSDQEREVKFPPHEPSSAAQRRRVEAASAVDAVASL-
>KPI84545.1 hypothetical protein ABL78_6407 [Leptomonas seymouri]
--MITKLSLTAKE-TDNTMRHVWDFTKTYATHVGQAYLEFLGPLLLMVAVN--MAVDVHD
NERFGLGWLYCTSLKDDRVREEKLPSYEPSSVAQRRRSEAANAIEYATTSI
>XP_010696810.1 hypothetical protein LPMP_100870 [Leishmania panamensis]
--MLFLKGASVKDGGESTVRRLWGFTKSYVKHVGHAYLEFFGPLLLLVAVN--MAVETHD
NERFGLGWLYCTSLKDDRVREEKFPSYEPCSAAQRRRSEAANAVEYAAATV
>XP_015654470.1 putative mitochondrial hypothetical protein [Leptomonas pyrrhocoris]
--MMFIKGSADKE-ADSAVHRLWGFTKSYATHVGQTYLEFLGPLLLLVAVN--MAVDAHD
NERFGLGWLYCTSLKDDRVREEKFPSYEPSSVAQRRRSEAANAIEYAATTV
>EPY40801.1 hypothetical protein AGDE_03126 [Angomonas deanei]
---M----------PESTFSKLWSFTKGYASSVGSTFLIFVGPLLMVVLTSSIMTNCGQD
KEMFGLGWLHLSAIKEDKVREEKFPSYEPSSHMQRRRNEAAKAVDYVVDTV
>CUG90909.1 transmembrane protein, putative [Bodo saltans]
---M------SSSESQSFWSRAWSVTSTYAKNVGAAYLEFVVPVAIFLVFNASAGGSLRD
NERIGLSWLHYSQIEDDVERENKFPAHKPDSVEQRKRTQAAHTAKAATSV-
>XP_003872932.1 conserved hypothetical protein [Leishmania mexicana MHOM/GT/2001/U1103]
--MLFVRGGSVRDGGESTARRLWGFAKSYVTHVGHAYLEFLGPLLLLVAVN--MAVETHD
SERFGLGWLYCTSLKDDRVREEKFPSYEPSSAAQRRRSEAASAVEYAASTV
>EPY15734.1 hypothetical protein STCU_11801 [Strigomonas culicis]
---M------PATSEETTAERLWDFTRKYVVNVGQAYLSFVGPLMLILVAG--AALGAQD
KEDFGLRWLRCASIDTDREREEKFPQHEPTTAAQRRRNEAAKAAEYAVESA
>XP_001463748.2 conserved hypothetical protein [Leishmania infantum JPCM5]
--MLFVQGGSVRDGGESAARRLWGFAKSYVKHVGHAYLEFLGPLLLLVAVN--MAVETHD
SERFGLGWLYCTSLKDDRVREEKFPSYEPSSAAQRRRSEAASAVEYAAATV
>XP_001681428.1 conserved hypothetical protein [Leishmania major strain Friedlin]
--MLYVQGSSVREGGESTARHLWGFAKSYVKHVGHAYLEFLGPLLLLVAVN--MAVETHD
SERFGLGWLYCTSLKDDRVREEKFPSYEPSSAAQRRRSEAASAVEYAAATV
>XP_001562926.2 hypothetical protein, conserved [Leishmania braziliensis MHOM/BR/75/M2904]
-----------------------------------------------------MAVETHD
NERFGLGWLYCTSLKDDRVREEKFPSYEPCSAAQRRRSEAANAVEYAAATV


Alignment of kinetoplastid ATOM46 homologues aligned using MAFFT
>XP_828853.1 hypothetical protein, conserved [Trypanosoma brucei brucei TREU927]
-------------------------------------MESPINPEIWKFLFRGGVAALSF
ASLFSLYHERYDLLSSLDADFKAI---STAQTGCESET--AIAKIVSKIKEESAQKKGMT
RLSAERHGSTLVRLAALQKDGSNATVVRAAIKALVVIFGADAAGHRKLYMLGGYRTLLTT
LSEAHRQGLQPLLEETAEVLHTLTRVDDSEVILDTDVPVGSEGAYALARIPATVKMLRVL
NPQSSIVLLSSLTGIFANVCALRAGAVVIGRGLDGHSGISYFLRLLEHNNQGVAEHCIMT
IRYLARSGI--GHAELAEEENLCRLAENFSATSDPRIINSVLSILLVMFDS-KEGPKFFH
NVAEKTDIISTMFEIWCRASDKVLRDRAEVLVQLLSHVPQCTSKVQRYLERYRSQIAERR
MADEEARRKQLQQMRQNQMMQQ-MMLENMGMG--GGMDLAAMMGGGM-----
>SCU71427.1 Archaic translocase outer mitochondrial membrane 46 kDa subunit [Trypanosoma equiperdum]
-------------------------------------MESPINPEIWKFLFRGGVAALSF
ASLFSLYHERYDLLSSLDADFKAI---STAQTGCESET--AIAKIVSKIKEESAQKKGMT
RLSAERHGSTLVRLAALQKDGSNATVVRAAIKALVVIFGADAAGHRKLYMLGGYRTLLTT
LSEAHRQGLQPLLEETAEVLHTLTRVDDSEVILDTDVPVGSEGAYALARIPATVKMLRVL
NPQSSIVLLSSLTGIFANVCALRAGAVVIGRGLDGHSGISYFLRLLQHNNQGVAEHCIMT
IRYLARSGI--GHAELAEEENLCRLAENFSATSDPRIINSVLSILLVMFDS-KEGPKFFH
NVAEKTDIISTMFEIWCRASDKVLRDRAEVLVQLLSHVPQCTSKVQRYLERYRSQIAERR
MADEEARRKQLQQMRQNQMMQQ-MMLENMGMG--GGMDLAAMMGGGM-----
>XP_011780031.1 hypothetical protein, conserved [Trypanosoma brucei gambiense DAL972]
-------------------------------------MESPINPEIWKFLFRGGVAALSF
ASLFSLYHERYDLLSSLDADFKAI---STAQTGCESET--AIAKIVSKIKEESAQKKGMT
RLSAERHGSTLVRLAALQKDGSNATVVRAAIKALVVIFGADAAGHRKLYMLGGYRTLLTT
LSEAHRQGLQPLLEETAEVLHTLTRVDDSEVILDTDVSVGSEGAYALARIPATVKMLRVL
NPQSSIVLLSSLTGIFANVCALRAGAVVIGRGLDGHSGISYFLRLLQHNNQGVAEHCIMT
IRYLARSGI--GHAELAEEENLCRLAENFSATSDPRIINSVLSILLVMFDS-KEGPKFFH
NVAEKTDIISTMFEIWCRASDKVLRDRAEVLVQLLSHVPQCTSKVQRYLERYRSQIAERR
MADEEARRKQLQQMRQNQMMQQ-MMLENMGMG--GGMDLAAMMGGGM-----
>CCC95377.1 unnamed protein product [Trypanosoma congolense IL3000]
-------------------------------------MESPINPNVWKVLFNGGIAALSL
ASLFSLYHERFDLLSSMDADFGKV---NEAKSDEESEK--AIAAIISKIKGEPAQKRGMT
RLSAQRHGSTLVRLAALRKDGSNADTVDTAIKAITTVFGVDAEGHRKLYMLGGYRTLLTT
LSEAHRQGRQPLLEEAAQALYTLTRVDDAEVVLDTDVPMGAEGAYALARSPAAVKMLRVL
NPQSPAAFLNSLTGIFANVCALRVGAQAIGRGLDGRSGISYFLQLLSHNSQGVVKNAVLT
IRYLVRAGV--GHEELAEEKNVCRLCENFSIESDPIVTNSVLSVLLVMLDS-KNRSSFFS
NLTEKTNILSTLFEIWCRAPEKVLRDRVEMIVQLLLQVPECAEKIRAFLERYRAQISERR
LKDEEARRKQLTQMRQSQMMQQMMMMENMGLG--GGMDLGAMMGSDMDY---
>CCC53363.1 conserved hypothetical protein [Trypanosoma vivax Y486]
MAFRIDWPVRILAFDSESDAITRSFVPRTQFTLTRALMESPINPNIWKFLFHGSVAALSF
TSLFSLYHERYDILSTLDPDVKAL---RRAKSNDESSA--ALEAIVAKMKEEAAQSKGIT
RLCALRHGSTILRFAALQKDGANAEIVSLAIRAIIAVFGKDVHGRRKFYMLGGFRTLIAT
LSEAHRQGLQSLMEETAEALYELTRVDDSDVVLETDVPMGAEGAYTLARMPATVKMLRLL
DSQSPIVFLNSLVGIFANVCTLRVGAQAIGREVEGRSGISYFLNLLSHENQGVVEHCLLA
IRYLARAGM--GHAELSEEKNVDLLSEKLRPTGDPRAANSILTIVLVMFDS-KEARKFFG
NLV-KTDIICTMFEIWCRAHEKTLRDRAELLVQLLGRVPECTASVQRYLERFRAQINERR
MKDDEARRKQLQQMRQNQMMQQ-MMMENMAMG--GGMDLAAMMGGGLE----
>XP_009307658.1 hypothetical protein DQ04_00621010 [Trypanosoma grayi]
-------------------------------------MESPINPAVWKFLFHGTVATLSA
ASLFSLYHQRYDVASSLNALFKNL---RAAKTNEENAT--AIEAILVKLKEEAAQKKDVL
RLSALRHGGELVRLAALSKDGANADTVSAALKAVVRVFSTGGC--RKLQMLGGYRTLLTT
LSEAHRQGRQELMEETAHALFVLTQVDDAEVVLETDVPPGAEGAYALAGMPATVKMLRVL
DPQSPVLFLNALTGIFANVCTLRVGALAVGRGIEGRGGMSYFLCLLEHGNQGVVEHCALA
IRYLARAGL--GHEELAEEANLQRLAENFSVNGDPRITNSILTVVLIMFDS-KHGEKFFT
NLAEKTDIIPSMFEIWCRASEKTLRDRSEVLVQLLARVPQCTAAVQRYLERYRSQIAERR
AKDEEARRKQMQQMRQNQMMQQ-MMMENMGMG--GGMDLSALMGE-------
>XP_810134.1 hypothetical protein [Trypanosoma cruzi strain CL Brener]
-------------------------------------MESPINPAVWKFLFHGTVAALSA
ASLFSLYHERHNILCSLDTPFTAL---RKAKTDEERAA--AAEVILNKLKEDAAQKKDSS
RMSAMRHGGTLLRLATLSKDGSNVVGVSMAIKAIVRVFGADAEGCRKLYMLGGYRTLLTT
LSEAHRQGQQALMEEIAQALQTLTQVNDAEVVLETDVPPGSEGAYALACIPATVKMLRLL
DPQSPILFLDALTGIFANVCALRVGALAVGRGVEGRSGMSYFLRLLEHSNQGVVEHCVLN
IRYLARAGI--GHEELAEEDNLQRLAEHLSVNGDPRVTNSILTIVLLMCDS-HHGAKFFT
CLADKTDIISGLFEIWCRASEKMLRDRAEMLVQLLARVPQCTAAVQRLLERYRVQIAERR
AKDEEARRKQLQQMRQSQMMQQ-MMMENMGMG-MGG-------GEGWW----
>ESS66735.1 hypothetical protein TCDM_04545 [Trypanosoma cruzi Dm28c]
-------------------------------------MESPINPAVWKFLFHGTVAALSA
ASLFSLYHERHNILCSLDTPFTAL---RKAKTDEERAA--AAEVILNKLKEDAAQKKDSS
RMSAMRHGGTLLRLATLSKDGSNVVGVSMAIKAIVRVFGADAEGCRKLYMLGGYRTLLTT
LSEAHRQGQQALMEEIAQALQTLTQVNDAEVVLETDVPPGSEGAYALACIPATVKMLRLL
DPQSPILFLDALTGIFANVCALRVGALAVGRGVEGRSGMSYFLRLLEHSNQGVVEHCVLS
IRYLARAGI--GHEELAEEDNLQRLAEHLSVNGDPRVTNSILTIVLLMCDS-HHGAKFFT
CLADKTDIISSLFEIWCRASEKMLRDRAEMLVQLLARVPQCTAAVQRLLERYRVQIAERR
AKDEEARRKQLQQMRQSQMMQQ-MMMEN--MG-MGG-------GEGWW----
>ESL08547.1 hypothetical protein TRSC58_03748 [Trypanosoma rangeli SC58]
-------------------------------------MESPINPAVWKFLFHGTVATLSA
VSLFSLYHERYNVLSSLDAPFAVL---RKAKTDEERAA--AAEGILKKLKEDAAQKKDSS
RLSAQRQGGTLLRLAALNKDGSNVEGVSLAIKTIISVFGADKEGCRKLYMLGGYRTLLAT
LSEAHRQGRQELMEEVAQALQILTHVNDAEVVLETDVPIGAEGAYALACIPATVKMLRLL
DPQSPILFLNALTGIFANVCALRVGALAVGKGVEGHSGMSYFLRLLEHGNQGVVEHCALN
IRYLARAGL--GHEELADEDNLRRFAETFTVNADPRVTNSILTIILLMCDS-KCGAQFFT
CLAEKTDIISTLFEVWCHASEKTLRDRAEVLVQLLARVPQCTAAVQRYLERYRVQIAERR
TKDEEARRKQLQQMRQNQMMQQ-MMMENMGMG--GA-------GGGMW----
>PWV00646.1 putative Mitochondrial import receptor subunit ATOM46 [Trypanosoma cruzi]
-------------------------------------MESPINPAVWKFLFHGTVAALSA
ASLFSLYHERHNILCSLDTPFTAL---RRAKTDEERAA--AAEVILNKLKEDAAQKKDSS
RMSAMRHGGTLLRLATLSKDGSNLVGVSMAIKAIVRVFGADAEGCRKLYMLGGYRTLLTT
LSEAHRQGQQALMEEIAQALQTLTQVNDAEVVLETDVPPGSEGAYALACIPATVKMLRLL
DPQSPILFLDALTGIFANVCALRVGALAVGRGVEGRSGMSYFLRLLEHSNQGVVEHCVLS
IRYLARAGI--GHEELAEEDNLQRLAEHLSVNGDPRVTNSILTIVLLMCDS-HHGAKFFT
CLADKTDIISSLFEIWCRASEKMLRDRAEMLVQLLARVPQCTAAVQRLLERYRVQIAERR
AKDEEARRKQLQQMRQSQMMQQ-MMMEN--MG-MGG-------GEGWW----
>EKF29730.1 hypothetical protein MOQ_006469 [Trypanosoma cruzi marinkellei]
-------------------------------------MESPINPAVWKFLFHGTVAALSA
ASLFSLYHERHNILCSLDTPFTAL---RKAKTEEERAA--AAEVILNKLKEDAAQKKDSS
RMSAMRHGGTLLRLATLSKDGSNVVEVSMAIKAIVRIFGADAEGCRKLYMLGGYRTLLTT
LSEAHRQGQQSLMEEIAQALQTLTQVNDAEVVLETDVPPGSEGAYALACIPATVKMLRLL
DPQSPILFLDALTGIFANVCALRVGALAVGRGVEGRSGMSYFLRLLEHSNQGVVEHCVLN
VRYLARAGI--GHEELAEEDNLQRLAEHLSVNGDPRVTSSILTIVLLMCDS-HHGAKFFT
CLADKTDIISSLFEIWCRASEKMLRDRAEMLVQLLARVPQCTAAVQRLLERYRVQIAERR
AKDEEARRKQLQQMRQSQMMQQ-MMMENMGMG-MGG-------GEGWW----
>EKG06334.1 hypothetical protein TCSYLVIO_002565 [Trypanosoma cruzi]
-------------------------------------MESPINPAVWKFLFHGTVAALSA
ASLFSLYHERHNILCSLDTPFTAL---RKAKTDEERAA--AAEVILNKLKEDAAQKKDSS
RMSAMRHGGTLLRLATLSKDGSNVVGVSMAIKAIVRVFGADAEGCRKLYMLGGYRTLLTT
LSEAHRQGQQALMEEIAQALQTLTQVNDAEVVLETDVPPGSEGAYALACIPATVKMLRLL
DPQSPILFLDALTGIFANVCALRVGALAVGRGVEGRSGMSYFLRLLEHSNQGVVEHCVLS
IRYLARAGI--GHEELAEEDNLQRLAEHLSVNGDPRVTNSILTIVLLMCDS-HHGAKFFT
CLADKTDIISGLFEIWCRASEKMLRDRAEMLVQLLARVPQCTAAVQRLLERYRVQIAERR
AKDEEARRKQLQQMRQSQMMQQ-MMMEN--MG-MGG-------GEGWW----
>ORC89710.1 hypothetical protein TM35_000112440 [Trypanosoma theileri]
-------------------------------------MESPINPDVWRFLFHTTAAALSA
ATLFSLYHERYNVATSLDSLFYNL---KSAKTDEESTD--AVEAILSKLKEEAAQKKGLA
RLSALRHGGALVRLAALRKDGSNLHTVSAAIKTIVRVFGADAASRRQLYMLGGYRTLLLT
LSEAHRQGLQELMEDTAQTLQTLTKVDDAEVVLESDVPAGAEGTYALACMPATVKMLRVL
DPNCSILFLNALTGIFANVCTLRVGAVAVGRGVEGRSGMSYFLRLLEHGNQAVVEHCALT
IRYLARAGQ--GHEEIANEENLQRLAENLTVNGDPRVTNSILTIILVMFDS-KHGVTFFE
NLATKTDIIPSLFEIWCRSSEKMLRDRAEVLVQLLARVPQCTEVVHRFLERYRSQIADRR
AKDEEARRKQLQQMRQSQMMQQ-MMMESMGMG--GGMDLSMMMGGE------
>EPY36222.1 hypothetical protein STCU_00694 [Strigomonas culicis]
-------------------------------------MESPINPAVFRFLFHATVGSLSL
ATLYSVYHQKYVMSSSMRKPFNELR-QKALQAKDAAGTLDVLDTILATLQSDAVKKQSAS
RLSAMDHGAILVRLVKLEKDGSNAEVVSRALEALLRVYGPDAEGRSRLQQLGGYRTLLTS
FSEAHRQGLEELLEAIADALKALTVVDDQEITLESDVPKGTEGVYALATLPATVKMLRIL
DPESPVLFLSALTGIFANITMLKIGAVNVGRGTDGHSGMSFFLRLLDHPNRSVVENCVLV
IRFLCRARV--GQEELTEAESVRRLAEHFAVNSDPNIINSIMTVILVMAGSDKYGEKFFR
NFA-ETDMMNTLFELWVRSADRGTRGRAETLCTVLERVKYTSEKARRLFQQYAGQIQERQ
QKDKAEYQRQTQQAQQNQMMQR-MMLEQMGVD-------PSMLG--------
>XP_015663875.1 putative mitochondrial hypothetical protein [Leptomonas pyrrhocoris]
-------------------------------------MESPINPAVWQVLYNAALGTLSA
AALYSVYHQKYDMESGQRALFVEL---AKATAEEDRIA--KLAAIEAGCRPEVVRRQPAA
RMSALKYGAPVVQMAKLQKDGANVASVRAAVKVILYIYGPDESGRAQLQSLGGFKTLLTT
LSEAQRQGEEELMEEVAQALNALTEVDDSEVVLDTDVPAGSEGAAALARMPATVKMLRIL
DPEGSVTFLISMTGIFANICTLTEGATNVGRGTDGHSGMSYFLHLLDHTNRRVVANAVTV
VRFFARAQI--GQEELVETENITRLADSLQVTAEPVVVNSILTVILVMAGSKKYGEAFFS
GVA-SSTIPATLFELWVRGSEKPLRSRAEVLSRLLLRIPQTAPVVAALFERFRVQIEERR
RRDEEEYKQQMQQMQQNQMMQR-MMMEQMGMD-------PSMMG--------
>KPI89146.1 hypothetical protein ABL78_1790 [Leptomonas seymouri]
-------------------------------------MESPINPAVWQVLYNAALGALSA
AALYSVYHQKYDMQSGQRALFAEL---ARATTEEARTA--KMAEIEASCRPEVVRRLPAA
RMSALKYGAPVVQMAKLQKDGSNVASVRAAVKIVLYIYGPDAEGRAKLQSLGGFKTLLTT
LSEAQRQGEEEVMEEVAQALDALTEVDDSEVVLDTDVPPGSEGAAALARMPATVKMLRVL
DPEGSVTFLTSMTGILANVCTLTEGAINIGRGTDGHSGMSYFLRLLDHTNRRVVANAMTV
IRFLARAQV--CQEELVEEENVTRLADNLQVTAEPVVVNSILTVILVMAGSKKYGELFFS
KVA-SSTIPTTLFELWVRSSEKSLRNRAEVLSRLLLRIPQTAPVVAALFERFRIQIEDRR
RRDEEEYKQHMQQMQQNQMMQR-MMMEQMGMD-------PSMLG--------
>XP_001684374.1 conserved hypothetical protein [Leishmania major strain Friedlin]
-------------------------------------MESPISPAVWKVLFNAALGTLSV
ATLYSVYHQRYDMESAQRAAFLEL---RKADSEEARVA--KLTELQAACKPEVVRRQPSA
RMSALKYGAPIVQMAKLQKDGTNVESVRTAIKVILYIYGPDADGRQKLNSLDGYKTLLAT
LSEAQRQGEADLMEDVAQALDALTEVDDSEVVLDTDVPKGSEGTATLARLPATVKMLRIL
DPEGSVTFLASLTGIFANICTLAEGAANIGRGVDGHSGMSFFLRLLDHTNRRVVANAVTV
VRFLARAQV--CQEELIEEENLTRLADNLHVTGEPVVVNSILTVVLVMAGSKKYGEAFFS
GVA-SSTIPSTLFELWIRSPEKSLRSRAEVLSRLLLRIPQTAPIAAALFERFRAQLEERR
RRDEEEYKQQMQQMQQNQMMQR-MMMEQMGID-------PSMMG--------
>XP_003876931.1 conserved hypothetical protein [Leishmania mexicana MHOM/GT/2001/U1103]
-------------------------------------MESPINPAVWKVLFNAALGTLSV
ATLYSVYHQRYDMESAQRTAFLEL---RKADSEEARVA--KLTELQAVCKPEAVRRQPSA
RMSALKYGAPIVQMAKLQKDGTNVESVRTAIKVILYIYGPDAEGRQKLNSLDGYKVLLTT
LSEAQRQGEADLMEDVAQALDALTEVDDSEVVLDTDVPKGSEGAATLARLPATVKMLRIL
DPEGSVAFLASLTGIFANICTLAEGAVNIGSGVDGHSGMSFFLRLLDHTHRRVVANAVTV
VRFLARAQV--CQEELIEEENLTRLADNLHVTGEPVVVNSILTVILVMAGSKKYSEAFFS
GIA-SSTIPSTLFELWIRSPEKSLRSRAEVLSRLLLRIPQTAPIVAALFERFRPQLEERR
RRDEEEYKQQMQQMQQNQMMQR-MMMEQMGID-------PSMMG--------
>XP_003862201.1 hypothetical protein, conserved [Leishmania donovani]
-------------------------------------MESPINPAVWKVLFNAALGTLSV
AILYSVYHQRYDMESAQRAAFLEL---RKADSEEARVA--KLTELQAACKPEVVRRQPSA
RMSALKYGAPIVQMAKLQKDGTNVESVRLAIKVILYIYGPDAEGRQKLNSLDGYKVLLTT
LSEAQRQGEADLMEDVAQALDALTEVDDSEVVLDTDVPKGSEGAATLARLPATVKMLRIL
DPEGSVTFLASLTGIFANICTLAEGAANIGSGVDGHSGMSFFLRLLDHTNRRVVANAITA
VRFLTRAQV--CQEELIEEENLTRLADNLHVTGEPVVVNSILTVVLVMAGSKKYGEAFFS
GIA-SSTIPSTLFELWIRSPEKSLRSRAEVLSRLLLRIPQTAPIAAALFERFRPQLEERR
RRDEEEYKQQMQQMQQNQMMQR-MMMEQMGID-------PSMMG--------
>XP_001470132.1 conserved hypothetical protein [Leishmania infantum JPCM5]
-------------------------------------MESPINPAVWKVLFNAALGTLSV
AILYSVYHQRYDMESAQRAAFVEL---RKADSEEARVA--KLTELQAACKPEVVRRQPSA
RMSALKYGAPIVQMAKLQKDGTNVESVRLAIKVILYIYGPDAEGRQKLNSLDGYKVLLTT
LSEAQRQGEADLMEDVAQALDALTEVDDSEVVLDTDVPKGSEGAATLARLPATVKMLRIL
DPEGSVTFLASLTGIFANICTLAEGAANIGSGVDGHSGMSFFLRLLDHTNRRVVANAITA
VRFLTRAQV--CQEELIEEENLMRLADNLHVTGEPVVVNSILTVVLVMAGSKKYGEAFFS
GIA-SSTIPSTLFELWIRSPEKSLRSRAEVLSRLLLRIPQTAPIAAALFERFRPQLEERR
RRDEEEYKQQMQQMQQNQMMQR-MMMEQMGID-------PSMMG--------
>CUF12565.1 Hypothetical protein, putative [Bodo saltans]
-------------------------------------MESPIDQRIWKWMFHGTAAFFTL
RVALSLYNQRRESLSTLSDVFKEL---KQCKTADEQIP--VLQAIYQELQDEARQRKGSA
RLSAYANASTLVKLLKLTPDGSNAATVEVAIKVVVRVFGGDADGRTKLHNVNGFRMLMSV
LSESHRLGLRRLMEASAAALCAVTEVDDNELHLPTDVPPGTEGAYSLTKFPSTVKMLRIL
DPNGPIVFLNALTGIFSNLAALRSGANAIGPGTDGVKGVEYFLRLLEHGNQGIVEHAAVT
IRYLTRAGF--GQDVVCSETNVARIAGVFDVNRDPKITSAVLTIILIMIDG-DHRKEFLQ
-IVEKSDILPTLFQVWCRAQEKMVRDRAEFLIHLLDRT-EVTLTIRRLLEANRTNIMERK
QKDEEARRKQMQQMKQQQMMQQ-MMMQEMGMGGMGGMD---MMGE-------
>CCW62376.1 unnamed protein product [Phytomonas sp. isolate EM1]
-------------------------------------MESPLNPAIFRYLFNVAVGGLSV
ASFFSVYHQMYDMQSSMSTFFKRL---DAEKNEEGKVA--ILHEILGRLQSDAIKKEFSS
RLSTSKHGSSLVKLVKLAKDESNAESVSISLKVLVRVFSADAEGRQALYRLNAYKVLLSS
LSEAHRQGNQNLMEEIADALKNLTRVDDEMVVLDTDVPKGSEGAYALAKMPATVKMLRII
DIESPILFLSALTGIFANICTLNIGAVNVGKGTDGYSGISFFFRLLEHNNHSIIENCVKA
INYMTRAEV--GLEEASTKENIERLADILRVNMESTIINHILTTILTMTGSRKYREPFLT
HFI-SSVIPQRLFELWTRSPEKSIRNRAEMLCRLLSHIPLSASKISALLDRYRIEIADRR
HKDEQEHQQKMQQMQQNQFMQR-MMMEQMGID-------PFSMG--------
>XP_001566131.1 conserved hypothetical protein [Leishmania braziliensis MHOM/BR/75/M2904]
-------------------------------------MESPINPVVWQVLFNAALGTLSV
GTLYSVYHQRYDMESVQRTAFLEL---RKADTEEARMA--KLTELQAACRPEAVRRQPSA
RMSALKYGAPIVQMAKLEKDGSNVASVCMAVKVILYIYGPNAEGRQKLNSLDGYKVLLTT
LSEAQRQGEDDLMGDVAHALDALTEVDDSEVVLDTDVPKGSEGTATLARLPATVKMLRIL
DPEGPVTFLASLTGIFANICTLTEGAVNIGSGVDGHSGMSFFLRLLDHANRRVVANAITV
VRFLARAQV--CQEELIEEENMARLADNLQVTGEPVIVNSILTIILVMAGSKKYGDAFFT
CVA-SSTILTTLFELWMRSPEKSLRSRAEVLSRLLLRIPQTAPAMAALFERFRPQLEERR
RRDEEEYKQQVQQAQQSQMMQR-LMMEQMGID-------PSMMG--------
>XP_010700440.1 hypothetical protein LPMP_281000 [Leishmania panamensis]
-------------------------------------MESPINPVVWQVLFNAALGTLSV
GTLYSVYHQRYDMESVQRTAFLEL---RKADTEEARMA--KLTELQAACRPEAVRRQPSA
RMSALKYGAPIVQMAKLEKDGSNVASVCMAVKVILYIYGPNAEGRQKLNSLDGYKVLLTT
LSEAQRQGEDDLMGDVAHALDALTEVDDSEVVLDTDVPKGSEGTATLARLPATVKMLRIL
DPEGPVTFLASLTGIFANICTLTAGAVNIGSGVDGHSGMSFFLRLLDHANRRVVANAITV
VRFLARAQV--CQEELIEEANMARLADNLQVTGEPVIVNSILTIILVMAGSKKYGDAFFS
CVA-SSTILTTLFELWMRSPEKSLRSRAEVLSRLLLRIPQTAPAMAALFERFRPQLEERR
RRDEEEYKQQVQQAQQSQMMQR-LMMEQMGID-------PSMMG--------
>CCW68713.1 unnamed protein product [Phytomonas sp. isolate Hart1]
-------------------------------------MESPLNPAIPRFFFNAFLGGLSI
ASIYSVYHQMKDMQSCMHDIFKRL---DIAKKEEEKVT--ILHEILSRLQSDAIKKEFSS
RLSSSKHGSSLVRLVKLAKDESNTESVSISLKVMVRVFGSDADGRAVLNRLDAYKVLLTS
LSEAHRQGNQDLMEEIADTLKNLTQVDDAMVVLDTDVPKGSEGAYTLAKMPATVKMLRII
DPDSPILFLSALTGIFANVCTLSLGAINMGKGTDGYSGISFFFRLLDHKNHSIIDNCIRV
ICYMARAKV--GLLEISTKENIERLATNFHLNMESAISNHILTIILTMAGTEESRELFLT
HFI-SSSIPQRLFEIWTRSPEKSLRSRSEVLCRLLTRIPQSASKMSSLFDRYRVEIADRR
HKDEQEFQQQMQQMQQSQFMQR-MMMEQMGMD-------PLSMG--------
>CCM16925.1 hypothetical protein, conserved [Leishmania guyanensis]
-------------------------------------MESPINPVVWQVLFNAALGTLSV
GTLYSVYHQRYDMESVQRTAFLEL---RKADTEEARMA--KLTELQAACRPEAVRRQPSA
RMSALKYGAPIVQMAKLEKDGSNVASVCMAVKVILYIYGPNAEGRQKLNSLDGYKVLLTT
LSEAQRQGEDDLMGDVAHALDALTEVDDSEVVLDTDVPKGSEGTATLARLPATVKMLRIL
DPEGPVTFLASLTGIFANICTLTEGAVNIGSGVDGHSGMSFFLRLLDHANRRVVANAITV
VRFLARAQV--CQEELIEEANMARLADNLQVTGEPVIVNSILTIILVMAGSKKYGDAFFS
CVA-SSTILTTLFELWMRSPEKSLRSRAEVLSRLLLRIPQTAPAMAALFERFRPQLEERR
RRDEEEYKQQVQQAQQSQMMQR-LMMEQMGID-------PSMMG--------
>EPY38031.1 hypothetical protein AGDE_05901 [Angomonas deanei]
-------------------------------------MESPIDPAIFRALFHVLVGGAAL
ASLYSVYHQKYDIENTMGETFTRL---KKAKSNDEKET--VLMEMLSLIQNDAAKKKASS
RLSAVKLGDQLVKLVKLQKDGSNAEVVSAAIKAIVRVFGADAAGRSRLHAYGGYKALLAT
LSEAHRQGNEDLMEEVADALVQLTEVNDEDLLTSADIPPGAEGCHALATMPAVVKMLRII
DESSPVLFLNAVTGIYANMTMFAAGAKNIGKGTDGHSGISFFLKLLEHSNRGVVENSVRT
VRYIIRTNI--GTEEVCKQENVERLASLFTSNGSVIVLNSVMTILLIMMAADEHGEEFYK
NVN-ETNILVTLFELYVRHADRSVRSRAEALCSFLLRAKHTSEKVATLTERYRSQILQRQ
EKDKEEQQRQMQQMQQQQMMQR-MMMEQMGID-------PSMMMA-------
>EPY25041.1 hypothetical protein AGDE_12050 [Angomonas deanei]
-------------------------------------MESPIDPAIFRALFHVLVGGAAL
ASLYSVYHQKYDIENTMGETFTRL---KKAKSNDEKET--VLMEMLSLIQNDAAKKKASS
RLSAVKLGDQLVKLVKLQKDGSNAEVVSAAIKAIVRVFGADAAGRSRLHAYGGYKALLAT
LSEAHRQGNEDLMEEVADALVQLTEVNDEDLLTSADIPPGAEGCHALATMPAVVKMLRII
DESSPVLFLNAVTGIYANMTMFAAGAKNIGKGTDGHSGISFFLKLLEHSNRGVVENSVRT
VRYIIRTNI--GTEEVCKQENVERLASLFTSNGSVIVLNSVMTILLIMMAADEHGEEFYK
NVN-ETNILVTLFELYVRHADRSVRSRAEALCSFLLRAKHTSEKVATLTERYRSQILQRQ
EKDKEEQQRQMQQMQQQQMMQR-MMMEQMGID-------PSMMMDLNNTCYG
>EPY42674.1 hypothetical protein AGDE_01249 [Angomonas deanei]
------------------------------------------------------------
------------------------------------------------------------
------------------------------------------------------------
------------MEEVADALVQLTEVNDEDLLTSADIPPGAEGCHALATMPAVVKMLRII
DESSPVLFLNAVTGIYANMTMFAAGAKNIGKGTDGHSGISFFLKLLEHSNRGVVENSVRT
VRYIIRTNI--GTEEVCKQENVERLASLFTSNGSVIVLNSVMTILLIMMAADEHGEEFYK
NVN-ETNILVTLFELYVRHADRSVRSRAEALCSFLLRAKHTSEKVATLTERYRSQILQRQ
EKDKEEQQRQMQQMQQQQMMQR-MMMEQMGID-------PSMMMA-------
>KNH07774.1 hypothetical protein XU18_1584 [Perkinsela sp. CCAP 1560/4]
---------------------------------MQAPPQSPIPDGLWKAAMHISAIGLTM
RVAYSLFTQSKVAKEPAAEILRRINELTLPDDKEEMET--ILLELLGMLDNEARSKTGSC
K--NVIYANMKVFIDKTLRGVHDASILLRAVK-IVSNCCADTVCKGEFARLGGVRVLVTL
LQNAHEASNLSLMEEIAATLQECTYVPIELIILPSDVPAEAKGAAALAKVSSLRSMLRTL
DLNARSNFLNSMVTIFGSVCALRQGALIVGQGLDGKKGIEFFIPLLEHPHAPLVAAATRV
IQSMIRHDMYTCREIFERGEVTGKLIDLLGDQRDPSIVLATLRIISVFINEQKLLREFI-
----LRDGLDGLFTVWCTGNDAILRDSAEQCILEIEADKTWKGAVERAREVYRTLIQRRA
ENDDKEKKQQMQQMQQQRMFQQ-MMMEQLGIS-------PEMMEE-------


Alignment of kinetoplastid ATOM69 homologues aligned using MAFFT
>XP_829211.1 hypothetical protein, conserved [Trypanosoma brucei brucei TREU927]
----------------------------------------------------------MS
SDATAA------------------------------------------------------
---------------------AVNWSQGD-EGDTALEICVPIVLPQSGRAKELTVEVK-D
LAVLRVSHRDTIILQWRLYEPVAEEVEWRVENEGSLLIMDMVKRSCAVWPCLLDLPMR--
----ADDKLLRSTAELDNLFREHHPPLPP------DPSLERKGAGAAAVDKVDGNGGEAG
TA-AVGGEDDLERLLEEA-AEEVVGEGAATEENNDRE-------FINAELENCRTEIEEI
QKKLDEVMKTLE-DGADGEAKQQALKQKTILEEMLRLHFEICEKRRLPSSLSGFIEITQL
DIRKSRVNVGELSEE-EREEYASDEERAMTAHELMTRGLQHFEQQEIQPALHFLRLAALH
HNHDQSTIILHSIY--SQLNSPRGAFILLRRALQDDN-ISSTANLKVAEQFDVGARHFLP
MFPAALYFYQRAAKAGCVSAMLAIAQLYLRGCTSSTMLSAKQIERLRNTDMYQEWLQRAI
DRGCGSANFVKGCAHLKGEH---------------GCVKSYKLAKEYLDRATAAQPKIAQ
RAPQVYVMLEKLRQEE-EGV-------ASLSASTS-LSLSKGNYANGR-AGTNGD-----
------GDAVCVTSSVERLNNMTSKPYA-------------SASAGPGRLKKGNQR----
SGA-KAFWEGAVTTGLTLYSLYTLAFPVRLLILPHIYTLLSHVVDRVPWLAAS-QPLQF-
---
>XP_011780430.1 hypothetical protein, conserved [Trypanosoma brucei gambiense DAL972]
MDMEWVYFPPLVEAELRLFYPSTILCFHLLYAAVCIGSYYASFPPFLTTSQEKTTHTDMS
SDATAA------------------------------------------------------
---------------------AVNWSQGD-EGDTALEICVPIVLPQSGRAKELTVEVK-D
LAVLRVSHRDTIILQWRLYEPVAEEVEWRVENEGSLLIMDMVKRSCAVWPCLLDLPMR--
----ADDKLLRSTAELDNLFREHHPPLPP------DPSLERKGAGAAAVDKVDGNGGEAG
TA-AVGGEDDLERLLEEA-AEEVVGEGAATEENNDRE-------FINAELENCRTEIEEI
QKKLDEVMKTLE-DGADGEAKQQALKQKTILEEMLRLHFEICEKRRLPSSLSGFIEITQL
DIRKSRVNVGELSEE-EREEYASDEERAMTAHELMTRGLQHFEQQEIQPALHFLRLAALH
HNHDQSTIILHSIY--SQLNSPRGAFILLRRALQDDN-ISSTANLKVAEQFDVGARHFLP
MFPAALYFYQRAAKAGCVSAMLAIAQLYLRGCTSSTMLSAKQIERLRNTDMYQEWLQRAI
DRGCGSANFVKGCAHLKGEH---------------GCVKSYKLAKEYLDRATAAQPKIAQ
RAPQVYVMLEKLRQEE-EGV-------ASLSASTS-LSLSKGNYANGR-AGTNGD-----
------GDAVCVTSSVERLNNMTSKPYA-------------SASAGPGRLKKGNQR----
SGA-KAFWEGAVTTGLTLYSLYTLAFPVRLLILPHIYTLLSHVVDRVPWLAAS-QPLQF-
---
>CCD17381.1 unnamed protein product [Trypanosoma congolense IL3000]
----------------------------------------------------------MS
GNSTAA------------------------------------------------------
---------------------TILWTQGD-EDDKTLEIRVPIVLPPSARAKELMVEVK-D
LAVLCVSHRETTILQWRLYEPVAAEVEWRVENEGSLLIMDLVKRGSGVWPCLLDLPMR--
----ADDKLFRSTEELDELFREHHPPLPPA----NDSSL--TGLDGTATEKPGGEDKDAD
TT-VVAGEEDLDRLLDEA-AAEVAVTDGAGEENNDKE-------FIRAELKNCRTEMEEV
QKKLAEVMKTLE-NGPDDETAKQAVKQKAILEEMLRLHKEICEKRRAASSLALFIEITQL
DIRKSRVNFGEMSEE-EREEYASDEERGMSAQELMTTGLQHLEMQEMLPALHFLRLAAIH
HNHDQSTIILYSIY--SQLSSPRGAFLLLRRALQDDN-ISSVANLKVAEQFDVGARHFLP
MFPAALYFYQRAAKAGCVHAMLAIAQLYLRGCTSSTMLSAKQIGKLINIDMYHAWLQCAI
DRGCGSANFVKGCAHLKGEN---------------GCLKSYKLAKEYLDRATAAQPNIAR
RAPQVYVMLDNLRQEE-EGS-------PSGKVLAS-HSSTQGGKTDGE-VVKSGSK----
------DDSVHVTSSIERLNNMAMKSYA-------------SSSAGLGSRKKGGQG----
CDS-KAFWEKSARTGLALYSFYTLAFPIRVIMLPYVYTLLGYLVNRIPWLASS-PPAHF-
---
>PWV19289.1 putative Mitochondrial import receptor subunit ATOM69 [Trypanosoma cruzi]
----------------------------------------------------------MT
SDCSVG------------------------------------------------------
---------------------KARWSQGD-EGEEALEIRIPIVLPPSVRPRDLTVEVK-D
LAVLCVRHRDTSIMRWRLYEPVATEVEWRVEDEGMLLIVDLIKKNPTVWPCLLDLPMRS-
---TEDDKLFIWGEKLDALFREHHPPIPM-----NLEEKEKR---KMKKEEEQGAAIE--
-----INDENLDKLLEEA-AEEVT---RSTSNTNDKE-------FINAEMENYKSEEEEI
QKKLIEVTNTLE-AGAEGEVAKRAQSQRDILEEMLRLHNIIREKRAQPATLANFIEITQL
DICKARINVGAMEDE-EKEEYASETESAMTAHELMATGLKHFEQQEIQMALHFLRLAAIH
HNHEQSILLLHSIY--TQLQSPRGPFLLLKRALNDDD-FSTAANLKVGEQFDTGARHFLP
MFPAALYFYQRAAKAGSVHAMLALAQLFLRGCTSSTMLSTEQMEGLKSIEKYHAWIEQAI
DRGCGSAYFVKGCMYLKGEH---------------GFGKSYKMAKEFLEKAASAQPDVAR
RAPQVFVMLEKLRQEE-EGG-------SEKKVVASPLTLAKAKEKSFYSEGEGGNE----
------KDTVQVSASMERLKNINGKIAA-------------TNSGLQRSKKMMGRS----
TGS-KVFWERTVTTGLALYGLYTVAFPIRVMLLPTVYTVLERLLPLIPWLGANPPPMQF-
---
>PWV00741.1 putative Mitochondrial import receptor subunit ATOM69 [Trypanosoma cruzi]
----------------------------------------------------------MT
SDCSVG------------------------------------------------------
---------------------KARWSQGD-EGEEALEIRIPIILPPSVRPRDLTVEVK-D
LAVLCVRHRDTSIMRWRLYEPVATEVEWRVEDEGMLLIVDLIKKNPTVWPCLLDLPMRS-
---TEDDKLFIWGEKLDALFREHHPPIPM-----NLEEKEKK---KMKKEEEQGAAIE--
-----INDENLDKLLEEA-AEEVT---RSRSNTNDKE-------FINAEMENYKSEEEEI
QKKLIEVTNTLE-AGAEGEVAKRAQSQRDILEEMLRLHNIIREKRAQPATLTNFIEITQL
DICKARINVGAMEDE-EKEEYASESESAMTAHELMATGLKHFEQQEIQMALHFLRLAAIH
HNHEQSILLLHSIY--TQLQSPRGPFLLLKRALNDDD-FSTAANLKVGEQFDTGARHFLP
MFPAALYFYQRAAKAGSVHAMLALAQLFLRGCTSSTMLSTEQMEGLKSIEKYHAWIEQAI
DRGCGSAYFVKGCMYLKGEH---------------GFGKSYKMAKEFLEKAASAQPDVAR
RAPQVFLMLEKLRQEE-EGG-------SEKKVVASPLTLAKAKEKSVYSEGEGGNE----
------KDTVQVSASMERLKNINGKIAA-------------TNSGLQRSKKMMGRS----
TGS-KVFWERTVTTGLALYGLYTVAFPIRVILLPTVYTVLERLLPLIPWLGASPPPMQF-
---
>XP_807717.1 hypothetical protein [Trypanosoma cruzi strain CL Brener]
----------------------------------------------------------MT
SDCSVG------------------------------------------------------
---------------------KARWSQGD-EGEEALEIRIPIVLPPSVRPRDLTVEVK-D
LAVLCVRHRDTSIMRWRLYEPVATEVEWRVEDEGMLLIVDLIKKNPTVWPCLLDLPMRS-
---TEDDKLFIWGEKLDALFREHHPPIPM-----NLEEKEKR---KMKKEEEQGAAIE--
-----INDENLDKLLEEA-AEEVT---RSTSNTNDKE-------FINAEMENYKSEEEEI
QKKLIEVTNTLE-AGAEGEVAKRAQSQRDILEEMLRLHNIIREKRAQPATLANFIEITQL
DICKARINVGAMEDE-EKEEYASETESAMTAHELMATGLKHFEQQEIQMALHFLRLAAIH
HNHEQSILLLHSIY--TQLQSPRGPFLLLKRALNDDD-FSTAANLKVGEQFDTGARHFLP
MFPAALYFYQRAAKAGSVHAMLALAQLFLRGCTSSTMLSTEQMEGLKSIEKYHAWIEQAI
DRGCGSAYFVKGCMYLKGEH---------------GFGKSYKMAKEFLEKAASAQPDVAR
RAPQVFLMLEKLRQEE-EGG-------SEKKVVASPLTLAKAKEKSVYSEGEDGNE----
------KDTVQVSASLERLKNINGKIAA-------------TNSGLQRSKKMMGRS----
TGS-KVFWERTVTTGLALYGLYTVAFPIRVMLLPTVYTVLERLLPLIPWLGANPPPMQF-
---
>PWV07524.1 putative Mitochondrial import receptor subunit ATOM69 [Trypanosoma cruzi]
----------------------------------------------------------MT
SDCSVG------------------------------------------------------
---------------------KARWSQGD-EGEEALEIRIPIVLPPSVRPRDLTVEVK-D
LAVLCVRHRDTSIMRWRLYEPVATEVEWRVEDEGMLLIVDLIKKNPTVWPCLLDLPMRS-
---TEDDKLFIWGEKLDALFREHHPPIPM-----NLEEKEKR---KMKKEEEQGAAIE--
-----INDENLDKLLEEA-AEEVT---RSRSNTNDKE-------FINAEMENYKSEEEEI
QKKLIEVTNTLE-AGAEGEVAKRAQSQRDILEEMLRLHNIIREKRAQPATLTSFIEITQL
DICKARINVGAMEDE-EKEEYASESESAMTAHELMATGLKHFEQQEIQMALHFLRLAAIH
HNHEQSILLLHSIY--TQLQSPRGPFLLLKRALNDDD-FSTAANLKVGEQFDTGARHFLP
MFPAALYFYQRAAKAGSVHAMLALAQLFLRGCTSSTMLSTEQMEGLKSIEKYHAWIEQAI
DRGCGSAYFVKGCMYLKGEH---------------GFGKSYKMAKEFLEKAASAQPDVAR
RAPQVFLMLEKLRQEE-EGG-------SEKKVVASPLTLAKAKEKSVYSEGEDGNE----
------KDTVQVSASLERLKNINGKIAA-------------TNSGLQRSKKMMGRS----
TGS-KVFWERTVTTGLALYGLYTVAFPIRVILLPTVYTVLERLLPLIPWLGANPPPMQF-
---
>EKG06266.1 hypothetical protein TCSYLVIO_002641 [Trypanosoma cruzi]
----------------------------------------------------------MT
SDCSVG------------------------------------------------------
---------------------KARWSQGD-EGEEALEIRIPIILPPSVRPRDLTVEVK-D
LAVLCVRHRDTSIMRWRLYEPVATEVEWRVEDEGMLLIVDLIKKNPTVWPCLLDLPMRS-
---TEDDKLFIWGEKLDALFREHHPPIPM-----NLEEKEKK---KMKKEEEQDAAIE--
-----INDENLDKLLEEA-AEEVT---RSRSNTNDKE-------FINAEMENYKSEEEEI
QKKLIEVTNTLE-AGAEGEVAKRAQSQRDILEEMLRLHNIIREKRAQPATLTNFIEITQL
DICKARINVGAMEDE-EKEEYASESESAMTAHELMATGLKHFEQQEIQMALHFLRLAAIH
HNHEQSILLLHSIY--TQLQSPRGPFLLLKRALNDDD-FSTAANLKVGEQFDTGARHFLP
MFPAALYFYQRAAKAGSVHAMLALAQLFLRGCTSSTMLSTEQMEGLKSIEKYHAWIEQAI
DRGCGSAYFVKGCMYLKGEH---------------GFGKSYKMAKEFLEKAASAQPDVAR
RAPQVFLMLEKLRQEE-EGG-------SEKKVVASPLTLAKAKEKSVYSEGEGGNE----
------KDTVQVSASMERLKNINGKIAA-------------TNSGLQRSKKMMGRS----
TGS-KVFWERTVTTGLALYGLYTVAFPIRVILLPTVYTVLERLLPLIPWLGASPPPMQF-
---
>ESS62238.1 hypothetical protein TCDM_10116 [Trypanosoma cruzi Dm28c]
----------------------------------------------------------MT
SDCSVG------------------------------------------------------
---------------------KARWSQGD-EGEEALEIRIPIILPPSVRPRDLTVEVK-D
LAVLCVRHRDTSIMRWRLYEPVATEVEWRVEDEGMLLIVDLIKKNPTVWPCLLDLPMRS-
---TEDDKLFIWGEKLDALFREHHPPIPM-----NLEEKEKK---KMKKEEEQSAAIE--
-----INDENLDKLLEEA-AEEVT---RSRSNTNDKE-------FINAEMENYKSEEEEI
QKKLIEVTNTLE-AGAEGEVAKRAQSQRDILEEMLRLHNIIREKRAQPATLTNFIEITQL
DICKARINVGAMEDE-EKEEYASESESAMTAHELMATGLKHFEQQEIQMALHFLRLAAIH
HNHEQSILLLHSIY--TQLQSPRGPFLLLKRALNDDD-FSTAANLKVGEQFDTGARHFLP
MFPAALYFYQRAAKAGSVHAMLALAQLFLRGCTSSTMLSTEQMEGLKSIEKYHAWIEQAI
DRGCGSAYFVKGCMYLKGEH---------------GFGKSYKMAKEFLEKAASAQPDVAR
RAPQVFLMLEKLRQEE-EGG-------SEKKVVASPLTLAKAKEKSVYSEGEGGNE----
------KDTVQVSASMERLKNINGKIAA-------------TNSDLQRSKKMMGRS----
TGS-KVFWERTVTTGLALYGLYTVAFPIRVILLPTVYTVLERLLPLIPWLGASPPPMQF-
---
>EKF38382.1 hypothetical protein MOQ_001407 [Trypanosoma cruzi marinkellei]
----------------------------------------------------------MT
SDCSVG------------------------------------------------------
---------------------KARWSQGD-EGEEALEIRIPIVLPPSVRPRDLTVEVK-D
LAVLCVRHRDTSIMRWRLYEPVATEVEWRVEDEGMLLIVDLVKKNPTVWPCLLDLPMRS-
---TEDDNLFIWGEKLDALFREHHPPIPM-----NLEE-ETK---KTKKEEEQGEAID--
-----INDENLDKLLEEA-AEEVT---RSTSNTNDKE-------FINAEMENYKSEEEEI
RKKLIEVTNTLE-AGAEGEVAKRAQSQRDILEEMLRLHNIIREKRAQPATLANFLEITQL
DICKARINVGAMEEE-EKEEYASETESSMTAHELMATGLKHFEQQEIQAALHFLRLAAIH
HNHEQSILLLHSIY--TQLQSPRGPFLLLKRALNDDD-FSTAANLKVGEQFDTGARHFLP
MFPAALYFYQRAAKAGSVHAMLALAQLYLRGCTSSTMLSTEQMEGLKSIEKYHAWIEQAI
ARGCGSAYFVKGCMYLKGEH---------------GFGKSYKMAKEFLEKAASAQPDVAR
RAPQVFVMLEKLRQEE-EGG-------SEKKVVASPLTLAKAKEKSVYSEGEGGNE----
------KDTVQVSASMERLKNINGKIAA-------------TNSSLQRSKKMMGRS----
TGS-KVFWERTVTTGLALYGLYTVAFPIRVMLLPTVYTVLERLLPLIPWLSANPPPMQF-
---
>ORC87055.1 hypothetical protein TM35_000242050 [Trypanosoma theileri]
----------------------------------------------------------MS
EDYSVG------------------------------------------------------
---------------------KSRWSQGD-DGDESLEIRIPIVLPQSARAKELTVEVK-D
LAILCVRHRETVILQWRLYEPVAREVEWRVEDEGSLLVLDLAKKSPSVWPCLLDLPMQ--
----QNDELFLSHAELDVLFREHLPSMPE-----STKEDQSNTNDANTQQTKEGADLD--
------NEEDLDKLLEEA-AEEVV---GTPSKRNDNE-------FIQAELENYKAEETEI
QKKLLETQTALE-SNVDGEGAKEAQKQKEILEEILRLHNLIREKRTLPSTLDGFLEITQL
EIRKARACVSELED--EKETFASEEERAMEAHELMAKGLKHFGEQDIQSALHFLRLAAIH
HNHEQSTLILYNIY--TELGSPRGAFLLLKLALKGDS-ISAAANLKVGEQFDTGARHFLP
LFPAAMYFYQRAAQAGNVHAMLAIAQLYLRGSTSSTMLTTEQMEGLKSVEKYHSWIERAI
DRGCGSAYFVKGCMYLEGEH---------------GCRKSYQIAKDYLEKATSSQPGIKR
RAAHVYVLLERLRQEE-EGV-------SEPKIVASPLTLAKAKQANTY------NDNVDT
KDDDG-NGAVQVSASMDRLSKISSKGVA-------------PDAGVMRSKKMANHS----
SNT-RVFWEKAVTTGVSLYSLYTITFPLRVMLLPYFYTFIGPIVERIPWLSAAPPPMQF-
---
>XP_009308696.1 hypothetical protein DQ04_01231090 [Trypanosoma grayi]
--M-------------------------------------------------------MS
GDPSVG------------------------------------------------------
---------------------KSRWSQGE-DGEEALEIRIPITLPQSVRPKDLTVEVK-D
LAVLCVRHRDTGILQWRLFDSVAAEVEWRVEDEGMLLVVELIKKSPSVWPCLLDLPMR--
----LDNELFVTDDMLDALFREQHPSLPA-----TDAD----------APKESG------
------DEEDLEKLLEEA-AEEVV---GAASRNNDKE-------FIQAELENYKTEEEEI
RKKLLEVTNELE-ASTSDEARKQAQNQKAILDEMLRLHNVLLEKRRAPTTLALFLEIEQL
DIRKARVNVGELSEE-EAEAYATEEERAMTAHELMTTGLKHLGEQEVQPALHFLRLAAIH
HNHEQSVLVLYSIY--AQLGSPRGPYLLLKRALNDDD-FSASANLKVGELFDAGARHFLP
MFPAALYFYQRAARAGSVHAMLAIAQMYLRGCTTSTMLSSEQMEGLKSIGKYHAWIQQAV
DRGCGSAYFVKGCMYLKGEH---------------GCGKSYKMAKELLDMASSSQPDVAR
RAPQVYIMLEKLRQEE-EGG-------LEPKVIASPLTLAKTKGSNTYDKANTGNEDEIT
GDNNG-DDNVQSSASMVRLNNMSSKGAG-------------LGSTVARPKKMMGRS----
SNT-RAFWEKAVTSGLTVYSLYTILFPLRVLILPHIYTLLGGVVERIPWLSAGPPPMQF-
---
>XP_001684500.1 conserved hypothetical protein [Leishmania major strain Friedlin]
--MS------------------------------------------------------VP
VTESIG------------------------------------------------------
---------------------KARWTQGE-DDETSLEVRIPCGLPDGVRPRELTVQIK-D
GSILCISHKETRILQWRLYAAVSDEVEWRIEDD-NVFVAELEKKSGAPWSCLLDLPMR--
----GDDELLTPIAEIDRMFRTQLPVLPSI------EDSESEDAAKQASGQGEADKNGKA
GGAGAGGEDDLDKLLDEV-AKEVTG--KEAKESDGED--DSTAAFIKAELENYRVEEEEI
KKKLAEVEATLN-SSTDTEATNTAGEQKNILNKMVQLHSQCRAIRSQPSTLENFLKCTQL
DLQKARVNIGETGEN-EEEEYQSDKERELNATELMTCGLKFFEDQDIKGCLHFLRLAAIH
HKHEQSTLLLYNIY--SQLQSPRGAFLLMKRALDDSA-PSAAVNQKVGELYDQGARHFLP
LFPAAIYFYQRAAKLGHVNGMLSLAQLWLRGATASSMLSEEEVEAQQSIPKYHAWLQKAM
DRGCGSAYFVRGCMHIKGEH---------------GMAKSYAAAKEYLDAAASAQPEILR
RAPQIPMMLEALREEE-EKS-------AKPTQETTSTPASTTKTAAAP-AGLAAPV--AA
AKPF--DEGVKVTSSVARLNALSNKAAGSSGSNGFMASRPVSESAAMRARKGL-GS----
GSRSKAFWERACVASVTMYSVYTLAFPIRIILLPFFYSAISGIIESIPWLANSNADLSMF
---
>KPI87865.1 hypothetical protein ABL78_3022 [Leptomonas seymouri]
--MS------------------------------------------------------IP
VTESIG------------------------------------------------------
---------------------KARWTQGT-DEETTLELRIPLTLANGARPRDLTVIIK-D
KAILSVSQKDSHMLQWRLYAAVKDEVEWRVENE-NLLVVELEKLVGAPWSCLLDLPMR--
----RDDELLTTTTEINRMLRSQLPVLPSP-----GEEAEKEEEAGKAAKEEDA-VKDAA
EG-GSDG--DLDKLLDEA-AKEVTG--KKDAGGD-EE--DSKSAFIKAELENYRVEEEEI
KKKLAEVEMTLS-NPTDTDASKTAVDHKKILAEMIRLHNECRALRSQPSTLENFLKCTQL
DLQKARVNIGESNEN-EEEEFESDDERALNATELMTCGLKFFEDQDIKGCLHFLRLAAIH
HKHEQSTLLLYNIY--SQLQSPRGAFLLMRRALDDSE-PSAAVNQRVGELYDQGARHFLP
LFPAAVYFYQRAAKLGHVNAMLSLAQLWLRGATSSSMLSEEEMEAQQSISKYHAWLQKAM
DRGCGSAYFVRGCMHIKGEH---------------GMAKSYKEAKEFLDAAGSAQPEILQ
RAPQIPLMLEMLRKEE-EESAG----GAKPTKEANSG---------------AAP----A
KASA--DEDVKVTPSVARLNALSSRASGSPAGGALSATR--ADGGVLRSKKAF-GV----
GSRGKAFWERACVTGITVYGAYTLAFPIRIILLPFFYSAISGIIEAIPWLANSNADVSMF
---
>XP_003877060.1 conserved hypothetical protein [Leishmania mexicana MHOM/GT/2001/U1103]
--MS------------------------------------------------------VP
VTESIG------------------------------------------------------
---------------------KARWTQGE-DDETSLEARIPCVLPDGVRPRELTVEIK-D
GSILCISHKETRILQWRLYAAVSDEVEWRIEDD-NVLVAELEKKSGAPWSCLLDLVMR--
----ADDELLTPIAEIDRMFRTQLPVLPSI------EDSESEDAAKQVSGQGEADKNGKA
GDAGADGEDDLDKLLDEV-AKEVTG--KEADDSDGED--DSTAAFIKAELENYRVEEEEI
KKKLAEVEATLN-SSTDTEATNTASEQKNILNKMAQLHSQCRAIRSQPSTLENFLKCTQL
DLQKARVNIGETGEN-EEEEYQSDKERELNATELMTCGLKFFEDQDIKGCLHFLRLAAIH
HKHEQSTLLLYNIY--SQLQSPRGAFLLMKRALDDSA-PSAAVNQKVGELYDQGARHFLP
LFPAAIYFYQRAAQLGHVNGMLSLAQLWLRGATASSMLSEEEVEAQQSIPKYHAWLQKAM
DRGCGSAYFVRGCMHIKGEH---------------GVAKSYAAAKEYLDAAASAQPEILR
RAPQIPMMLEALREEE-ERS-------AKPMQEATSTPASATKTAAAP-AGLAAPV--AA
AKPS--DEGVKVTSSVARLNALSSKAAGASGSNGFMAPRSVGESAAMRARKVL-GS----
GSRSKAFWERACVASVTMYSVYTLAFPIRIILLPFFYSAISGIIESIPWLANRNADLSMF
---
>SUZ43396.1 Mitochondrial_import_receptor_subunit_ATOM69_-_putative [Leishmania infantum]
--MS------------------------------------------------------VP
VTESIG------------------------------------------------------
---------------------KARWAQGE-DDETGLEVRIPCALPDGVRPRELTVQIK-D
GSILCISHKETRILQWRLYAAVSDEVEWRIEDD-NVLVAELEKKSGAPWSCLLDLPMR--
----ADDELLTPIAEIDRMFRTQLPVLPSI------EDSESEDAAKQASGQGEADKNGKA
GDAGAGGEDDLDKLLDEV-AKEVTG--KEPKESDGED--DSTAAFIKAELENYRVEEEEI
KKKLAEVEATLN-SSTDADATNTASEQKNILNKMVQLHSQCRAIRSQPSTLENFLKCTQL
DLQKARVNIGETGEN-EEEEYQSDKERELNATELMTCGLKFFEDQDIKGCLHFLRLAAIH
HKHEQSTLLLYNIY--SQLQSPRGAFLLMKRALDDSA-PSAAVNQKVGELYDQGARHFLP
LFPAAIYFYQRAAKLGHVNGMLSLAQLWLRGATASSMLSEEEVEAQQSIPKYHAWLQKAM
DRGCGSAYFVRGCMHIKGEH---------------GMAKSYAAAKEYLDAAASAQPEILR
RAPQIPMMLEALREEE-EKS-------AKPTQETTSTPASTTKTAAGP-AGLAAPG--AA
AKPS--DEGVKVTSSVARLNALSNKAAGSSGSNGFMAPRPVSESAAMRARKGL-GS----
GSRSKAFWERACVASVTMYSVYTLAFPIRIILLPFFYSAISGIIESIPWLANGNADLSMF
---
>XP_003862331.1 hypothetical protein, conserved [Leishmania donovani]
--MS------------------------------------------------------VP
VTESIG------------------------------------------------------
---------------------KARWAQGE-DDETGLEVRIPCALPDGVRPRELTVQIK-D
GSILCISHKETRILQWRLYAAVSDEVEWRIEDD-NVLVAELEKKSGAPWSCLLDLPMR--
----ADDELLTPIAEIDRMFRTQLPVLPSI------EDSESEDAAKQASGQGEADKNGKA
GDAGAGGEDDLDKLLDEV-AKEVTG--KEPKESDGED--DSTAAFIKAELENYRVEEEEI
KKKLAEVEATLN-SSTDADATNTASEQKNILNKMVQLHSQCRAIRSQPSTLENFLKCTQL
DLQKARVNIGETGEN-EEEEYQSDKERELNATELMTCGLKFFEDQDIKGCLHFLRLAAIH
HKHEQSTLLLYNIY--SQLQSPRGAFLLMKRALDDSA-PSAAVNQKVGELYDQGARHFLP
LFPAAIYFYQRAAKLGHVNGMLSLAQLWLRGATASSMLSEEEVEAQQSIPKYHAWLQKAM
DRGCGSAYFVRGCMHIKGEH---------------GMAKSYAAAKEYLDAAASAQPEILR
RAPQIPMTLEALREEE-EKS-------AKPTQETTSTPASTTKTAAAP-AGLAAPG--AA
AKPS--DEGVKVTSSVARLNALSNKAAGSSGSNGFMAPRPVSESAAMRARKGL-GS----
GSRSKAFWERACVASVTMYSVYTLAFPIRIILLPFFYSAISGIIESIPWLANGNADLSMF
---
>XP_015663645.1 putative mitochondrial hypothetical protein [Leptomonas pyrrhocoris]
--MS------------------------------------------------------IP
VTESIG------------------------------------------------------
---------------------KARWTQGD-DEETNLELRIPCTLADGMRPRDLTVEIK-D
MAILCVSHKDTRILQWRLYAAVKDEVEWRVEDE-NVLVVELEKLSGAPWICLLDLPMR--
----SDDELLTTTAEINRMFHSQLPVLPSPEVEGEGEAQGKEKDAGAAAREEGAEKKDAA
EGEDEDG-DDLDKLLDEA-AKEVSG--KKGADSEAEE--DGTTAFIKAELENYRVEEEEI
KKKIGEVELALN-NPTDTEASKTAMEQKRTLMEMIRLHNDCRALRSKPSTLENFLQCTQL
DLQKARVNIGESSES-EEEEFESADERALNAAELMTCGLKFFEDQDIKGCLHFLRLAAIH
HKHEQSTLLLYNIY--SQLQSPRGAFLLMKRALDDAE-PSAVVNQRVGELYDQGARHFLP
LFPAAVYFYQRAAKLGHVNAMLSLAQLWLRGATASSMLSEDEVEAQQSISKYHAWLQKAM
DRGCGSAYFVRGCMHIKGEH---------------GMAKSYKAAKEYLDAAAGAQPEILH
RAPQIPMMLEMLRKEE-EKSSG----DAKPSDEDGSGSVA----AAAA-VAKAAP----A
KKAA--DDDVKVTSSVARLNALSNRPSGSPLSSAVSASR--AGGGVLRTKKALGGS----
GSRNKAFWERACVTGVSVYGIYTLAFPLRIILLPFFYSAISGIIEAVPWLANSNADLSMF
---
>CCM17054.1 hypothetical protein, conserved [Leishmania guyanensis]
--MS------------------------------------------------------VP
VTESIG------------------------------------------------------
---------------------KARWTQGE-DDETCLEVRIPCVLPDGVRPRELTVDIK-D
SCILCISHKETRILQWRLYAPVNDEVEWRMEDD-NILVVELDKRSGAPWSCLLDLQMR--
----ADDELLTSIAEIDRMFRTQLPVLPSI------EDGEGEYAAKKASDQDEVEKNGEA
GGKEAGGEDDLDKLLDEV-AKEVTG--KEPKENDDED--DSTAAFIKAELENYRVEEEEI
KKKLVEVEATLN-NSTDTDATNTASEQKNILSEMARLHNQCRAIRSQPSTLENFLMCTQL
DLQKARVNIGETGEN-EEEEYQSDEERELSATELMTCGLKFFEDQDIKGCLHFLRLAAIH
HKHEQSTLLLYNIY--SQLQSPRGAFLLMKRALDDSV-PSAAVNQKIGELYDQGARHFLP
LFPAAIYFYQRAAKLGHVNGMLSLAQLWLRGSTASSMLSEEEVEAQQSISKYHAWLQKAM
DRGCGSAYFVRGCMHIKGEH---------------GMAKSYAAAKEYLDAAASAQPEILR
RAPQIPMMLEMLREEE-EKS-------AKPKEGTTSTSASTTKTAAAA-TASAAPT--AS
AKTA--DEGVKVTSSVARLNALSSKADNSFGGSGVMAPRTVSEGAAMRVRKGF-RG----
GSRSKFFWEQACVASVTMYSVYTLAFPIRIILLPFFYSAISGIIERIPWLANSNADLSMF
---
>XP_001566265.1 conserved hypothetical protein [Leishmania braziliensis MHOM/BR/75/M2904]
--MS------------------------------------------------------VP
VTESIG------------------------------------------------------
---------------------KARWTQGE-DDETCLEVRIPCVLPDGVRPRELTVDIK-D
SCILCISHKETRILQWRLYAPVNDEVEWRMEDD-NILVVELDKRSGAPWSCLLDLQMR--
----ADDELLTSIAEIDRMFRTQLPVLPSI------EDGEGEYAAKKASDQDEVEKNGEA
GGKEAGGEDDLDKLLDEV-AKEVTG--KEPKENDDED--DSTAAFIKAELENYRVEEEEI
KKKLVEVEATLN-NSTDTDATNTASEQKNILSEMARLHNQCRAIRSQPSTLENFLMCTQL
DLQKARVNIGETGEN-EEEEYQSDEERELSATELMTCGLKFFEDQDIKGCLHFLRLAAIH
HKHEQSTLLLYNIY--SQLQSPRGAFLLMKRALDDSV-PSAAVNQKIGELYDQGARHFLP
LFPAAIYFYQRAAKLGHVNGMLSLAQLWLRGSTASSMLSEEEVEAQQSISKYHAWLQKAM
DRGCGSAYFVRGCMHIKGEH---------------GMAKSYAAAKEYLDAAASAQPEILR
RAPQIPMMLEMLREEE-EKS-------AKPKEGTTSTSASTTKAAAAA-TASAAPT--AS
AKTA--DEGVKVTSSVARLNALSSKADNSFGGSGVMAPRTVSEGAAMRARKGF-RG----
GSRSKFFWEQACVASVTMYSVYTLAFPIRIILLPFFYSAISGIIERIPWLANSNADLSMF
---
>XP_010700570.1 hypothetical protein LPMP_282300 [Leishmania panamensis]
--MS------------------------------------------------------VP
VTESIG------------------------------------------------------
---------------------KARWTQGE-DDETCLEVRIPCVLPDGVRPRELTVDIK-D
SCILCISHKETRILQWRLYAPVNDEVEWRMEDD-NILVVELDKRSGAPWSCLLDLQMR--
----ADDELLTSIAEIDRMFRTQLPVLPSI------EGGEGEYAAKKASDQDEVEKNGEA
GGKEAGGEDDLDKLLDEV-AKEVTG--KEPKENDDED--DSTAAFIKAELENYRVEEEEI
KKKLVEVEATLN-NSTDTDATNTASEQKNILSEMARLHNQCRAIRSQPSTLENFLMCTQL
DLQKARVNIGETGEN-EEEEYQSDEERELSATELMTCGLKFFEDQDIKGCLHFLRLAAIH
HKHEQSTLLLYNIY--SQLQSPRGAFLLMKRALDDSV-PSAAVNQKIGELYDQGARHFLP
LFPAAIYFYQRAAKLGHVNGMLSLAQLWLRGSTASSMLSEEEVEAQQSISKYHAWLQKAM
DRGCGSAYFVRGCMHIKGEH---------------GMAKSYAAAKEYLDAAASAQPEILR
RAPQIPMMLEMLREEE-EKS-------AKPKEGTTSTSASTTKAAAAA-TASAAPT--AS
AKTA--DEGVKVTSSVARLNALSSKADNSFGGSGVMAPRTVSEGAAMRVRKGF-RG----
GSRSKFFWEQACVASVTMYSVYTLAFPIRIILLPFFYSAISGIIERIPWLANSNADLSMF
---
>CCW62280.1 unnamed protein product [Phytomonas sp. isolate EM1]
--MS------------------------------------------------------IP
TTLSVG------------------------------------------------------
---------------------NASWTQGE-ENESALEIRIPGIIPANVRPRDLSIKIK-D
SAVLCISHTDKRLLQWRLHAPVSNEVEWRV-DN-SVVVIDLEKKIPTVWSCLLDLPMS--
----ADDPLLTSLNEINRMFTQYFPPLPPV----SDTKSNALDAKEEVSEKAKDLEEKKV
DD------DDLDQLLREA-ADEIV------ADKNDER--ATYNAFVEAELKNYKREEEEV
KQKKAELEAQVN-NLDDPASAQLAKDQIKILEKILSLHNECRELRSRPASLENFLQCTKL
DLQKARVNIGEVGES-ETEEYKNDEEKSLSGTELMKYGLKFLEDKDVKSCLHYLRLAAIH
HQHEQSIMLLLNIY--SQLESPRGASLLLSRALDDKN-PSAVANQKLGELYDKGERHFLP
LFPAALYFFQRAAKLGSVSAMLSLAQLWLRGCTESTLASEAEISRQKDLSKYHAWLEKAI
DRGCGSAYFVKGCMHIKGEH---------------GVEKSYEKAKFYLDAASSSQPELSK
RAHQIPMMLEQLRKEESNES-------AEKAPKTNPGHVS-------------------K
IIKD--DDALQVTPSVARLNMLSK-----------SAPSESAVGPIRRTKKSFGGS----
ANR-KVFWEKTCVVGAAVYGIYSLAFPLRVMILPIVYSILGSIVDAIPWLANQDADVSMF
---
>CCW68618.1 unnamed protein product [Phytomonas sp. isolate Hart1]
--ML------------------------------------------------------IP
TTLSIG------------------------------------------------------
---------------------DATWSQSE-DNESVLEIQIPNIVPTNARPRDLCVEIK-D
SAVLCISHAGKRLLQWRLHSAVNNEVEWRV-DN-AVVVLDLEKKVPTVWSCLLDLPLS--
----EDDSLLTPLDEINRMFTQYFPMLPPV----VDDESEPM-AAEKVKDEPQEIKENKG
DD------DDLDKLLQEA-ADEIV------MDKKDET--DTYSAFVRAELENYKREEEEV
KKKRAELDVQAN-DPSDPAVAQVSKDQVKILDKILFLHNECRKLRSQPVSLENFIQCTKL
DLQKARVNIGETGES-ENEEYKTEEEKSLSAADLIKCGLHFLEDKDVKTCLHYLRLAAIH
HQSDQATMLLYNIY--SQLESPRGSSLLLNRALDDTN-PSASANQKLGELYDKGERHFLP
LFPAALYFFERAAKLGSVSAMLSLSQLWLRGSTESTLASETEIDLQKDIPKYHAWLKKAI
DRGCGSAYFVKGCMHIKGEN---------------GVEKSYEKAKHYITIASRAQPELSK
RAVQLPAMLEQLRKEE-EEA-------AGKTSKTNLNRLS-------------------Q
NVEE--EDSLQVTPSVARLNMLTK-----------AAPSEVAGAPIRRFKKSFGGS----
ASR-RLFWEKTCMMGTVAYGVYSLAFPLRVMILPFVYSILGSIVEVVPWLANQNADTSLF
---
>CUF48788.1 transmembrane protein, putative [Bodo saltans]
--MS-NYF--------------------LGNGVVWVQSTEEG-----DTSLEVT----VP
VVLPAGVRTKELTVLVKERDVLCIKYKESTLVQWRLYSRVSEDVEWRAVNSNVVVDLVKA
EAATWPCLLRSSWNVNYFLGNGVVWVQSTEEGDTSLEVTVPVVLPAGVRTKELTVLVK-E
RDVLCIKYKESTLVQWRLYSRVSEDVEWRAEN--SNVVVDLVKAEAATWPCLLNLPMR--
----PDDALLTTTAELDVLFAKEVRPLPPV-----------KVAPAAVEAKADG------
-----IDEEDLDRMLEET-VQEVQ----------------ELNMYVKAELKGMEEEEAEM
KAKLQELEESLT-TVEDEEAKETTKKQILLVEKMLEIHNKTRELRSHECTVETFLQTQVL
DLRKSRINVGELNEN-ETEAFLNDEERAMSAHELFAVGVGALQEQQIEQALHFLRLAAVH
HRHSQSISILFRIY--SELGSARGAYILLQRAKENDDLLDVTSNLQVAEMFDRGARHFPP
IFGAAVYFYQRAARCGSVHAMIGLAQLFLRGSTTATTLNEEEREANIDKKKYHAWLEQAI
GRGSGAALFIKGCMHLRGEH---------------GCEKSYRVAKDYLERSGKCQPEIIK
RSAGVNAALEKLRIEE-DAASGNTTELGSPMSPPTPPTSPSGGLTTAP------------
------QRSAPKVDVAARLAALDNQSPL----------SPVEGAARKPAKKATGGSHAAA
SARSRAFWERATVTGTAVYVVYTLAFPLRVMFLPQFYTAIQWFLDLFGFGGSSSGLDARG
LMM
>EPY27920.1 hypothetical protein STCU_05418 [Strigomonas culicis]
--MS------------------------------------------------------IP
ETESIG------------------------------------------------------
---------------------KTRWTQGAGDDDKSLELRIPLVL-EGIRPRDLKVVVKGS
GTVLSVGHGDTCLLQWRLYAPIADEIEWHVENS-DLLVVAAEKKTAASWSSLLELPLK--
----VDDPLFVTLEEMNRMFASQLPPLPPV--TADGEETDAKPDAAAADDDD--------
--------DDLDKLLDQA-AKEVK-----AADADDAAPPLGYAAYIKAELQNYKSETEEI
ANKLKEVTAELELEGGEPEARESALKRKDILEEMLRLHDQIRALRAKPSSLSNLVQCTLL
DLQKARVNIGEKGSE-ETEEFRSEEEKALTATQLMAHGLQQFQ-TDIHAALHSLRLAAIH
HRHDQSIVLLYDIY--SQLGSPRGAYMLLQRALDDDD-LSATANQKVGELYDEGARHFLP
IFPAALHFYQRAARQGSVNAMLSLAQLWLRGSTSTSMMSDEDMEAQKDMTKYHAWLDKAI
DRGCGSALFVKGCMYIKGEH---------------GVSKSYEQAKFYLDGAVTAQPQILQ
RAPQIPMMLENLRMEE-KAG-G----AAAPAAPAAAAAAAT--SSAGA-RQQPGTV---A
RRPA--DEAARVSNSAARLNALSTAKRG-----------PVAESSGSSSKRDPAGS----
ARR-RRFWERAAVVATVGYGVYSLAFPIRAILLPAFYSLMMAITDIIPWLGNPNIEDSLG
GF-
>EPY28830.1 hypothetical protein AGDE_10261 [Angomonas deanei]
--MS------------------------------------------------------IP
ETTSIG------------------------------------------------------
---------------------ETQWSQ----TEDEVEIKIPLDA-NTVKPRELNVEVK-D
GEVLIVSQGEERLIQWRLSGGVKEEVEWQLEDT-NQLVIGAEKRSSMLWPSLIMLPLK--
----EGDELLVSTEELDRMLKSQLPSLPTI--------ADEKKEAA---EEG--------
--------EDLDRLLDEA-ANEVT-----KKDENEEE--LGYGAYIAAELKNFKQEADEI
EKALKDVNESLE-KGLEGEEETAALKKKKILEEMGRLHDEMRELRTKEGSLANLIQTTTL
DIKKGRVNVGLMGDEGEVEEFQSEEEKAMTATELMARGLQAFE-TQLESTLHFLRLAAIH
HNHDTSIVLLYDIY--SQIGSPRGAFMLLQRALDDKN-ISAICNHKLGELYDSGARYFIP
LFPAAVHFYQRAAKTGHTNAMLSLAQLWLRGSTETSMLSEDEAEALKDMRKYHAWLDKAA
DRGAGSALFVKGCMHIRGEH---------------GAVKDYKTAKKYIDGAMGAQPELMK
NAAKILLLLEQLRAEE-ETA----------SNPPSSVTPSTQPSSAQP-VAKSLNV---D
RDPQAFDKAAK------RLGTLTQG---------------MTPAQSTTAQRAKPGS----
AKR-KQFWERAAVASVVGYGLYTLAFPIRALLLPFFYDIVSSFTESIM------------
---
>EPY32273.1 hypothetical protein AGDE_08775 [Angomonas deanei]
------------------------------------------------------------
------------------------------------------------------------
------------------------------------------------------------
----------------------------------------------MLWPSLIMLPLK--
----EGDELLVSTEELDRMLKSQLPSLPTI--------ADEKKEAA---EEG--------
--------EDLDRLLDEA-ANEVT-----KKDENEEE--LGYGAYIAAELKNFKQEADEI
EKALKDVNESLE-KGLEGEEETAALKKKKILEEMGRLHDEMRELRTKEGSLANLIQTTTL
DIKKGRVNVGLMGDEGEVEEFQSEEEKAMTATELMARGLQAFE-TQLESTLHFLRLAAIH
HNHDTSIVLLYDIY--SQIGSPRGAFMLLQRALDDKN-ISAICNHKLGELYDSGARYFIP
LFPAAVHFYQRAAKTGHTNAMLSLAQLWLRGSTETSMLSEDEAEALKDMRKYHAWLDKAA
DRGAGSALFVKGCMHIRGEH---------------GAVKDYKTAKKYIDGAMGAQPELMK
NAAKILLLLEQLRAEE-ETA----------SNPPSSVTPSTQPSSAQP-VAKSLNV---D
RDPQAFDKAAK------RLGTLTQG---------------MTPAQSTTAQRAKPGS----
AKR-KQFWERAAVASVVGYGLYTLAFPIRALLLPFFYDIVSSFTESIM------------
---
>KNH09542.1 hypothetical protein XU18_0227 [Perkinsela sp. CCAP 1560/4]
----------------------------------------------------------MP
EE-----------------------YR---------------------------------
---------------------LVKWRQDNGHLNIDLIISIPPKDPQSPR----KFKVKAD
GENLEVSLNDATVFTWVLFDSVQDDPEWETHSE--ELHISLTKTSEDPWKSALRNPVPYP
TSTESADSVMLTDNMLNAIIGTETYSFSKFH---EQEKVD--------------------
--------SDLDSILEDVLASETS---MSPHEAREKEYYNSLVMEIQSLQENTSTDEPE-
--------------------------NKALTERIIQYDEKILSIRSSEPSLTSMLDATEF
ELVRLKAIAGDTAEA-EEEAYLSAAEESLSGSELFAHGIVALEQQNGAEGLRFLRLAALR
HNHPQSVINLVRIYMESEMEA-KALQILLKSARQSTD---PLINFTMAQMFDNGVNGLRP
LFALALYFYQRAASQGETTAMCFASALHLRGACTAA----EGHHKVSGSQRAAQWMRFAL
ERGSIFAYKLELELHLGTSRDMMSNPLIEGLAENTSVSPSYHEAHKYYQLLNDTSREMLK
QIPQLEKRLNELRPIEAEGMVK-----EKESTSVRPQSAPVAQSVSSK------------
------SDESVVTTSNTRKSRLQRASRA---------AREGMATHAPRSEIVQAFS----
----REKCEKWALYSALAGSAYVLAFPLRVIAFPWAVQTLENIASVFV------------
---


Alignment of Tom60 homologues from Entamoeba sp. aligned using MAFFT
>XP_657124.1 hypothetical protein, conserved [Entamoeba histolytica HM-1:IMSS]
MAEIVGASIVAGIGFGVFKVICDGV-----EKMTTPTDQTDKESSENQTYEEINQVKQQE
EITKEKQ-DEEDKQADDTKI--EEI---IKTHYEKAQQYVEMNNIEGAEEEFILIDEINK
KIGE-KGMFAAVIKKELASIRFLKEDYCTSKKYLEEVIKIMKDI--MKEESNQEVEILYI
EVINQMIETRIMNIKYEEPKEMKNEEEMKRIEEEIQ-ENKERIEKMKK-EEKYKEIMKEK
EEENMMGKIQYYIMKEEWKESEKESKALIKKYKEEGKKEEEKRIIG-WLNNIYVIEKNKE
GIKENFIRIQELIENEKEEIEVISERAIIEHEIKEYEDSNNSCYECINAIKRKQ------
---EKKEVENKRDIIEIENQMYYTIIENITSSNKEKERKEEIEECMNQIIKLTKEIKETM
LISSHFIKTLSIEEINSIDQIYRNLICKILIRNVGKNELPNEYTLQMNI-----------
KTVNGTMIKEGEKIKNTGKKQITMIVTNIE-NMNKDEVYLIEINI---------------
--------------------------------------------------------QNEN
KENIFKHLQFFYLN------------------
>GAT95819.1 hypothetical protein conserved [Entamoeba histolytica]
MAEIVGASIVAGIGFGVFKVICDGV-----EKMTTPTDQTDKESSENQTYEEINQVKQQE
EITKEKQ-DEEDKQADDTKI--EEI---IKTHYEKAQQYVEMNNIEGAEEEFILIDEINK
KIGE-KGMFAAVIKKELASIRFLKEDYCTSKKYLEEVIKIMKDI--MKEESNQEVEILYI
EVINQMIETRIMNIRYEEPKEMKNEEEMKRIEEEIQ-ENKERIEKMKK-EEKYKEIMKEK
EEENMMGKIQYYIMKEEWKESEKESKALIKKYKEEGKKEEEKRIIG-WLNNIYVIEKNKE
GIKENFIRIQELIENEKEEIEVISERAIIEHEIKEYEDSNNSCYECINAIKRKQ------
---EKKEVENKRDIIEIENQMYYTIIENITSSNKEKERKEEIEECMNQIIKLTKEIKETM
LISSHFIKTLSIEEINSIDQIYRNLICKILIRNVGKNELPNEYTLQMNI-----------
KTVNGTMIKEGEKIKNTGKKQITMIVTNIE-NMNKDEVYLIEINI---------------
--------------------------------------------------------QNEN
KENIFKHLQFFYLN------------------
>EMD43558.1 DNA double strand break repair Rad50 ATPase, putative [Entamoeba histolytica KU27]
MAEIVGASIVAGIGFGVFKVICDGV-----EKMTTPTDQTDKESSENQTYEEINQVKQQE
EITKEKQ-DEEDKQADDTKI--EEI---IKTHYEKAQQYVEMNNIEGAEEEFILINEINK
KIGE-KGMFAAVIKKELASIRFLKEDYCTSKKYLEEVIKIMKDI--MKEESNQEVEILYI
EVINQMIETRIMNIKYEEPKEMKNEEEMKRIEEEIQ-ENKERIEKMKK-EEKYKEIMKEK
EEENMMGKIQYYIMKEEWKESEKESKALIKKYKEEGKKEEEKRIIG-WLNNIYVIEKNKE
GIKENFIRIQELIENEKEEIEVISERAIIEHEIKEYEDSNNSCYECINAIKRKQ------
---EKKEVENKRDIIEIENQMYYTIIENITSSNKEKERKEEIEECMNQIIKLTKEIKETM
LISSHFIKTLSIEEINSIDQIYRNLICKILIRNVGKNELPNEYTLQMNI-----------
KTVNGTMIKEGEKIKNTGKKQITMIVTNIE-NMNKDEVYLIEINI---------------
--------------------------------------------------------QNEN
KENIFKHLQFFYLN------------------
>XP_001737030.1 DNA double-strand break repair Rad50 ATPase [Entamoeba dispar SAW760]
MAEIVGASIIAGIGFGVFKVICDGV-----EKITTPNDQRDKEKRENKNEEEINEIVQHS
EKEREKQNEEEDNQENDKNI--EEI---IKKHYEKAQKYVEMNNIEGAEEEFILINEINK
KIGE-KGIFAGIIKKEIATIRFIKEDYHTSKKYLEEVIEIMKEI--MKEENSKEIEIMYI
EVINQMIETRIMKEKYEEGKE--NKEEMKKIYSEIK-ENKERIEKMKK-EEKYKEIMKEK
EEENIMGRIQYYIMKEEWEKSEKESKILIERYKEEGKKEEEKRIIK-WLNNIYVIEKNKE
GIKENFIRNQEIIENEKEEIEMISERAIIEHEIGEYEDSNNSCYECINKIERKK------
---EKKEEENQRNNIEIENQMYYTIIENIKSSNKEKERKEEIEECMNQIIKLTKEIKETM
LISNHFIKTLSIEEINSIDQIYRNLICKILIRNVGKSELPNEYTLQMNI-----------
KTINGTIIKEGEKIKNKGKKQITMIVTNIE-NMIKNEIYFYSSRIPRKSNINKCTPTNRF
RRYYQGYNYNHYQQNNSHNHFNNNYHNYKYNSTLSNNHNYNKKKKNSIIKPSEEKENNVN
EENI-KDVNFNKVKNKKTIPLTKTETPKKWIE
>EMS11891.1 DNA double-strand break repair Rad50 ATPase, putative [Entamoeba histolytica HM-3:IMSS]
MAEIVGASIVAGIGFGVFKVICDGV-----EKMTTPTDQTDKESSENQTYEEINQVKQQE
EITKEKQ-DEEDKQADDTKI--EEI---IKTHYEKAQQYVEMNNIEGAEEEFILIDEINK
KIGE-KGMFAAVIKKELASIRFLKEDYCTR------------------------------
------------------------------------------------------------
------------------------------------KKEEEKRIIG-WLNNIYVIEKNKE
GIKENFIRIQELIENEKEEIEVISERAIIEHEIKEYEDSNNSCYECINAIKRKQ------
---EKKEVENKRDIIEIENQMYYTIIENITSSNKEKERKEEIEECMNQIIKLTKEIKETM
LISSHFIKTLSIEEINSIDQIYRNLICKILIRNVGKNELPNEYTLQMNI-----------
KTVNGTMIKEGEKIKNTGKKQITMIVTNIE-NMNKDEVYLIEINI---------------
--------------------------------------------------------QNEN
KENIFKHLQFFYLN------------------
>XP_657160.1 hypothetical protein EHI_067400 [Entamoeba histolytica HM-1:IMSS]
------------------------------------------------------------
------------------------------------------------------------
------------------------------------------------------------
------------------------------------------------------------
------------------------------------------------------------
------------------------------------------------------------
--------------------MYYTIIENITSSNKEKERKEEIEECMNQIIKLTKEIKETM
LISSHFIKTLSIEEINSIDQIYRNLICKILIRNVGKNELPNEYTLQMNI-----------
KTVNGTMIKEGEKIKNTGKKQITMIVTNIE-NMNKDEVYLIEINI---------------
--------------------------------------------------------QNEN
KENIFKHLQFFYLN------------------
>XP_004261848.1 hypothetical protein EIN_253510 [Entamoeba invadens IP1]
MGDLIGSALFAGLSFGLFKVACDTLDTFLREKIP---EVCDDESKKLETTKNTDFTIENE
DVENTTK-ETHDHKDDVTEIPLEEVKTYVETHYEGYKSAINRNEVDVAESELLKVIDLLK
NVGQLKGIEGCSLLKEESSLRFMHSDYEASIDFLVMSLELLKDVSSTTEQEQTDVTLLEI
ESLNQLVQAKTLLTKYT------NCNNPEKIISEAEMSANEALDKLRKLPGDYEDLSFEI
S----LSLIQVKVFQKDWISAEKIGSALLQNHSKIPETDPKKVALRTWLSSIYVALNDKD
-------RLEKVLEYSREHSEGV-------EKIEAYQTSSELLLDCSDNESAIKYGLQTL
SFINESQVELTEDLETLMVQTFYTLLDAFENTKNATHYNKYFEMLLQNLPK-----NKTI
LVHSHILRTVEIQQIPSAENNIFNIVTKFLVRSVGASALPKTY--KANISYYDTDNTCLC
STIDFTL----------NQPQTTFTLTSPPLTLTKNKNYYFIVSL---------------
---------------------------------------------------------KDN
ETTFSKHRQFFMIV------------------


Alignment of Tom40 and VDAC homologues from the Pfam database 
>Q5KLS9/50-351
QPGTVENLTRDA-QQVQ----L---AN----W-M-F-DGA----RADV-AKV-I--SGN-
-P----------A-FQLTH-------------------SFSLGSTt--------------
------------rPAAYNFGVIFA--------------NA-KTF----------------
--------------LQGGL--DGSGSL--T---MRA--N--Q-T----W---S-A-----
-R---DL---SK----------IQA----Q--------VT--D-K-P-GH----------
--TMVQF------EHDHIGDHY-TFSW---KSIN-pNLl---------------------
----dfTGIHMA--SLLH-S--V-----S--P--R----------LSLGFETVI-Q---Y
----P------E------PA--I-----------L-Q---TA------TSYV-AKltslp
npvaalt----------pttpglpspfvpSWI-A-TGH-L----Q-P-----D----G--
---NV--QA-T-----Y-Y--Q-----KLS------DKVDVALDFQTIL--RPQsmlg--
--------pakrE-AL--TT-----LAAKY--DF-----RMA----TFRG--QIDS---A
GKVGMYLEQRF----TP---A--F---AFLVAGEIDHAKN-----------ASKFG
>W9CFL9/42-328
NPGTVENIAREVqRDVF----L---NN----Y-T-F-SGL----RADL-TKP-F--SMA-
-P----------L-FQVSH-------------------AFSMGSQ---------------
------------gLPPYTFGALFG--------------TN-KIF----------------
--------------MQGNM--DNEGQL--T---TRF--N--Y-R----W---T-P-----
-A---FV---TK----------TQL----Q--------VA--P-G-Q-------------
--AMVQL------DNEYTGQDF-TASV---KSLN-pSIld--------------------
---ggfTGIFIG--QYLQ-S--V-----T--P--N----------LALGLEAVW-Q---R
----T------A------MN--Q-----------GPD---TA------VSYC-AKyk---
---------------------------gsDWI-A-SAQ-L----Q-G-----Q----G--
---AV--NT-S-----F-W--R-----RLT------DKVEAGVDLNLQF--AGLsgaglm
------ggpvrkE-GV--TT-----VGAKY--DF-----RMS----TFRA--QVDS---T
GKLSCLLEKRV----AP---P--V---QLTFAAEMDHFKQ-----------AAKIG
>Q6BZS7/59-344
NPGTLENLNKEVsKDVF----L---TN----Y-F-F-TGL----RAEI-SKT-F--SMN-
-P----------A-FQVSH-------------------SFSLGSK---------------
------------vLPPYAFAAFFA--------------ND-NFF----------------
--------------MQGNI--DNDYSV--A---ARM--Q--Y-S----W---S-K-----
-E---CV---SK----------VNA----Q--------LQ--N-G-Q--P----------
--AMIQL------EQDLQGADF-SINF---KSLN-pSVls--------------------
---gglSGVFIG--SLLQ-S--L-----T--P--K----------LAVGLEAMY-S---A
----Q------D------PR--I-----------G-----EA--A---VSYF-GRyv---
---------------------------sgDWV-A-SAQ-L----Q-Q-----M----G--
---MV--QA-S-----F-W--R-----KIT------DKVEAGVEANLAL--LGKpnpmm-
------ggvsgpE-GT--TT-----IGAKY--EF-----RQS----VFRG--QIDS---T
GKVSCLLERRV----LP---V--V---SLLFAGEIDHVAN-----------TSKVG
>A0A0C2TR53/46-323
QPGNVENLQKEV-KTTH----L---SN----Y-M-F-DGA----RADL-TKS-L--SMN-
-P----------L-FQVTH-------------------SFALGSQt--------------
------------lPASYNFAAIFA--------------NP-KLF----------------
--------------LQGGV--DHDGNV--N---ARL--N--H-G----W---T-P-----
-T---NV---TK----------AQG----Q--------FS--S-Q-A-GH----------
--NMIQL------EHDYQGRDY-SLNL---KAVN-pWPa---------------------
----dlTGIYIG--GYLQ-S--V-----T--K--N----------LALGFETLY-Q---R
----P------S------PE--M-----------S-----ET--S---TSYV-AKytg--
--------------------------ndkNWI-A-TAH-L----Q-P-----A----G--
---ML--QA-S-----Y-W--Q-----KLS------EKVDVAADLQVIL--APTr-----
-----------rD-AL--AT-----LGAKY--DL-----RLS----TFRA--QVDS---T
GKVSALLEQRF----TP---A--F---AFLVSGEIDHFKN-----------AAKVG
>A0A0D0AZF0/54-331
NPGTVENLQKEV-KATH----L---TN----F-I-F-DGA----RADL-TKS-L--SMN-
-P----------A-FQVTH-------------------SFILGSQv--------------
------------sTPSYNFGAVFA--------------NN-DMF----------------
--------------LQGSV--DHEGNV--S---ARM--N--Q-G----W---A-E-----
-N---SI---TK----------IQT----Q--------LS--S-Q-A-GH----------
--SMIQL------EHDYQGQDY-SLNA---KAVN-pWPt---------------------
----dlTGIYIG--NYLQ-S--V-----T--K--N----------LALGVETLY-Q---R
----P------T----------P-----------DMS---EF--T---TSYL-AKvts--
--------------------------ddkNWI-A-TAQ-V----Q-P-----A----G--
---IL--QA-T-----Y-W--Q-----KLH------EKVEVAADLQLMA--SPQr-----
-----------rD-AI--AT-----LGAKY--DL-----RMA----TFRA--QLDS---T
GKVSALLEQRF----AP---T--F---AFLVAGEIDHFKN-----------AAKVG
>D6WWM0/67-340
APPPYSDLGKKA-KDVF----G---KG----Y-H-F-GLI----KLDC-KTK-T--GSG-
-V----------E-FNTGG-------------------VSNQESG---------------
-------------KVFGSLETKYKVk----------eYGL-TFS----------------
--------------EKWNT--DNTLAT--E---VAI--Q--D-Q----L---L-K-----
-G---LK---LS----------SDL----T--------FS--P-Q-T-GS----------
--KSARV------KTAFTNDRV-ALNC---DVDL-dSS----------------------
------GPLIQA--AAVV-G--H-----Q-----G----------WLAGYQTAF-D---T
----Q------K------SK--L-----------TKN---NF--A---LGFS-TG-----
-----------------------------DFI-L-HTN-V----D-D-----G----Q--
---EF--GG-S-----I-Y--Q-----KLS------PKLETGIQLAWSA--GSN------
------------N-TK--FG-----IGAKY--DL-----DQDA---AIRA--KVNN---S
SQIGLGYQQRL----RE---G--V---TLTLSALIDGKNFn--------ngGHKIG
>A0A165FR78/39-327
NPGTVENIAREVqKDVF----L---NN----F-T-F-TGL----RADL-TKA-F--SVS-
-P----------L-FQVSH-------------------AFAMGSQ---------------
------------gLPPYTFAAMYG--------------TP-KVF----------------
--------------LQGNM--DNDGQL--S---ARA--N--Y-R----W---N-S-----
-S---FV---TK----------TNA----Q--------IA--G---P-GQ----------
--AMIQI------DNDYTGNDF-TASI---KSLN-pSLie--------------------
---ggiTGIFIG--SYLQ-S--I-----T--P--R----------LALGLEAIW-Q---R
----P------S------LS--M-----------GPE---TA------LSYC-GKyr---
---------------------------gdNWI-A-SAQ-L----Q-A-----Q----G--
---AV--NT-S-----Y-W--R-----RLT------EKVEAGVDLNLQF--AGLgrgaag
-----lmggagrE-GV--TT-----LGAKY--DF-----RAS----TFRA--QVDS---S
GKLSCLLEKRI----AP---P--V---QLTFAGEIDHFKQ-----------QAKVG
>Q94920/2-275
APPSYSDLGKQA-RDIF----S---KG----Y-N-F-GLW----KLDL-KTK-T--SSG-
-I----------E-FNTAG-------------------HSNQESG---------------
-------------KVFGSLETKYKVk----------dYGL-TLT----------------
--------------EKWNT--DNTLFT--E---VAV--Q--D-Q----L---L-E-----
-G---LK---LS----------LEG----N--------FA--P-Q-S-GN----------
--KNGKF------KVAYGHENV-KADS---DVNI-dLK----------------------
------GPLINA--SAVL-G--Y-----Q-----G----------WLAGYQTAF-D---T
----Q------Q------SK--L-----------TTN---NF--A---LGYT-TK-----
-----------------------------DFV-L-HTA-V----N-D-----G----Q--
---EF--SG-S-----I-F--Q-----RTS------DKLDVGVQLSWAS--GTS------
------------N-TK--FA-----IGAKY--QL-----DDDA---SVRA--KVNN---A
SQVGLGYQQKL----RD---G--V---TLTLSTLVDGKNFn--------agGHKIG
>C4R7R5/62-354
NPGVFENLTKEVsRDVF----L---NQ----Y-F-F-TGL----RADL-NKA-F--IMN-
-P----------V-FQISH-------------------ALSIGSE---------------
------------qIPPYAFSALYA--------------ND-NLF----------------
--------------LQGNL--DNNFSL--S---GRL--H--Y-G----W---D-K-----
-H---NI---TK----------ATL----Q--------IV--K-D-Q--P----------
--TMAQL------EQDYQGNDF-SFNF---KALN-pSIld--------------------
---grfTGVAVG--SLLQ-A--L-----T--P--K----------LAVGLESVY-S---V
----Q------H------PS--Y-----------PAE---AA------VSYV-ARyn---
---------------------------ntNWI-A-TAQ-L----Q-A-----Q----G--
---SL--ST-S-----F-W--R-----KVT------ENVEAGIETNLQA--TMKpltdpi
mg-apvgfqpviE-GT--TT-----LGAKY--EF-----RQS----VFRG--QIDS---Q
GKVACFLEKRI----LP---T--V---SILFSGELNHFDN-----------TSKLG
>A0A1B7NIS7/54-331
NPGTVENLQKEV-KSTH----L---TN----F-M-F-DGG----RADL-TKS-L--SMN-
-P----------A-FQVTH-------------------SFTLGSQv--------------
------------sTPSYNFGAVFA--------------NN-DVF----------------
--------------LQGSV--DHEGNV--S---ARM--N--Q-G----W---A-E-----
-H---SI---TK----------IQT----Q--------LS--S-Q-A-GH----------
--SMIQL------EHDYQGQDY-SLNA---KAVN-pWPa---------------------
----dlTGIYIG--SYFQ-S--V-----T--K--N----------LALGVETLY-Q---R
----P------T----------P-----------DMS---EV--T---TSYL-AKlts--
--------------------------ddkNWI-A-TAQ-V----Q-P-----S----G--
---IL--QA-T-----Y-W--Q-----KLH------EKVEVAADLQVMA--APQr-----
-----------rD-AI--AT-----LGAKY--DL-----RMA----TFRA--QLDS---T
GKVSALLEQRF----AP---T--F---AFLVSGEIDHFKN-----------AAKVG
>V8NXK1/15-287
-PPAYCDLGKSA-RDVF----N---KG----Y-G-F-GMV----KLDL-KTK-S--SSG-
-V----------E-FTTSG-------------------SSNTDTG---------------
-------------KASGNLETKYKFk----------dYGL-TFA----------------
--------------QKWNT--DNTLGT--E---LTM--E--D-K----L---A-E-----
-G---MK---LS----------LET----M--------FV--P-N-T-GK----------
--KSGKL------KTSYKREYI-NLGC---NVDI-dLS----------------------
------GPTIHG--WAVL-G--Y-----D-----G----------WLAGYQMAF-D---T
----A------K------SK--L-----------SQN---NF--A---LGYK-AA-----
-----------------------------DFQ-L-HTN-V----N-D-----G----T--
---EF--GG-S-----I-Y--Q-----KVN------NKVETAVSLAWTA--GSN------
------------N-TR--FG-----IASKY--QL-----DDKA---SVSA--KVNN---A
SLIGLGYTQTL----RP---G--V---KLTLSTLIDGKNFs--------tgGHKIG
>P23644/59-354
NPGTVENLNKEVsRDVF----L---SQ----Y-F-F-TGL----RADL-NKA-F--SMN-
-P----------A-FQTSH-------------------TFSIGSQ---------------
------------aLPKYAFSALFA--------------ND-NLF----------------
--------------AQGNI--DNDLSV--S---GRL--N--Y-G----W---D-K-----
-K---NI---SK----------VNL----Q--------IS--D-G-Q--P----------
--TMCQL------EQDYQASDF-SVNV---KTLN-pSFsek-------------------
---gefTGVAVA--SFLQ-S--V-----T--P--Q----------LALGLETLY-S---R
----T------D------GS--A-----------PGD---AG------VSYL-TRyvs--
--------------------------kkqDWI-F-SGQ-L----Q-A-----N----G--
---AL--IA-S-----L-W--R-----KVA------QNVEAGIETTLQA--GMVpitdpl
mg-tpigiqptvE-GS--TT-----IGAKY--EY-----RQS----VYRG--TLDS---N
GKVACFLERKV----LP---T--L---SVLFCGEIDHFKN-----------DTKIG
>N1JFY4/41-327
NPGCVENISREVqRDVL----L---NN----Y-T-F-SGL----RADL-TKA-F--SIS-
-P----------L-FQVSH-------------------SFSISSQ---------------
------------sLPPYTLAALFG--------------TN-KVF----------------
--------------LQGNV--DNDGNL--S---TRF--N--Y-R----W---T-P-----
-S---LV---SK----------TQI----Q--------IA--P-G-N-Q-----------
--AMAQF------DHEYTGNDF-TASL---KSLN-pSIid--------------------
---gglTGIYIG--SYLQ-A--V-----T--P--N----------LAIGLEAMW-Q---R
----A------A------LN--Q-----------GPD---ST------VSYC-AKyk---
---------------------------gnGWI-L-SGQ-LA---G-------G----G--
---AI--NT-S-----Y-W--R-----KLS------EKVEVGADCSVRL--DSApgnnf-
------mgssrkE-GL--TT-----IGAKY--DF-----RMS----TFRA--QVDS---T
GKLGCLLEKRI----AQ---P--V---MLTFSADMDHFKQ-----------QVKLG
>A0A0F8AP14/127-399
-PPCYADLGKSA-KDIF----N---KG----Y-G-F-GLV----KLDV-KTK-S--ASG-
-V----------E-FKTAG-------------------SSNTDTS---------------
-------------KVAGSLETKYKRs----------eYGL-TFT----------------
--------------EKWNT--DNTLGT--E---ITV--E--D-Q----I---A-K-----
-G---LK---LT----------FDT----T--------FS--P-N-T-GK----------
--KSGKV------KTAYKREYV-NLGC---DVDF-dFA----------------------
------GPTIHG--AAVV-G--Y-----E-----G----------WLAGYQMSF-D---T
----A------K------SK--M-----------TQN---NF--A---IGYK-TG-----
-----------------------------DFQ-L-HTN-V----N-D-----G----A--
---EF--GG-S-----I-Y--Q-----KVS------DQLETAVNLAWTA--GSN------
------------S-TR--FG-----IAAKY--QL-----DKDA---SISA--KVNN---N
SLVGVGYTQTL----RP---G--V---KLTLSGLVDGKNIn--------agGHKLG
>Q9I9D1/4-276
-PPSYADLGKSA-RDIF----N---KG----Y-G-F-GLV----KLDV-KTK-S--ASG-
-V----------E-FTTSG-------------------SSNTDTG---------------
-------------KVNGSLETKYKWa----------eYGL-TFT----------------
--------------EKWNT--DNTLGT--E---IAI--E--D-Q----I---A-K-----
-G---LK---LT----------FDT----T--------FS--P-N-T-GK----------
--KSGKI------KSAYKRECL-NLGC---DVDF-dFA----------------------
------GPAIHG--SAVF-G--Y-----E-----G----------WLAGYQMTF-D---S
----A------K------SK--L-----------TRN---NF--S---VGYK-TG-----
-----------------------------DFQ-L-HTN-V----N-D-----G----S--
---EF--GG-S-----I-Y--Q-----KVS------DNLETAVNLAWTA--GSN------
------------S-TR--FG-----IAAKY--KL-----DSTA---SISA--KVNN---S
SLVGVGYTQTL----RP---G--V---KLTLSALIDGKSIn--------agGHKLG
>O13656/29-318
NPGTCENLSKEVsKDIL----L---SN----Y-A-F-TGV----RADV-TKG-F--CTS-
-P----------W-FTVSH-------------------AFALGSQ---------------
------------vLPPYSFSTMFG--------------GE-PLF----------------
--------------LRGSV--DNDGAV--Q---AML--N--C-T----W---N-S-----
-N---VL---SK----------VQM----Q--------LS--N-G-A-VP----------
--NMCQI------EHDHKGKDF-SFSF---KAMN-pWYee--------------------
----klTGIYII--SLLQ-S--V-----T--P--K----------LSLGVEALW-Q---K
----P------S------SS--I-----------GPE---EA--T---LSYM-TRyn---
---------------------------aaDWI-A-TAH-LN---G-S-----Q----G--
---DV--TA-T-----F-W--R-----KLS------PKVEAGVECQLSP--VGLnhsaal
------mtgpkpE-GL--TS-----VGVKY--EF-----AQS----IYRG--QVDS---K
GRVGVYLERRL----AP---A--I---TLAFSSELDHPNR-----------NAKVG
>Q8AWD0/4-276
-PPAYADLGKSA-KDIF----N---KG----Y-G-F-GMV----KLDV-KTK-S--ASG-
-V----------E-FKTSG-------------------SSNTDTS---------------
-------------KVVGSLETKYKRs----------eYGL-TFT----------------
--------------EKWNT--DNTLGT--E---INI--E--D-Q----I---A-K-----
-G---LK---LT----------FDT----T--------FS--P-N-T-GK----------
--KSGKV------KTAYKREFV-NLGC---DVDF-dFA----------------------
------GPTIHG--AAVV-G--Y-----E-----G----------WLAGYQMSF-D---T
----A------K------SK--M-----------TQN---NF--A---VGYK-TG-----
-----------------------------DFQ-L-HTN-V----N-D-----G----S--
---EF--GG-S-----I-Y--Q-----KVS------DKLETAVNLAWTA--GSN------
------------S-TR--FG-----IAAKY--QL-----DKDA---SISA--KVNN---T
SLVGVGYTQSL----RP---G--I---KLTLSALVDGKSIn--------sgGHKLG
>Q5AYX0/38-326
NPGTVENVGREVqKDVL----L---SN----F-M-F-SGL----RADL-TKM-F--SMA-
-P----------L-FRVSH-------------------AFSMGGSg--------------
------------nMAPYAFSAMYG--------------TS-SVF----------------
--------------MQGNF--GSDGGL--A---ALY--N--Y-R----W---T-P-----
-K---LV---TK----------TNV----Q--------IM--P-G-A-EQ----------
--GLIQL------DNDYTGDDF-SLSL---KAFN-pSYld--------------------
---gglTGIFVG--SYLQ-S--V-----T--P--K----------LALGFEAIW-Q---R
----Q------G------LN--T-----------RPE---SA------VSYS-ARyk---
---------------------------sdDWI-A-SAQ-L----Q-A-----Q----G--
---VF--TA-S-----Y-W--K-----KIS------ERVEAGVDMNLQF--APNaaamm-
------mggpskD-GT--TA-----IGAKY--DF-----RAS----TFRA--QVDS---A
GKVSCLLEKRI----AM---P--I---ALTFAGEIDQAKQ-----------SAKVG
>K5XGW3/53-329
-PGTVENLQKEV-KATH----L---NN----Y-I-F-DGA----RADL-TKS-L--SMN-
-P----------L-YQVTH-------------------SFALGSQt--------------
------------lPSSYNFGAIFA--------------NQ-KVF----------------
--------------MQGGV--DHEGNV--N---ARF--N--N-G----W---S-D-----
-H---QV---TK----------VQA----Q--------FS--H-Q-A-GQ----------
--NMVQL------EHDYQGRDF-NLNI---KGIN-pSPa---------------------
----dfTGIYVG--SYLQ-S--V-----T--K--N----------LALGVESLW-Q---R
----P------N------PE--V-----------S-----EM--S---TSYL-TKyts--
--------------------------ndkNWI-A-TAQ-L----Q-P-----A----G--
---IL--QA-T-----Y-W--Q-----KLN------EKVEVAADLQLIA--APAr-----
-----------rD-AI--AT-----IGAKY--DL-----RLA----TFRA--QLDS---T
GKVSALLEQRF----TP---T--F---AFLVSGEIDHFKN-----------AAKVG
>A0A0L6W857/51-327
-PGTVENLQKEV-KATH----L---TN----Y-M-F-DGA----RADL-TKS-L--STS-
-P----------L-FQVTH-------------------SFALGSQt--------------
------------iPSSYNFGAVFA--------------NE-HVF----------------
--------------LQGGV--DHEGNV--N---ARY--N--Q-G----W---S-E-----
-K---NV---SK----------MQA----Q--------FS--S-Q-A-TQ----------
--NMIQL------EHEYQGQDF-SLNA---KAIN-pWPt---------------------
----dmTGIFVG--SYLQ-S--F-----T--K--N----------IALGFETLF-Q---R
----P------S----------P-----------DTS---EL--T---TSYL-AKyts--
--------------------------tdkNSI-A-TAQ-I----Q-A-----A----G--
---VL--QA-T-----Y-W--Q-----KLS------DKVEVAADLQLIA--TPAr-----
-----------rD-AL--AT-----LGAKY--DL-----RLS----TFRA--QIDS---T
GKVSALLEQRF----AP---A--F---AFLVSGEIDHFKN-----------AAKVG
>Q9Y277/3-276
NTPTYCDLGKAA-KDVF----N---KG----Y-G-F-GMV----KIDL-KTK-S--CSG-
-V----------E-FSTSG-------------------HAYTDTG---------------
-------------KASGNLETKYKVc----------nYGL-TFT----------------
--------------QKWNT--DNTLGT--E---ISW--E--N-K----L---A-E-----
-G---LK---LT----------LDT----I--------FV--P-N-T-GK----------
--KSGKL------KASYKRDCF-SVGS---NVDI-dFS----------------------
------GPTIYG--WAVL-A--F-----E-----G----------WLAGYQMSF-D---T
----A------K------SK--L-----------SQN---NF--A---LGYK-AA-----
-----------------------------DFQ-L-HTH-V----N-D-----G----T--
---EF--GG-S-----I-Y--Q-----KVN------EKIETSINLAWTA--GSN------
------------N-TR--FG-----IAAKY--ML-----DCRT---SLSA--KVNN---A
SLIGLGYTQTL----RP---G--V---KLTLSALIDGKNFs--------agGHKVG
>Q8T4K0/2-275
APPSYSDLGKQA-RDVF----N---KG----Y-H-F-GLW----KLDV-KTK-T--NSG-
-V----------E-FSTSG-------------------HSNQDTG---------------
-------------KVFGSLETKYKVk----------eYGL-NFS----------------
--------------EKWNT--DNTLTS--E---VSV--E--N-Q----L---V-K-----
-G---LK---VS----------FDG----M--------FV--P-H-T-GS----------
--KTGRF------KTAYSHDRV-RVDA---DFNV-dLS----------------------
------GPLVNA--SGVA-A--Y-----Q-----G----------WLAGYQVAF-D---S
----Q------K------SK--I-----------TAN---NF--A---LGYS-AG-----
-----------------------------DFV-L-HTN-V----N-D-----G----R--
---EF--GG-L-----I-Y--Q-----RCN------DRLETAVQLSWAS--GSN------
------------A-TK--FG-----MGAKY--DL-----DKDA---CVRA--KVNN---Q
SQIGLGYQQKL----RD---G--I---TLTLSTLVDGKNFn--------agGHKIG
>V2XWN7/55-332
NPGSVENLQKEV-KTVH----L---NN----Y-A-F-DGG----RADI-TKS-M--SMN-
-P----------L-FQVTH-------------------SFALGSQt--------------
------------aPPSYNFGAIFA--------------NE-KIF----------------
--------------LQGGV--DHDGNV--N---ARM--N--H-G----W---T-P-----
-N---FV---SK----------MQA----Q--------IS--L-Q-P-GH----------
--NLLQL------EQDYQGQDF-NLNA---KAVN-lWPt---------------------
----dlTGIFVG--SYLQ-S--V-----T--K--N----------FAFGTEWLL-Q---R
----S------T----------P-----------DTS---EL--I---ATYL-AKyts--
--------------------------sdkSWI-A-TAQ-L----Q-P-----A----G--
---VL--QA-T-----Y-W--Q-----KLS------EKVEFAADLQLMA--SPMr-----
-----------rD-AI--AT-----LGAKY--DL-----RLS----TFRA--QLDS---T
GKVSALLEQRF----TP---T--F---AFLMSGEIDHFKN-----------SAKVG
>A0A0T6AV30/3-275
-PPPYADLGKNA-RDVF----G---KG----Y-H-F-GLI----KLDC-KTK-T--SSG-
-V----------E-FNTGG-------------------TSYQETG---------------
-------------KVFGTLETKYKLg----------eYGL-TFS----------------
--------------EKWNT--NNTLAT--E---VSV--Q--D-Q----L---V-K-----
-G---LK---LS----------ADC----T--------FA--P-Q-T-GS----------
--KTGHL------KTTFQNENV-AINT---DMDL-dRN----------------------
------GPLIQA--SAVI-G--Y-----Q-----G----------WLAGYQTAF-D---T
----Q------N------KK--L-----------TKN---NF--A---LGFS-TG-----
-----------------------------DLI-L-HTN-V----D-D-----G----Q--
---EF--GG-S-----I-Y--Q-----RVT------PKLETGVQLAWSS--GSN------
------------N-TR--FG-----IGAKY--DL-----DRDA---AIRA--KVNN---T
SQIGLGYQQRL----RD---G--I---TLTLSALIDGKNFn--------sgGHKIG
>Q60931/3-276
NTPTYCDLGKAA-KDVF----N---KG----Y-G-F-GMV----KIDL-KTK-S--CSG-
-V----------E-FSTSG-------------------HAYTDTG---------------
-------------KASGNLETKYKVc----------nYGL-TFT----------------
--------------QKWNT--DNTLGT--E---ISW--E--N-K----L---A-E-----
-G---LK---LT----------LDT----I--------FV--P-N-T-GK----------
--KSGKL------KASYRRDCF-SLGS---NVDI-dFS----------------------
------GPTIYG--WAVL-A--F-----E-----G----------WLAGYQMSF-D---T
----A------K------SK--L-----------SQN---NF--A---LGYK-AA-----
-----------------------------DFQ-L-HTH-V----N-D-----G----T--
---EF--GG-S-----I-Y--Q-----KVN------ERIETSINLAWTA--GSN------
------------N-TR--FG-----IAAKY--KL-----DCRT---SLSA--KVNN---A
SLIGLGYTQTL----RP---G--V---KLTLSALIDGKNFn--------agGHKVG
>A0A067RGH4/3-275
-PPPYNDLGKNA-RDVF----N---KG----Y-H-F-GLL----KLDC-KTK-T--KSG-
-V----------E-FSSGG-------------------SSNQDTG---------------
-------------KVFGSLETKYKVs----------dYGL-TFS----------------
--------------EKWNT--DNTLAT--E---ISI--Q--D-Y----I---A-K-----
-G---LK---LS----------FDS----S--------FA--P-Q-T-GS----------
--KTGRI------KTEFRNDIT-ALNV---DVDL-dTA----------------------
------GPILLA--SAVL-G--Y-----N-----G----------WLVGYQSRF-D---S
----Q------K------SK--L-----------TKS---NF--A---LGYS-SG-----
-----------------------------DFI-L-HTN-V----N-D-----G----K--
---DF--GG-A-----I-Y--Q-----KVN------PKLDTAIDLNWTA--GSN------
------------E-TR--FG-----IGCKY--DL-----GSDT---SVRA--KVNN---L
SQIGLGYQQKL----RE---G--V---SLYLSVLIDGKNIn--------qgGHKIG
>B0R197/39-311
-PPAYADLGKSA-KDIF----S---KG----Y-G-F-GTV----KLDL-KTK-S--QSG-
-V----------E-FTTGG-------------------SSNTDTG---------------
-------------KAAGNLETKYKVk----------eLGL-SLN----------------
--------------QKWNT--DNVLTT--E---VTL--E--D-Q----L---T-K-----
-G---LK---LG----------LDT----S--------FV--P-N-T-GK----------
--KSAKL------KTGYKREYM-NVGC---DLDF-dLA----------------------
------GPTVHA--AAVL-G--Y-----E-----G----------WLAGYQMAF-D---T
----A------K------SK--L-----------AQN---NF--A---LGYK-AG-----
-----------------------------DFQ-L-HTN-V----N-D-----G----T--
---EF--GG-S-----I-Y--Q-----KVN------GQLETAVNLAWTA--GSN------
------------N-TR--FG-----IAAKY--QL-----DKDS---SVSA--KVNN---A
SLVGVGYTQSL----RP---G--V---KLTLSALIDAKNFn--------agGHKVG
>A0A067LX48/57-335
NPGTTENLTKEV-KTTH----L---TN----F-I-F-DGA----RADI-TKG-L--SMN-
-P----------A-FQVTH-------------------SFSLASQl--------------
------------sPASYNFGAVFA--------------NQ-NTF----------------
--------------MQGGV--DNEGNM--N---MRL--N--Q-G----W---T-P-----
-G---ST---TK----------VAT----Q--------LA--N-S-P-GG----------
-hSMITL------EHDYLGSDY-SLNV---KAMN-pSPl---------------------
----dgSGIYVG--SWLQ-S--I-----T--K--N----------LAIGTETLY-Q---R
----P------T------PD--M-----------T-----EI--S---TSYL-AKytg--
--------------------------nakDWI-A-TAQ-L----Q-P-----A----G--
---IV--QA-T-----Y-W--Q-----RLS------EKVEVAADLQVIA--TPTr-----
-----------rD-AL--AT-----VGAKY--DL-----RMA----TFRA--QLDS---S
GKVSALLEQRF----AP---T--F---AFLVAGEIDHFKN-----------AAKVG
>A7SWS9/5-277
-PVKYEDLGKEA-RDVF----G---KG----Y-G-F-GCV----KVDL-KTT-T--KNG-
-V----------E-FKTAG-------------------SSMNDTG---------------
-------------KVFGSLETKYKYs----------dYGI-SLS----------------
--------------EKWTT--DNVLSS--E---ITV--E--D-Q----I---A-K-----
-G---LK---LQ----------FDT----T--------FA--P-N-T-GK----------
--KSAKI------KTAYKQDYL-HATG---DVDF-dFA----------------------
------GPTVQG--SAVV-G--Y-----E-----G----------WHAGYQVAY-D---T
----S------K------SK--L-----------IAN---NF--S---LGYR-AK-----
-----------------------------DFQ-I-HSA-V----N-D-----A----S--
---KF--TG-S-----I-Y--H-----QIS------KNLEVAAQLNWAT--GSS------
------------N-TS--FQ-----GGCKY--DV-----DKDT---TLRA--KVNN---N
SHLGLAYTQRL----RD---G--I---KATVSSHIDTKNLn--------qgGHKLG
>K1W8F4/43-329
NPGTVEHISREVqRDVL----M---NN----Y-A-F-SGL----RADL-TKA-I--SMT-
-P----------L-FQISH-------------------SFAMGSQ---------------
------------gLPPYTFATLFG--------------TN-NIF----------------
--------------MQGNV--DNEGQL--S---TRF--N--Y-R----W---S-R-----
-S---FV---TK----------SNI----Q--------IA--P-G-N-Q-----------
--AMAQF------ENEYTGADF-TASL---KTLN-pSFid--------------------
---gglTGIFIG--SYLQ-S--V-----T--P--S----------LALGLEAIW-Q---R
----A------A------LN--Q-----------GPE---TA------LSYC-AKyk---
---------------------------gsDWI-A-SAQ-F----A-A-----G----G--
---AI--NT-S-----Y-W--R-----KLT------DKVEAGVDLNLQF--AGLsgagm-
------mggarkE-GA--TT-----VGAKY--DF-----RMS----TYRA--QVDS---T
GKLGCLLEKRV----AP---T--V---SLTFAAEMEYFKQ-----------SAKIG
>A0A165AM26/55-332
NPGTVENLQKEV-KNTH----L---TN----F-M-F-DGA----RADL-TKG-L--SIN-
-P----------A-FQVTH-------------------SFQLASQt--------------
------------sSPSYNFGAVFA--------------NE-NLF----------------
--------------MQGGV--DHDGNV--N---ARF--N--Q-G----W---S-Q-----
-T---NV---SK----------IQA----Q--------FS--Q-T-V-GH----------
--NMIQL------EQDYQGQDY-SANL---KAVN-pSPl---------------------
----dlTGIYIG--NYLQ-S--V-----T--K--N----------LSLGVETLY-Q---R
----P------T------LD--V-----------S-----EL--S---TSYL-LKyvg--
--------------------------rekDWI-A-TAQ-I----Q-P-----L----G--
---IL--QT-T-----Y-W--Q-----KLS------EKLEVAAELQVVA--APTr-----
-----------rD-AV--AT-----LGARY--DL-----RMA----TFRA--QLDS---T
GKVSALLEQRF----AP---A--F---AFLVSGEIDHFKN-----------SAKVG
>E1C2E3/5-277
-PPSYSDLGKAA-RDVF----N---KG----Y-G-F-GMV----KLEL-KTK-S--SSG-
-V----------E-FTATG-------------------SSNTDTG---------------
-------------KALGNLETKYKIk----------dYGL-TFI----------------
--------------QKWNT--DNTLGT--E---VSM--E--D-Q----L---A-E-----
-G---LK---VA----------LDT----I--------FV--P-N-T-GK----------
--KSGKL------KTSYRRDYV-NLGC---NIDI-dLS----------------------
------GPTIYG--WAVL-G--Y-----E-----G----------WLAGYQMAF-D---T
----A------K------SK--L-----------SQN---NF--A---LGYK-AG-----
-----------------------------DFQ-L-HTN-V----N-D-----G----T--
---EF--GG-S-----I-Y--Q-----KVN------NKVETSVNLAWTA--GSN------
------------N-TR--FG-----IAAKY--QL-----DEKT---SIGA--KVNN---A
SLIGIGYTLAL----RP---G--V---KLTLSGLIDGKNFs--------agGHKVG
>P45880/15-287
-PPSYADLGKAA-RDIF----N---KG----F-G-F-GLV----KLDV-KTK-S--CSG-
-V----------E-FSTSG-------------------SSNTDTG---------------
-------------KVTGTLETKYKWc----------eYGL-TFT----------------
--------------EKWNT--DNTLGT--E---IAI--E--D-Q----I---C-Q-----
-G---LK---LT----------FDT----T--------FS--P-N-T-GK----------
--KSGKI------KSSYKRECI-NLGC---DVDF-dFA----------------------
------GPAIHG--SAVF-G--Y-----E-----G----------WLAGYQMTF-D---S
----A------K------SK--L-----------TRN---NF--A---VGYR-TG-----
-----------------------------DFQ-L-HTN-V----N-D-----G----T--
---EF--GG-S-----I-Y--Q-----KVC------EDLDTSVNLAWTS--GTN------
------------C-TR--FG-----IAAKY--QL-----DPTA---SISA--KVNN---S
SLIGVGYTQTL----RP---G--V---KLTLSALVDGKSIn--------agGHKVG
>A0A164YXS2/2-274
APPVYADLGKSS-RDVF----G---KG----Y-H-F-SLL----KLEC-KTK-T--SNG-
-V----------E-FTTGG-------------------SSNLDSG---------------
-------------KVVGNLETKYKVp----------eYGL-TFT----------------
--------------EKWNT--DNTLGT--E---IAI--Q--D-K----I---A-Q-----
-G---LK---LT----------FDS----T--------FA--P-Q-T-GK----------
--KTGVV------KAEFKHDTA-TLNA---DVDL--NG----------------------
------GPTVNG--AAVC-G--Y-----M-----G----------WLAGYQMSF-D---M
----S------K------SQ--L-----------TRN---NF--S---IAYA-AK-----
-----------------------------DFA-L-HTN-V----N-D-----G----Q--
---EF--GG-A-----L-F--Q-----KVN------PNLETGVQLAWTA--GSN------
------------A-TR--FG-----IGCKY--QL-----DKDS---AVRA--KINN---A
SQLGLGYQQKL----RQ---G--V---TITLSSMVDLKNFn--------qgGHKIG
>P81155/16-288
-PPPYADLGKAA-RDIF----N---KG----F-G-F-GLV----KLDV-KTK-S--CSG-
-V----------E-FSTSG-------------------SSNTDTG---------------
-------------KVSGTLETKYKWc----------eYGL-TFT----------------
--------------EKWNT--DNTLGT--E---IAI--E--D-Q----I---C-Q-----
-G---LK---LT----------FDT----T--------FS--P-N-T-GK----------
--KSGKI------KSAYKRECI-NLGC---DVDF-dFA----------------------
------GPAIHG--SAVF-G--Y-----E-----G----------WLAGYQMTF-D---S
----A------K------SK--L-----------TRS---NF--A---VGYR-TG-----
-----------------------------DFQ-L-HTN-V----N-N-----G----T--
---EF--GG-S-----I-Y--Q-----KVC------EDFDTSVNLAWTS--GTN------
------------C-TR--FG-----IAAKY--QL-----DPTA---SISA--KVNN---S
SLIGVGYTQTL----RP---G--V---KLTLSALVDGKSFn--------agGHKLG
>Q60930/16-288
-PPPYADLGKAA-RDIF----N---KG----F-G-F-GLV----KLDV-KTK-S--CSG-
-V----------E-FSTSG-------------------SSNTDTG---------------
-------------KVSGTLETKYKWc----------eYGL-TFT----------------
--------------EKWNT--DNTLGT--E---IAI--E--D-Q----I---C-Q-----
-G---LK---LT----------FDT----T--------FS--P-N-T-GK----------
--KSGKI------KSAYKRECI-NLGC---DVDF-dFA----------------------
------GPAIHG--SAVF-G--Y-----E-----G----------WLAGYQMTF-D---S
----A------K------SK--L-----------TRS---NF--A---VGYR-TG-----
-----------------------------DFQ-L-HTN-V----N-N-----G----T--
---EF--GG-S-----I-Y--Q-----KVC------EDFDTSVNLAWTS--GTN------
------------C-TR--FG-----IAAKY--QL-----DPTA---SISA--KVNN---S
SLIGVGYTQTL----RP---G--V---KLTLSALVDGKSFn--------agGHKLG
>A0A0F8CBX3/4-276
-PPTYADLGKSA-KDIF----N---KG----Y-G-F-GLV----KLDV-KTK-S--TSG-
-V----------E-FKTSG-------------------SSNIDTS---------------
-------------KVTGTLETKYKWa----------eYGL-TFT----------------
--------------EKWTT--ENTLGT--E---ICV--E--D-Q----I---T-K-----
-G---LK---LT----------FDT----T--------FS--P-N-T-GK----------
--KSGKV------KTAYKREYL-NADV---DVDL-dFA----------------------
------GPTIHG--AAVA-G--Y-----E-----G----------WLAGYQMTF-D---T
----A------K------SK--M-----------SQS---NF--A---VGYK-TG-----
-----------------------------DFQ-L-HTN-V----N-D-----G----S--
---EF--GG-S-----I-Y--Q-----KVN------DKLETAVNLAWTA--GSN------
------------G-TR--FG-----IAAKY--QL-----DSSA---SISA--KVNN---A
SLVGIGYSQTL----RP---G--M---KLLLSALVDGKNIn--------agGHKLG
>A0A0H5CH89/53-346
NPGTMENLSKEVtRDVF----L---NQ----Y-F-F-TGL----RADL-NKA-F--SMN-
-P----------A-FQTSH-------------------TFSIGSQ---------------
------------sIPPYAFSALYA--------------TD-TFF----------------
--------------AQGNI--DNDFSL--S---GRL--N--Y-G----W---D-K-----
-F---NV---SK----------ATL----Q--------IV--R-G-Q--P----------
--TMLQL------EQDFQGSDY-SLNL---KALN-pSFldd-------------------
---gnfTGVAVG--SILQ-S--I-----T--P--K----------LAVGLETVY-S---A
----Q------P------SM--P-----------A-----DA--A---VSYY-TRyn---
---------------------------agNWI-A-SAQ-L----Q-A-----Q----G--
---AL--VA-S-----F-W--R-----KVA------ENVEAGIETQLSS--QIVpvagga
llggqpsfkvnfE-GV--TT-----IGAKY--EF-----RQS----VFRG--QVDS---T
GKVAAFLERRI----LP---T--V---SVLFCGEIDQSKY-----------ASKIG
>Q9R1Z0/4-276
-TPTYCDLGKAA-KDVF----N---KG----Y-G-F-GMV----KIDL-KTK-S--CSG-
-V----------E-FSTSG-------------------HAYTDTG---------------
-------------KASGNLETKYKVc----------nYGL-IFT----------------
--------------QKWNT--DNTLGT--E---ISW--E--N-K----L---A-E-----
-G---LK---LT----------VDT----I--------FV--P-N-T-GK----------
--KSGKL------KASYRRDCF-SVGS---KVDI-dFS----------------------
------GPTIYG--WAVL-A--F-----E-----G----------WLAGYQMSF-D---T
----A------K------SK--L-----------CQN---NF--A---LGYK-AE-----
-----------------------------DFQ-L-HTH-V----N-D-----G----T--
---EF--GG-S-----I-Y--Q-----RVN------EKIETSINLAWTA--GSN------
------------N-TR--FG-----IAAKY--RL-----DCRT---SLSA--KVNN---A
SLIGLGYTQSL----RP---G--V---KLTLSALVDGKNFn--------agGHKVG
>E9GTP4/2-274
APPVYADLGKSS-RDVF----G---KG----Y-H-F-SLL----KLEC-KTK-T--SNG-
-V----------E-FTTGG-------------------SSNIESG---------------
-------------KVVGNLETKYKIg----------eYGL-TFT----------------
--------------EKWNT--DNTLGT--E---IAI--Q--D-K----I---A-Q-----
-G---LK---LT----------FDS----T--------FA--P-Q-T-GK----------
--KTGIV------KAEYKHDTA-TLNA---DVDL--NG----------------------
------GPTING--AAVC-G--Y-----L-----G----------WLAGYQMSF-D---M
----S------K------SQ--L-----------TRN---NF--S---IAYA-AK-----
-----------------------------DFA-L-HTN-V----N-D-----G----Q--
---EF--GG-A-----L-Y--Q-----KVN------PNLETGVQLSWTA--GSN------
------------A-TR--FG-----LGCKY--QL-----DNDS---AVRA--KINN---V
SQLGLGYQQKL----RQ---G--V---TLTLSSLVDLKNFn--------qgGHKIG
>Q9Z2L0/4-276
-PPTYADLGKSA-RDVF----T---KG----Y-G-F-GLI----KLDL-KTK-S--ENG-
-L----------E-FTSSG-------------------SANTETT---------------
-------------KVNGSLETKYRWt----------eYGL-TFT----------------
--------------EKWNT--DNTLGT--E---ITV--E--D-Q----L---A-R-----
-G---LK---LT----------FDS----S--------FS--P-N-T-GK----------
--KNAKI------KTGYKREHI-NLGC---DVDF-dIA----------------------
------GPSIRG--ALVL-G--Y-----E-----G----------WLAGYQMNF-E---T
----S------K------SR--V-----------TQS---NF--A---VGYK-TD-----
-----------------------------EFQ-L-HTN-V----N-D-----G----T--
---EF--GG-S-----I-Y--Q-----KVN------KKLETAVNLAWTA--GNS------
------------N-TR--FG-----IAAKY--QV-----DPDA---CFSA--KVNN---S
SLIGLGYTQTL----KP---G--I---KLTLSALLDGKNVn--------agGHKLG
>Q60932/17-289
-PPTYADLGKSA-RDVF----T---KG----Y-G-F-GLI----KLDL-KTK-S--ENG-
-L----------E-FTSSG-------------------SANTETT---------------
-------------KVNGSLETKYRWt----------eYGL-TFT----------------
--------------EKWNT--DNTLGT--E---ITV--E--D-Q----L---A-R-----
-G---LK---LT----------FDS----S--------FS--P-N-T-GK----------
--KNAKI------KTGYKREHI-NLGC---DVDF-dIA----------------------
------GPSIRG--ALVL-G--Y-----E-----G----------WLAGYQMNF-E---T
----S------K------SR--V-----------TQS---NF--A---VGYK-TD-----
-----------------------------EFQ-L-HTN-V----N-D-----G----T--
---EF--GG-S-----I-Y--Q-----KVN------KKLETAVNLAWTA--GNS------
------------N-TR--FG-----IAAKY--QV-----DPDA---CFSA--KVNN---S
SLIGLGYTQTL----KP---G--I---KLTLSALLDGKNVn--------agGHKLG
>P21796/4-276
-PPTYADLGKSA-RDVF----T---KG----Y-G-F-GLI----KLDL-KTK-S--ENG-
-L----------E-FTSSG-------------------SANTETT---------------
-------------KVTGSLETKYRWt----------eYGL-TFT----------------
--------------EKWNT--DNTLGT--E---ITV--E--D-Q----L---A-R-----
-G---LK---LT----------FDS----S--------FS--P-N-T-GK----------
--KNAKI------KTGYKREHI-NLGC---DMDF-dIA----------------------
------GPSIRG--ALVL-G--Y-----E-----G----------WLAGYQMNF-E---T
----A------K------SR--V-----------TQS---NF--A---VGYK-TD-----
-----------------------------EFQ-L-HTN-V----N-D-----G----T--
---EF--GG-S-----I-Y--Q-----KVN------KKLETAVNLAWTA--GNS------
------------N-TR--FG-----IAAKY--QI-----DPDA---CFSA--KVNN---S
SLIGLGYTQTL----KP---G--I---KLTLSALLDGKNVn--------agGHKLG
>V5GKS9/89-366
NPGTVEHLQREV-KGVH----T---TN----F-M-F-DGA----RADL-TKA-I--SIN-
-P----------I-FQVTH-------------------AFSMGSQa--------------
------------aPSSYNFGAVYG--------------DN-KNF----------------
--------------FQAGL--DDGLNV--T---MRA--N--R-G----W---V-A-----
-G---HT---TK----------VQA----Q--------LT--A-T-P-GQ----------
--SFVQV------EHDYQGTDH-SANF---KALN-pSPs---------------------
----dlTGIYIV--NYLQ-S--L-----T--R--N----------FAFGVETVY-Q---R
----P------S----------A-----------DME---EA--S---TGYI-AKltg--
--------------------------dkkDWI-A-TAQ-V----Q-P-----Q----G--
---VA--QC-T-----Y-Y--H-----RLS------EQVDVAADLQMIT--MAQk-----
-----------rE-AA--AT-----VGARY--NF-----RMA----TLRA--QIDS---T
GKLSSVYETRL----SP---A--F---GLTFAGEMDHLQG-----------AAKFG
>A0A0F8B2R3/39-322
NPGTSELLTKEVqREVL----P---SG----Y-M-F-SGI----KADI-TKI-V--GTS-
-P----------F-FQVSH-------------------QFAMGER---------------
-------------QSPYAFATLYG--------------TD-DVF----------------
--------------MQSQL--DNEGTC--S---ARM--N--Y-R----W---S-P-----
-S---LM---TK----------AQV----Q--------MS--P-N---G-----------
--NMAQF------DHDYTGSDF-TASL---KMIN-pSAls--------------------
---gglTGIFLG--SYLQ-S--I-----T--P--K----------LALGFESVY-Q---R
----P------A------MT--Q-----------GPE---TA------VSLM-GRyk---
---------------------------aeDWA-A-TAQ-L----Q-A-----Q----G--
---AF--IA-T-----Y-W--K-----RLS------DKVQAGVDMQLSL--TPSpammg-
-------ggiskE-GL--TT-----IGLKY--DF-----RMA----TFRA--QVDS---S
GKIGCLIEKRT----QA---P--V---SLTFAAEFDHWTQ-----------TPKIG
>I1RT38/41-327
NPGTIESLAKEVqRDVF----L---NN----Y-M-F-TGI----RADL-TKI-F--SMA-
-P----------L-FQVSH-------------------QFAMGER---------------
-------------INPYTFAAMYG--------------TG-KVF----------------
--------------CQGNL--DNEGSL--S---GRF--N--W-R----W---S-D-----
-K---LV---SK----------SQL----S--------IS--P-G---GQ----------
--DMAQF------EHEYTGNDF-SASL---KMLN-pSYle--------------------
---ggvTGIFIG--SYLQ-S--V-----T--S--K----------LALGLETLW-Q---R
----P------S------LS--Q-----------GPE---C---A---VSYA-ARyk---
---------------------------saDWI-A-TAQ-LQ---A-A-----M----G--
---TL--NT-S-----Y-W--R-----RLS------DKVQAGVDLSLGL--VPSpgglm-
------ggglqkE-GV--TT-----IGAKY--DF-----RMS----TFRA--QVDS---K
GKLSCALEKRV----AP---P--V---MMTFAADIDHFTH-----------QAKIG
>A0A140T8V3/3-276
NTPTYCDLGKAA-KDVF----N---KG----Y-G-F-GMV----KIDL-KTK-S--CSG-
-V----------E-FSTSG-------------------HAYTDTG---------------
-------------KASGNLETKYKVc----------nYGL-TFT----------------
--------------QKWNT--DNTLGT--E---ISW--E--N-K----L---A-E-----
-G---LK---LT----------LDT----I--------FV--P-N-T-GK----------
--KSGKL------KASYRRDCF-SLGS---NVDI-dFS----------------------
------EPTIYG--WAVL-A--F-----E-----G----------GLAGYQMSF-D---T
----A------K------SK--L-----------SQN---NF--A---LGYK-AA-----
-----------------------------DFQ-L-HTH-V----N-D-----G----T--
---EF--GG-S-----I-Y--Q-----KVN------ERIETSINLAWTA--GSN------
------------N-TR--FG-----IAAKY--KL-----DCRT---SLSA--KVNN---A
SLIGLGYTQTL----RP---G--V---KLTLSALIDGKNFn--------agGHKVG
>L8YAN7/4-276
-PPTYVDLGKPA-RDVF----T---KG----Y-G-F-GLI----KLDL-KTK-S--ENG-
-L----------E-FTSSG-------------------SANTETT---------------
-------------KVTGSLETKYRWt----------eYGL-TFT----------------
--------------EKWNT--DNTLGT--E---ITV--E--D-Q----L---A-R-----
-G---LK---LT----------FDS----S--------FS--P-N-T-GK----------
--KNAKI------KTGYKREHI-NLGC---DVDF-dIA----------------------
------GPSIRG--ALVL-G--Y-----E-----G----------WLAGYQMNF-E---T
----A------K------SR--V-----------TQS---NF--A---VGYK-TD-----
-----------------------------EFQ-L-HTN-V----N-D-----G----T--
---EF--GG-S-----I-Y--Q-----KVN------KKLETAVNLAWTA--GNS------
------------N-TR--FG-----IAAKY--QI-----DPDA---CFSA--KVNN---S
SLIGLGYTQTL----KP---G--I---KLTLSALLDGKNVn--------agGHKLG
>A8NFD5/51-327
-PGTVEGLQKEV-KSTH----L---SN----F-I-F-DGA----RADL-TKT-F--SMS-
-P----------L-FQVTH-------------------SFALGSQt--------------
------------lPSSYNFGAIFA--------------TQ-QVF----------------
--------------LQGGV--DHEGSV--N---GRL--N--Y-G----W---A-P-----
-N---NV---TK----------VQG----Q--------LA--Q-Q-A-GH----------
--NMIQI------EQEYQGSDF-TLNA---KAIN-pSPa---------------------
----dgTGMYIG--SYLQ-S--L-----T--K--N----------LALGVEGLW-Q---R
----P------T----------P-----------DES---DV--A---ASYL-LKyts--
--------------------------nekDWI-A-TAQ-V----Q-P-----S----G--
---IL--QS-T-----Y-W--Q-----KLS------DKVEVAADLQVIA--TPAr-----
-----------rD-AI--AT-----LGAKY--DL-----RLA----SFKA--QIDS---T
GKVSALLEQRF----TP---T--F---SFLVAGEIDHFKN-----------AAKVG
>Q7ZV39/4-274
-PPAYSDLGKSA-KDIF----S---KG----Y-G-F-GIV----KLDL-KTK-S--QNG-
-V----------E-FNTSG-------------------STNTDTG---------------
-------------KAAGSLETKYKLk----------dLGL-SFN----------------
--------------QKWNT--DNMLTT--E---VSV--E--D-Q----L---A-E-----
-G---LK---VA----------LDT----S--------FV--P-N-T-GK----------
--KSGKL------KTSYKREFV-NVSC---DLDF---E----------------------
------GPVVHS--AAVL-G--Y-----E-----G----------WLLGYLVAF-D---T
----A------K------SK--L-----------VQN---NF--A---LGYK-TG-----
-----------------------------DFQ-L-HTN-V----N-D-----G----A--
---EF--GG-S-----V-Y--Q-----KVS------DQLETAVTLAWTA--GSN------
------------N-TR--FG-----VAAKY--QL-----DKDA---SLSA--KVNN---A
SLIGIGYTQSL----RP---G--V---KLTLSALVDGKNFn--------tgGHKVG
>A0A0C3G5R3/55-332
NPGSTENLQKEV-KATL----A---TN----F-L-F-EGG----RADL-TKN-L--SAN-
-P----------A-FQVTH-------------------SFALGSQa--------------
------------nPSSYNFAAIFA--------------NE-NVF----------------
--------------MQGGF--DHDGNV--N---GRM--N--Q-G----W---T-A-----
-N---SV---TK----------LQG----Q--------FS--T-Q-V-GH----------
--NMLQI------EHDYQGTDY-NLNA---KALN-iWPa---------------------
----dlTGVYIG--SYLQ-S--F-----T--K--N----------LALGVEGFY-H---R
----Q------A------PD--L-----------T-----EL--S---TSYL-AKytg--
--------------------------dnkDWI-A-TAQ-L----Q-P-----S----G--
---IL--QS-T-----Y-W--Q-----KLS------EKVEVAAELQVIA--TPMr-----
-----------rD-AI--AT-----LGAKY--DL-----RMS----TFRA--QVDS---T
GKVSALLEQRF----AP---S--L---AFLLSGEIDHFKN-----------TAKVG
>B7P5X8/2-275
APPCYADLGKQA-RDLF----N---KN----Y-H-F-GVV----KLDC-KTT-T--KTG-
-V----------E-FNVSG-------------------TSLNDTG---------------
-------------KVNASLETKYKVs----------dLGL-TLK----------------
--------------EKWNT--DNTLAT--E---ISC--D--D-Q----L---A-R-----
-G---LK---LA----------FNA----N--------FA--P-Q-T-GK----------
--KSGAL------KTAYKVDNI-HVNS---DVDL-gIG----------------------
------GPIAHA--GAVL-H--Y-----Q-----G----------WLAGAQLSY-D---A
----N------K------SR--L-----------SKT---NF--A---VGYQ-GG-----
-----------------------------DFV-L-HTN-V----N-D-----G----Q--
---EF--AG-S-----I-Y--Q-----RVN------DCLETGVQLSWTA--GTN------
------------A-TR--FG-----LGCVY--QL-----DRET---SVRA--KVNN---S
GQVGLGFTHRL----RP---G--I---SLTLSTMLDGKNFn--------qgGHKLG
>U4L3L9/42-332
NPGTVENVSREVlKDVF----L---NN----H-T-F-SGM----RADL-MKS-F--SMN-
-P----------V-FQISH-------------------AFTMGAQ---------------
------------gLPPYTFAAVYG--------------TD-KTF----------------
--------------MQASL--DNDGQI--S---GRF--N--Y-R----W---A-P-----
-G---LI---SK----------TNV----Q--------LA--P-S-S-AP----------
--GQSVFt----tDLDYTGDDF-SASI---KGFN-pSVld--------------------
---galTGIFIG--SYLQ-A--V-----T--P--N----------LSLGLESVW-Q---R
----P------A------AM--H-----------GPE---TA------LSYV-ARyq---
---------------------------sdDWV-A-SLQ-L----Q-G-----Q----G--
---AL--QT-T-----F-Y--K-----RVA------ERVEVGVDCQLAF--GGMtrggam
------mgggrrD-GS--TT-----IGAKY--DF-----RNS----TFRA--QVDS---N
GKLSCLLEKRV----AP---A--V---TLTFSGDMDHSKN-----------AAKLG
>E1BYN7/4-276
-PPAYADLGKSA-RDVF----T---KG----Y-G-F-GLI----KLDL-KTK-S--ENG-
-L----------E-FTSSG-------------------SANSETS---------------
-------------KVSGSLETKYRWv----------eYGL-MFT----------------
--------------EKWNT--DNTLGT--E---ITL--E--D-Q----L---A-R-----
-G---LK---LT----------FDS----S--------FS--P-N-T-GK----------
--KSAKI------KTGYKREHI-NMGC---DMDF-dIA----------------------
------GPSIRG--ALVL-G--Y-----E-----G----------WLAGYQMTF-E---T
----A------K------SR--V-----------TQS---NF--A---VGYK-TD-----
-----------------------------EFQ-L-HTN-V----N-D-----G----T--
---EF--GG-S-----I-Y--Q-----KVN------EKLETAVNLAWTA--GNS------
------------N-TR--FG-----IAAKY--QI-----DPDA---SFSA--KVNN---S
SLIGLGYTQTL----KP---G--I---KLTLSALLDGKNVn--------agGHKLG
>A0A0D0B3H3/48-325
NPGSVENLQKEV-KTTH----L---TN----Y-A-F-DGG----RADL-TKN-M--SMN-
-P----------L-FQVTH-------------------SFALGSQt--------------
------------mAPSYNFGAIYA--------------TE-NVF----------------
--------------LQGGV--DHDGNV--S---ARL--N--Q-G----W---A-G-----
-G---HV---SK----------AQA----Q--------LS--Q-T-P-GH----------
--NLLQL------EHDFSGQDF-NLNL---KAVN-pWPt---------------------
----dlTGIFVG--SYLQ-S--F-----T--K--N----------LACGTEWVF-Q---R
----P------T----------P-----------STS---EL--V---ATYL-AKyts--
--------------------------tdkSWI-A-TAQ-L----Q-P-----A----G--
---IL--QA-S-----Y-W--H-----KLS------EKVDFAADLQLVA--SPMr-----
-----------rD-AV--AT-----LGAKY--DL-----RLS----TFRA--QLDS---T
GKVSALLEQRF----TP---T--F---AFLMSGEIDHFKN-----------SAKVG
>D5G5T8/46-340
NPGTVENVSREVqKDVF----L---NN----Y-A-F-TGM----RADF-SKS-F--SMD-
-P----------I-FQTSH-------------------AFAMGAQ---------------
------------gIPPYTFAAIFG--------------TN-KAF----------------
--------------LQANL--DNEGQL--A---GRF--N--Y-R----W---L-P-----
-E---LT---SK----------FNI----Q--------LA--P-P-S-QP----------
--SQSVFt----mDTDYSGSDF-SAGI---KAFN-pSLle--------------------
---gtlTGIFIG--SYLQ-S--I-----T--P--N----------LALGVESVW-Q---R
----S------A------AS--L-----------GPE---TA------LSYV-ARya---
---------------------------tkDWI-A-SAQ-L----Q-A-----G----G--
---AL--QA-T-----Y-W--R-----RIA------ERVEAGVDCQLTL--AGGmardgg
gg--mmggsmkkE-GV--TT-----LGAKY--DF-----RMS----TFRA--QVDT---Q
GKLACMLEKRV----AP---A--V---TLTFVGDVDHFKN-----------QAKLG
>Q5AH14/63-353
NPGTIENLNKEVaRDVF----L---GQ----Y-F-F-TGL----RADL-NKA-F--SMM-
-P----------A-FQTSH-------------------TLSIGSN---------------
------------vLPAYAFSALYA--------------TD-DYF----------------
--------------LQGNI--DNDLSF--S---GRI--N--Y-G----W---D-K-----
-S---NI---SK----------VTL----Q--------LA--H-G-Q--P----------
--SMIQL------EQDYQANDC-SINV---KTLN-pNFlsg-------------------
---nefSGVVVG--SILQ-S--L-----S--S--K----------LAVGLETMY-S---K
----Q------P----------L-----------APP---DT--A---VSYV-ARyn---
---------------------------agNWI-A-SAQ-L----Q-A-----Q----G--
---AL--IA-S-----F-W--R-----KVT------DKVEAGLETQVAA--TMKqvadpl
m---gvgfepviE-GQ--TT-----IGAKY--EY-----RTA----VFRG--QLDS---K
GKISAFLEKRI----MP---T--V---SILFSGEIDQFKN-----------TSRLG
>A0A088ACZ3/2-276
APPSYNDLGKSA-RDLF----S---SG----Y-H-F-GLI----KLDV-KTK-T--KSG-
-V----------E-FSSGG-------------------VSNQDTG---------------
-------------KVFGSLETKYNId----------dYGL-KFS----------------
--------------EKWNT--DNTLAT--D---ITF--A--D-K----L---L-K-----
-G---LT---LG----------YGC----T--------FS--P-Q-T-GT----------
--KTGKL------KTAYKHDNV-SAAA---DFDL-sLS----------------------
-----tGPLVNA--STVV-G--Y-----Q-----G----------WLAGYQACF-D---T
----Q------R------NK--L-----------TKN---NF--A---LGYT-AS-----
-----------------------------DFT-L-HAA-V----N-N-----G----C--
---DF--SG-L-----I-Y--H-----KVK------PELEGAINLEWNS--SNN------
------------V-TQ--FG-----IATKY--NL-----DNDA---SIRA--KVNS---N
LQVGLGYQQKL----RD---G--V---TLTLSTNIDGKNFg--------sgGHKIG
>Q7Q3H1/49-328
NPGTMEELHRKC-KDVM----P---VN--------F-EGA----KLMI-NK-----GLS-
-N----------H-FQVSH-------------------TINLNSS---------------
------------nTSGYRFGAMYV--------------GT-KQLspte------------
----------afpvVLGDI--DPSGNL--N---ANI--I--H-Q----L---T-P-----
-K---VR---CK----------FAS----Q--------IQ--S-S-K-V-----------
--TAAQL------TTDYKGPNY-TTSL---TIGN-pNIi---------------------
----nnSGVVVA--HYLQ-A--V-----T--N--K----------LAMGGEFAY-Q---Y
----G------P------AV--P-----------GGQ---IA--L---MSAA-ARya---
---------------------------tdLYT-W-SGT-VG-----------A----A--
---GV--HL-C-----Y-Y--Q-----RAS------EQLQIGAEVETSF--RMQ------
------------E-SV--AT-----IGYQV--DL-----PKSD--lVFRG--MLDS---N
WTVGAVLEKKL---qPL---P--F---TFALSGMLNHTKN-----------QFRLG
>T5AFV3/40-320
NPGTIEGLSREVqRDVF----L---NN----H-M-F-TGV----RADL-TKI-F--SMA-
-P----------L-FQVSH-------------------QFAMGER---------------
-------------INPYTFAAMYG--------------TG-RVF----------------
--------------CQGNV--DNEGSL--S---GRF--N--Y-R----W---T-D-----
-K---LV---SK----------SQL----S--------IS--P-G---GQ----------
--DMAQF------EHEYTGNDF-SASL---KMLN-pSFle--------------------
---ggaTGIYIG--SYLQ-S--V-----T--P--R----------LALGLETLW-Q---R
----P------E------CA--V-----------S------Y--C---ARYK-AR-----
-----------------------------DWV-A-TAQ-LQ---A-A-----M----G--
---TI--NT-S-----Y-W--R-----RLS------DKVQAGVDLSLGL--VPSpggvm-
------agalqkE-GV--TT-----IGAKY--DF-----RMS----TFRA--QVDS---K
GKLSCLLEKRV----AP---P--V---MMTFAADIDHFTQ-----------HAKIG
>A0A0C3KXW7/56-334
NPGSVENLQREV-KQTH----L---TN----F-I-F-DGA----RADL-TKG-L--SVD-
-P----------A-FQVTH-------------------SFSFGAQs--------------
------------aPSSYHFSAVYA--------------NA-NLL----------------
--------------LQGGV--GDDGNL--N---GRL--N--R-Q----W---S-S-----
-N---NL---TK----------VQA----S--------LT--S-S-A-QA----------
-qNMIIL------EHDYTGSDY-SINF---KAMN-pSPi---------------------
----ngTGIYIG--NALQ-S--V-----T--K--N----------LALGLETLY-Q---K
----P------T----------P-----------DMD---EF--T---TSYL-LKytg--
--------------------------drkDWI-A-TAQ-L----Q-P-----A----G--
---IL--QA-T-----Y-W--Q-----KLS------DKVEVAADLQLIA--APQr-----
-----------rE-AI--TT-----LGAKY--DF-----RMA----TFRA--QVDS---T
GKVSALLEQKY----GP---S--F---AFLFAGEIDHLKN-----------AAKVG
>A0A0P7VT25/32-304
-PPVYADLGKSA-KDVF----T---KG----Y-G-F-GLI----KLDL-KTK-S--ENG-
-L----------E-FTSSG-------------------SANTETS---------------
-------------KVSGSLETKYKWt----------eHGL-TFT----------------
--------------EKWNT--DNTLGT--E---ITL--E--D-Q----L---A-K-----
-G---LK---LT----------FDS----S--------FS--P-N-T-GK----------
--KSGKI------KTNYKREHI-NLGC---DVDY-dIN----------------------
------GTAVHG--ALVV-G--Y-----E-----G----------WLAGYQMTF-E---A
----G------K------NR--V-----------TQS---NF--A---VGYK-TD-----
-----------------------------EFQ-L-HTN-V----N-D-----G----T--
---DF--GG-S-----I-Y--Q-----KVN------DNLETAVNLAWTA--GNS------
------------N-TR--FG-----IAAKY--QI-----DADA---SFSA--KVNN---S
SLVGLGYTQSL----KP---G--I---KLTLSALLDGKNIn--------agGHKLG
>A0A0G2HH62/39-324
NPGTVEGLAKEVqRDVL----L---NN----Y-M-F-TGL----RADL-TKA-F--SLY-
-P----------L-FQVSH-------------------AFALGER---------------
-------------SNPYTFAALYG--------------TS-KMF----------------
--------------LQGNI--DNDGQL--S---TRF--N--W-R----W---S-Q-----
-A---LV---TK----------TQF----Q--------IG--T-G---GQ----------
--DMAQW------EQEYTGKDF-TASV---KGLN-pSYle--------------------
---gglTGIFIG--SYMQ-A--V-----T--P--K----------LALGLEAMW-Q---R
----P------A------LS--Q-----------PPE---AM------VAYC-GKyk---
---------------------------seDWI-A-TAQ-L----S-A-----T----G--
---GL--NT-T-----Y-W--R-----RLS------DKVQAGVDMSLTL--AGGagamm-
------ggplqkE-GT--TT-----FGAKY--DF-----RMS----TFRA--QLDS---K
GKLSCLLEKRV----AG---P--V---MMTVGADVDHATQ-----------SAKLG
>A0A0H2S0W1/51-330
NPGTSENLQKEA-KSTH----L---TN----H-M-F-DGA----RADL-TKI-L--SVT-
-P----------A-FQVTH-------------------SFSLASQt--------------
------------aLPSYNFGAIYA--------------NS-KIF----------------
--------------MQGGV--DHEGTV--N---GRF--N--S-G----W---D-D-----
-R---NI---SK----------IQV----Q--------LS--S-S-P-AM----------
-gHMIQM------EHDYLGQDY-SINV---KALN-pYPv---------------------
----nmSGIVIG--NYLQ-S--V-----T--K--N----------LALGAEVLF-S---K
----N-------------GP--P-----------GAP---PF--S---SSYL-AKytg--
--------------------------sakNWI-A-TAH-L----Q-P-----Q----G--
---VL--TA-T-----Y-W--Q-----KIN------EKVDAAADFTVIN--SPAk-----
-----------rE-GT--AT-----LGVKY--DL-----RMA----TFRA--QLDS---S
GKVSALLEQRF----AP---S--F---QFLVSGEIDHFKN-----------SAKVG
>P24391/40-323
NPGTIETIAREVqRDTL----L---TN----Y-M-F-SGL----RADV-TKA-F--SLA-
-P----------L-FQVSH-------------------QFAMGER---------------
-------------LNPYAFAALYG--------------TN-QIF----------------
--------------AQGNL--DNEGAL--S---TRF--N--Y-R----W---G-D-----
-R---TI---TK----------TQF----S--------IG--G-G-Q-------------
--DMAQF------EHEHLGDDF-SASL---KAIN-pSFld--------------------
---gglTGIFVG--DYLQ-A--V-----T--P--R----------LGLGLQAVW-Q---R
----Q------G------LT--Q-----------GPD---TA------ISYF-ARyk---
---------------------------agDWV-A-SAQ-L----Q-A-----Q----G--
---AL--NT-S-----F-W--K-----KLT------DRVQAGVDMTLSV--APSqsmm--
-------ggltkE-GI--TT-----FGAKY--DF-----RMS----TFRA--QIDS---K
GKLSCLLEKRL---gAA---P--V---TLTFAADVDHVTQ-----------QAKLG
>A0A165BCB0/16-296
NPGTVENLQKEV-KNTH----L---TN----Y-I-F-DGA----RADL-SKT-L--SVN-
-P----------A-FQVTH-------------------SFALAQRe--------------
------------sTPSYNFGAVFA--------------RD-SFF----------------
--------------IQGNA--DHDGNV--N---GRL--N--Q-G----W---S-P-----
-S---NT---TK----------GQL----Q--------LS--P-R-A-GG----------
--NVLQL------EHDYQGRDY-CLNA---RAIN-pSPt---------------------
----dlSGVYMA--SYIQ-S--V-----T--K--N----------AALGVEALY-Q---R
----P------Q----------P-----------GQD---DL--N---ISYL-LKyts--
--------------------------strDWI-A-TAQ-V----Q-P-----V----G--
---IL--LA-S-----Y-W--Q-----KLS------EKVDVAAELQVMV--PPQnp----
---------trrS-AV--AT-----LGAKY--EF-----RMS----TFRA--QLDS---T
GKVSALLEQRF----AP---T--F---AFLFAGEIDHFKN-----------SAKVG
>A0A0N8K1V8/4-276
-PPAYADLGKAA-KDVF----S---KG----Y-G-F-GLI----KLDL-KTK-S--QSG-
-V----------E-FTTSG-------------------SSNTDTG---------------
-------------KASGHLETKYKLt----------dLGL-SFN----------------
--------------QKWNT--DNTLST--E---ITL--E--D-Q----V---G-E-----
-P--sWK---ND----------LLT----S--------LM--G-T---CK----------
--KSGKL------KTGYKRDYM-NVGC---DIDF-dFA----------------------
------GPTIHA--AAVL-G--Y-----E-----G----------WLAGYQMAF-D---T
----A------K------SK--L-----------AQN---NF--A---LGYK-AG-----
-----------------------------DFQ-L-HTN-V----N-D-----G----T--
---EF--GG-S-----I-Y--Q-----KVN------SKLETAVNLAWTA--GSN------
------------N-TR--FG-----IAAKY--QL-----DKDS---SISA--KVNN---A
SLIGVGYTQSL----RP---G--V---KLTLSALIDGKNFs--------agGHKVG
>Q6NWC1/4-276
-PPTYVDLGKSA-RDIF----T---KG----Y-G-F-GLI----KLDL-KTR-S--ENG-
-L----------E-FKSSG-------------------SANTETS---------------
-------------KVAGTLETKYKWa----------eHGL-TFT----------------
--------------EKWNT--DNTLGT--E---ITL--E--D-Q----L---T-K-----
-G---LK---LT----------FDS----S--------FS--P-N-T-GK----------
--KSGKI------KSSYQREHI-NLGC---DVDY-dIN----------------------
------GTAVHG--ALVL-G--L-----D-----G----------WLAGYQMTF-E---A
----G------R------NR--I-----------TQS---NF--A---VGYK-TD-----
-----------------------------EFQ-L-HTN-V----N-D-----G----T--
---EF--GG-S-----I-Y--Q-----KVN------DNLETAVNLAWTA--GNS------
------------N-TR--FG-----IAAKY--QI-----DSDA---AFSA--KVNN---S
SLVGLGYTQTL----KP---G--I---KLTLSALLDGKNIn--------agGHKMG
>A0A166AUB8/57-334
NPGSTEQLTKEV-KGTL----A---TN----F-I-F-EGG----RADL-TKS-L--SAN-
-P----------A-FQVTH-------------------SFALGSEa--------------
------------qPASYNFNTVYA--------------KE-NLM----------------
--------------MMGGF--DHDGNV--N---ARL--N--Q-G----W---T-A-----
-N---SI---SK----------LQA----Q--------FS--S-Q-A-GH----------
--NMLQM------EHDYNGTDY-NLNV---KAMN-lWPt---------------------
----dlTGVYIG--SYLQ-S--V-----T--K--N----------LALGVEGLY-Q---R
----P------T----------P-----------DMS---EL--S---TSYI-AKyta--
--------------------------dkkDWI-A-TAL-V----Q-P-----S----G--
---IV--TT-S-----Y-W--H-----KLS------DKVEVAADLQLIA--APTr-----
-----------rD-AL--AT-----LGVKY--EL-----RMA----GFRA--QVDS---T
GKVAAVLEQRF----AP---T--L---AFLLSGEIDHFKS-----------TAKVG
>A0A0L1HGH1/51-337
NPGTVENIAREVqRDVF----L---NN----S-S-F-SGL----RAEL-TKA-F--SAA-
-P----------L-FQVAH-------------------SLSMGSQ---------------
------------vMPPYSYMVLYG--------------SP-RVF----------------
--------------MQGNV--DNELAF--S---GRF--N--W-R----W---T-S-----
-A---FV---SK----------AAV----Q--------LT--S-Q---G-----------
--NMVSL------ENDYTGADF-SASL---KAVN-pSIld--------------------
---ggiTGMLMA--SYLQ-A--V-----T--P--K----------LSLGIDAFW-T---R
----P------A------MA--Y-----------PPE---L---N---VSYA-ARyr---
---------------------------aiDWM-A-CGQ-II---P-D-----R----G--
---VL--EA-S-----Y-W--R-----RLT------DKVETGINCNLAF--AGIgpggp-
------magpqkE-GN--VT-----IGAKY--DF-----RQS----SFRA--QVDN---Q
GKVSCLLEKMI----AP---P--I---RVTFSGEIDHKQN-----------AAKLG
>V3ZV16/2-275
APPSFSDLGKSS-RDIF----D---EG----F-N-Y-GFT----KLEA-KTK-T--DSG-
-V----------N-FTVSG-------------------NSSTDTG---------------
-------------KVSGKFETKYKWn----------eYGL-TFT----------------
--------------EKWNT--DNVLNT--Q---ITI--E--D-Q----L---A-K-----
-G---LK---LA----------FDT----S--------FA--P-H-T-GK----------
--KSGKI------KSGFKNDNV-NLNC---DVDF-dFA----------------------
------GPTIHG--AAVL-G--Y-----T-----G----------WLAGYQMSF-D---T
----S------K------SK--L-----------TKS---NF--A---VGYT-AG-----
-----------------------------DFT-L-HTS-I----N-D-----G----Q--
---EF--GG-S-----V-Y--Q-----RVN------KDLETAVNLAWTS--GTN------
------------A-TK--FG-----LGAKY--TL-----DRNS---SINA--KVNN---S
SQVGLGFTHKL----KD---G--I---QLTVSSLIEGKNIn--------agGHKIG
>A5LGH1/2-273
APPTYGDLGKAA-KDIF----S---KG----Y-N-Y-GEW----KLEA-KTK-T--DSG-
-V----------E-FTTTG-------------------SHS-DKG---------------
-------------IISGSLETKYKYs----------dLGL-TFK----------------
--------------EKWNT--SNVLFT--E---IAI--E--D-Q----L---V-K-----
-G---LK---LE----------FNT----S--------FA--P-Q-T-GT----------
--KSGKI------KTSYKMDYL-NLGC---DVDF-vFA----------------------
------GPTINA--AAVL-G--Y-----K-----G----------WLGGYQMSF-D---T
----S------K------SK--L-----------TKN---NF--A---VGYE-AS-----
-----------------------------DFT-I-HTN-V----N-D-----G----A--
---EY--CG-S-----I-Y--H-----KIR------KDLEGGVKLSWSS--AKS------
--------------TA--LE-----LGTKY--KI-----DSDS---SVSA--KVDS---N
SRVGLGYTTKL----RD---G--V---KLTLSALVDGKNFn--------agGHQLG
>K1QXY2/38-309
APPTYGDLGKAA-KDIF----S---KG----Y-N-Y-GEW----KLEA-KTK-T--DSG-
-V----------E-FTTTG-------------------SHS-DKG---------------
-------------IISGSLETKYKYs----------dLGL-TFK----------------
--------------EKWNT--SNVLFT--E---IAI--E--D-Q----L---V-K-----
-G---LK---LE----------FNT----S--------FA--P-Q-T-GT----------
--KSGKI------KTSYKMDYL-NLGC---DVDF-vFA----------------------
------GPTINA--AAVL-G--Y-----K-----G----------WLGGYQMSF-D---T
----S------K------SK--L-----------TKN---NF--A---VGYE-AS-----
-----------------------------DFT-I-HTN-V----N-D-----G----A--
---EY--CG-S-----I-Y--H-----KIR------KDLEGGVKLSWSS--AKS------
--------------TA--LE-----LGTKY--KI-----DSDS---SVSA--KVDS---N
SRVGLGYTTKL----RD---G--V---KLTLSALVDGKNFn--------agGHQLG
>A0A0P1BI85/76-352
-PGTAEHLQREV-KSTL----L---NN----F-I-F-DGA----RADL-TKA-L--SMN-
-P----------I-FQVTH-------------------AFSMGAQq--------------
------------aPSSYNFGAVYG--------------SE-RYF----------------
--------------LQGGL--DDAGSV--T---IRA--N--T-G----W---A-D-----
-G---HI---SK----------FQG----Q--------MA--P-A-G-GQ----------
--SFAQF------EHDYQGRDH-SANI---KALN-pSPi---------------------
----dgTGIYIA--NYLQ-S--L-----T--R--N----------FALGVEAIW-Q---R
----P------D----------A-----------NQQ---EA--A---IGYM-VKwis--
--------------------------dskDAI-A-TLQ-L----Q-G-----Q----G--
---IA--QA-T-----Y-W--H-----KLA------ENVSAAADLQLVT--AGGr-----
-----------rD-AQ--AA-----LGAKW--DF-----RMA----TYRA--QIDS---T
GKISSLLETRL----AP---T--L---ALTFAGEVDHFKN-----------AAKFG
>Q5B4X8/3-277
APAAFSDIAKAA-NDLL----N---KD---fY-H-G-SAA----SLEV-KSK-A--PNG-
-V----------T-FNVKG-------------------KSA-HEG---------------
-------------PIAGSLEAKYVDa----------pTGL-TLT----------------
--------------QAWTT--ANALDT--K---LEL--D--N-N----I---A-K-----
-G---LK---AE----------IIT----Q--------YL--P-A-K-QS----------
--KGAKL------NLHFKQPNL-HARA---FFDL--LN----------------------
------GPSANF--DAVL-G--H-----E-----G----------FLVGAEGGY-D---V
----Q------K------AA--I-----------TKY---SA--A---VGYS-VP-----
-----------------------------QYS-A-AIQ-AA---N-N-----L----T--
---VF--SA-S-----Y-Y--H-----RVN------AQVEAGAKATWDS--KTG------
------------N-SV-gLE-----VASKY--RL-----DPSS---FAKV--KIND---R
GIAALAYNVLL----RP---G--V---TLGLGASFDTQNLn--------qaAHKVG
>Q10M45/58-330
CPVPFEEIQREAlMSLK----P---EL--------F-EGL----RFDF-TK-----GLN-
-Q----------K-FSLSH-------------------SVFMGSLevpsqs---------
------tetikvpTSHYEFGANFI--------------DP-KLI----------------
--------------LVGRV--MTDGRL--N---ARV--K--C-D----L---T-D-----
-D---LT---LK----------INA----Q--------LT--H-E-P-HY----------
--SQGMF------NFDYKGTDY-RAQF---QIGN--------------------------
------NAFYGA--NYIQ-S--V-----T--P--N----------LSMGTEIFW-L---G
----H------Q------RK--S-----------G-------------IGFA-SRyn---
---------------------------sdKMV-G-TLQ-V----A-S-----T----G--
---IV--AL-S-----Y-V--Q-----KVS------EKVSLASDFMYNH--MSR------
------------D-VT--SS-----FGYDY--ML-----RQC----RLRG--KFDS---N
GVVAAYLEERL----NM---G--V---NFLLSAEIDHSKK-----------NYKFG
>J4G6X0/46-331
NPGTAENLQKEV-KTTL----L---TN----F-F-F-DGA----RADL-SKS-L--SVN-
-P----------I-FQVTH-------------------SFALGSQt--------------
------------tPPSYNFGAVFA--------------SN-SIF----------------
--------------LQGSV--DHDGNV--N---GRL--N--Q-G----W---S-A-----
-N---NV---TK----------AQG----QasftvvtvLS--S-Q-A-GH----------
--SMLQV------EHDYMGQDY-SVNI---KAVN-pSPi---------------------
----dfTGIYMG--SYFQ-S--I-----T--K--N----------LALGVEILH-Q---R
----P------T------PE--M-----------TES---TA-------SYL-AKytg--
--------------------------sdkNWI-A-TAQ-V----Q-P-----A----G--
---IL--QA-T-----Y-W--Q-----KLS------DKVEVAADLQLIA--APTr-----
-----------rD-AI--AS-----LGAKY--DL-----RMS----TFRA--QLDS---T
GKVSALLEQRF----AP---A--F---AFLVSGEIDHFKN-----------GAKVG
>L9L8W0/3-254
NAPSYCDLGKAA-KDVF----N---KG----Y-G-F-GMV----KIDL-KTK-S--CSG-
-V----------E-FSTSG-------------------HAYTDTG---------------
-------------KASGNLETKYKVc----------nYGL-TFT----------------
--------------QKWNT--DNTLGT--E---ISL--E--N-K----L---A-E-----
-G---LK---LT----------LDT----I--------FV--P-N-T-GK----------
--KSGKL------KASYKRDCF-SLGS---NVDI-dFS----------------------
------GPTIYG--WAVL-A--F-----E-----G----------WLAGYQMSF-D---T
----A------K------SK--L-----------SQN---NF--A---LGYK-AA-----
-----------------------------DFQ-L-HTH-V----N-D-----G----T--
---EF--GG-S-----I-Y--Q-----KVN------EKIETSINLAWTA--GSN------
------------N-TR--FG-----IAAKY--KL-----DCRT---SLSA--KVNN---A
SLIGLGYTQTL----RP---D-----------------------------------
>H9JHF8/2-275
APPYYADLGKKA-NDVF----S---KG----Y-H-F-GVF----KLDL-KTK-S--ESG-
-V----------E-FTSGI-------------------TSNQESG---------------
-------------KVFGSLSSKFAVk----------dYGL-TFT----------------
--------------EKWNT--DNTLAT--D---ITI--Q--D-K----I---A-A-----
-G---LK---VT----------LEG----T--------FA--P-Q-T-GT----------
--KTGKL------KTSFTNDTV-AVNT---NLDL-dLA----------------------
------GPVVDV--AAVL-N--Y-----Q-----G----------WLAGVHTQF-D---T
----Q------K------AK--F-----------SKN---NF--A---LGYQ-SG-----
-----------------------------DFA-L-HTN-V----D-N-----G----K--
---DF--GG-S-----I-Y--Q-----KVS------DKLDCGVSMKWTA--GSA------
------------D-TL--FG-----VGAKY--AL-----DQDA---SLHA--KINN---K
SLIGLGYQQKL----RP---G--V---TLTLSAAIDGQNFn--------agGHKVG
>Q75Q40/79-355
NPGTFEECHRKC-KELF----P---VQ--------M-EGV----KLTV-NK-----GLS-
-N----------R-FQVTH-------------------TVALGTI---------------
------------gESNYHFGVTYV--------------GT-KQLspte------------
----------afpvLVGDM--DNSGSL--N---AQV--I--H-Q----L---S-P-----
-G---LR---SK----------MAI----Q--------TQ--Q-S-K-F-----------
--VNWQV------DGEYRGSDF-TAAV---TLGN-pDVl---------------------
----vgSGILVA--HYLQ-S--I-----T--P--C----------LALGGELVY-H---R
----R------P------GE--K-----------G------T--V---MSLA-GKyt---
---------------------------lnNWL-A-TVT-LG-----------Q----A--
---GM--HA-T-----Y-Y--H-----KAS------DQLQVGVEFEAST--RMQ------
------------D-TS--AS-----FGYQL--DL-----PKAN--fLFKG--SVNS---N
WIVGATLEKKL---pPL---P--L---TLSLCAFLNHRKN-----------KFLCG
>R9AKZ6/61-338
NPGTAEAMGREA-KTTL----L---SN----F-I-F-DGA----RADL-TKG-I--SLN-
-P----------A-FQVTH-------------------SFALGSQq--------------
------------sPPNYSFGAVYA--------------DA-KSF----------------
--------------LQGAV--DHTGTL--T---GRA--N--Q-S----F---A-N-----
-L---GT---GK----------VQA----Q--------LS--E-V-P-GQ----------
--SMIQL------EHDYQGLDY-SLNG---KAMN-pSMi---------------------
----dgTGIYIG--SYLQ-S--L-----T--P--N----------IALGLETLL-Q---R
----P------Q------PG--V-----------S-----ES--L---TSYL-VRlng--
--------------------------snrDWL-A-TAQ-I----N-P-----S----G--
---ML--EA-T-----Y-H--H-----KLS------DKVDAAATLQVIN--RPQg-----
-----------kE-AN--AS-----LGAKY--DF-----RMA----SFRG--QLDS---T
GKVSALLEQRF----TP---A--F---AFLVAGEIDHLKN-----------ASKFG
>M5GB90/55-331
NPGSSENLQKEI-KSAQ----L---TQ----W-M-F-DGA----RADL-TKG-L--SMN-
-P----------A-FQVTH-------------------SFSLGSSa--------------
------------pVPAYNFGALFG--------------DA-NSF----------------
--------------LQGGV--DNDGNV--N---AKC--H--L-G----W---T-P-----
-T---SV---TK----------LTA----Q--------MS--G-S-A-SQ----------
-gSMFQF------EHDFQGSDF-TFNL---KAIN-pTE----------------------
-----pAKIFIG--NWLQ-S--V-----T--S--N----------LALGVEGVY-Q---V
----Q------P------PS--V-----------RET---QV------SGLV-KYts---
--------------------------sarNWI-A-TAH-I----R-P-----V----G--
---VL--EA-S-----Y-W--H-----KLS------EKMEVGANLELVHvpMKR------
------------E-AV--AT-----VGAKY--DL-----RMS----TFRA--QVDS---T
GKVSALLEQKF----AP---S--F---AFLVSGEIDHVKN-----------SAKVG
>A0A0C9LY04/60-353
NPGTVENVSKEVqRDVF----L---NN----S-A-F-SGV----RAEL-QKA-F--SMS-
-P----------L-FQVCH-------------------SFSAGNQ---------------
------------qMPPYVFMALYG--------------TN-KVF----------------
--------------CQGNL--ESDLSF--A---ARF--N--Y-R----W---S-P-----
-R---WV---TK----------TQA----Q--------IS--P-G-G-GMag-------p
gsAQFQI------ENDYIGNDF-TAQL---KAIN-pSMle--------------------
---galTGIFVG--SYMQ-S--I-----T--P--R----------LALGLEAVY-N---R
----L------A------AN--M-----------GPE---SV------LSYA-ARyk---
---------------------------gdDWI-A-SGQ-LL---T-------Q----G--
---SL--SA-A-----Y-W--K-----RIS------DKVEAGIDINLVG--AAAgpgagm
------mgmpkrE-GT--AT-----LGAKY--DF-----RAS----NFKA--QIDT---N
GRVACVLEKRI----VP---V--V---GVTFSGELDHSKN-----------SAKLG
>Q9QYA2/79-355
NPGTFEECHRKC-KELF----P---VQ--------M-EGV----KLTV-NK-----GLS-
-N----------R-FQVTH-------------------TVALGTI---------------
------------gESNYHFGVTYV--------------GT-KQLspte------------
----------afpvLVGDM--DNSGSL--N---AQV--I--H-Q----L---S-P-----
-G---LR---SK----------MAI----Q--------TQ--Q-S-K-F-----------
--VNWQV------DGEYRGSDF-TAAV---TLGN-pDVl---------------------
----vgSGILVA--HYLQ-S--I-----T--P--C----------LALGGELVY-H---R
----R------P----------------------GEE---GT--V---MSLA-GKyt---
---------------------------lnNWL-A-TVT-LG-----------Q----A--
---GM--HA-T-----Y-Y--H-----KAS------DQLQVGVEFEAST--RMQ------
------------D-TS--AS-----FGYQL--DL-----PKAN--fLFKG--SVNS---N
WIVGATLEKKL---pPL---P--L---TLSLCAFLNHRKN-----------KFLCG
>W1Q9C4/60-349
NPGTMENINKEVaKDVF----L---NQ----M-Q-F-SGL----RADI-SKT-F--AMN-
-P----------I-FQVSH-------------------GLSIGGQ---------------
-------------LPAYSFTAMVG--------------NE-KTF----------------
--------------FQGTI--DNEFSL--T---GRF--N--H-S----W---D-K-----
-H---ST---SK----------LTF----Q--------LA--H-G-Q-Q-----------
--PMCQI------EHDYQANDF-SLNF---KTLN-pNFle--------------------
---dsyKGVMVG--SILQ-S--I-----T--P--K----------LSLGMESVY-S---S
----L------Q------PG--V-----------PGD---AA------LSFV-GRyn---
---------------------------agDWI-A-SAQ-L----Q-A-----Q----G--
---AL--VA-S-----F-W--R-----KVA------KNVEAGIETTVQA--GMQptlnel
m---qpvyqtvvD-AN--TT-----IGAKY--EF-----RQS----IYRG--QVDS---K
GQVSFMLEHRV----LP---T--V---GLLFSATIDQIKN-----------TANIG
>M7SBX0/39-320
NPGTIENISKEVqREVS----L---SN----Y-M-H-SGL----RADL-TKA-I--SLS-
-P----------L-FQVSH-------------------QFALGEQ---------------
-------------MKPYAFAALYG--------------VN-NAF----------------
--------------LQGSL--DNDGVL--S---TRF--N--F-R----W---S-P-----
-A---LI---TK----------SQF----Q--------VG--A-Q---------------
--DMASI------EHEYTGSDF-TTSL---KMLN-pSCie--------------------
---gglTGIYIL--SHLQ-S--V-----T--R--R----------LALGIEAVW-Q---R
----G------A------LN--Q-----------PPD---SA------MSYC-ARyk---
---------------------------teDWI-A-TAQ-L----H-A-----Q----G--
---AL--NT-T-----Y-W--R-----RLS------DKVQAGVDMTLQV--APSgamm--
-------gglqkE-GI--TS-----VGVKY--DF-----RMS----TFRA--QVDS---K
GKLGCILEKRV----AP---P--V---MMSFCADVDHLNQ-----------AAKVG
>L9L8W4/3-279
NPGTFEECHRKC-KELF----P---VQ--------M-EGV----KLTV-NK-----GLS-
-N----------H-FQVNH-------------------TVALSTI---------------
------------gESNYHFGVTYV--------------GT-KQLspte------------
----------afpvLVGDM--DNSGSL--N---AQV--I--H-Q----L---G-P-----
-G---LR---SK----------MAI----Q--------TQ--Q-S-K-F-----------
--VNWQV------DGEYRGSDF-TAAV---TLGN-pDVl---------------------
----vgSGILVA--HYLQ-S--I-----T--P--C----------LALGGELVY-H---R
----R------P----------------------GEE---GT--V---MSLA-GKyt---
---------------------------lnNWL-A-TVT-LG-----------Q----A--
---GM--HA-T-----Y-Y--H-----KAS------DQLQVGVEFEAST--RMQ------
------------D-TS--VS-----FGYQL--DL-----PKAN--lLFKG--SVDS---N
WIVGATLEKKL---pPL---P--L---TLALGAFLNHRKN-----------KFLCG
>O96008/79-355
NPGTFEECHRKC-KELF----P---IQ--------M-EGV----KLTV-NK-----GLS-
-N----------H-FQVNH-------------------TVALSTI---------------
------------gESNYHFGVTYV--------------GT-KQLspte------------
----------afpvLVGDM--DNSGSL--N---AQV--I--H-Q----L---G-P-----
-G---LR---SK----------MAI----Q--------TQ--Q-S-K-F-----------
--VNWQV------DGEYRGSDF-TAAV---TLGN-pDVl---------------------
----vgSGILVA--HYLQ-S--I-----T--P--C----------LALGGELVY-H---R
----R------P----------------------GEE---GT--V---MSLA-GKyt---
---------------------------lnNWL-A-TVT-LG-----------Q----A--
---GM--HA-T-----Y-Y--H-----KAS------DQLQVGVEFEAST--RMQ------
------------D-TS--VS-----FGYQL--DL-----PKAN--lLFKG--SVDS---N
WIVGATLEKKL---pPL---P--L---TLALGAFLNHRKN-----------KFQCG
>A0A0L8GG57/2-275
APPSYADLGKSS-RDLF----S---KG----F-N-Y-GFF----KLEC-KTK-T--SKG-
-V----------S-LTTSG-------------------SSNSESG---------------
-------------KVNGSLETKYKWe----------eYGM-TFS----------------
--------------EKWNT--DNILAT--E---ITV--E--D-Q----I---A-K-----
-G---LK---VS----------FDT----S--------FA--P-Q-T-GK----------
--RSGKI------KTGYKNDYI-NGGV---DVDF-eFA----------------------
------GPTVHG--ALVL-G--Y-----M-----G----------WLAGYQMSF-D---T
----S------K------SK--L-----------SRS---NF--A---VGYS-AG-----
-----------------------------DFT-L-HTN-V----N-D-----G----T--
---EF--CG-S-----I-Y--Q-----HVN------PKLDIGVNLSWTS--NSN------
------------V-TR--FG-----LGGKY--IL-----DCDT---SISA--KINN---S
SQLGLGYSQKL----RD---G--V---VLTLSTLVEGKNFn--------agGHKLG
>A1Z6L1/55-334
NPGTLEELHSRC-RDIQ----A---NT--------F-EGA----KIMV-NK-----GLS-
-N----------H-FQVTH-------------------TINMNSA---------------
------------gPSGYRFGATYV--------------GT-KQYgpte------------
----------afpvLLGEI--DPMGNL--N---ANV--I--H-Q----L---T-S-----
-R---LR---CK----------FAS----Q--------FQ--D-S-K-L-----------
--VGTQL------TGDYRGRDY-TLTL---TMGN-pGFf---------------------
----tsSGVFVC--QYLQ-S--V-----T--K--R----------LALGSEFAY-H---Y
----G------P------NV--P-----------GRQ---VA--V---LSAV-GRya---
---------------------------fgDTV-W-SCT-LG-----------P----A--
---GF--HL-S-----Y-Y--Q-----KAS------DQLQIGVEVETNI--RQQ------
------------E-ST--AT-----VAYQI--DL-----PKAD--lVFRG--SLDS---N
WLISGVLEKRL---qPL---P--F---SLAISGRMNHQKN-----------SFRLG
>A0A087TW10/2-275
APPSYGDMGKQA-RDIF----N---KN----Y-H-F-NLV----KLDC-KTK-T--SGG-
-M----------E-FSVSG-------------------SSNTESG---------------
-------------RVTSSLESKYKVp----------eHGL-TFK----------------
--------------EKWNT--DNILST--E---ITL--E--D-K----P---V-K-----
-G---SK---FT----------LDT----N--------FV--P-Q-T-GK----------
--KSAVL------KSTFKAENI-HLNA---ETDL-dIK----------------------
------APTLHL--STVL-G--L-----H-----G----------WLVGAQSAF-D---I
----S------K------HT--I-----------KKC---NF--A---VGYT-TS-----
-----------------------------DFV-L-HTN-V----N-D-----G----Q--
---EF--GG-S-----V-Y--Q-----KVN------PNLETGVQLAWSA--GNN------
------------A-TS--FG-----LGCVY--SL-----DKDT---SLRA--KINN---S
SQIGLGITHKL----RA---G--I---QLSLSAMIDGRSFn--------qgGHKLG
>Q6NWH3/56-332
NPGGFEECHRKC-KEVF----P---VQ--------M-EGV----RLTV-NK-----GLS-
-N----------H-FQVNH-------------------TVLLSTQ---------------
------------aDSSYRFGATYV--------------GT-KQTgpge------------
----------afpvMVGDM--DNTGSL--N---AQV--I--H-Q----I---T-D-----
-K---VR---SK----------FVF----Q--------TQ--Q-Q-K-F-----------
--VNWQG------DTEFKGEDF-TAAV---TFGN-pDVl---------------------
----mgSGIVVA--HYLQ-S--V-----T--S--S----------LALGGELVY-H---R
----R------P----------------------GEE---GT--V---MSLA-GRyt---
---------------------------gsNFI-A-TLT-LG-----------G----A--
---GV--HA-S-----Y-Y--H-----KAN------DQLQVGVEYEVST--RMQ------
------------D-TS--VT-----FGYQL--DV-----PKAN--lVFKG--SLDS---N
WVVGANLEKKL---qPL---P--L---SLALSAYLDHRKH-----------KFQCG
>K7IRV7/3-276
-PPTYGDLGKSA-RDVF----G---KG----Y-H-F-GLL----KLDV-STK-T--DSG-
-V----------E-FSSGG-------------------VSNQDTG---------------
-------------KVFGTLESKYKVk----------eYGL-TFV----------------
--------------EKWNT--DNTLGA--D---ITL--A--D-K----P---L-Q-----
-G---LT---IG----------YSS----T--------FS--P-Q-T-GN----------
--KTGKL------KSTYKHENV-AVTA---DFDL-sLS----------------------
-----aGPLINA--TTVV-G--Y-----Q-----G----------WLAGYQAGF-D---S
----Q------T------SK--V-----------TKN---NF--A---LGFK-AS-----
-----------------------------DFH-L-HTS-V----D-N-----G----R--
---EF--GG-S-----I-Y--H-----KIK------PGLEGAVNLAWNS--SNN------
------------V-TQ--FG-----LGTKY--DL-----DRDV---SVRA--KVNS---Q
LQIGLGYQQKL----HS---G--V---TLTLSANIDGKNFg--------sgGHKVG
>A0A165J3P7/4-276
--PAFSDITKAS-NDLL----N---KD---fY-H-T-SAA----TLEV-KSK-A--PNG-
-V----------S-FNVKG-------------------RSA-HEG---------------
-------------PIGGQIEAKYADa----------pSGL-TLT----------------
--------------QAWTT--LNSLDT--K---VEL--D--N-T----I---A-K-----
-G---LK---AE----------VLT----Q--------FL--P-S-T-QS----------
--KGAKL------NLYFKQPNF-NARA---FFDL--LK----------------------
------GPTAVV--DAVL-G--H-----D-----G----------FLVGAEAGY-D---V
----Q------K------AA--I-----------TKY---SA--A---VGYN-AA-----
-----------------------------QYS-A-GIT-AT---N-N-----L----S--
---VF--SA-A-----Y-Y--H-----KVN------SQVEAGAKATWDS--KSG------
------------D-KV-gLE-----VASKY--RL-----DPTS---FAKA--KIND---R
GIAALAYNVLL----RP---G--V---TLGLGASFDTQKLn--------eaAHKVG
>Q5KJP2/6-285
-PPSWRDLGKSS-SDLL----L---KD----Y-P-I-QGT----SLEV-KTL-T--PSN-
-V----------A-FKVAG-------------------TKDAKTD---------------
-------------AISGDIEGKYVDf----------kNGL-TFT----------------
--------------QGWTT--TNVLRT--Q---LEL--E--N-Q----I---A-K-----
-G---LK---FD----------LAT----T--------LN--P-A-K-AS----------
--KSAIL------TAIYKQPSL-HTRA---TVDL--FK----------------------
------GPTFTA--DTVV-G--R-----D-----G----------FLVGAEASY-D---V
----L------S------GA--I-----------TRY---AG--A---VGFS-AP-----
-----------------------------EYA-V-TLH-GL---G-N-----L----S--
---TF--AA-S-----Y-Y--H-----KVS------KDVEAGAKAVYDT--KST------
------------A-GN--VSl---eVGAKT--YL-----DNAA---FVKA--KINN---A
GVLSLGYTQAL----RP---G--V---KASAGVSVDTTRLnept---agqaAHKVG
>Q7T314/62-338
NPGTFEECHRKC-KEVF----P---VQ--------M-EGV----RLVV-NK-----GLS-
-N----------H-FQVSH-------------------TITLSTL---------------
------------gDSGYRFGSTYV--------------GS-KQTgpae------------
----------sfpvMVGDM--DNTGSL--N---AQV--I--H-Q----L---T-N-----
-R---VR---SK----------IAI----Q--------TQ--Q-H-K-F-----------
--VNWQC------DGEYRGDDF-TAAV---TLGN-pDVl---------------------
----vgSGILVA--HYLQ-S--L-----S--P--S----------LVLGGELVY-H---K
----R------P------GE--E-----------GTV-----------TSLV-GRyt---
---------------------------gsNYV-A-TLT-VG-----------G----A--
---GA--HA-S-----Y-Y--H-----KAN------DQLQVGVEFEAST--RMQ------
------------E-TS--VS-----FGYQL--DV-----PKAN--lLFKG--SLDS---N
WVVGATLEKKL---lPL---P--L---SLALGAFLNHRKN-----------KFQCG
>A0A165A1G4/28-305
NPGTVEDLHKKT-KDVF----P---VN--------F-DGA----KIMV-NK-----GLS-
-N----------H-FQISH-------------------TLNMSSV---------------
------------tPSGYRFGATYV--------------GT-QQYgpae------------
----------aypiLLGDI--DPSGNL--N---ANI--I--H-Q----L---N-K-----
-N---IR---MK----------FVS----Q--------IQ--G-S-K-F-----------
--VATQL------TTDYKGSSF-TASL---TMGN-pDFi---------------------
----ngSGVSVL--HYLQ-T--V-----V--P--N----------VAVGAEVAY-Q---Y
----G------S------GI--P-----------GGG---VA--V---ISGV-GRyt---
---------------------------gsNWN-L-SGT-VG-----------G----S--
---GL--HL-C-----Y-Y--Q-----KAS------EQVQVGVELESNI--RAQ------
------------E-SV--AS-----IGYQI--DL-----PKAN--lVFRG--MLDS---N
WTVGGVLEKKL---qPL---P--F---TFALSGLMNHPKN-----------QFR--
>A0A166F3H1/47-323
NAGSIEKLGQEA-KMTI----I---SN------P-L-DGA----RADL-SKI-L--SVD-
-P----------A-FQVTH-------------------SFQLASQt--------------
------------qPSSYYLSTVYA--------------TQ-KFF----------------
--------------MQGNV--DNEGNV--S---MRC--N--N-E----W---S-Q-----
-D---NV---SK----------VQG----Q--------FS--S-T-P-GH----------
--SMLQL------EHDYLGRDF-SVNL---KAVN-pSPt---------------------
----dgSGMYIG--SYLQ-S--V-----T--K--N----------IALGVETLY-Q---N
----L------G----------P-----------NMS---DM--S---TSYL-ARlaa--
--------------------------tdkSWI-A-TAQ-V----Q-P-----M----G--
---II--QA-T-----Y-W--H-----KLS------DKVDAAADLQLIS--APQr-----
-----------rD-AI--AT-----IGAKY--DL-----RLS----TLRA--QIDS---T
GKVGMLLEQKI----AP---T--F---TFSVGGELDHFKN-----------AAKIG
>A0A074RGJ7/61-359
NPGTTEALQKEV-KMTH----T---TN----H-L-F-DGA----RADL-SKA-L--SFN-
-P----------A-FQVTH-------------------SFNLASYn--------------
------------nPPIYNFGAVFA--------------SG-DLF----------------
--------------MQGGS--DHDGNV--T---GRL--N--R-G----W---S-P-----
-N---NI---TK----------VQM----Q--------IA--N-N-P-NA----------
-qSMLQL------EQDYQGPDY-SVNF---KAIN-pSPi---------------------
----dgSGIFVG--SCLQ-S--V-----T--P--R----------LALGFETVH-Q---R
----A------G----------P-----------GMA---ES--M---TSYL-LRwtssp
slasslst--------tagapapgthepgKWI-A-TAH-L----Q-A-----P----G--
---IL--QA-T-----Y-W--Q-----RLS------EKVDVGADLQMII--APGr-----
-----------rD-AF--AT-----VGAKW--DL-----RMS----TMRA--QVDS---N
GKIAALLEQRF----AP---T--F---AFLVGGEIDHVKN-----------QSKVG
>Q9U4L6/59-338
NPGTVEELHKKC-KDIQ----A---IT--------F-EGA----KIML-NK-----GLS-
-N----------H-FQVSH-------------------TINMSNV---------------
------------vPSGYRFGATYV--------------GT-KEFspte------------
----------afpvLLGDI--DPAGNL--N---ANV--I--H-Q----F---S-A-----
-R---LR---CK----------FAS----Q--------IQ--E-S-K-V-----------
--VASQL------TTDYRGSDY-TLSL---TVAN-pSIf---------------------
----tnSGVVVG--QYLQ-S--V-----T--P--A----------LALGSELAY-Q---F
----G------P------NV--P-----------GRQ---IA--I---MSVV-GRyt---
---------------------------agSSV-W-SGT-LG-----------Q----S--
---GL--HV-C-----Y-Y--Q-----KAS------DQLQIGAEVETSL--RMQ------
------------E-SV--AT-----LAYQI--DL-----PKAN--lVFRG--GIDS---N
WQIFGVLEKRL---aPL---P--F---TLALSGRMNHVKN-----------NFRLG
>E9GS42/28-307
NPGTVEDLHKKT-KDVF----P---VN--------F-EGA----KIMV-NK-----GLS-
-N----------H-FQISH-------------------TLNMSSV---------------
------------tPSGYRFGATYV--------------GP-QQYgpse------------
----------aypiLLGDI--DPSGNL--N---ANI--I--H-Q----L---N-K-----
-N---TR---MK----------FVS----Q--------IQ--N-S-K-F-----------
--VATQL------TTDYKGSSY-TASL---TMGN-pDFi---------------------
----ngSGVSVL--HYLQ-S--V-----M--P--N----------VAVGGEVAY-Q---Y
----G------S------GI--P-----------GGG---VA--V---ISGV-GRyt---
---------------------------gsNWN-L-SGT-VG-----------G----S--
---GL--HL-C-----F-H--Q-----KAS------EQVQIGVELETNI--RAQ------
------------E-SV--AS-----IGYQV--DL-----PKAN--lVFRG--MLDS---N
WTVGGVLEKKL---qPL---P--F---TFALSGLMNHSKN-----------QFRLG
>A7S6J4/47-323
NPGNFEELHKKC-KDVF----P---QP--------M-EGY----KLMV-NK-----GLS-
-N----------H-FQVSH-------------------SIALSAV---------------
------------gPGAYHFAATYV--------------GS-KQTgpne------------
----------sypvLLGDI--DTTGSL--N---AQI--I--H-Q----F---T-D-----
-R---IR---GK----------CVI----Q--------TQ--K-S-T-W-----------
--VLVQA------DSEYQGKDF-TANL---TVGN-lDLi---------------------
----neSGIIVA--HYLQ-R--L-----A--P--K----------LDLGAELLY-H---Y
----G------S----------------------GQE---IA--V---MSLA-GRys---
---------------------------asNWI-G-TAT-VG-----------Q----A--
---GW--HL-S-----Y-W--H-----KGN------ENVQVGVEYEYNM--RAK------
------------E-SA--VS-----LGYQM--NI-----PKAN--vTFRG--MVDT---N
WTVAAVMEKRL---lPL---P--F---TFVLSGMVNHLKN-----------QSRFG
>V5ECL5/10-289
-PPSWKDLGKAA-NDLL----S---KD----Y-P-I-HGN----SLEV-KTR-T--PNG-
-V----------T-FRVLG-------------------IRDSKSQ---------------
-------------AINGDLEAKWEDr----------kNGV-TFT----------------
--------------QAWST--ANVLRN--H---IEL--E--N-H----I---A-K-----
-G---LK---LE----------LVS----T--------LV--P-E-K-QT----------
--KNALF------ASTYKQPGL-HTRQ---HLDL--FK----------------------
------GPTFTA--DAVL-G--R-----D-----G----------FLAGAEASY-D---V
----K------E------GK--L-----------SRY---NL--G---AGFH-AP-----
-----------------------------DYA-V-TFH-GL---G-N-----L----S--
---TY--SA-S-----Y-Y--H-----RVN------ADTEAGARATYDS--KSP------
------------N-SN--VNl---eVGTKT--YL-----DNAA---FVKA--KINN---A
GILCLGYTQAL----RP---G--V---KASFGLALDTVKLsdsq---nsanAHKLG
>K7IPD3/42-321
NPGTMEDLHKKC-KEIF----P---IN--------F-EGA----KLML-NK-----GLS-
-S----------H-FQISH-------------------TINMSSA---------------
------------mPSGYRFGATYV--------------GS-KQLspte------------
----------tfpvLVGDI--DPTGNL--N---ANI--I--H-Q----F---T-D-----
-R---IR---GK----------LAT----Q--------VQ--R-S-K-F-----------
--SAVQM------TADYRGDTY-SLSA---TLGN-pDIl---------------------
----nnSGLMVL--HYLQ-S--V-----T--P--K----------LALGGEMIY-Q---Q
----G------P------AV--P-----------NGY---IS--I---VSLA-GRyi---
---------------------------ngDST-I-SGS-LG-----------L----A--
---GC--HL-C-----F-Y--Q-----RAS------QQVQVGAELEVNS--RMQ------
------------E-AV--AT-----IGYQV--DL-----PKAD--lVFKG--SVDS---N
WTVGAVLEKKL---qPL---P--F---TFALSGMLNHNKN-----------QFRLG
>F6YA02/4-276
-PPQYTDLGKSA-KDLF----E---KG----F-G-Y-GFA----KVDL-KTK-T--STG-
-V----------E-FTTKG-------------------ASCNESG---------------
-------------NINGSLETKYKQp----------kHGL-TFT----------------
--------------EKWTT--DNNLST--E---VAI--E--D-Q----I---A-T-----
-G---MK---LT----------LCT----S--------FA--P-N-T-GK----------
--KSGAL------KTAYKRDYI-NCNL---DTDF-nFA----------------------
------GPTLQG--ACVF-G--Y-----E-----G----------WLAGYQFAF-D---T
----N------K------SA--L-----------TKN---NV--A---VGYN-GA-----
-----------------------------DFQ-L-LTT-M----N-D-----A----S--
---EF--GG-S-----I-Y--Q-----SVN------KNLATGIQLSWSA--GQN------
------------N-TK--FG-----VATKY--NI-----DADA---ALNA--KVNN---V
GQVGFGYSHQL----RK---G--V---KLTLSSLVDAKNLn--------ggGHKLG
>Q9VKP2/5-286
-TPTYPDLGKLA-RDLF----K---RG----Y-H-P-GIW----QIDC-KTL-T--NSG-
-I----------E-FFTTG-------------------FASQDNS---------------
-------------KVTGSLQSKYKIe----------dQGL-TLT----------------
--------------ERWNT--ENWLFG--E---IMH--R--D-K----L---A-Q-----
-G---LM---LA----------VEA----K--------FQ--P-G-S-NE----------
--ADGKF------KMGYAQDNF-NFLA---DIGL--NS----------------------
------EPILNC--SLVV-G--H-----K-----E----------FLGGVGTEF-D---V
----G------N------TE--L-----------KGW---KV--A---LGWT-NE-----
-----------------------------TAT-L-HGE-L----K-N-----G----D--
---TW--LA-S-----L-F--Y-----KAS------EKIDAGIEVTKGA--GGGeaaeg-
-------eqqggD-VV--VN-----LGMIY--HL-----EEDA---LVRA--KVNN---L
VELGLGYEQKL----RD---G--I---TASISAVLDCNNFk--------dgNHRFG
>H6BYC9/43-331
NPGTVDNIAREVqKDVL----L---SN----F-M-F-SGL----RCDL-QKI-F--SVS-
-P----------L-FRLQH-------------------GLAMGSQ---------------
------------qLPPWQLMALYG--------------TS-NVF----------------
--------------MQAAY--SSDKSL--T---AWG--N--L-R----W---T-P-----
-R---FV---TK----------TQT----S--------ID--P-R-Q-TQ----------
--AMVQI------ENEYTGQDF-SASL---KAIS-pSIle--------------------
---gglTGIVIG--SYLQ-S--V-----T--P--K----------LSLGLEGVW-Q---R
----A------A------LN--A-----------KPE---TA------MSYC-ARyk---
---------------------------gtDWI-G-SAQ-YL-----A-----Q----G--
---SV--GA-S-----Y-W--R-----KLS------DKVEAGVDCQLQF--APGmggagm
------fggirrE-GT--TT-----VGVKY--NF-----ATS----VYRA--QVDS---A
GKLGVVLEKRV----AP---P--V---TLTFAAEIDQVKN-----------THKLG
>K1V8A9/6-285
-PPSWKDLGKSS-SDLL----L---KD----Y-P-I-NGT----SLEV-KTL-T--PSN-
-V----------A-FKVAG-------------------TRDSKSN---------------
-------------VINGDIEGKYVDf----------kNGL-TVT----------------
--------------QAWTT--TNLLRT--Q---VEL--E--N-Q----I---A-K-----
-G---LK---LD----------LAT----T--------LN--P-A-K-ST----------
--KAAVL------TAIYKQPSL-HTRA---TADI--FK----------------------
------GPTFTA--DAVV-G--H-----D-----G----------FLVGAEASY-D---V
----Q------A------GA--I-----------TRY---AA--A---LGFS-AP-----
-----------------------------EYA-V-TLH-GL---G-N-----L----S--
---TF--AA-S-----Y-Y--H-----KVS------KDVEAGAKAVYDT--KST------
------------T-GG--VSl---eVGAKA--YL-----DNAA---FVKA--KINN---S
GVLVLGYTQAL----RP---G--V---KASFGLALDTTKLndat---agaaAHKVG
>J4G0N0/8-287
-PPSWKDLGKSS-NDLL----G---RD----F-P-I-SGV----QLEV-KTN-T--PSN-
-V----------A-FKVNG-------------------TRDSKSA---------------
-------------LINGDLEGKYVDr----------kHGL-VFT----------------
--------------QAWTT--SNILRT--Q---VEL--E--N-Q----I---A-K-----
-G---LK---FD----------LNT----A--------LT--P-D-S-GS----------
--KSALF------TTTYKQPGL-HSRA---FLDL--FK----------------------
------GPTFTA--DTVV-G--R-----D-----G----------FLLGAEASY-N---V
----T------E------GK--V-----------TRY---AT--A---LGYS-AP-----
-----------------------------EYA-V-TLH-GL---G-N-----L----S--
---TF--AA-S-----Y-Y--H-----RVS------PDVEAGAKAVYDT--KAT------
------------T-SG--VSl---eVGTKA--YL-----DSSA---FVKA--KINN---S
GILALGYTQAL----RP---G--V---RASFGLALDTQRLndas---psgaAHKVG
>A0A176WQ12/37-309
CPVKYEEIQREAlVSLK----P---EL--------F-EGL----RFDF-TK-----PLS-
-Q----------K-FSLSH-------------------SVFMGSVevpaqs---------
------pqtikvsASHYEFGANLI--------------DN-RMM----------------
--------------LIGRI--LTDGRM--T---ARL--K--Y-D----L---T-D-----
-N---FT---VK----------VNA----Q--------LT--N-E-P-HF----------
--SQGMF------HFDYKGRDY-QAQV---QLGN--------------------------
------NAFYGL--NYIQ-S--V-----T--P--T----------IALGGEAFW-L---G
----H------Q------RK--S-----------G-V---GF--A---GRYN-TD-----
-----------------------------KVI-A-TGQ-IA-----T-----T----G--
---MV--SL-T-----Y-V--Q-----RVS------DKVSLASDFMYNW--MSK------
------------E-AT--TS-----VGYDY--LL-----RTC----RLRG--RFDT---N
GCVAAYLEERL----NV---G--V---NFLLSAEIDHWKK-----------DYKFG
>I2JT40/74-363
NPGTMENLNKEVeKDVF----L---TQ----Y-E-F-SGL----RADL-SKT-F--AMK-
-P----------L-XQVSH-------------------SFSTGGK---------------
-------------SPAYAFAGMFA--------------SD-DSF----------------
--------------IQGTI--DNELSL--T---GRL--N--Y-A----W---N-K-----
-S---NI---SK----------VTL----Q--------LA--A-G-Q--P----------
--PMCQI------EQDYQANDF-SLNF---KTLN-pDFsg--------------------
---asfNGVMVG--SILQ-S--I-----T--P--K----------FALGMETAY-S---A
----M------Q------PG--M-----------PGD----A--G---ISLV-GRyn---
---------------------------nkNWI-A-SAQ-L----Q-A-----Q----G--
---AL--TA-A-----F-W--R-----KVS------DHVEAGIETTLQA--SYQpvmssm
m---tptmqavlD-AD--TT-----IGAKY--EF-----RQS----IYRG--QLTS---N
GVASFMLEHRI----LP---T--L---GLTFTASIDQLKN-----------TSKMG
>J3P119/37-327
NPGTTENLAKEVqRDVF----L---NN----H-S-F-SGL----RADL-TKV-F--SLN-
-P----------L-FQVSH-------------------QFAVGER---------------
-------------INPYTFAAMYG--------------SS-KVF----------------
--------------MQGSV--DNEMAV--S---TRF--N--W-R----W---S-S-----
-A---FV---TK----------SSF----Q--------LG--G-G-G-GQ----------
--DMVQI------ENDYTGGDF-SASV---KALN-pSFle--------------------
---ggiSGIYVG--SYMQ-S--L-----T--K--R----------LSLGLEGVW-Q---R
----A------S------LS--T-----------PPE---T---V---MSYV-AKyk---
---------------------------tdDWV-A-TGQ-LS---G-------Q----G--
---QI--NT-T-----F-W--R-----KIS------DKVQAGIDMTLSV--APAdpeaam
f---gaptalttQ-GV--TT-----AGVKY--DF-----RMS----TLRA--QVDT---K
GKMGCLVEKRV----GG---P--V---MMTVAAEIDHPTG-----------NSKLG
>S8C037/5-269
-PGLYSDIGKRA-RDLL----Y---KD----Y-N-S-D-Q----KFTL-TTY-S--PTG-
-V----------T-LTSSG-------------------TRK--GD---------------
-------------LFLADVNTQLKN------------KNV-TTD----------------
--------------IKVDT--NSNLFT--T---ITV--D--E------P---A-P-----
-G---LK---TI----------LSF----K---------V--P-D-Q-------------
--RSGKL------ELQYLHDYA-GISS---SVGL--TA----------------------
------NPIVNF--SGVL-G--N-----N-----A----------FALGSDLSF-D---T
----K------E------GN--V-----------TKW---NF--G---ASYS-NA-----
-----------------------------DLI-A-ALA-LN---D-K-----G----D--
---TL--SA-S-----Y-Y--H-----LVSp----vTNTAVGGEVTHSF--SSN------
------------E-NT--IT-----VGTQH--LL-----DPLT---SVKA--RINN---S
GKASALIQHEW----RP---K--S---LLTLSTEVDTRSVd---------kSAKFG
>C3Y0N4/55-331
NPGTFDELHKKC-KEVF----P---NP--------M-EGC----KLVV-NK-----GIS-
-N----------H-FQVNH-------------------TISLCAF---------------
------------gPSSYHFGATYV--------------GT-KQIspse------------
----------aypvLLGDI--DTSGSL--N---AQM--I--H-Q----I---T-N-----
-R---IR---TK----------AVV----Q--------TQ--Q-S-K-W-----------
--AMVQL------DADYRGDDY-TASV---TLGN-pDFv---------------------
----neSGIVVA--HYLQ-R--I-----T--K--R----------LSLGAELLY-H---H
----T------Q----------------------GQE---AA--I---VTVA-GRyt---
---------------------------gdNWI-A-TGN-LG-----------G----A--
---GC--HA-S-----Y-Y--H-----QGN------EYVQVGVEFEANL--RAQ------
------------E-SA--VS-----LGYQL--DV-----PKAN--mVFRG--MLDS---N
WTVAAVLEKKL---qPL---P--F---TFMLSGMLNHTKN-----------QARFG
>Q9SX55/30-304
CPVLYEELNREAtMALK----P---EL--------F-EGF----RLDY-NK-----SLN-
-Q----------K-FFLSH-------------------SILMGPTevpnptp--------
-----sseiikipTANYDFGAGFI--------------DP-KLY----------------
--------------LIGRI--TTDGRL--N---ARA--K--F-D----L---T-D-----
-N---FS---VK----------ANA----L--------LT--D-E-E-DK----------
--SQGHL------VIDYKGSDY-RTQL---QLGN--------------------------
------NSVYAA--NYIQ-H--V-----T--P--H----------LSLGGEAFW-L---G
----Q------Q------LM--S-----------G-------------VGYA-ARye---
---------------------------tdKTV-A-SGQ-I----A-S-----T----G--
---VA--VM-N-----Y-V--H-----KVS------EKLSFATDFIYNY--LSR------
------------D-VT--AS-----VGYDL--IT-----RQS----RLRG--KVDS---N
GVVAAYLEEQL----PI---G--L---RFLLSAEVDHVKK-----------DYKFG
>A0A0C9ULZ1/2-272
-----ENLTKEV-KTTH----L---TN----F-M-F-DGA----RAEI-SRT-F--SAS-
-P----------L-FQTTH-------------------GFTLGAEa--------------
------------aPPTYNFSTVYA--------------TN-KVF----------------
--------------MQGGI--DHAGNL--N---MRY--N--Q-S----W---N-D-----
-S---NV---AK----------ISA----Q--------LS--P-R-A-GQ----------
--NMINF------EHDYQGLDY-SLNF---KAMN-pGPt---------------------
----dlSGIFVG--SYLQ-S--V-----T--K--N----------LALGVETVS-Q---R
----Q------G------PM--S-----------E------Q--T---TSYV-FKytg--
--------------------------nnkNWI-A-TAQ-LH-----------G----G--
---AV--QA-T-----Y-W--Q-----KFG------EKVDMAADLQVLA--AQGr-----
-----------rD-AL--AT-----IGARW--EL-----RMA----AFRA--QIDT---T
GKVSALLEQRY----AP---A--L---AFLVSGEIDHFKN-----------SAKFG
>Q9LHE5/31-303
-PVPYEELHREAlMSLK----S---DN--------F-EGL----RFDF-TR-----ALN-
-Q----------K-FSLSH-------------------SVMMGPTevpaqsp--------
------ettikipTAHYEFGANYY--------------DP-KLL----------------
--------------LIGRV--MTDGRL--N---ARL--K--A-D----L---T-D-----
-K---LV---VK----------ANA----L--------IT--N-E-E-HM----------
--SQAMF------NFDYMGSDY-RAQL---QLGQ--------------------------
------SALIGA--TYIQ-S--V-----T--N--H----------LSLGGEIFW-A---G
----V------P------RK--S-----------G-------------IGYA-ARye---
---------------------------tdKMV-A-SGQ-V----A-S-----T----G--
---AV--VM-N-----Y-V--Q-----KIS------DKVSLATDFMYNY--FSR------
------------D-VT--AS-----VGYDY--ML-----RQA----RVRG--KIDS---N
GVASALLEERL----SM---G--L---NFLLSAELDHKKK-----------DYKFG
>R4G4R3/36-315
NPGSMEELHKKC-KELF----P---LN--------F-EGA----KIAV-QK-----GIS-
-N----------H-FQISH-------------------TLNMSSI---------------
------------tPSGYRFGATYV--------------GT-KQYspge------------
----------aypvLVGDI--DPLGNM--N---ANI--Y--H-R----F---T-E-----
-N---LI---AR----------FQA----Q--------VQ--N-S-K-F-----------
--TASQF------IVDYKGRNY-TTSF---TVCN-pDVv---------------------
----glSGVFVG--HYLQ-S--V-----S--K--N----------LDLGAELAY-Q---R
----S------P------QL--P-----------GSQ---IA--V---TSLA-ARyt---
---------------------------gsDFT-L-SGT-LG-----------F----T--
---GI--HV-C-----Y-Y--Q-----KAS------EQLQLGVELETNF--RMQ------
------------E-AV--AS-----IGYQI--DI-----PKAD--lVFKG--MMDT---N
WNVGATLDKKL---vPM---P--F---SLTLSGMLNHQKN-----------QFRLG
>Q6K548/4-267
-PGLYPEIGKKA-RDLL----Y---RD----Y-Q-T-D-H----KFTL-TTY-T--SNG-
-V----------A-ITATS-------------------TKK--AD---------------
-------------LIFGEIQSQIKN------------KNI-TVD----------------
--------------VKANS--DSNVVT--T---VTV--D--E------L---T-P-----
-G---LK---SI----------LSF----A---------V--P-D-Q-------------
--RSGKF------ELQYSHDYA-GVSA---SIGL--TA----------------------
------SPVVNL--SSVF-G--T-----K-----A----------LAVGADVSL-D---T
----A------T------GN--L-----------TKY---NA--G---LSFS-ND-----
-----------------------------DLI-A-SLN-LN---N-K-----G----D--
---SL--TA-S-----Y-Y--H-----IVN-----hSATAVGAELTHSF--SSN------
------------E-NS--LT-----FGTQH--TL-----DPLT---VVKA--RFNN---S
GKASALLQHEW----RP---K--S---VWTISAEVDTKAId---------kSSKVG
>W7I883/39-325
NPGTFENISAELtKGVL----L---SN----M-Q-F-TGL----RADI-AKI-F--GVA-
-P----------L-FQVSH-------------------SFAMGLGgp-------------
-----------gaATPYTFSALYG--------------AN-KVF----------------
--------------LQANI--DNEGQL--S---ARS--N--Y-R----W---S-P-----
-K---MV---TR----------SNV----Q--------VA--S-G-S-SQ----------
--AMLQL------EHDYTGKDF-SASI---KAFN-pTLld--------------------
---gglTGIFIL--QYLQ-S--V-----T--K--S----------LSLGLEALW-Q---R
----Q------S-------M--V-----------TSP---EA--L---ISYG-AKyq---
---------------------------gaGWV-G-SVG-L----Q-A-----A----G--
---AL--QL-T-----Y-W--R-----KLS------ERVEAGVESSLKV--MPTgln---
--------siaaD-GV--TT-----IGAKY--DF-----RQS----SLRA--QVDT---S
GKLGVLLERRV----AP---M--V---TLTFSGEMDHYKS-----------TAKVG
>R4FQ51/3-274
-PPFYADLGKNA-RDVF----S---KG----Y-H-F-GLL----KLDV-KTK-T--NTG-
-V----------E-FSTGG-------------------VHNHDTG---------------
-------------KIFGSLETKYKFk----------eYGV-TFS----------------
--------------EKWNT--DNVLAT--E---VAL--S--D------F---C-E-----
-G---AK---LS----------CDT----S--------FA--P-H-S-GD----------
--KSLRM------KAEFKNESC-ALNL---DTDF-kSG----------------------
------GPVIRS--GAVL-G--Y-----G-----G----------WLCGYQASF-D---T
----S------K------SK--L-----------TEN---KF--A---MGFS-TK-----
-----------------------------DFI-L-NTA-I----D-D-----G----R--
---LF--NG-T-----I-F--H-----KVS------NRLETGIQITWAS--DNN------
------------D-TD--FG-----IGCKY--NL-----DPDA---ALRV--KVNN---Q
SLIGLGYSQKL----RE---G--V---TLSLSTQIDAKNFn--------egGHKLG
>A0A0P0V1K5/177-407
------------------------------------------------------------
----------------------------------------SMGSMelpsqg---------
------advikvpTSNYEFGANFM--------------DP-KMM----------------
--------------LIGRV--SHDGRV--T---ARV--K--C-D----L---L-E-----
-N---LC---LK----------INA----Q--------LT--N-E-P-HY----------
--SQGMF------SFDYKGKDF-RSQF---QLGN--------------------------
------NAFYGG--NYIQ-S--V-----T--K--N----------LSLGTEAFW-L---G
----Q------Q------RK--S-----------G-------------VGFV-ARyd---
---------------------------tkKMV-A-TGQ-IA-----T-----T----G--
---LV--SL-S-----Y-V--Q-----KVS------EKVSLASDFMYNH--MAK------
------------D-VT--AS-----FGYDY--ML-----RQC----RLRG--KIDT---N
GVVSALLEERL----TP---G--V---NFVLSAELDHWKK-----------DYKFG
>W4ZGC9/4-276
-PSSYSDLGKAA-RDIF----G---KG----F-G-F-GFV----KLDA-KTT-T--SNN-
-V----------G-FTVSS-------------------ASNNDTG---------------
-------------KVDASLETKYSWk----------eYGL-SFK----------------
--------------EKWNT--DNTLAT--E---VTI--E--D-Q----I---A-Q-----
-G---VK---LT----------LDT----S--------FS--P-Q-T-GK----------
--KSGQI------KTAYKRDFI-NITT---DVDF-dFA----------------------
------GPTVHS--TGVV-G--Y-----E-----G----------WLAGFQVSF-D---T
----A------E------SK--L-----------KKS---NF--A---LGYK-TA-----
-----------------------------DFQ-L-HTA-V----N-E-----G----S--
---DF--SG-S-----I-Y--Q-----KVN------DSLQTAINVGWAS--TTN------
------------Q-TR--FA-----LGAKY--VL-----DSEA---SLNA--KVSN---T
SQVGIGYTQTL----RP---G--M---KITLSTLIDGKSLn--------qgGHKLG
>A0A164UXI4/8-287
-PPSWKDLGKSS-KDLL----D---RD----F-P-I-YGT----SLEV-KTK-T--PSN-
-V----------T-FKVAG-------------------DANSKTN---------------
-------------IINGDVEAKYSDp----------kNGI-TFT----------------
--------------QAWTT--ANFLRT--N---VEL--E--N-Q----V---A-K-----
-G---LK---FE----------LNT----G--------LH--P-D-K-GT----------
--KTAVF------GTTYKQPGA-HSRA---FVDF--FK----------------------
------GPTFTA--DAVL-G--R-----D-----G----------FLVGGEASY-N---V
----T------E------GK--I-----------TRY---AA--A---LGYS-AP-----
-----------------------------EYN-V-TLH-GL---G-N-----L----S--
---TF--SA-S-----Y-Y--H-----RVS------RDVEAGAKAIYDT--KAT------
------------T-SN--VSl---eVGAKA--YL-----DAAA---FVKA--KVNS---A
GLVVLGYTQAL----RP---G--V---KVSAGLALDTQKLndat---pggpAHKVG
>D8PT00/53-328
NPGTTENLQKEV-RATT----L---TN----L-M-F-DGG----RADL-SKT-L--SAN-
-P----------L-FQVTH-------------------SFSLGSSq--------------
------------vPPSYNFASVYA--------------TD-SVF----------------
--------------LQGSI--DHDGNV--N---MRA--N--Q-G----W---S-P-----
-N---SV---SK----------VQG----Q--------FS--Q-Q-S-G-----------
--HHMVL------EHDYHGRDF-TINL---KAMD-pWPa---------------------
----dmTGMFTG--SYLQ-S--F-----T--K--N----------IAVGFESLW-Q---R
----A------P----------P-----------LAN---DV--M---TSYL-LKwts--
--------------------------ddkNTI-S-TAQ-V----Q-------S----G--
---IL--QA-T-----Y-W--Q-----KLS------EKVDVAADLQVVA--LPQr-----
-----------rD-AV--AT-----LACKY--EL-----RLA----AFRA--QLDS---T
GKVSAFLEQRF----SP---A--F---SFLVAGEIDHFKN-----------AAKFG
>A0A066V312/87-363
NPGTVEHLQREV-KATH----L---TN----H-F-F-DGA----RADL-TKV-F--STN-
-P----------V-FQVTH-------------------AFSFPIAp--------------
------------nPAGYNFGAVVG--------------DE-RHF----------------
--------------LQGGV--DDSGAV--T---MRF--N--R-G----W---G-A-----
-G---HT---SK----------AQA----Q--------LV--R-G-P-G-----------
--SFVQL------EHDYQGSDH-SANV---KALN-pGLt---------------------
----dgTGIFMV--NYIQ-S--L-----T--R--N----------FALGIETVV-Q---R
----P------S------PE--V-----------E-----EA--S---TGYH-AKyvs--
--------------------------nnhDWI-A-TAS-M----Q-G-----V----G--
---IL--QA-T-----Y-W--Q-----KLA------ERIDVAADLILVA--VGQk-----
-----------rE-AT--AT-----LGAKW--DF-----RMS----TLRG--QIDS---T
GKISSLFEQRL----AP---T--F---SFTVGGEIDHLKS-----------TSRFG
>U4LHR3/50-301
---------------------------------------A----NLEV-KTK-A--PNG-
-V----------A-FNLKG-------------------KSDNKSG---------------
-------------AIAGQIEAKYTDk----------pSGL-TLT----------------
--------------QAWTT--FNALDT--K---IEL--D--N-T----I---A-N-----
-G---LK---AE----------VIT----Q--------FL--P-A-T-KG----------
--KGAKL------NLHFRQPLF-HARA---FFDL--LK----------------------
------GPSFNG--DAVI-G--H-----D-----G----------FLAGAEVGY-D---V
----N------G------GK--I-----------TKY---SA--A---VGYS-VS-----
-----------------------------EYT-A-AVT-AT---N-N-----L----S--
---TF--AT-S-----Y-Y--H-----RVN------AQVEAGAKATWDA--KSG------
------------N-NA--VGl---eIASKY--KL-----DNNA---FVKA--KINN---E
GIAALAYSQLL----RP---G--V---TLGLGASIDTQRLs--------epAHKVG
>A0A0D0BP80/8-287
-PPSWKDLGKSS-NDLL----G---KD----Y-P-F-HGT----SLEV-KTK-T--PSN-
-V----------A-FKVGG-------------------NRDSKSG---------------
-------------AIAGDIEAKYTDk----------kNGL-VFT----------------
--------------ETWTT--SNALKS--Q---LEL--E--N-Y----L---A-K-----
-G---LK---LD----------IAT----S--------LT--P-D-K-GQ----------
--KSALL------NVIYKQSGV-HTRG---AFDV--FK----------------------
------GPTFTT--DTVF-G--R-----D-----G----------FLFGAETAY-N---V
----T------E------GK--I-----------TRY---AA--A---IGYN-AP-----
-----------------------------EYA-V-TVH-GL---N-N-----L----K--
---TF--TA-S-----Y-Y--H-----RVS------ADVEAGAKAVYDT--KAT------
------------T-SG--VAl---eVGTKA--YL-----DSAA---FVKA--KINN---S
GVLALGYTQAL----RP---G--V---KASFGLALDTQRLnein---ptgpTHKVG
>A0A0C9VAB2/8-287
-PPSWKDLGKSS-NDLL----S---KD----Y-P-F-FGT----SLEV-KTK-T--PSN-
-V----------A-FKVAG-------------------VRDSKSQ---------------
-------------GITGDIEAKYADy----------kNGL-VFT----------------
--------------ETWTT--SNVLKS--Q---LEL--E--N-Y----L---A-K-----
-G---LK---LD----------VNA----S--------LM--P-D-K-GS----------
--KSALL------NVVYKQSGV-HTRG---VLDV--FK----------------------
------GPTFTT--DTVF-G--R-----D-----G----------FLFGAETAY-N---V
----T------E------GK--I-----------TRY---AA--A---VGYN-AP-----
-----------------------------EYA-V-TVH-GL---N-N-----L----N--
---SF--SA-S-----Y-Y--H-----RVS------PDVEAGAKAVYDT--KST------
------------T-SG--VAl---eVGAKA--YL-----DSAA---FVKA--KINN---S
GVLALGYTQTL----RP---G--V---KASFGLALDTQRLndva---psgpAHKVG
>A0A067R567/63-342
NPGSMEELHKMC-KDVF----P---LI--------F-EGA----KLII-NK-----GLS-
-S----------H-FRVSH-------------------TITMSSV---------------
------------tPSGYRFGATYV--------------GT-KQMspse------------
----------afpvLLGDI--DPSGNL--N---AHI--V--H-Q----I---G-Q-----
-R---VK---AK----------YVT----Q--------IQ--N-S-K-F-----------
--VAAQF------GTEYKGDDC-TLSL---TAEN-vDIi---------------------
----neSGIFVA--HYLQ-A--I-----T--P--S----------VALGAELAY-Q---Y
----G------P------SV--P-----------GRE---IA--I---LSAA-ARys---
---------------------------gsHSI-V-SGT-LG-----------G----A--
---GL--HI-C-----Y-Y--Q-----RAS------EQLQLGVELETNF--RTQ------
------------E-SL--AS-----LGYQV--DL-----PKAD--lCFRG--MVNS---N
GTVGAVLEKKL---qPL---P--F---SFELSGTLNHSKN-----------QFRLG
>Q2GYA9/4-276
--PSFQDIAKAA-NDLL----N---KD---fY-H-L-SAG----TLEV-KSN-T--PNN-
-V----------A-FKVTG-------------------KSS-HDN---------------
-------------ATSGTIEGKYVDk----------sNGL-TLT----------------
--------------QTWNT--ANSLET--K---VEM--A--D-N----L---T-K-----
-G---LK---AE----------GVF----A--------FL--P-A-T-QA----------
--RGAKF------NLHFKQPNF-HGRA---FVDL--LK----------------------
------GPTANI--DAIV-G--H-----E-----G----------FLAGASAGY-D---V
----Q------K------AK--V-----------TSY---SA--A---VGYQ-AL-----
-----------------------------TYS-A-AIT-AT---D-N-----L----S--
---VF--AA-S-----Y-Y--H-----KVN------SQVEAGSKATWNS--KSG------
------------N-TV-gLE-----VAAKY--RL-----DPVS---FVKA--KIND---R
GVAALAYNVLL----RE---G--V---TLGVGASFDTQKLd--------qaTHKVG
>A8NRJ6/8-287
-PPSWKDLGKSS-NDLL----S---KD----Y-P-I-HGT----SLEV-KTQ-T--PSN-
-V----------A-FKVAG-------------------NKDSKSA---------------
-------------VITGDLEAKYTDk----------aHGL-TVT----------------
--------------QAWTT--SNVLRN--Q---VEL--E--N-Q----L---A-K-----
-G---LK---LD----------LTT----S--------LA--P-E-K-GA----------
--KTAVL------GGVFKQSGL-HTRA---VLDL--FK----------------------
------GPTFTT--DAVV-G--R-----D-----G----------FLAGAEASY-N---V
----T------E------GK--V-----------TRY---AA--A---LGYN-AP-----
-----------------------------EYA-V-TLH-GL---N-N-----L----S--
---TF--TA-S-----Y-Y--H-----RIN------RDVEAGAKAVYDP--KAT------
------------H-GG--VAl---eVGSKV--YL-----DAAA---FVKA--KINN---S
GVIALGYTQAL----RP---G--V---KASFGLALDTQKLndpn---pvgpSHKVG
>M5GB34/8-289
-PPSWKDLGKSG-NDLL----G---KD----Y-P-I-YGT----NLEV-KTR-T--PSN-
-V----------T-FKVAG-------------------LRDSKST---------------
-------------AINGDIEAKYVDa----------kNGV-TFT----------------
--------------QAWTT--ANVLKS--Q---VEL--E--N-Q----I---A-K-----
-G---LK---ID----------LNA----S--------LL--P-D-K-AEn---------
-nKSAQI------GIVYKQPAL-HTRA---VLDL--FK----------------------
------GPTFTA--DTVV-G--R-----D-----G----------FLVGAEASY-D---V
----T------K------GM--V-----------TRY---AA--A---VGYS-AP-----
-----------------------------EYA-V-TLH-GL---G-N-----L----S--
---TF--AA-S-----Y-Y--H-----KVN------RDVEAGAKAIYDT--KST------
------------H-GN--VNl---eVGAKA--YL-----DTSA---FVKA--KINN---A
GVLCLGYTQGL----RP---G--V---KASFGLALDTQRLndta---ggqpAHKVG
>T1JZI5/4-275
--PCFADLGKQA-KDLF----N---KN----Y-H-L-GVV----KLDF-KTK-T--QNK-
-V----------E-FNVSG-------------------TSNTGTG---------------
-------------NIAANLETKHFLp----------dYGL-TMK----------------
--------------EKWTT--DNVLST--E---LTV--D--D-Q----F---A-K-----
-G---LK---LG----------FNG----S--------FT--P-L-S-GK----------
--KSGVI------KTSYKTDAL-HLNG---DVDL--DH----------------------
-----gGFIVHG--AGVV-R--F-----Q-----S----------WLGGAQLSF-D---P
----S------K------NA--I-----------KRN---NI--A---VGYQ-TP-----
-----------------------------EFN-L-TAN-LA-----D-----L----K--
---EA--SS-T-----V-Y--Q-----RVN------DKLESGISLAWSS--DKN------
------------S-TQ--FG-----LGCIY--KL-----DSDT---SLKA--KVNN---S
GIVGLGLTQRL----RP---G--I---LLTLCASIDGKNFn--------sgGHKLG
>A0A199UBX2/5-267
-PGLYTEIGKKA-RDLL----Y---KD----Y-Q-T-D-Y----KFTI-STY-S--PTG-
-V----------A-ITSTG-------------------FKK--GE---------------
-------------LFLGDVNTQLKK------------KNI-TTD----------------
--------------VKVDT--DSNLFT--T---ITF--D--E------P---T-P-----
-G---MK---AI----------LSF----K---------V--P-D-Q-------------
--RSGKV------EIQYLHDYA-AVSS---SIGL--TP----------------------
------NPIVNF--SGVI-G--T-----N-----V----------ASLGTELSF-D---T
----K------T------GN--F-----------TKC---NA--G---VSYS-NA-----
-----------------------------ELI-A-SLN-LN---N-K-----G----D--
---SL--TA-S-----Y-Y--H-----IVN------PVHAVGAEVSHSF--STN------
------------E-NT--IT-----VGSQH--VL-----DPLT---TVKA--RANN---F
GRVSALVQHEW----RP---K--S---FFTLSGEVDSKAIe---------kSAKIG
>D8QK88/8-291
-PPSWKDLGKSA-NDLL----S---KD----Y-P-F-NVQ----ALEV-KTK-T--ANG-
-V----------Q-FRVAG-------------------SQAAAPG---------------
-------------PINGELEGKYTDk----------aHGL-TLT----------------
--------------QAWTT--SNLLRT--Q---IEL--E--N-L----V---A-K-----
-G---LK---LD----------AIT----S--------LM--P-D-K-GT----------
--KSATL------NAVYKQSGV-HTRA---ALDV--FKsi--------------------
----tqGPTVTA--DTVV-G--R-----D-----G----------FLVGAETSY-N---V
----T------D------GT--I-----------AKW---SA--A---LGYT-DT-----
-----------------------------NYA-V-TLH-GL---N-K-----F----N--
---TF--HA-S-----Y-Y--H-----RVS------KDVEAGAKAVYDT--KAT------
------------Q-GG--VAl---eVGTKT--YL-----DDAA---FVKA--KINN---Q
GVVALGYTQAL----RP---G--V---KAAFGLALDTTKLsgav---dgspSHKVG
>D6WGH1/38-317
NPGPLEEIHTKC-KNIF----P---TN--------F-EGA----RVML-TR-----GLS-
-N----------H-FQISH-------------------TINMSSI---------------
------------tPSGYRFGATYV--------------GT-KQIspse------------
----------aypiLLGDI--DPSGNL--N---ATI--I--H-Q----L---C-S-----
-K---VQ---AK----------FGA----Q--------VQ--N-S-K-F-----------
--TVGQL------TMNYKGSDY-TASV---TVAN-pDIi---------------------
----sgSGVMVL--HYLQ-A--V-----T--P--R----------LALGSELAY-Q---K
----G------P------AI--P-----------GGE---IA--L---LSAA-AKyt---
---------------------------teNTQ-I-SGT-LG-----------V----S--
---GV--HL-C-----Y-Y--Q-----KAS------SQLQIGVELEANP--RMQ------
------------E-SV--AS-----IGYQV--DL-----PKSE--vVFKG--HVDS---N
WSVGAVLEKKL---sPL---P--F---TLALSGLLNHNKN-----------QFRLG
>T1JZH4/4-275
--PCFADLGKQA-KDLF----N---KN----Y-H-L-GVV----KLDF-KTK-T--QNK-
-V----------E-FNVSG-------------------TSNTGTG---------------
-------------NIAANLETKHFLp----------dYGL-TMK----------------
--------------EKWTT--DNVLST--E---LTV--D--D-Q----F---A-K-----
-G---LK---LG----------FNG----S--------FT--P-L-S-GK----------
--KSGVI------KTSYKTDAL-HLNG---DVDL--DH----------------------
-----gGFIVHG--AGVV-R--F-----Q-----S----------WLGGAQLSF-D---P
----S------K------NA--I-----------KRN---NI--A---VGYQ-TP-----
-----------------------------EFN-W-TTN-L----A-D-----G----K--
---EA--TS-T-----V-Y--Q-----RVN------DQLESGISLAWST--DNN------
------------S-TR--FG-----LGCIY--KL-----DSET---SVKA--KVNN---S
GTIGLGLTHRL----RP---G--V---LLTLCASIDGKNFn--------sgGHKLG
>Q6C1D2/3-278
-PLAFSDIAKAS-NDLL----N---KD---yY-H-L-ARA----SLEI-KTK-A--PNG-
-V----------A-FVAKG-------------------KSSQKDG---------------
-------------SIAGNLEAKYADk----------aNGV-TVT----------------
--------------QGWTT--ANVLDS--K---IEI--D--E-A----L---A-Q-----
-G---LK---GE----------LAT----S--------FV--P-S-S-GA----------
--KNAKL------SLFFKQPSF-QARA---FFDL--LK----------------------
------GPTVTS--DATL-G--H-----D-----G----------FIAGAEVGY-D---V
----S------D------AK--V-----------TKY---SA--A---VGYT-AP-----
-----------------------------VYS-T-SIL-AT---N-S-----L----S--
---VF--SA-A-----Y-F--H-----RVN------PATEVGAKATWDS--KAA------
------------A-AP--VGl---eIGAKH--TL-----DANS---FAKA--KINN---Q
GIAALAYSVGL----KP---G--V---RVGVGASIDTQRLe--------qsAHNLG
>V2YU96/8-286
-PPSWKDLGKSA-NDLL----G---KD----Y-P-F-NAT----TLEV-KTK-T--PSN-
-V----------T-FRVFG-------------------TND--KN---------------
-------------GTSGDLEGKWTNk----------aHGV-TLT----------------
--------------QTWTT--TNTLKS--L---LEL--E--N-Q----I---A-K-----
-G---LK---VD----------INT----A--------LQ--P-E-K-GT----------
--KSATV------GGIYKQSGV-HTRA---VLDV--FK----------------------
------GPTFTA--DTVL-G--R-----D-----G----------FLVGAEAAY-N---V
----T------E------GN--I-----------TRY---AA--A---VGFN-AP-----
-----------------------------EYA-I-TLH-GL---N-N-----L----K--
---TF--SA-S-----Y-Y--H-----KVS------PDVEAGAKAVYDS--KAT------
------------T-GG--VAl---eVGTKA--YL-----DPAA---FVKA--KINN---A
GVLALGYTQAL----RP---G--V---KLSLSAAIDTQKLnepp--ssatvAHKVG
>D8QNZ8/49-321
CPVKYEEIQREVsMALK----P---DL--------F-EGL----RFDF-NR-----PLN-
-E----------V-FSLSH-------------------SVLMGSIevpqqs---------
------pqivkvpSAHYEFGANFL--------------SP-RLF----------------
--------------LVGRV--LTDGRL--N---ARV--K--A-D----F---T-E-----
-N---FS---MR----------LNA----Q--------LT--N-E-P-HF----------
--SQGMF------QFDYKGKDY-QTQF---QFGN--------------------------
------RAFYGA--NYIQ-S--I-----T--P--S----------LALGGEVFW-V---G
----H------Q------RK--S-----------G-L---GL--A---ARYS-ND-----
-----------------------------KVI-A-TGQ-VA-----T-----T----G--
---MV--SL-T-----Y-V--Q-----RVS------QKVNLATDFLYNA--LTK------
------------E-AI--TS-----IGYDY--IL-----RQS----RVRG--RLDT---N
GCVAAFLEERL----NV---G--V---TFLLSAEIDHWKK-----------DYKFG
>A0A166HJ10/9-287
-PPSWKDLGKSS-NDLL----G---RD----Y-N-Y-SGT----SLEV-KTK-T--PSG-
-V----------T-FKVAG-------------------SQN-KGA---------------
-------------AIGADIEAKYTDy----------kNGV-VFT----------------
--------------QAWTT--ANVLKT--Q---VEL--E--N-Q----I---A-K-----
-G---LK---LD----------LTT----S--------LL--P-D-K-GQ----------
--KSALL------NAVYKQSGF-HTRA---VLDV--FK----------------------
------GPTFTA--DTVF-G--R-----D-----G----------FLVGAETSY-N---V
----T------E------GK--I-----------TRS---SA--A---IGYN-AP-----
-----------------------------EYA-V-TVH-GL---N-N-----F----S--
---LF--SA-S-----Y-Y--H-----RVS------ADVEAGAKAVYDT--KATt-----
-----------pG-VA--LE-----VGAKT--YL-----DPAA---FIKA--KINN---S
GVLALGYTQAL----RP---G--V---KASFGLALDTQRLnets---asgpAHKVG
>P83781/2-275
APAAYSDLSKAS-NDLI----N---KD---fY-H-L-STA----AVDV-KTV-A--PNG-
-V----------T-FTVKG-------------------KTT-KDD---------------
-------------TISASVDAKYLDk----------aTGL-TLT----------------
--------------QGWNN--ANALNT--K---IEL--S--E-L----L---T-P-----
-G---LK---GE----------LDT----S--------VV--P-N---GA----------
--RNAKL------NFFYQQSAV-NARL---FFDL--LK----------------------
------GPIATA--DLVV-A--H-----D-----G----------FTAGAELGY-D---I
----S------S------AK--V-----------NKY---SV--G---VGYA-NL-----
-----------------------------NYG-L-AAT-AT---S-N-----L----S--
---VF--SA-A-----Y-F--H-----KVS------PLVQVGAKATWDS-iKSS------
------------N-VN--VE-----FATKY--AL-----DNTS---FIKA--KIAD---S
GLTALSYTQEL----RP---G--V---KLGLGASFDALKLa--------epVHKLG
>A0A0C3GFU1/8-277
-PPSWKDLGKSS-NDLL----S---KD----Y-Y-F-HGT----SLEV-KTK-T--PSG-
-V----------T-FKVQG-------------------SQT-KSD---------------
-------------AIIGDIEAKYIDs----------kNGL-TFT----------------
--------------QAWTT--ANVLKT--Q---VEL--E--N-Q----F---A-K-----
-G---FK---LD----------LNT----S--------LH--P-D-K-NH----------
--KTAVL------HAIYKQSGL-HTRT---AVDL--FK----------------------
------GPTVTA--DTVI-G--R-----D-----G----------FLLGAEASY-N---V
----T------E------GK--I-----------SHY---SA--A---AGYN-AP-----
-----------------------------EYA-V-TLH-AL---S-N-----L----H--
---NF--HA-S-----Y-Y--H-----RVS------ADVEAGAKAVYDT--KATa-----
-----------pG-VA--LE-----VGAKA--YL-----DSAA---FIKA--KINN---S
GVLALGYTQAL----RP---G--V---KASFGLALDTQKLn--------daS----
>A0A0C2T9B6/8-287
-PPSWKDLGKSS-TDLL----Q---KD----Y-P-F-AGT----SLEV-KTR-T--PSD-
-V----------T-FRVAG-------------------NRDNKSE---------------
-------------AIFGDLEAKYTNr----------kYGL-TFT----------------
--------------QAWST--SNVLRS--V---LEL--E--N-Q----I---A-K-----
-G---LK---VD----------LTT----A--------LQ--A-E-K-NT----------
--KSALI------NATYKQSGI-HSRA---ALDL--LK----------------------
------GPTFTA--DSVF-G--R-----D-----G----------FLVGVEAAY-N---V
----T------D------GN--I-----------SRY---AV--A---AGYN-AP-----
-----------------------------DYA-I-TLH-GL---N-N-----L----N--
---SF--SA-S-----Y-Y--H-----RVS------ADVEAGAKAVYDF--KAT------
------------H-GG--VGi---eVGAKT--YL-----DPSA---FVKA--KINN---L
GVIALGYTQTL----RP---G--V---KASFGLALDTQKLndnq---pagpTHKVG
>F4P111/5-278
-PPNFSDIGKSA-NDLL----G---KD----Y-P-V-GSA----KLEV-NTT-T--PNG-
-I----------K-FTVTG-------------------NKDNKSG---------------
-------------LIGSDLKAKYVDk----------pRGL-SFT----------------
--------------ETWTT--TNVLGA--E---LEL--E--N-S----L---A-K-----
-G---LK---LS----------LVG----S--------LL--P-D-K-GT----------
--KHAKA------GVEYKQDYV-FTRT---SLDL--FK----------------------
------GPTILA--DAVV-G--N-----N-----G----------FFAGGEVAY-D---V
----S------D------AK--V-----------NKY---CA--S---LGYI-AP-----
-----------------------------LYS-V-SLL-AA---N-K-----L----S--
---LF--TA-S-----Y-H--H-----RVN------NEVEAAAKATWNK--ATD------
-----------sS-VA--IE-----VGTKY--AL-----DRDA---FLKA--KVDN---T
GRLGLGYTQVL----RP---G--I---KLALGGLFDTTRLq--------adVHKVG
>A0A137PAX3/47-320
NPGQYEHLHREV-KNVF----V---SN----H-L-V-DGA----RFDI-TK-----GLS-
-P----------N-FQVVH-------------------SFSLGSAq--------------
------------vPSSYNFISLYA--------------DE-NIF----------------
--------------LQGSV--DNEGSL--S---ARA--H--T-S----E---T-Q-----
-D---LR---AK----------AHA----Q--------IS--N-Q-P-GH----------
--SMLQL------EGEYVASDC-TLNA---KVIN-pGVt---------------------
----dnTGIALC--SILQ-S--V-----T--P--N----------LALGAEAIF-Q---R
----P------T------TE--I-----------E-----ES--S---ISYV-AKya---
---------------------------tpKSV-L-TAN-F----Q-Q-----P----G--
---LV--QA-S-----Y-F--H-----KVN------DMAEFGVELQALV--AQGk-----
-----------rD-AA--CT-----LGAKF--DF-----VKS----TFRT--QIDT---T
GRVSAVLEERL----AP---S--L---TLTLSGDLDHLKG-----------QSKFG
>A0A087TG90/2-275
APPCFADLGKQA-RDVF----N---KN----Y-H-I-GLI----KLEV-KTK-T--ATG-
-V----------N-FTVSG-------------------TSNNDTG---------------
-------------RVNAFLETKYLIk----------dYGV-SIK----------------
--------------EKWNT--DNVLST--E---LSV--E--D-Q----F---V-K-----
-G---LK---FT----------LDS----N--------FA--P-Q-S-GK----------
--KAATL------RTAFKNEHV-HLNG---DVDI-dAT----------------------
------APQFHG--AGVI-N--Y-----Q-----N----------WLVGAKFSH-D---F
----G------K------NQ--L-----------TKT---NI--G---LGYS-LG-----
-----------------------------DFV-F-HSN-VI-----D-----G----Q--
---EF--GG-C-----M-Y--Q-----KVN------DKLESGMTLSWTA--GTN------
------------E-TR--FG-----LGCVY--KL-----DEDS---SLRA--KVNN---N
SQIGISFTHRL----RK---G--I---QLTLSALLDGKSFn--------qgGHKIG
>A0A1B7NBI6/8-287
-PPSWKDLGKSS-NDLL----G---KD----Y-P-F-HGT----SLEV-KTK-T--PSN-
-V----------A-FKVGG-------------------SRDSKTA---------------
-------------AISGDIEAKYIDk----------kNGL-VFT----------------
--------------ETWTT--SNALKS--Q---LEL--E--N-Y----L---A-K-----
-G---LK---FD----------IAT----S--------LT--P-D-K-GQ----------
--KSALL------NAVYKQSGV-HTRG---AFDV--FK----------------------
------GPTFTA--DTVF-G--R-----D-----G----------FLFGAETAY-N---V
----T------E------GK--V-----------TRY---AA--A---IGYN-AP-----
-----------------------------DYA-V-TVH-GL---N-N-----F----N--
---HF--AA-S-----Y-Y--H-----RVS------ADVEAGAKAVYDT--KAT------
------------T-SG--VAi---eVGTKA--YL-----DSAA---FIKA--KINN---S
GVLALGYTQAL----RP---G--V---KASFGLALDTQRLyevs---stgpTHKVG
>U5GZG1/53-345
-PGMAEDLAREV-KNVH----Y---TN----F-A-F-DGA----RADL-SKT-L--SQM-
-P----------A-FQVTH-------------------SFTTGAQgqm------------
----------gpsPGTYSFRAVYA--------------TN-ENL----------------
--------------MQGSI--DNEGSV--N---GRL--N--H-T----W---S-P-----
-A---AL---TK----------IGI----N--------LQ--R-S-P-TT----------
-pSMFTI------EHDHTGKDF-TLGL---KAYN-pSPa---------------------
----dlTGTYIA--QYLQ-S--L-----T--P--H----------FALGAEALY-Q---R
----P------T------PQ--I-----------E-----EV--A---LGYM-AKlhdvk
kd-------------------lsgqplagSWI-A-SAQ-L----M-S-----Q----G--
---VL--QA-T-----Y-W--K-----QLA------ERVDAAVDLTVLP--AADps----
----------qrK-AL--AT-----AGVKY--DF-----RMA----TFRG--QVDS---D
GKVCALLEQRL----SP---L--F---AFLISGEMDHKTN-----------KSKFG
>A0A166A6Z5/8-286
-PPSWKDLGKSS-NDLL----A---KD----Y-P-F-TAT----TLEV-KTT-T--PSG-
-V----------A-FKVAG-------------------ARDNKSN---------------
-------------LIAGDIEAKYSSk----------pHGL-TLT----------------
--------------NAWTT--SNTLRS--L---VEI--D--N-Q----L---A-K-----
-G---LK---ID----------VAA----S--------IT--P-D-K-GT----------
--KGTLL------NLAYKQPGV-HTRA---VLDV--FK----------------------
------GPTITA--DTVF-G--R-----D-----G----------FLVGAEASY-N---V
----T------E------GK--L-----------TKY---AA--A---AGFS-AP-----
-----------------------------EYA-V-TIH-GL---S-N-----L----S--
---TF--SA-S-----Y-Y--H-----KVS------KDVEAGARAIYDT--RAT------
------------T-SG--VAl---eVGTKA--YL-----DNAS---FVKA--KINN---N
GVLALGYTQAL----RP---G--V---KASFGLALDTQRLnvv----sdqvPHKVG
>P07144/4-276
--PAFSDIAKSA-NDLL----N---KD---fY-H-L-AAG----TIEV-KSN-T--PNN-
-V----------A-FKVTG-------------------KST-HDK---------------
-------------VTSGALEGKFTDk----------pNGL-TVT----------------
--------------QTWNT--ANALET--K---VEM--A--D-N----L---A-K-----
-G---LK---AE----------GIF----S--------FL--P-A-T-NA----------
--RGAKF------NLHFKQSNF-HGRA---FFDL--LK----------------------
------GPTANI--DAIV-G--H-----E-----G----------FLAGASAGY-D---V
----Q------K------AA--I-----------TGY---SA--A---VGYH-AP-----
-----------------------------TYS-A-AIT-AT---D-N-----L----S--
---VF--SA-S-----Y-Y--H-----KVN------SQVEAGSKATWNS--KTG------
------------N-TV-gLE-----VATKY--RI-----DPVS---FVKG--KIND---R
GVAAIAYNVLL----RE---G--V---TLGVGASFDTQKLd--------qaTHKVG
>A0A088AHF2/47-326
NPGTIEDLHKKC-KDVF----P---AN--------F-EGA----KLMF-NK-----GLS-
-N----------H-FQISH-------------------TISMSSI---------------
------------aQSGYRFGATYV--------------GT-QQPvpse------------
----------aypvLLGDI--DPSGNL--N---ANI--I--H-Q----F---G-E-----
-R---LR---GK----------LAT----Q--------VQ--K-S-K-F-----------
--TAVQM------TTDYRGDAY-TVSL---TLGN-pDIl---------------------
----ngSGVFVM--HYLQ-S--I-----T--P--S----------VALGGELAY-Q---R
----G------P------AV--P-----------GGQ---VA--V---LSAA-GRyt---
---------------------------ngDST-I-SGS-LG-----------L----S--
---GC--HL-C-----F-H--Q-----KAS------QQLQVGVELEINC--RIQ------
------------E-ST--GA-----IAYQI--DL-----PKAD--lIFRG--SVDT---N
WTVGAVLEKKL---qPL---P--F---TFALSGMINHSKP-----------QFRLG
>A0A0L0H5B7/5-278
-PPAFSDIGKTT-NDLL----G---KD----F-P-V-GSA----KLEV-NTT-T--SNG-
-I----------K-FTVLG-------------------TKDNKTG---------------
-------------AIASELKTKYTDk----------lRGV-TFT----------------
--------------ESWTT--SNILGA--Q---LEL--D--N-T----I---A-K-----
-G---LK---LD----------FQA----S--------LL--P-A-K-GT----------
--KNAKA------GVEYKQDYL-FTRS---SVDL--FK----------------------
------GPTLHG--DAVV-G--N-----D-----G----------FLAGGEVAY-D---V
----S------D------AR--V-----------TKY---NF--A---FGYL-AR-----
-----------------------------EYS-L-ALH-AT---N-A-----L----S--
---TY--SA-S-----Y-Y--H-----RVN------QDVEAGAKATWVK--SAD------
-----------nT-VH--IE-----VGSKY--VL-----DNDA---FLKA--KIDN---R
GQLGLGYTQLL----RK---G--I---KLSLGGLFDTTRLh--------enVHKVG
>Q9SMX3/5-267
-PGLYTEIGKKA-RDLL----Y---RD----Y-Q-G-D-Q----KFSV-TTY-S--STG-
-V----------A-ITTTG-------------------TNK--GS---------------
-------------LFLGDVATQVKN------------NNF-TAD----------------
--------------VKVST--DSSLLT--T---LTF--D--E------P---A-P-----
-G---LK---VI----------VQA----K--------LP--D-H---------------
--KSGKA------EVQYFHDYA-GIST---SVGF--TA----------------------
------TPIVNF--SGVV-G--T-----N-----G----------LSLGTDVAY-N---T
----E------S------GN--F-----------KHF---NA--G---FNFT-KD-----
-----------------------------DLT-A-SLI-LN---D-K-----G----E--
---KL--NA-S-----Y-Y--Q-----IVS------PSTVVGAEISHNF--TTK------
------------E-NA--IT-----VGTQH--AL-----DPLT---TVKA--RVNN---A
GVANALIQHEW----RP---K--S---FFTVSGEVDSKAId---------kSAKVG
>D5G420/4-281
--PAFSDIAKPS-NDLL----T---RD---fY-H-T-ASA----NLEV-KSK-A--PNG-
-V----------A-FTVKG-------------------KNDHKVG---------------
-------------AISGQIEAKYSDk----------sTGV-TLT----------------
--------------QAWTT--TNALDT--K---IEL--D--N-T----L---A-K-----
-G---LK---AE----------AII----N--------PL--P-A-S-KS----------
--KGAKL------NIHFRQPLF-HARG---FFDI--LK----------------------
------GPSFTG--DVVV-G--H-----D-----G----------FLAGAEVGY-N---V
----V------S------GS--I-----------TRY---SA--A---VGYS-VP-----
-----------------------------EYT-A-AIT-AT---N-N-----L----N--
---LF--GA-S-----Y-Y--H-----RVN------AQVEAGAKATWDA--KGG------
------------N-AS--GVg--leIAGKY--KL-----DSSA---FFKA--KINN---Q
GIAALAYNQLL----RP---G--V---TLGLGASVDTQRLne------saaAHKLG
>A0A0T6AUF0/36-315
NPGPLEDIHVKC-KNVF----P---TC--------F-EGA----RVML-TR-----GLS-
-N----------H-FQISH-------------------TINMSSI---------------
------------tPSGYRFGATYV--------------GT-KQIspse------------
----------aypiLLGDV--DPSGNL--N---ATI--I--H-Q----F---H-P-----
-S---IQ---AK----------FGA----Q--------IQ--N-S-K-F-----------
--TVAQL------ITNFKGSDY-TASV---TVAN-pDIi---------------------
----sgSGVVVL--HYLQ-A--V-----T--P--R----------LALGSELAY-Q---K
----G------Q------AI--P-----------GGE---IA--L---LSAA-AKyt---
---------------------------teNYQ-W-SGT-IG-----------V----S--
---GI--HL-C-----Y-Y--Q-----KAS------KQLQLGVELEANH--RMQ------
------------E-AV--TS-----IGYQV--DL-----PKSD--vVFKG--HIDS---N
WSVGAVLEKKL---nPL---P--F---TLALSGLMNHTKG-----------QFRLG
>A0A1A6GGC8/25-281
-PPCYADLGKAA-RDIF----N---KG----F-G-F-GLV----KLDV-KTK-S--CSG-
-V----------E-FSTSG-------------------SSNTDTG---------------
-------------KVSGTLETKYKWc----------eYGL-TFT----------------
--------------EKWNT--DNTLGT--E---IAI--E--D-Q----------------
--------------------------------------VV--K-----------------
--KSGKI------KSAYKRECI-NLGC---DVDF-dFA----------------------
------GPAIHG--SAVF-G--Y-----E-----G----------WLAGYQMTF-D---S
----A------K------SK--L-----------TRS---NF--A---VGYR-TG-----
-----------------------------DFQ-L-HTN-V----N-N-----G----T--
---EF--GG-S-----I-Y--Q-----KVC------EDFDTSVNLAWTS--GTN------
------------C-TR--FG-----IAAKY--QL-----DPTA---SISA--KVNN---S
SLIGVGYTQTL----RP---G--V---KLTLSALVDGKSFn--------agGHKLG
>H6BUH5/5-278
-PVPFSDIAKPA-NDLL----N---KD---fY-H-T-TAA----NLEV-KSK-A--PNG-
-V----------V-FNVKG-------------------KSA-HDG---------------
-------------PISGSIEGKYSDk----------aTGL-TLT----------------
--------------QTWTT--SNSLDT--K---LEL--E--D-N----L---T-K-----
-G---LK---AE----------VLT----N--------YL--P-A-Q-SA----------
--YGGKL------NLFYKQPNI-HTRL---FTDV--FK----------------------
------GPTATF--DVTL-G--H-----E-----G----------FLIGAEGGY-D---V
----G------K------AA--I-----------TKY---AL--A---AGYS-QG-----
-----------------------------SYA-A-AVT-AS---N-N-----L----T--
---VF--SA-S-----Y-Y--H-----KVN------AEVEAGAKATWDS--TAG------
-----------sN-VG--LE-----VASKY--KL-----DPSS---FAKA--KIND---R
GIAALAYNVKL----GT---G--V---TLGLGASFDTQNLn--------qaAHKVG
>V3ZUS8/34-315
NPGTFEEIHRRC-KDIF----P---QI--------F-EGG----KLVI-SK-----GLS-
-S----------N-FQVSH-------------------TLALSTC---------------
------------qPSGYRFGSTYI--------------GS-KQLspqe------------
----------sypvILGDI--DASGDL--N---AQV--I--H-A----F---T-E-----
-R---IR---SK----------GVV----Q--------IQ--N-N-K-C-----------
--AVTQV------TTDYKGDDY-TASV---TLGN-iDPi---------------------
----heSGIVVS--QYLQ-R--V-----T--R--R----------LDLGAELHY-Q---Y
----G------N------QV--P-----------GGQ---IA--F---MSFA-GKls---
---------------------------sdNWQ-F-SGN-VS---P-T-----A----G--
---NF--HG-C-----Y-V--H-----KIS------EHLQLGAELETSL--RMG------
------------D-ST--AT-----VGYQI--EI-----PNAN--vTFKG--QVDS---N
YCVGAVMEKKI---tPF---P--F---TFAFSGYLNHVKG-----------TSRFG
>A0A1A6FU99/34-302
---------HSV-NKVF----P---NV------P-M-EGV----KLTV-NK-----GLS-
-N----------R-FQVTH-------------------TVALGTI---------------
------------gESNYHFGVTYV--------------GT-KQLspte------------
----------afpvLVGDM--DNSGSL--N---AQI--I--H-Q----L---S-P-----
-G---LR---SK----------MAI----Q--------TQ--Q-S-K-F-----------
--VNWQV------DGEYRGSDF-TAAV---TLGN-pDVl---------------------
----vgSGILVA--HYLQ-S--I-----T--P--C----------LALGGELVY-H---R
----R------P----------------------GEE---GT--V---MSLA-GKyt---
---------------------------lnNWL-A-TVT-LG-----------Q----A--
---GM--HA-T-----Y-Y--H-----KAS------DQLQVGVEFEAST--RMQ------
------------D-TS--AS-----FGYQL--DL-----PKAN--fLFKG--SVNS---N
WIVGATLEKKL---pPL---P--L---TLSLCAFLNHRKN-----------KFLCG
>F9XLE7/57-349
NPGTVDQIAKEVqRDVF----L---TN----Q-I-F-SGL----RAEL-NKT-F--SIL-
-P----------L-FQISH-------------------AFSSGSQ---------------
------------mLSPYTFLALYG--------------TN-NML----------------
--------------CQAQL--DSDGSL--N---ARF--N--G-R----I---T-S-----
-R---LI---NK----------LAV----Q--------IQ--P-G-S-MAgp--------
ggAQVSL------EQDYTGDDF-TASL---KSIN-pSVle--------------------
---gglTGMFIG--SYLQ-S--V-----T--P--R----------LSLGIEGVL-Q---K
----P------G------GG--M-----------GPE---VA------MSYA-GRyk---
---------------------------gdDWI-A-SAQ-LL---T-------Q----G--
---GM--QV-S-----Y-W--R-----RLM------DKVETGVDVNLQF--AGLsggnpm
------mgaaraE-GV--AT-----LGAKY--EF-----SRS----IFRA--QVDS---Q
GKLGCLLEKVV----AP---P--V---RITFAGELDHVKN-----------SAKLG
>A0A0P7Y911/19-249
-PPAYSDLGKSA-KDIF----N---KG----Y-G-F-GMV----KLDV-KTK-S--ASG-
-V----------E-FKTSG-------------------SANTDTS---------------
-------------KVAGSLESKYKRc----------eYGL-TFT----------------
--------------EKWST--DNTLGT--E---ITV--E--D-Q----L---A-K-----
-G---LK---LT----------FDT----T--------FS--P-N-T-GK----------
--KSGKV------KTAYKREYI-NVGC---DVDF-dFA----------------------
------GPTIHG--AAVI-G--Y-----E-----G----------WLAGYQMTF-D---T
----A------Q------SK--L-----------TQN---NF--A---VGYK-TE-----
-----------------------------DFQ-L-HTN-I----N-D-----G----S--
---EF--GG-S-----I-Y--Q-----KVN------DKLETAISLAWAA--SSN------
------------N-TC--FG-----IAAKY--QL-----DSST---SVS-----------
--------------------------------------------------------
>A0A0C3Q808/8-284
-PPHWKDLGKSS-NDLL----T---KD----F-P-I-FGT----SLEI-KTK-T--PSN-
-V----------T-FKVAG-------------------TRDNKSY---------------
-------------GISGDLEGKYSDp----------kNGL-TFT----------------
--------------QAWTT--ANVLRT--T---VEL--E--N-Q----I---A-K-----
-G---LK---LD----------LNT----S--------LL--P-E-T-GG----------
--KSAIV------NAAYKQPGL-HSRA---VIDL--FR----------------------
------GPTFSA--DTVV-G--R-----D-----G----------FLLGAEATY-D---V
----T------S------GK--I-----------TRY---AT--A---LGFS-AP-----
-----------------------------EYA-V-TIH-GL---G-N-----L----S--
---TY--AA-S-----Y-Y--H-----RVS------RDVEAGAKAIYDT--KST------
------------T-GG--IAl---eVGAKA--YL-----DSAA---FVKA--KINN---S
SILSLAYTQVL----RP---G--V---KAQFGIAIDTANLag------eksAHKVG
>M7P9A9/36-324
-PGTVEYLSKEVqQDVL----L---TR----M-M-F-SGA----RADL-GKV-FscKDN-
-C----------T-FQITH-------------------SFFLGTQ---------------
------------mFPPYSFGTVFG--------------TK-KFT----------------
--------------ATGNM--DSDGQL--S---MRL--N--C-Q----W---T-P-----
-S---MA---SK----------IQM----Q--------LT--P-I-S-GQ----------
--SVAQF------EHDYQGSDT-SINV---KYMN-pSFld--------------------
---nglTGIIVA--NFLQ-T--I-----T--P--K----------LALGIEGVL-Q---K
----P------P------SA--A-----------GPE---DT--M---LSYV-GRyv---
---------------------------ekDWI-A-TAQ-IA-----T-----Q----G--
---IY--SF-T-----Y-W--R-----RLS------PKVQVGTECQLVT--ASPdmtpl-
-------gvvkrE-GI--TA-----IGAKY--EF-----MNS----VFRG--QIDT---T
GKVSCLLERRL----AN---T--L---MFTFSGELDHSKS-----------SINVG
>A0A067M2D7/9-288
-PPSWKDLGKSS-NDLL----G---KD----F-P-I-FGT----SLEV-KTK-T--PNG-
-V----------T-FKVAG-------------------SRDAKSN---------------
-------------AIAGDLEGKYVDp----------kNGL-TFT----------------
--------------QTWTT--TNILRA--Q---VEL--D--N-Q----V---A-Q-----
-G---LK---LD----------LNT----S--------LL--P-E-K-GT----------
--KAAVF------NATYKQPAV-HTRA---ALDF--FK----------------------
------GPTFTA--DAVL-G--R-----D-----G----------FLLGGEASY-D---V
----T------E------GQ--I-----------KRY---AA--A---LGYS-AP-----
-----------------------------DYA-V-TFH-GL---G-N-----L----S--
---TY--SA-G-----Y-Y--H-----RVS------RDVEAGARAVYDT--KAA------
------------T-GG--VSl---eVGTKV--YL-----DPTA---FWKA--KINS---A
GVLVLGYTQSL----RP---G--V---KSSFGLAIDTQKIndat---aataAHKIG
>U9SHF3/40-313
NPGTFEGLHKEV-KATF----L---TN----H-L-F-DGG----RADL-TK-----VLS-
-Q----------H-LQVTH-------------------SFSMGSTi--------------
------------sPPMYNFGAAFI--------------GI-NSF----------------
--------------LHGTI--DTEGNL--T---ARM--N--Y-A----W---N-A-----
-N---NV---TK----------LQA----H--------IS--P-S-P-GH----------
--SMLQL------EQDYQGTDY-SINC---KTIN-pSPv---------------------
----enTGIFIL--SYFQ-S--V-----T--Q--K----------IALGVENVY-Q---K
----P------T------PD--I-----------EET---TR-------SLV-AKyt---
---------------------------gtDCI-A-TLQ-W----Q-E-----I----G--
---AL--QA-S-----Y-Y--Q-----KIS------EKVDFGTELQILV--ASGr-----
-----------rE-AV--CT-----VGGKF--DF-----RAA----TFRG--QIDT---T
GRISSVIEQKI----AP---G--F---SFIITGDIEHMKS-----------TARFG
>A0A197JLT0/60-333
NPGTFEGVNREV-KHTF----L---TN----H-V-F-DGA----RCDI-TK-----VLT-
-P----------N-FQVTH-------------------SFAMGAAa--------------
------------sPSTYNFGTAFI--------------GQ-QSF----------------
--------------LSGNL--DTDGNV--Q---ARA--N--Y-A----W---S-N-----
-T---NV---SK----------VQS----Q--------LS--T-T-P-GH----------
--SMLQI------EQDYNGKDF-NLNL---KGVN-pSPt---------------------
----egTGIFIT--SYLQ-S--I-----T--P--N----------LALGAEAVH-Q---R
----P------T------PQ--S-----------AET---T-------YSYV-AKyt---
---------------------------gpDYI-A-TAT-Y----Q-G-----F----G--
---AL--QA-S-----Y-Y--L-----RYS------EKVDFGTEIQLVT--AGGr-----
-----------rD-AV--AT-----VGGKF--EF-----RRS----TFRG--QVDT---T
GKVAAVLEEKI----VP---G--F---SFLISGEMDHGKG-----------QSRFG
>E0VW06/9-282
APPAYADLGKQA-RDVF----G---KG----Y-H-F-GLL----KLDV-KTK-T--ESG-
-V----------E-FSSGC-------------------VSHQDKG---------------
-------------SVFGNLETKYRMp----------dYGF-TIS----------------
--------------EKWNT--DNVLVT--E---AVL--Q--D-Q----I---A-K-----
-G---LK---LS----------ADC----M--------IA--P-Q-T-GS----------
--KSGHL------KAAFLHEIC-ALNG---ELEL-sSE----------------------
------GQNLTA--AAVL-G--Y-----Q-----G----------IVGGYQAKF-D---I
----N------D------SK--M-----------IAN---NF--A---LGFL-HS-----
-----------------------------DFV-L-HTA-V----N-N-----G----E--
---LY--SG-S-----V-F--H-----KVT------DVLEAAVDLTWSS--DSN------
------------E-TR--FG-----IGCKY--AL-----DGNA---SVRA--KVNN---A
SQIGLGYQQKL----RD---G--I---TITLSTLIDAKNFn--------qgGHKYG
>Q7F4F8/2-268
APGLYTDIGKKT-RDLL----Y---RD----Y-G-T-H-H----KFTL-TTC-T--PEG-
-V----------T-ITAAG-------------------TRK--NE---------------
-------------SVFGELQTQLKN------------KKL-TVD----------------
--------------VKANS--ESDLLT--T---VTV--D--E-F----G---T-P-----
-G---LK---SI----------LSL----V---------V--P-D-Q-------------
--RSGKL------ELQYLHEYA-GINA---SVGL--NS----------------------
------NPMVNL--SGVF-G--S-----K-----E----------LSVGVDVAF-D---T
----A------T------SN--F-----------TKY---NA--A---LSLT-NS-----
-----------------------------DLI-A-SLH-LN---N-H-----G----D--
---TL--IA-S-----Y-Y--H-----LVKh----hSNTAVGAELSHSF--SRN------
------------E-ST--LI-----FGSQH--SL-----DPHT---TVKA--RFNN---Y
GMASALVQHEW----RP---K--S---LITISGEVDTKAIe---------kSTKVG
>J3NHB5/4-276
--PAFADIAKSA-NDLL----N---KD---fY-H-L-SSG----TIEV-KNK-T--PNN-
-V----------D-FKVTG-------------------KST-HDR---------------
-------------ATSGALEGKYSDk----------sLGL-TVT----------------
--------------QTWNT--ANALES--K---LEL--A--D-A----L---A-K-----
-G---LK---TE----------GVF----S--------FL--P-A-K-QA----------
--TGAKF------NVHFKQSNF-HGRA---FFDL--LK----------------------
------GPTANI--DAVV-G--H-----E-----G----------FLAGAAAGY-D---V
----Q------K------AA--I-----------TTY---SA--A---VGFT-AP-----
-----------------------------KYT-A-AVT-GI---D-N-----L----S--
---VF--AA-S-----Y-Y--H-----KVN------SQVEAGAKATWNS--KAG------
------------N-SV-gLE-----VASKY--RL-----DPVS---FVKG--KIND---R
GVAAVAYNVLL----RP---G--V---TLGVGASFDTQKLd--------qaTHKVG
>A9TY07/26-299
CPVKYDEIQRENiMSLK----P---EL--------F-EGL----RFDF-TK-----PLN-
-Q----------R-FSLSH-------------------SLFMGSVevpsqg---------
------aqiikvpAAHYEFGANLI-------------DQR-MMM----------------
--------------LIGRI--LTDGRM--S---ARI--K--Y-D----F---T-D-----
-R---FS---VK----------VNA----Q--------LT--N-E-P-HF----------
--SQGMF------HFDYRGKDY-QTQL---QLGN--------------------------
------NAFYGF--NYIQ-S--V-----T--P--T----------VALGGEVFW-L---G
----H------Q------RK--S-----------G-I---GF--A---GRYN-TD-----
-----------------------------KVV-A-TGQ-F----A-S-----T----G--
---IV--SL-T-----Y-V--Q-----RVS------DKVSLASDFLYNW--NSK------
------------E-AT--TS-----VGYDY--LL-----RQC----RLRG--RLDT---N
GCIAAYLEERL----NL---G--V---NFLLSAEIDHWKK-----------DYKFG
>F4RK22/6-272
-PPSFKDLGKAA-NDLL----S---KD----Y-P-I-SGT----QLEV-KTK-A--PNN-
-V----------V-FKVAG-------------------LRDSRSG---------------
-------------SIGGDLEAKYLLp----------kYGL-TFT----------------
--------------PTWST--SNLVRA--Q---LEL--D--N-K----F---A-K-----
-G---LK---LD----------LAT----S--------IN--P-V-T-NA----------
--KTAAL------TGTYKQPGL-HART---LVDI--FR----------------------
------GPAFTL--DAVV-G--R-----E-----G----------FLVGADATY-D---V
----Q------R------AA--I-----------SKY---NA--A---IGYS-AP-----
-----------------------------EYA-I-TLH-GL---S-N-----L----S--
---AF--HA-S-----Y-Y--H-----KVN------RDVEAGAKAIYNT--KST------
------------S-KD--IIl---eVGTRA--YL-----DNAS---FIKA--KINN---N
GILGLGYTQAL----RP---G--V---KVSFGLALDTQQV----------------
>I1RZS9/4-276
--PAFSDIAKPA-NDLL----N---KD---fY-H-L-SAT----TFEF-KDT-A--PNG-
-V----------A-FKVTG-------------------KSS-HEK---------------
-------------ATSAAIEGKYTDk----------pTGL-TLT----------------
--------------QTWNT--ANALDT--K---IEV--A--D-S----L---A-K-----
-G---LK---LE----------GLF----N--------FL--P-A-T-AA----------
--KGAKF------NLHFKQPGF-HGRA---FFDL--LK----------------------
------GPVANV--DAVV-G--H-----E-----G----------FLAGASAGY-D---A
----N------K------AA--L-----------TAY---SA--A---VGYA-AP-----
-----------------------------QYS-A-AIT-AS---D-N-----L----S--
---VF--AA-S-----Y-Y--H-----KVN------SQVEAGAKATWNS--KTG------
------------N-AV-gLE-----VASKY--RI-----DPVS---FTKV--KIND---R
GIAALAYNVLL----RE---G--V---TLGLGGSFDTQKLd--------qaTHKLG
>A0A197JYU7/6-283
-PVPFADVGKAS-NDLL----G---KD----F-P-V-GQT----KFEV-KTV-A--PNG-
-V----------T-FNVLG-------------------NQDNKSG---------------
-------------AINGELKTKYVDf----------kNGL-TVT----------------
--------------EAWTT--GNVLTT--Q---IEL--E--N-K----V---A-K-----
-G---LK---FD----------VTG----G--------FL--P-S-E-GK----------
--KNAKV------GVQYKQLGF-NSRA---YVDL--FK----------------------
------GPTFTG--DVVV-G--R-----D-----G----------FLVGGDVAY-D---V
----G------A------AK--V-----------SRF---AA--A---AGYT-AP-----
-----------------------------EYS-V-ALH-AQ---N-S-----F----K--
---VF--SA-S-----Y-Y--H-----RIN------ADLEAGGKAVWDA--KAEk-----
----------gpK------TpvaleVGAKL--YL-----DRDA---FVKA--KVNN---A
GVLGLGYTQAL----RK---G--V---KVSIAGLFDTTKLd--------qpAHKLG
>A0A0E9NFU5/64-351
NPGTFENLTGKVqKEVL----C---GN----Y-M-F-TGI----KADL-SKA-V--AVS-
-P----------V-FHLTH-------------------GFALGSQ---------------
------------vAPPYSFGVFLA--------------QG-SSF----------------
--------------LRGSM--DSDGSL--Q---AMA--N--S-A----W---N-S-----
-N---SY---TR----------AQA----Q--------IS--S-V-P-GQ----------
--SLLQV------EHDYQGSDF-SANL---KAMN-pSIldn-------------------
---grlTGIFVG--NYLQ-S--I-----T--S--R----------FALGLEGVW-Q---R
----P------P------AS--A-----------GPE---SV--N---LAYV-AKya---
---------------------------gdDWI-A-AAQ-LL---G-G-----G----S--
---AI--NA-T-----F-Y--K-----KLS------DKVEAGVDIQLVN--GGGnpmm--
--------gpqkQ-AV--TA-----VGAKY--EF-----RAA----TFRG--QVNS---E
GKIQVYLDKRI----TP---A--L---GMQFAVDVDHAKN-----------AVKLG
>B3S657/2-274
APPLFADLGKEA-RDIF----S---KG----F-G-F-GSV----KLDV-ATK-A--TNG-
-V----------E-FSSGV-------------------SSN-DAG---------------
-------------KVSGSLETTYKNs----------dYGL-TFK----------------
--------------EKWSS--ENILTA--E---ITI--E--D-Q----I---A-N-----
-G---FK---LT----------FDT----M--------FA--P-N-T-SK----------
--KAAKI------KTSYKQDNF-SGTT---DIDF-dFT----------------------
------GPTLYS--SAVV-G--Y-----K-----G----------WLLGGYAAY-D---T
----S------K------SR--L-----------VNN---KL--G---IAYK-TD-----
-----------------------------DFV-L-HSS-V----S-D-----N----V--
---DF--ST-S-----Y-Y--Q-----KVS------DKIECAANLGWTA--GTA------
------------A-TK--FA-----IGGKY--VL-----DSDS---SVKM--RISN---D
SHVGLGYTQQL----RD---G--V---KLTLSALIDAKNLn--------qaGHKLG
>A0A199UC51/5-272
-PGLYTEIGKKA-RDLL----Y---KE----Y-Q-T-D-Q----KFTI-TTC-S--PTG-
-V----------A-ITSTG-------------------VKK--GE---------------
-------------LFVADVNTQLKN------------KNI-TTD----------------
--------------VKVDT--DSNLFT--T---ITF--D--E------P---A-P-----
-G---LK---AI----------LSF----K---------V--P-D-Q-------------
--RSGKM------EIQYLHDFA-AVSS---SIGL--TP----------------------
------NPIVNF--SGVI-G--S-----N-----V----------TSLGVDLSF-D---T
----K------T------GN--F-----------TKC---NA--G---LSYS-SAdl---
--------------------------ptcKCL-A-SFK-IN---D-K-----G----D--
---SL--KA-S-----Y-Y--H-----IVN------PWLAAGAEVSHSF--STN------
------------E-NT--IT-----VGSQY--AL-----DPLT---TLKA--RANN---F
GRVSALVQHEW----RP---K--S---FFTASGEVDTKAIe---------kSAKFG
>A0A137P237/2-277
APVAFPDLSKAS-KDLL----S---KD----F-P-S-GNV----KLEV-KTK-T--DNG-
-V----------T-FSVTG-------------------HQDSASG---------------
-------------AVFAETKVKYNDf----------qKGL-TLT----------------
--------------EAITT--SNFLSA--Q---VEL--E--H-P----S---T-K-----
-G---IK---FD----------VLA----S--------LS--P-A-T-SQ----------
--KSLLA------NVYYKHPNV-HSRF---NANL--LK----------------------
------GPTFNA--DVVI-G--Q-----D-----G----------VFVGGETGY-D---I
----E------K------GT--V-----------TKY---NA--S---VAYF-HK-----
-----------------------------DYT-A-AIH-AT---S-A-----L----S--
---AF--SA-S-----Y-Y--H-----RVN------PDVEAAAKVSWDS--KAA------
------------T-NA--VAv---eIGTKA--YL-----DRDT---FVKA--KIDN---N
GKLGLGYTQLL----RP---G--V---KLSIGGAFDTAKLd--------qnAHKIG
>Q6L5I5/10-273
-PGLYSDIGKKA-RDLL----Y---RD----Y-H-T-D-Q----KFTL-TTY-A--ANG-
-A----------A-ITVAG-------------------TKK--NE---------------
-------------SIFSEIQSQVKN------------NNV-SVD----------------
--------------VKATS--DSKLIT--T---FTV--H--D-L----G---T-P-----
-G---LK---GI----------LSI----P--------FP--Y-Q---------------
--KSAKA------EVQYLHPHA-GLNA---IVGL--NA----------------------
------NPLVSF--SGVF-G--T-----G-----A----------FAVGTDVAF-D---T
----A------T------GD--F-----------TKY---NA--G---LSHT-TP-----
-----------------------------DLT-A-ALL-LN---N-K-----G----D--
---SL--AA-S-----Y-Y--H-----KVS------KTSAVGAELAHSF--SSN------
------------E-NT--LT-----FGTQH--AL-----DELT---TVKA--RFNN---F
GMASALIQHEF----RP---K--S---LVTISTEVDTKAId---------kSSKVG
>K1VXU0/71-378
QPGTVENLTRPV-STTL----M---NN----F-F-F-EGM----RADL-SKI-V--SPN-
-P----------A-FQISH-------------------AFAVGPQ---------------
-------------KNNYTFGALFA--------------ND-KTF----------------
--------------LHGQF-ePSTGGV--N---MRA--N--Q-T----W---S-A-----
-T---DI---TK----------IQG----Q--------LS--S-A-P-GQ----------
--TMFQI------EHDHLGPHY-SLNL---KSIN-pSPl---------------------
----dfTGLHFV--SLLH-S--F-----T--S--R----------LSLGFETII-Q---R
----T------S----------P-----------AET---IP--A---TSWL-LKytsqp
taaqsvenpm---tmptahgatsgipfvpSWT-A-TAQ-L----Q-P-----T----G--
---NV--QA-T-----Y-Y--H-----RLS------DKVDVALDFQTMF--QPAsfmg--
--------pakrD-AL--CT-----LGAKY--EF-----RMA----TLRT--QIDS---A
GKVGMLLEQRI----AP---T--F---SFLIGGELDHAKN-----------TSRFG
>G4TMI1/8-276
-PPSWKDLGKSS-NDLL----G---KD----Y-P-F-HAI----GLEI-KTK-T--PSN-
-V----------T-FRVAG-------------------TRDAKSG---------------
-------------AIAGDLEAKYTDn----------kYGT-VLT----------------
--------------NTWTT--SNVLRT--Q---LEV--E--N-Q----L---A-K-----
-G---LK---LE----------AHS----S--------LN--P-E-K-GI----------
--NSGLF------NLTFKQPGY-HARA---ALDL--FH----------------------
------GSNITS--DIVL-A--R-----N-----G----------VLVGAETNY-N---V
----N------D------GS--I-----------TRY---AT--A---LGYT-AP-----
-----------------------------DYA-V-TVH-GL---S-N-----M----R--
---LF--SA-S-----Y-Y--H-----RVN------ADVEAGAKAVYNS--ASS------
------------S-NA--MNl---eVGTKV--YL-----DKAA---FVKA--KIAS---T
GALALSYTQTL----RP---G--V---KAAFGVAIDTHKL----------qD----
>A0A074S8W3/7-285
-PPNWKDLGKSS-NDLL----S---KD----L-P-I-FGT----SLEI-KTK-T--PSG-
-P----------V-FKVAG-------------------TRDNKSS---------------
-------------AITGDVEAKYTDv----------kNGI-VFT----------------
--------------QAWTT--ANVLRT--Q---VEL--E--N-Q----I---A-K-----
-G---LK---LD----------LNT----A--------LL--P-E-K-GQ----------
--KTALV------NAVWKQPGL-HSRA---VVDL--FK----------------------
------GPTFTA--DTVI-G--R-----D-----G----------FLIGGEASY-D---V
----T------A------GK--I-----------SRY---AA--C---LGFS-AP-----
-----------------------------EYA-V-TLH-GL---G-N-----L----S--
---AY--SA-S-----Y-Y--H-----RVS------RDVEAGAKAVYDT--KATt-----
-----------gG-VN--LE-----VGAKA--YL-----DSAA---FVKA--KINN---T
GVLVLGYTQAL----RP---G--V---RASFGLALDTQRLndt----sapaAHKVG
>E3KMT2/7-273
-PPSFKDLGKAA-NDLL----G---KD----Y-P-I-SGT----NLEV-KTK-A--PNN-
-V----------V-FKVAG-------------------LRDGKSG---------------
-------------VIAGDLEAKYLLp----------kYGL-TFT----------------
--------------PTWST--SNLVKA--Q---FEL--D--N-K----I---A-K-----
-G---LK---LD----------LAT----S--------MN--P-V-S-NA----------
--KNAAL------TATYKQPGL-HTRT---LVDL--FR----------------------
------GPSFTL--DAVI-G--R-----D-----G----------FLVGGDATY-D---V
----Q------K------AA--I-----------SKY---NA--I---VGYS-AP-----
-----------------------------EYA-I-TLH-GL---S-N-----L----S--
---TF--HA-S-----Y-Y--H-----KVN------RDVEAGAKAIYDS--KSS------
------------S-KN--ISl---eVGTRA--YL-----DNAS---FIKA--KINN---T
GILGLGYTQAL----RP---G--V---KVSFGLALDTQQV----------------
>A0A139A872/6-280
-PAHFGDVGKSV-NDLX----X---XD----Y-P-T-GSV----RLEV-KTT-A--QNG-
-V----------T-FTVNG-------------------AKDNKSG---------------
-------------AIGGDLRTKYQDk----------sRGL-TVS----------------
--------------EAWTT--SNVVSG--S---VEL--Q--D-T----I---A-A-----
-G---LK---LA----------LDG----S--------LL--P-A-V-GQ----------
--RNARV------GAEYKQDYL-FLRT---SLDV--FR----------------------
------GPTISS--DVVV-G--A-----D-----G----------VLVGGEVAY-D---V
----K------S------AS--V-----------TKY---NT--A---LGYT-AK-----
-----------------------------DYA-V-TLH-AN---N-A-----F----S--
---IF--SA-A-----Y-W--H-----RVS------PEIEAGAKAIWDR--KVE------
------------L-SG--VGl---eVGTKL--AL-----DKDT---TVKA--KINN---L
GVLGLGYTQTL----RP---G--V---KLTLAGSFDTTKLn--------enAHRLG
>A0A0L6WCI9/35-314
-PPGRHDLGKSS-NDLL----G---KD----F-P-F-QGF----SLEA-KTK-T--PSG-
-V----------T-FKVGG-------------------NRPASAD---------------
-------------QIQGDIEAKWSEl----------kHGL-TVT----------------
--------------NTWTT--ANVLRS--Q---VEL--E--N-T----I---A-K-----
-G---LK---VD----------LAT----S--------LL--P-E-K-GT----------
--KTALL------SATYKQSGF-HSRA---FLDL--FK----------------------
------GPTFTA--DTVI-G--R-----D-----G----------FLLGGEASY-N---V
----T------E------GN--V-----------TKY---AA--A---VGFN-AQ-----
-----------------------------DYA-V-TLH-GL---N-N-----L----K--
---TF--SA-S-----Y-Y--H-----RVS------SDVEAGAKAIYDT--KSTy-----
-----------gG-VA--LE-----VGAKA--YL-----DNAA---FVKA--KINN---S
GVIALGYTQSL----RP---G--V---KAAFGLALDTQKLndvs---stgaSHKVG
>A0A0D2WY38/3-274
APAKFADISKAA-KDLF----S---KN----Y-N-F-GDT----KLEV-KTA-S--TTG-
-T----------E-FTATL-------------------NKVSKTG---------------
-------------AIAGNLETKWKYa----------pQNI-TIT----------------
--------------EKWNT--QNQISL--E---VTS--E--D-K----I---A-K-----
-G---LK---VG----------FEA----G--------IS--P-S-S-GN----------
--KSAKV------STAIKQERF-HITA---DLDV--LA----------------------
------GPVVNT--SAVF-T--H-----K-----G----------FLVGYDAAY-N---V
----N------A------SA--L-----------TKS---NL--A---AGYA-AK-----
-----------------------------DFT-V-VSV-L------D-----G----A--
---RV--AT-S-----L-F--H-----TVN------PAVLAAVQFSWNR--NTN------
------------E-TT--VE-----LGGQY--SV-----DKNT---FFKG--KVDG---R
GNLGLSFTQSL----RP---G--V---KATLSAQIDGNNLn--------tdAHKLG
>A0A177UHR0/6-286
-PPSWKDLGKLG-NDLL----N---KD----Y-P-L-H-S----QLEV-KTR-T--PNN-
-V----------T-FRVLG-------------------VRDSKSG---------------
-------------AIAGDLEAKFEDk----------kNGI-AVT----------------
--------------QAWTT--ANALRA--H---VEL--E--N-H----I---A-K-----
-G---LK---LE----------VIG----T--------LL--P-D-K-QT----------
--KNALF------ASTYKQPGV-HTRQ---HLDL--FK----------------------
------GPTFTA--DAVL-G--R-----D-----G----------FLAGAEAAY-D---V
----K------S------GK--V-----------SKY---NL--A---AGFS-TA-----
-----------------------------EYA-V-TLH-AL---G-N-----L----S--
---TY--SA-S-----Y-Y--H-----RVN------SDIEVSARATHSA--GAAp-----
-----------gQ-VN--LE-----VGTKT--YL-----DNAA---FVKG--KINN---A
GVLCLGYTQAL----RP---G--V---KASFGLALDTVKLnsgvt-egapaAHKFG
>P04840/3-276
-PPVYSDISRNI-NDLL----N---KD---fY-H-A-TPA----AFDV-QTT-T--ANG-
-I----------K-FSLKA-------------------KQPVKDG---------------
-------------PLSTNVEAKLNDk----------qTGL-GLT----------------
--------------QGWSN--TNNLQT--K---LEF--A--N------L---T-P-----
-G---LK---NE----------LIT----S--------LT--P-G-V--A----------
--KSAVL------NTTFTQPFF-TARG---AFDL-cLK----------------------
------SPTFVG--DLTM-A--H-----E-----G----------IVGGAEFGY-D---I
----S------A------GS--I-----------SRY---AM--A---LSYF-AK-----
-----------------------------DYS-L-GAT-L----N-N-----E----Q--
---IT--TV-D-----F-F--Q-----NVN------AFLQVGAKATMNC--KLP------
------------N-SN--VNi---eFATRY--LP-----DASS---QVKA--KVSD---S
GIVTLAYKQLL----RP---G--V---TLGVGSSFDALKLs--------epVHKLG
>K5X8E5/8-287
-PVSWKDFGKAA-NDLL----G---RD----Y-Y-F-QGS----SLEV-KTK-T--PSN-
-V----------A-FKVAG-------------------SRDAKSD---------------
-------------AIAADLEAKWTDk----------kHGL-TVT----------------
--------------QAWTT--SNILRN--L---VEV--E--D-Q----I---A-K-----
-G---VK---FD----------LST----S--------LS--P-E-K-GT----------
--KTAVL------NAALKQPGF-HTRA---SLDV--FR----------------------
------GPTFTA--DAVV-G--R-----D-----N----------LFLGAEAAY-N---V
----T------E------GN--V-----------SRY---AT--A---IGYL-SH-----
-----------------------------DYS-I-TVH-AL---N-N-----L----N--
---TY--HA-S-----Y-H--Q-----RIS------DSTEAGAKAVYDT--KAT------
------------H-GG--VAl---eVGAKT--VL-----DQSS---YLKA--KINN---T
GVLALAYSQAL----RP---G--V---RATFGLAVDTQKLndvs---psgpAHKVG
>R9ADV5/8-287
-PPSWKDLGKSA-NDLL----S---KD----F-P-I-NGT----QLEV-KTK-T--PSN-
-V----------S-FKVSG-------------------LRDSKSA---------------
-------------NINGDIEGKYVDa----------sKGV-IFT----------------
--------------QAWTT--SNVLKS--Q---LEL--E--N-N----I---A-K-----
-G---LK---LD----------IQS----S--------LL--P-Q-G-GG----------
--KSALA------GAIFKQPGL-HGRA---FLDV--FK----------------------
------GPTFTL--DSVV-G--K-----D-----G----------LLAGAETSY-S---V
----Q------D------GK--I-----------SKY---AA--A---VGYS-AP-----
-----------------------------EYA-V-TLH-GL---N-N-----L----N--
---VF--AA-S-----Y-Y--H-----RVS------RDVEAGAKAIYDT--KIGp-----
-----------sN-VN--LE-----VGAKT--YL-----DNAA---FVKS--KINN---A
GILALGYTQAL----RP---G--V---KASFGLALDTQRLndts---agpsAHKIG
>E3JW58/71-355
-PGTYEQVGREA-KGVH----L---TN----Y-I-F-DGA----RAEL-AKA-L--SLS-
-P----------A-FNVTH-------------------SFNMGAQggam-----------
---------ggihPGTYSFGGMYA--------------TN-NVF----------------
--------------AQGTI--DSDATL--M---GRF--N--Y-R----W---G-S-----
-K---DI---SK----------LQI----Q--------WP--S-N-P-TN----------
-pSVTQV------EHERHGQDY-ALSM---KAYN-pNIs---------------------
----nqSGIFIT--QYLQ-S--L-----H--P--R----------FSLGIESVW-Q---V
----M-----------------P-----------PME---DA--S---MSYL-MKwqs--
--------------------------akrEWI-S-TLT-L----Q-A-----T----G--
---PL--QA-S-----Y-W--Q-----KLS------DQVEAAVDLHFLP--HPSpr----
----------erK-AV--ST-----VGLKY--DF-----RQA----TVRA--QADS---T
GKVSMLLEQRI----AP---M--F---TFSVAGELDHAKS-----------QSKFG
>Q21752/2-274
APPTFADLGKSA-KDLF----N---KG----Y-N-F-GFL----KIDS-TTR-A--GDNk
eV----------E-FKSAA-------------------SHNIGSG---------------
-------------KLGGNLDVKYKIp----------qYGI-TLT----------------
--------------EKWNT--ENQLGT--V---IEV--N--E-Q----F---G-R-----
-G---LK---VT----------LDS----L--------YA--P-H-A-GK----------
--RSGKV------KLDWALPTA-RVTA---DVGV--TS----------------------
------APVINA--AGVF-S--R-----D-----G----------WLIGAAATF-D---S
----S------S------NK--L-----------AAT---SL--A---FGHS-TP-----
-----------------------------QYT-L-HSF-VI-----N-----S----T--
---DF--GA-S-----L-Y--H-----KVA------SNVEVGTQLGWKV--GGN------
------------G-AD--YA-----LATKY--AP-----SRDL---TVRA--KVNS---S
SQVAVAATHSL----SP---A--L---KLTLSTQFNLAAN----------dAHKFG
>C4R1Z2/4-276
--PAFSDISKAS-NDVL----G---KD---fY-H-L-TPV----SLDV-KTV-A--ANG-
-V----------T-FTAKG-------------------KSA--GD---------------
-------------KLSGNLETKYADk----------kNGL-TLT----------------
--------------QGWNT--ANALDT--K---VEL--A--D-T----L---T-P-----
-G---LK---AE----------VVG----S--------VV--P-D-K-K-----------
--KDAKL------NLTYAHQAF-TART---FLDL--LK----------------------
------GPTVNA--DFTA-G--K-----D-----G----------VTLGGTASY-D---I
----N------A------AS--V-----------TKY---AF--A---VGYK-AP-----
-----------------------------DYS-I-SLS-AL---D-N-----V----K--
---LF--SA-G-----Y-Y--H-----KVS------PLVEVGGKATYDS--KSSi-----
----------anP-VA--LE-----VATKY--QV-----DSTA---FVKA--KIAD---S
GIASFAYSQDL----RK---G--V---KLGLGAAIDVLKLn--------eaTHKLG
>A0A0L0S4J5/2-276
-PIVFSDIGKAA-SDLL----A---KD----F-G-ApGAI----KLEA-KST-A--SNG-
-V----------T-FTVAG-------------------SKDSKTG---------------
-------------AIAGDLKTKYADk----------sRGL-TLT----------------
--------------ETWTT--ANVLSA--E---AEL--A--D-A----L---A-K-----
-G---VK---VN----------IVG----A--------LV--P-H-A-GA----------
--KNAKV------SLEYKHAAV-ATRA---ALDL--FK----------------------
------GPLATA--DFAV-H--H-----D-----G----------ILFGAETAH-D---L
----A------S------GN--I-----------TKY---NL--A---AGFA-TP-----
-----------------------------EYA-L-AVH-AT---N-K-----L----D--
---TF--AA-S-----Y-F--H-----KIS------KDVQAAGRATWDR--KSG------
-----------aN-VT--IE-----VATKY--AL-----DKDA---FVKA--KIDN---S
GRLGLGYTQVL----RP---G--V---KINLGGFFDTTRLa--------enVHKVG
>Q18090/17-295
NPGSYEELHRKA-RDVF----P---TC--------F-EGA----KLMV-NK-----GLS-
-S----------H-FQVSH-------------------TLSLSAM---------------
-------------NTGYRFGATYV--------------GT-NQVgpae------------
----------aypiLLGDT--DVNGNT--T---ATI--L--H-Q--------L-G-----
-I---YR---TK----------LQG----Q--------IQ--Q-G-K-L-----------
--AGAQA------TIERKGRLS-TLGL---TLAN-iDLv---------------------
----neAGILVG--QFLR-R--L-----T--P--R----------LDVGTEMVY-Q---Y
----G------K------NI--P-----------GGQ---IS--V---LSYA-ARyt---
---------------------------anHFI-A-AAT-LG-----------A----S--
---GV--HL-T-----Y-Y--H-----KQN------ENLAFGVEFECNA--NVG------
------------E-AV--TT-----LAYQT--EL-----PEEG--vTMRA--SFDT---N
WTVGGVFEKRLs--qQL---P--F---TLALSGTLNHVKA-----------AGKFG
>A0A0B7NMF7/54-327
-PGKFERLHGEVtKEVF----T---TN----Y-L-F-DGA----QANI-VK-----ELS-
-G----------N-FHVQH-------------------QFSLGSQv--------------
------------mPPMYNFMSGYM--------------TE-RTM----------------
--------------LQGTM--DNDTNL--N---GVF--R--H-A----W---S-P-----
-F---SV---TK----------VVA----Q--------LT--N-M-P-GH----------
--SMLQV------EQEINGSDY-SMTF---KTMN-pNPl---------------------
----elTGLYMA--SYLQ-S--V-----S--Q--H----------LVVGSEIVL-Q---R
----P------T----------P-----------DME---ET--A---MSLV-GKyt---
---------------------------gnDYI-A-TAQ-F----Q-G-----V----G--
---AI--QA-S-----Y-Y--Q-----RIN------EKVDFGVELNLMV--QGGr-----
-----------rE-AV--AT-----VGGKF--DF-----RQA----TFRG--QIDT---T
GRVSAVLEEKM----AP---G--F---SFLISGDLDHMKG-----------QSKFG
>Q9SRH5/5-269
-PGLYTEIGKKA-RDLL----Y---KD----H-N-S-D-Q----KFSI-TTF-S--PAG-
-V----------A-ITSTG-------------------TKK--GD---------------
-------------LLLGDVAFQSRR------------KNI-TTD----------------
--------------LKVCT--DSTFLI--T---ATV--D--E------A---A-P-----
-G---LR---SI----------FSF----K---------V--P-D-Q-------------
--NSGKV------ELQYLHEYA-GIST---SMGL--TQ----------------------
------NPTVNF--SGVI-G--S-----N-----V----------LAVGTDVSF-D---T
----K------S------GN--F-----------TKI---NA--G---LSFT-KE-----
-----------------------------DLI-A-SLT-VN---D-K-----G----D--
---LL--NA-S-----Y-Y--H-----IVNp----lFNTAVGAEVSHKL--SSK------
------------D-ST--IT-----VGTQH--SL-----DPLT---SVKA--RVNS---A
GIASALIQHEW----KP---K--S---FFTISGEVDTKSId---------kSAKVG
>I2K0E9/2-278
APPNFSQISKPT-NDVL----N---KD---fF-H-F-TPV----ALSL-KTS-A--PNG-
-I----------S-FTTKG-------------------SVSP-DS---------------
-------------QTSASLETKYSDk----------aSGL-TLT----------------
--------------QGWTT--ANALKT--K---IEL--T--D-A----L---T-P-----
-G---LK---TE----------LDT----X--------LV--P-G-L--S----------
--KAAKL------NLYFAQQSV-NARA---FVNL--LK----------------------
------GPVFTG--DFTV-G--R-----D-----G----------FTAGGALSY-D---V
----K------A------AS--L-----------TGY---SA--G---IGYK-AP-----
-----------------------------SYA-L-SLI-AA---N-N-----L----S--
---VF--AA-G-----Y-Y--H-----KVT------PTIEVGAKGTYDS--KGPag----
----------anA-VA--ME-----VGTKY--QL-----DSSS---FVKA--KIAD---S
GILALSFQEIL----RP---G--V---KLGLGGAFDTLKLg--------esAHKLG
>F4S3L3/55-342
-PGTYEQVGREL-KGVH----L---TN----Y-I-F-DGA----RAEL-SKA-L--SLN-
-P----------A-FNVTH-------------------SFSLGAQggsaa----------
--------mggtnPGSYNFGAMYA--------------TN-KIF----------------
--------------AQGSL--DNDATL--M---GRL--N--Y-R----W--pT-E-----
-Q---DI---SK----------LQI----Q--------WP--T-S-T-SS----------
-pSVTQL------EHDRRGQDY-SLSF---KIYN-pNPi---------------------
----dkSGIFIT--QYLQ-S--L-----H--S--R----------LSFGIESVW-Q---I
----Q-----------------P-----------PME---DA--S---LSYL-LKwts--
--------------------------skkDWI-S-TLN-LS---G-------Q----G--
---IL--QA-T-----Y-W--Q-----KLS------DKVEAGLDLVCLP--HPSps----
----------erK-AL--TT-----FGVRY--DL-----RQA----TIRS--QIDS---H
GKVSMLLEQRI----AP---T--F---TFSIAGELDHFKS-----------QSKFG
>A0A0B2VIK1/110-389
NPGSYEELHRKC-RDVF----P---MC--------F-EGA----KVMV-QK-----GLS-
-S----------H-FQVSH-------------------TLSISPA---------------
-------------NTGYRFGATFV--------------GN-KQIgpge------------
----------afpvLLGDT--DAAGNT--S---ATF--L--H-Q----F---G-D-----
-R---WR---LK----------LQS----Q--------VQ--G-G-K-L-----------
--TAAQG------TLDYRGRLA-TLGL---TLAN-tDIi---------------------
----geSGIVVT--QLLR-R--I-----T--S--R----------LDLGAELVY-Q---Y
----G------K------QI--P-----------GSQ---IS--V---LSYA-ARyn---
---------------------------gdNFT-A-SGT-IG-----------S----S--
---GL--HL-C-----Y-Y--H-----KQV------ENLSFGVEFESNF--RVQ------
------------E-AL--TT-----FAYQA--EL-----PDEG--vTMRA--SIDT---N
WTVGGVFEKKLs--qNL---P--F---TLAISGMLNHVKA-----------QGKFG
>A0A0H5BZF8/13-291
APPAFSDISKNQ-NGLL----N---KD---fY-H-A-NPA----SIEI-STV-A--PNG-
-V----------S-FTTKG-------------------KTSPKDG---------------
-------------SVAANIEAKFADk----------aTGL-TLT----------------
--------------QGWNT--ANALDT--K---VEL--T--D-A----L---T-P-----
-G---LK---AE----------VVT----S--------LI--P-G-A--S----------
--QGAKF------NLIFNNPSV-TARA---FFDL--VK----------------------
------GPSFIG--DATF-G--Y-----E-----N----------FTAGAEVGY-D---I
----S------S------GK--V-----------TRY---SA--A---LGFA-QP-----
-----------------------------IYN-V-SVT-AT---S-N-----L----S--
---VF--SA-A-----Y-Y--H-----KVS------PVTEVGAKATWDS--KADaa----
---------agkS-VG--IE-----TAVKH--VL-----DSSA---FVKA--KVAD---S
GIAAVSYNQVL----RP---G--V---KLGLGASFDALKLs--------epVHKLG
>M7TJ54/4-276
--PAFADISKSA-NDLL----N---KD---fY-H-L-SAG----TIEV-KSN-T--PNN-
-V----------A-FKVTG-------------------KSS-HEK---------------
-------------ATSGNLEGKYSDk----------sIGL-TLT----------------
--------------QTWNT--ANALET--K---VEL--A--D-S----V---A-K-----
-G---LK---AE----------GIF----S--------FL--P-T-N-QN----------
--TGAKV------NLHFKQAAF-HGRA---FFDL--LK----------------------
------GPTANV--DAVI-G--Q-----D-----G----------FLAGASAGY-D---V
----Q------K------AA--L-----------TGY---SA--A---VGYI-AP-----
-----------------------------TYS-A-AVT-AT---N-N-----L----S--
---IF--AA-S-----Y-Y--H-----KVN------SNVEAGAKATWDS--KSG------
-----------sK-VG--LE-----VASKY--RL-----DPVS---FAKL--KIND---R
GVAATSYNVLL----RP---G--V---TLGIGASFDTQKLd--------qaTHKVG
>A0A0L8HY76/52-331
NPGTFEDLHKKC-KDVF----P---QV--------F-EGG----KLII-SK-----GLS-
-S----------H-FQISH-------------------TLSMSTF---------------
------------qSTGYRFGGTYV--------------GT-KMYsaqe------------
----------aypvLIGDT--DASGNM--N---ANI--I--H-Q----F---T-E-----
-R---LR---GK----------FVA----Q--------IQ--N-S-K-W-----------
--LATQC------AVDYKGNNF-TGSC---TLGN-iDIv---------------------
----neSGIAVA--QYLQ-K--V-----S--S--S----------LMLGAELLY-Q---Y
----G------N------TV--P-----------GNE---MA--I---LSLA-GKys---
---------------------------gdKWQ-L-SAN-CS---P-A-----A----G--
---GI--HL-G-----F-H--Q-----EVM------ENLEIAVEMESSL----Q------
------------E-SA--TT-----VGYQY--EI-----PNAG--mTFRG--QLDT---N
WCVGAMLEKKL---lPF---P--F---TFALSGYANHTKA-----------QYRFG
>Q2GWC4/39-100
NPGMVENIAKEVqRDVL----T---TN----L-M-F-SGL----RADL-TKA-F--SFN-
-P----------L-FQVSH-------------------QFAMGER---------------
-------------LSPYTFAALYG------------------------------------
------------------------------------------------------------
------------------------------------------------------------
------------------------------------------------------------
------------------------------------------------------------
------------------------------------------------------------
------------------------------------------------------------
------------------------------------------------------------
------------------------------------------------------------
--------------------------------------------------------
>Q2GWC4/108-292
------------------------------------------------------------
------------------------------------------------------------
------------------------------------------------------------
------------------------------------------------------------
--------------------------------------------G-T-GQ----------
--DMAQF------ENEYLGNDF-TATL---KALN-pSCle--------------------
---gglTGIFIG--QYLQ-S--V-----T--P--K----------LALGLEAVW-Q---R
----A------G------LT--Q-----------GPD---TA------ISYV-ARyk---
---------------------------adNFI-A-SAQ-L----Q-A-----Q----G--
---AL--NA-S-----Y-W--Q-----RLS------EKVQAGVDMTLSV--APSgamm--
-------gglakE-GI--TT-----FGAKY--DF-----RMS----TFRA--QIDT---A
GKLSCLLEKRV----AA---P--V---MMTFAADVDHFTQ-----------QAKIG
>W1QJ22/2-277
APPAFSDIAKPT-NDIL----G---KD---fY-H-Y-TPV----ALDL-KTV-A--PNG-
-V----------T-FSTKG-------------------NVS--GG---------------
-------------KTSAALEGKYADk----------sTGL-TLT----------------
--------------QGWNT--ANALDT--K---IEL--A--D-A----L---S-P-----
-G---LK---SE----------LVT----S--------AV--P-G---GN----------
--RSVKL------NLYFAQQSI-NARA---FVDL--LK----------------------
------GPVFNG--DLTV-G--Q-----E-----G----------FTTGASLSY-D---V
----K------S------AT--L-----------TGY---SA--A---VGYK-AP-----
-----------------------------SYA-V-SLT-AA---N-N-----L----S--
---VF--AA-G-----Y-Y--H-----KVS------PVLEVGTKGTFDS--KSAag----
----------snP-VA--IE-----VATKY--SL-----DATS---FVKA--KITD---S
GLLALAYSQDL----RP---G--V---KLGLGGAFDTLKLg--------esAHKLG
>A0A0M3JRB7/42-321
NPGSYEELHRKC-RDVF----P---MC--------F-EGA----KVMV-QK-----GLS-
-S----------H-FQIAH-------------------TLSISPA---------------
-------------NTGYRFGATFV--------------GN-KQTgpge------------
----------afpvLLGDT--DAAGNT--S---ATF--I--H-Q----F---G-D-----
-S---WR---LK----------LQS----Q--------VQ--G-N-K-L-----------
--SAVQG------TLDYRGRLS-TLGV---TLAN-tDIi---------------------
----ndSGIVVT--QLLR-R--F-----T--P--K----------LDIGAELVY-Q---Y
----G------K------QI--P-----------GSQ---IS--V---LSYA-ARyn---
---------------------------gsNFT-A-SGT-IG-----------S----S--
---GL--HL-C-----Y-Y--H-----KQV------ENLSFGVEFESNF--RVQ------
------------E-AL--TT-----FAYQA--EL-----PDEG--vTVRA--SIDT---N
WTVGGVFEKKIs--qNL---P--F---TLAISGLLNHVKA-----------QGKFG
>A9TKC4/5-269
-PGFYTDIGKKT-KDLL----N---KD----Y-T-Y-D-Q----KFVI-TTS-T--KSG-
-L----------A-FTSTG-------------------LKR--GE---------------
-------------AFTGDLNTQFKN------------KNV-TAD----------------
--------------VKVDT--KSNIFT--T---ITI--D--E------F---A-P-----
-G---AK---SV----------FSF----T--------IP--D-H---------------
--KSGKL------EIQYKQDYC-GITG---SIGL--SP----------------------
------SPIVEA--TGAL-G--N-----D-----G----------FSVGGEVAF-D---S
----A------N------GS--L-----------IKY---NA--G---VGLV-KP-----
-----------------------------DFN-A-SII-LA---E-K-----G----D--
---LL--KA-S-----Y-L--H-----TVSp----iSRTTMAAEIAHRF--SKN------
------------E-NT--FT-----VGGLY--EL-----DTLT---TVKA--RLNN---H
GKLAALLQHEW----RP---K--S---LVTLSGEVDTKSLd---------kTAKIG
>A0A0G2G1H6/10-78
-PVAFSDIAKPA-NDLL----N---KD---fY-H-S-TAA----TLEV-KSK-A--PNG-
-V----------T-FNVKG-------------------RQP-HDG---------------
-------------SISGSIEGKYVDk----------pTGT-SLR----------------
------------------------------------------------------------
------------------------------------------------------------
------------------------------------------------------------
------------------------------------------------------------
------------------------------------------------------------
------------------------------------------------------------
------------------------------------------------------------
------------------------------------------------------------
--------------------------------------------------------
>A0A0G2G1H6/144-355
------------------------------------------------------------
------------------------------------------------------------
----------------------FP--------------GL-TLT----------------
--------------QSWST--SNSLDT--K---VEL--E--D-N----I---A-K-----
-G---LK---AE----------IST----N--------FL--P-A-T-KA----------
--YGGKV------NVFFKQPNF-HARA---FLDP--FK----------------------
------GPTATI--DAVV-G--H-----E-----G----------FVVGAETGY-D---V
----Q------K------AA--I-----------TKY---SV--A---AGYS-LP-----
-----------------------------SYA-A-AIT-AT---N-N-----L----S--
---VF--TA-S-----Y-F--H-----KVN------PQVLAGAKATWDS--KAG------
-----------sN-VG--LE-----VASKY--QI-----DPTS---FAKA--KIND---R
GLASLAYNVKL----ST---G--V---TLGLGASFDTQNLn--------qaAHKVG
>G4TC69/55-331
NPGSVENLQKEI-KSTQ----L---TN----F-M-F-DGL----RADY-TKA-F--SHK-
-P----------A-FTISH-------------------AFTLASQt--------------
------------qDPTYTLSSYFI--------------DD-NNL----------------
--------------LQGNV--DHEGNL--G---GRL--T--H-Q----W---T-P-----
-S---HT---TR----------GQL----Q--------LG--S-A-P-DR----------
--SFLQL------EHENSGVDY-CLNL---KAIN-pSPi---------------------
----dgSGIYSA--SLLQ-S--V-----S--K--R----------LALGIETNF-Q---S
----A------P------DG--S-----------D------T--L---TTWH-AKytg--
--------------------------rqnDWI-A-TAS-F----H-T-----L----G--
---LL--QA-S-----Y-W--H-----KLS------PQVEVAADLQLIA--TPMk-----
-----------rD-AV--AT-----VGAKW--DL-----RLS----SFKA--QLDS---T
GKLSALLEQRL----AP---N--F---ALLFTGEIDHFKN-----------TAKVG
>S8DYN6/7-271
-PGLYSDIGKKA-RDLL----Y---RD----Y-G-G-D-H----KFTL-TSY-T--SNG-
-V----------S-ITSSA-------------------VKK--GD---------------
-------------SVLADISAQLKN------------KNI-TTD----------------
--------------VKVDT--NSKVLT--T---ITI--D--E------P---A-P-----
-G---VK---AI----------FSI----T---------A--P-D-Q-------------
--KSGKV------ELQYFHEYA-GIST---SLFL--TA----------------------
------KPIVNF--SGVA-G--N-----K-----N----------VFFGTDVSF-D---T
----A------T------GN--F-----------TKY---NA--G---ISFT-TA-----
-----------------------------DLI-A-SLN-LN---D-K-----G----E--
---KI--TA-S-----Y-F--H-----TVSp----lTNTAVGAEFTHNL--TTK------
------------E-NV--VF-----VGTQH--LL-----DPLT---AVKG--RLNS---Y
GQASAVIQHEW----RP---K--S---LITISGEVDTRAIe---------kTAKIG
>A0A059LH87/18-291
QPVRYEELQREVmMSLK----P---DL--------F-EGF----RFDV-TK-----PLN-
-N----------N-FSLSH-------------------SVFMGSTelptsg---------
------pqalkmsVGTYEFGANLV-------------TNH-GTL----------------
--------------LLGRL--THEGRV--T---GRA--K--V-D----V---A-P-----
-W---AS---LK----------AQF----Q--------LA--Q-E-K-GA----------
--SQGML------DVDLKGVDW-NGQI---KAGS--------------------------
------SSFFGA--NYFQ-S--I-----T--R--T----------MSLGGEVFW-L---A
----E------Q------RR--S-----------G-------------IGLA-ARha---
---------------------------teTAV-A-TAQ-VA-----N-----T----G--
---LV--SL-A-----Y-H--Q-----RIS------DKVALAADYMWNL--NSR------
------------E-AT--AS-----FGYDY--TL-----RQC----RLRG--RVDS---D
GKVAAFLEERI----NP---G--V---AFVLSAELDHAKK-----------DYKFG
>A0A0F8D485/4-276
--PAFTDIAKPA-NDLL----N---RD---fY-H-A-AAS----TFEF-KSN-T--PNN-
-V----------A-FKVTG-------------------KSS-HEK---------------
-------------ATSGALEGKYTDk----------pSGL-TLT----------------
--------------QTWNT--ANALDT--K---LEL--S--D-T----L---A-K-----
-G---LK---AE----------GLF----T--------FL--P-A-S-QK----------
--KGAKL------NLYFKQSNF-HGRA---FFNL--LS----------------------
------GPTAAI--DAVV-G--H-----E-----G----------FLAGASAGY-D---V
----G------K------AT--I-----------SSY---NA--A---VGYS-AP-----
-----------------------------AYS-A-AIT-AT---D-N-----L----S--
---VF--SA-S-----F-Y--Q-----KVN------SQVEAGCKASWNS--KTG------
-----------sA-VG--LE-----IASKY--RI-----DPVS---FAKA--KIND---R
GIAALSYNVLL----RD---G--V---TLGLGASVDTQKLd--------qaTHKIG
>A0A197JU67/7-290
-PVPFADVGKSA-NDLL----G---KD----F-P-V-GQT----KLEL-KTV-A--PNG-
-V----------T-FNVLG-------------------NQDNKSG---------------
-------------AINGELKTKYVDf----------kNGL-TVT----------------
--------------EAWTT--GNLLTT--Q---IEL--E--N-K----V---A-K-----
-G---LK---LD----------ITG----G--------FL--P-S-E-GK----------
--KNAKV------GVQYKKLGF-NTRA---YLDL--FK----------------------
------GPTFTG--DVVV-G--R-----D-----G----------FIVGGDLAY-D---V
----G------G------SY--I-----------TRF---AA--A---AGYT-AP-----
-----------------------------EYS-V-ALH-AH---N-S-----F----K--
---VF--SA-S-----Y-Y--H-----RIN------ADLEVGGKGVWDS--KAApasae-
------kghakaP-VA--LE-----VGAKL--YL-----DRDA---FVKA--KVNN---A
GVLGLGYTQAL----RK---G--V---KVSVGGLFDTTKLn--------qaAHKVG
>A0A0B7NR71/20-289
----FNDIGKSA-KDLL----S---KD----Y-P-V-GGV----KLEV-KTT-A--ANG-
-V----------T-FKVNG-------------------QRDNKTG---------------
-------------IIVGDLETKYADk----------kNGL-TFT----------------
--------------EAWTT--SNHLNG--K---VEL--E--N-N----L---A-K-----
-G---LK---LE----------LLT----S--------LL--P-S-V-NE----------
--KAAKI------NATYKKPNV-HTIA---TLDV--FK----------------------
------T-NFSV--NSVF-G--Q-----Q-----G----------FLVGAEVAY-N---V
----L------D------GK--I-----------GRY---NA--A---VGYT-AA-----
-----------------------------EYG-V-AVH-AT---N-N-----L----S--
---NY--AA-S-----Y-Y--H-----RVN------SDLEASGKASWDS--KGS------
-----------nA-VA--LE-----VGAKL--KL-----DASA---FVKA--KISN---S
GVLGLAYTQAL----RP---G--V---KVNFGASVDTSRLn--------enAHKLG
>Q9P544/2-275
APPAYAAINKLC-NDLL----Q---RD----F-P-V-GAT----LLSV-RTT-A--PNG-
-V----------V-FNVSG-------------------NQD-AKG---------------
-------------VISGKLETSFNDk----------aNGL-TIS----------------
--------------QGWTT--ANVLES--K---VGL--S--E-Q----F---A-P-----
-G---LH---LN----------VNT----T--------FS--P-A-T-AA----------
--KTAIL------NLEHQHPLI-HTHA---SVNA---L----------------------
------ERKFLG--DFTV-G--H-----E-----G----------FLAGAEFGY-D---V
----Q------K------GN--V-----------SNY---AA--T---IGYL-AS-----
-----------------------------PLS-V-ALQ-AS---N-N-----L----S--
---VF--RA-S-----Y-Y--H-----RVS------SDVEAGGNVTWDA--AST------
------------A-NA--ITl---eLASKY--AL-----DKDT---FVKG--KINS---A
GVATLSYFQTV----RP---G--V---TVGLGLQLDTQRLg--------qpAHKAG
>A0A0N4UNV5/26-305
NPGSFDELHRKC-RDVF----P---AF--------F-EGA----KAML-QK-----PLS-
-S----------H-FSVSH-------------------TINISSP---------------
-------------ISSYRIGATYV--------------GA-KQTatge------------
----------vfpvLLGDT--DLDGNT--S---ATF--I--H-Q----F---G-E-----
-K---WR---MK----------LQS----Q--------MH--G-G-S-L-----------
--NATQG------TFEYRGRLS-TLGL---TCAN-iDIl---------------------
----neSGIAVG--HYLR-R--M-----T--P--R----------LDLGAELVY-Q---Y
----G------K------QV--P-----------GGQ---AT--I---LSYG-GRyt---
---------------------------tdKYT-A-SAV-IG-----------N----G--
---GL--HL-C-----Y-Y--H-----KQV------ENLAFGVEFESNF--RAQ------
------------E-AV--AT-----FAYQA--EI-----PEEG--iTMRA--SIDT---N
WNVGGVLEKRLs--rNL---P--F---TLALSGLINHTKA-----------QGKFG
>U9TK01/6-280
-PATYSDIGKSA-SDLF----G---KD----F-P-V-GSF----KLES-KTT-A--PNG-
-V----------S-FTLTG-------------------LKDTKSG---------------
-------------NINGELKSKYYYp----------kRGG-TFT----------------
--------------GSWTT--SNILNG--Q---VEL--E--N-S----L---A-K-----
-G---LK---LD----------LVA----N--------IQ--P-A-S-GN----------
--RNVRG------GFTFKQPGL-HTKV---YLDA--LK----------------------
------GPTFQG--DIVV-G--H-----E-----G----------FLIGSEGCY-D---V
----L------E------GK--L-----------TRY---GV--T---AGYT-HP-----
-----------------------------EYN-V-ALR-VT---N-S-----L----S--
---AY--TL-L-----Y-Y--H-----RVS------SEIEAGAKAHWDS--QTN------
------------N-PS--VNl---eFGAKY--FL-----DRDA---FIKG--KVDS---T
GKVGIGYTQAL----RP---G--V---KISLGGSIDTSRLn--------enAHRFG
>N1J9C8/4-276
--PAFSDIAKSS-NDLL----N---KD---fY-H-L-SAA----ALEV-KSN-T--PND-
-V----------V-FKVNG-------------------KST-HEG---------------
-------------ATSGLLEARYSDk----------pTGV-TLT----------------
--------------QSWNT--INVLDT--K---IEI--T--D-S----I---A-K-----
-G---LK---AE----------ILG----S--------FL--P-A-T-QA----------
--KGAKL------NLHFKQPGF-HGRA---FFDL--LK----------------------
------GPTALV--DAVI-G--Q-----D-----G----------FLAGASAGY-N---V
----Q------K------AA--I-----------TNY---SA--A---IGYT-AP-----
-----------------------------QYT-A-SVT-AT---N-N-----L----R--
---VF--SA-A-----Y-Y--H-----KVN------SQVEAGSKATWDS--ESG------
-----------sQ-VG--LE-----VAAKY--RL-----DPVS---FAKF--KIND---R
GVAAVAYNVLL----RP---G--V---TLGLGASFDTQKLd--------qaTHKIG
>G7E0H2/6-287
-PPSFKDLAKAS-NDLL----N---KD----F-P-T-AGT----ELEV-KTR-A--PNG-
-V----------T-FKVGG-------------------IKDAKSN---------------
-------------VITGDIEGKYVQp----------kNGL-TFT----------------
--------------QAWTT--NNLLKS--Q---IEL--E--G-L----V---S-K-----
-G---LK---LD----------VQT----S--------LQ--P-D-A-GK----------
--KTAAI------MAIYKQAGV-HGRA---NLDL--FK----------------------
------GPTFTA--DVVT-G--R-----D-----G----------YLVGGDLSY-D---V
----Q------A------AK--V-----------QKW---SG--A---IGYS-AP-----
-----------------------------EYN-V-TLH-AL---N-N-----L----S--
---VY--SA-S-----Y-Y--H-----KVN------IDVEAGAKAIYDN--KSP------
------------S-NK--VSi---eVGAKT--FL-----DNAT---FVKA--KINN---A
GILALGYTQAL----RP---G--V---IASWGLLLDTQKLsetgd-asksgTHKLG
>M5E4T0/6-284
-PPSWKDLGKAA-SDIL----G---KD----Y-P-I-HGS----TLEV-KTR-T--PSG-
-V----------T-FKVLG-------------------LHDNKSS---------------
-------------TISGDLEASWADr----------kKGL-AFT----------------
--------------QAWST--ANVLRN--H---IEL--E--N-H----V---A-K-----
-G---LK---LE----------VIS----T--------LV--P-E-K-QA----------
--KNALV------ALTYKAPGV-HVRN---FVDA--FK----------------------
------GPLLTA--DAVV-G--R-----D-----G----------FLFGAEAAY-S---A
----K------D------KK--L-----------ARY---NL--A---AGFH-AP-----
-----------------------------EYA-V-TLH-AL---G-N-----L----S--
---TY--SA-S-----Y-Y--H-----RVN------ADIEASARATYDS--KAA------
-----------sN-VN--LE-----VGTKT--YL-----DNAA---FIKA--KINN---S
GILALGYAQAL----RP---G--I---KATFGLALDTLKIssgt---tdasAHKIG
>G7DV16/82-371
-PGSIENLGRET-KNVM----A---SS----H-C-F-EGA----RADL-AKA-I--GLS-
-P----------P-FQITH-------------------SFTLGGPtassam---------
-------dpaagkGGSYQFSSFYA--------------PQ-DLL----------------
--------------LQGNI--DQEGAV--S---GRA--N--Y-S----I---S-P-----
-S---DI---LK----------LQL----Q--------LS--P-N-K-AH----------
--NTVQL------EHDRQSGDY-ALNF---KAYN-aSLa---------------------
----daTGIYTA--SYLQ-S--I-----S--Q--S----------VALGAEVVW-Q---R
----P------Q------GA--D-----------I-E---EA--G---INYY-ARlag--
--------------------------knrSWL-G-SAF-LI-----N-----G----S--
---IL--NA-T-----Y-Y--Q-----KIN------DKVDLGAELTIVP--HPIpa----
----------qrQ-SS--AA-----LGVRY--EF-----RAA----SVRA--QLDS---K
GKVSMYLDQRI----TP---A--F---GFLVSGEIDHVKN-----------SSKWG
>A0A0P7WX62/1-237
------------------------------------------------------------
------------E-FKTSG-------------------SCNIDTG---------------
-------------KAGGNLETKYKLt----------dLGL-NLS----------------
--------------QKWNT--DNTLAT--E---ITL--E--D-Q----L---T-H-----
-G---LK---LS----------FDT----S--------FV--P-N-T-GK----------
--KSGKL------KTSYKRDYI-NVGC---DVDF-dVS----------------------
------GSTVHA--ATVL-V--Y-----E-----G----------WLSGYQMSF-N---V
----G------K------SK--L-----------VQN---SF--A---LGYR-AD-----
-----------------------------DFQ-L-HTS-V----N-D-----G----T--
---EF--GG-S-----I-Y--Q-----RVN------EQLETAITLAWTA--GSN------
------------N-TR--FG-----VAAKY--QL-----DKDA---SLSA--KVNN---A
SLIGVGYTQSL----RP---G--V---KLTLSALIDGKNFn--------agGHKVG
>U5H1V8/11-286
-PPAFKDLGKSA-SDLL----I---KD----L-P-L-HGN----AIEV-KTR-A--PNN-
-V----------D-FKVAG-------------------VRDAKSN---------------
-------------LIVGDLEGKYSDp----------kNGV-TFT----------------
--------------QTWTT--SNILKT--Q---VEL--E--N-Q----I---A-K-----
-G---FK---LD----------MQA----H--------LS--P-A-T-RA----------
--KSAFV------TAIYKQPSL-HTRA---LLDV--FK----------------------
------GPTFTA--DATV-G--R-----D-----G----------FLFGAESTY-S---V
----P------S------GS--I-----------TRY---AL--A---AGYA-AP-----
-----------------------------SYT-V-TVH-GL---A-N-----L----S--
---VF--SA-S-----Y-Y--H-----KVN------KDVEVAAKAIWDS--KCA------
------------A-TP-gFE-----FGSKV--YL-----DNTA---FVKV--KANN---V
GVVAFGYTQAI----RP---G--V---KATVGLAIDTTQLea------agaAHKIG
>W4ZC91/49-324
NPGNFEDLFKKV-KEIF----P---TP--------L-EGC----KLVV-NK-----GLS-
-N----------H-FQVSH-------------------TLSLSAF---------------
------------nPSSYHFGSTYV--------------GS-KQIspne------------
----------sfpvLLGDI--DTSGSL--N---AQI--I--H-Q----L---A-D-----
-R---IR---SK----------FVV----Q--------TQ--Q-T-K-W-----------
--GVYQA------ELEYKGPSY-TGVL---TMAN-iDPl---------------------
----egTGIAVA--HYMQ-S--I-----T--Q--R----------LAVGAELLY-H---C
----G------Q----------------------GQQ---AA--V---VSLA-GKya---
---------------------------adNWI-A-SST-VG-----------P----T--
---AF--HA-A-----Y-Y--H-----KG-------KEVQIGVEFESNL--RGR------
------------E-SS--VS-----LGYQV--DL-----PAAN--vVFKG--MVDT---N
WTVAAVLEKRL---qPM---P--F---TFILSGVINQTKN-----------QCRFG
>A9TTQ2/5-269
-PGMYSDIGKKT-KDLL----N---KD----Y-T-Y-D-Q----KFVI-TTN-T--QSG-
-L----------A-FTSTG-------------------VKR--GE---------------
-------------GFSGDVNTSFKN------------KNV-TAD----------------
--------------VKVDT--KSNIFA--T---VTV--D--E------F---A-P-----
-G---AK---SV----------FTF----T--------IP--D-H---------------
--KSGKL------ELLYKQDYC-GISG---SIGL--TP----------------------
------SPIVEA--TGAL-G--N-----E-----G----------FSVGGELAF-D---T
----A------S------GS--L-----------IKY---NA--G---VGFV-KP-----
-----------------------------DFN-A-SLM-LA---E-K-----G----D--
---LL--KA-S-----Y-L--H-----TVSp----vSRTTVAAEIAHKF--SKN------
------------E-NT--FT-----VGGLY--EL-----DTLT---TVKA--RLNN---H
GKLAALLQHEW----RP---K--S---LITFSGEVDTKSLd---------kTAKIG
>K1WYV3/4-276
--PAFPDISKSS-NDLL----N---KD---fY-H-L-SAA----TLEL-KSS-T--PSN-
-V----------S-FKVTG-------------------KST-HDG---------------
-------------ANSGALEAKFVDk----------pNGL-TLT----------------
--------------QTWNT--VNALDT--K---IEL--N--D-V----I---A-K-----
-G---FK---AE----------VMG----S--------FL--P-A-S-QN----------
--KGLKA------NLHFKQSNF-HGRA---LFDL--LK----------------------
------GPTATV--DAVI-G--Q-----D-----G----------FLAGASAGY-D---V
----Q------K------AA--V-----------TNY---SA--A---VGYS-AP-----
-----------------------------TYT-A-SIT-AA---S-N-----L----S--
---VF--QA-A-----Y-Y--H-----KVN------SLVEAGAKATWDS--KSG------
-----------nQ-VG--LE-----LASKY--RI-----DPVS---FAKA--KIND---R
GIAAFSYNVLI----RP---G--V---TLGLGASVDTQKLd--------qaAHKIG
>R4XK45/15-301
--GTVEHISREVqMDVQ----L---SR----Q-M-F-TGI----KADI-TKV-G--GIS-
-P----------AvFHMTH-------------------SFASGSQ---------------
------------mLPPYSLAAAFA--------------TN-RVF----------------
--------------MNGNV--DNDGSV--S---GRF--H--Y-G----W---A-P-----
-EsarHT---TK----------VQT----Q--------TT--A-D-P-GQ----------
--SMLQL------EHDWKGNDF-SINL---KTVN-pSFld--------------------
---gefSAVSIA--HYLQ-S--V-----T--P--T----------LALGLEAIW-Q---K
----P------P------ST--A-----------GPE---ET--T---LSYV-ARyv---
---------------------------qpTWI-A-SAQ-L----S-P-----Q----G--
---VL--GA-C-----F-W--K-----KLS------AKVEAGVECQLIK--AFGpmg---
--------qsktE-GT--TT-----IAAKY--DY-----LHS----TLRG--QLDT---K
GKLQCLFEKRL----SG---A--V---SLTFAATLDHFKN-----------NATVG
>L9JAG0/1953-2184
------------------------------------------------------------
------------------G-------------------SSNTDTG---------------
-------------KVTGTLETKYKWc----------eYGL-TFT----------------
--------------EKWNT--DNTLGT--E---IAI--E--D-Q----I---C-Q-----
-G---LK---LT----------FDT----T--------FS--P-N-T-GK----------
--KSGKI------KSSYKRECI-NLGC---DVDF-dFA----------------------
------GPAIHG--SAVF-G--Y-----E-----G----------WLAGYQMTF-D---S
----A------K------SK--L-----------TRN---NF--A---VGYR-TG-----
-----------------------------DFQ-L-HTN-V----N-D-----G----T--
---EF--GG-S-----I-Y--Q-----KVC------EDLDTSVNLAWTS--GTN------
------------C-TR--FG-----IAAKY--QL-----DPTA---SISA--KVNN---S
SLIGVGYTQTL----RP---G--V---KLTLSALVDGKSIn--------agGHKLG
>A0A0G2F6R3/4-293
--PAFSDISKSA-NDLL----N---KD---fY-H-L-SAG----TIEV-KSN-T--PNN-
-V----------A-FKVTG-------------------KSSHDKAts-------------
----------gahRYPVHFGTVLVPgfqlllikigirPGI-TVT----------------
--------------QTWNT--LNALDT--K---VEA--A--D-N----L---A-K-----
-G---LK---LE----------GAF----S--------FL--A-Q-S-QK----------
--KGAKF------NLYFKQPKF-HFRG---FFDL--LK----------------------
------GPTANV--DAVV-G--H-----E-----G----------FLAGASAGF-D---V
----Q------N------AN--I-----------TTF---AA--A---VGFA-HP-----
-----------------------------TYT-A-AIT-AS---D-K-----C----S--
---VF--AA-S-----Y-Y--H-----KVN------PLVEAGAKAQWDS--KTP------
------------G-SA--VGl---eVATKY--RI-----DPVS---FVKG--KIND---R
GVTAIAYNVLL----RP---G--V---TLGIGASFDTQKLd--------qaTHKVG
>G4VRE1/32-312
-PGTVENIHNKA-HDIF----P---VP--------F-EGG----RLVV-NK-----GLS-
-P----------N-FQVNH-------------------SLSLNSD---------------
------------eQSGYRFGVTYV--------------GH-NKVsdte------------
----------sypvLMGEL--QPSGNM--Q---AQI--I--H-R----M---F-P-----
-S---VY---VR----------YIA----Q--------LQ--R-H-R-F-----------
--GGQQA------CVEYRKPKV-QTSL---TLIN-pDVg---------------------
----rgQCMVAL--DVMR-Q--I-----T--K--R----------LALGSAFFY-Q---C
----S------P------QL--P-----------AGQ---DG--V---FSFG-AKyt---
---------------------------ssHWQ-G-AAT-IR---P-W-----Q----N--
---SL--HG-S-----F-H--I-----QID------DNLQLAAEFESNY--QQQ------
------------S-NT--TT-----LGYKY--DI-----PKAN--fTFKA--QIDS---N
GNIASSFEKKL---tPF---P--F---TFSLCAMCNQVKA-----------KYSFG
>T1FNF8/36-317
NPGVYDDLHRKC-KEVF----P---AP--------F-EGA----RLQI-NK-----GLS-
-S----------V-FQISH-------------------TLTMSSL---------------
------------qPSGYRFGCTYV--------------GD-RQFgpne------------
----------aypvLLGDM--DFSGSL--N---AQV--I--H-Q----F---T-K-----
-A---IR---CR----------FIS----Q--------IQ--C-S-K-L-----------
--VGSQM------GLEYRGKDY-TTSF---TLAN-vDLr---------------------
----kdSGMFIC--NYLQ-N--I-----T--K--R----------IALGTEFLY-Q---S
----D------A------NI--P-----------GGH---VG--A---VSFG-ARys---
---------------------------gdSWQ-I-SSN-LT---P-F-----T----L--
---GM--KL-C-----Y-Y--Q-----KAS------NTMQFGVELDGNL--ASQ------
------------E-CT--TT-----VAYQV--DL-----PKSD--vVFKG--QLDS---N
FCIGAVLEKKL---lPM---P--F---TLTLSGFGNHVKN-----------TFRFG
>E1ZP93/33-306
QPVRYEELQREVmMSLK----P---DL--------F-EGL----RFDL-TK-----PLN-
-H----------N-FALSH-------------------SIFMGNIdvptan---------
------nqavkmpIGTYEFGANLV-------------TNR-GNL----------------
--------------MLGRI--TSDGRL--T---GRV--K--Y-D----V---A-D-----
-F---AA---LK----------SQF----Q--------VA--S-E-K-GM----------
--SQAMF------DVDLKGADW-NGQL---KWGT--------------------------
------SNFYGA--NYFQ-S--V-----T--P--Q----------LSLGGEVFY-L---A
----E------Q------RR--S-----------G-------------IGLA-ARha---
---------------------------gdKHV-A-TAQ-VA-----N-----T----G--
---LV--SL-T-----Y-I--Q-----KIS------EKVSLASDFMWNL--NSR------
------------E-AN--AS-----FGYDY--VL-----RQC----RLRG--RIDT---D
GKIAAFLEERL----NV---G--V---NFVLSAEVDHPRK-----------DAKFG
>B3RIV2/50-326
CPGSFEELHKKC-KDLM----P---QP--------F-EGC----KLLI-NK-----GLS-
-S----------H-FQVNH-------------------SIHLSSA---------------
------------nNSSYHFGATYV--------------GN-KQLspte------------
----------afpvLVGDM--DNNYNL--N---AQI--I--H-E----I---V-H-----
-G---LR---TK----------CVI----Q--------TQ--K-A-V-W-----------
--QMAQL------GLDYRGKDF-VASV---TTAN-pNIi---------------------
----deSGVVAF--HYLQ-S--I-----T--R--K----------LCLGAEYLY-Q---Y
----G------G------GM--E-----------G------A--V---LSLG-GRyt---
---------------------------gkNWI-A-AAT-AS-----------G----M--
---NV--NM-T-----Y-Y--H-----IGN------ESVRAGVDLDVNL--RTR------
------------E-SV--VS-----LGYEL--DV-----QKAN--mTVKN--SIDS---N
WTITSVIEKKL---lPM---P--F---TLTLSGILNHVSN-----------KCQFG
>A0A0N4YGL9/2-274
APPTFADLGKSA-KDLF----N---KG----Y-T-H-GFL----KVDA-TTR-A--GDNk
eV----------E-FKTSA-------------------AHNLGSG---------------
-------------KLGGNLDVKYKIp----------aYGL-TLT----------------
--------------EKWNT--ENQLGT--T---IEV--N--E-Q----F---G-R-----
-G---LK---LT----------FES----V--------YA--P-H-A-GK----------
--RTGKL------KADWSLNTA-RITA---DCSL--TA----------------------
------SPVINA--AGVF-S--R-----E-----G----------WLFGAAATF-D---T
----S------T------NK--V-----------AST---SL--A---FGHQ-HG-----
-----------------------------SYT-L-HSF-VV-----N-----S----T--
---DF--GA-S-----L-Y--H-----KVA------SNVELGTMLGWKV--GGS------
------------G-AD--FA-----IATKY--SP-----TKDL---TLRG--KINN---S
SQVAVALTHSL----SP---D--L---KMTLSSQFNLSSN----------eAHKFG
>A0A0L7LL04/86-345
---------NNA-NDVF----S---KG----Y-H-F-GVF----KFDL-KTK-S--EAG-
-V----------E-FTSGI-------------------TSNQESG---------------
-------------KVFGSLSSKYAVp----------kYGL-SFT----------------
--------------EKWNT--DNTLAT--D---ITI--A--D-K----I---A-A-----
-G---LK---IT----------LEG----T--------FA--P-Q-T-GA----------
--KTGKL------KTSYSNSTL-AVNT---NLDL-dRA----------------------
------GPIVDV--AAVL-H--R-----N-----G----------WLAGVNSQF-D---S
----Q------K------AK--L-----------TKN---SI--A---LGYM-TK-----
-----------------------------DFA-L-HTN----------------------
---EF--GG-S-----I-Y--Q-----KVS------DKLDCGVSMKWTS--GSA------
------------D-TL--FG-----VGAKF--AL-----DKDT---SLHA--KINN---K
SLIGLGYQQKL----RP---G--V---TLTLSAALDGQNFn--------agGHKVG
>A0A0L0SBI4/24-318
-PGKFEELHRKA-QFVF----T---TH----H-M-F-DGL----KVDI-GK-----GMS-
-P----------T-FQVNH-------------------AFHLGSQa--------------
------------qPNSYTFGAVVA-------------EDA-QNM----------------
--------------MHGMI--ETDGSL--T---GRM--S--Y-G----L---T-K-----
-A---LT---AK----------ANI----Q--------FS--T-E-Q-DQ----------
--AMLQA------EADYAGRDY-AANL---KVVN-pSPv---------------------
----daTGIVVA--SYLQ-S--V-----T--P--K----------LALGVEAVL-Q---R
----P------I----------P-----------GIE---DA--G---MSFA-ARytlpr
fhldalpa--------mspqdivpeqptaDPV-L-TAT-Y----Q-S-----A----G--
---AL--HL-T-----Y-V--H-----PVS------SKVELASEAQMVV--TPRg-----
-----------rE-GV--GA-----IAAKY--EF-----RQS----TFRT--QIDT---N
GRVSSVLEQRM----G----P--M---AFLLAGEIDHVKG-----------AARFG
>A0A066WDM1/6-288
-PPSWKDLGKAA-NDLL----T---KD----Y-P-I-QGS----TLEV-KTK-A--PNG-
-V----------T-FRVLG-------------------LRDNANG---------------
-------------SIGGDLEVKYDDk----------kRGT-AVT----------------
--------------TAWTT--SNILRN--H---VEL--D--N-H----L---A-K-----
-G---LK---FE----------AVS----T--------LQ--P-E-K-SA----------
--KTLVL------ASLYKQPGV-HTRN---YIDV--FK----------------------
------GPLVTA--DAVV-G--K-----D-----G----------FLVGGEAAY-S---V
----K------D------AS--V-----------TRY---NL--A---AGFH-AP-----
-----------------------------EYA-V-TLQ-AL---G-N-----L----K--
---AF--VA-S-----Y-Y--H-----RVN------NDIETSARATYDK--AKS------
------------D-AN--VKl---eVGTKA--YL-----DNAA---FVKA--KINN---D
GILCLGYTQAL----RP---G--V---KASLGLALDTKKLqgndaaapggaAHKVG
>A0A0L0RXT6/24-318
-PGKFEELHRKA-QFVF----T---TH----H-M-F-DGL----KVDI-GK-----GMS-
-P----------T-FQVNH-------------------AFHLGSQa--------------
------------qPNSYTFGAVVA-------------EDA-QNM----------------
--------------MHGMI--ETDGSL--T---GRM--S--Y-G----L---T-K-----
-A---LT---AK----------ANI----Q--------FS--T-E-Q-DQ----------
--AMLQA------EADYAGRDY-AANV---KVVN-pSPv---------------------
----daTGIVVA--SYLQ-S--V-----T--P--K----------LALGVEAVL-Q---R
----P------I----------P-----------GIE---DA--G---MSFA-ARytlpr
fhldalpa--------mspqdivpeqptaDPV-L-TAT-Y----Q-S-----A----G--
---AL--HL-T-----Y-V--H-----PVS------SKVELASEAQMVV--TPRg-----
-----------rE-GV--GA-----VAAKY--EF-----RQS----TFRT--QIDT---N
GRVSSVLEQRM----G----P--M---AFLLAGEIDHVKG-----------AARFG
>A0A1A6HXP4/26-302
NPGSFDELHRLC-KDVF----P---AQ--------M-EGV----KLVV-NK-----VLS-
-S----------H-FQVAH-------------------TVHMSAL---------------
------------gLPGYHLHTAYA--------------GD-WQLspte------------
----------vfptVVGDM--DSSGSL--N---AQV--L--L-L----L---A-E-----
-R---LR---AK----------AVF----Q--------TQ--Q-A-K-F-----------
--LTWQF------DGEYRGDDY-TATL---TLGN-pDLi---------------------
----geSVIMVA--HFLQ-S--V-----T--H--R----------LVLGGELVY-H---R
----R------P------GE----------------E---GA--I---LTLA-GKys---
---------------------------avHWV-A-TLN-VG-----------S----G--
---GA--HA-S-----Y-Y--H-----RAN------EQVQVGVEFEANT--RLQ------
------------D-TT--FS-----FGYHL--TL-----PQAN--mVFRG--LVDS---N
WCVGAVLEKKM---pPL---P--V---TLALGAFLNHWRN-----------RFHCG
>W2SUG0/2-274
APPTFADLGKSA-RDLF----N---KG----Y-N-H-GFL----KVDA-TTK-A--GDSk
eV----------E-FKTAA-------------------SHNLGSG---------------
-------------KLGGNLDVKYKIp----------sYGL-TLT----------------
--------------EKWNT--ENQLGT--I---IEV--N--E-Q----F---G-R-----
-G---LK---LT----------FDS----V--------YA--P-H-A-GK----------
--RTGKL------KADWSLQTA-RLTA---EVGL--TS----------------------
------APVVNA--AGVF-S--R-----E-----G----------WLFGAAASF-D---T
----A------T------NK--L-----------AST---SL--A---FGHQ-TS-----
-----------------------------NYT-L-HSF-VV-----N-----S----T--
---DF--GA-S-----L-Y--H-----RVA------HNVEIGTMLGWKV--GGN------
------------G-AD--FG-----LAAKY--AP-----SRDL---LLRA--KLNN---S
SQIALAATHSL----SP---D--L---KMTLSTQFNLTSN----------dHHKFG
>L8YDW3/17-293
NPGSFDELHRLC-KDVF----P---AQ--------M-EGV----KLVV-NK-----VLS-
-S----------H-FQVAH-------------------TVHMSAL---------------
------------gLPGYHLHAAYA--------------GD-WQLspte------------
----------vfptVVGDM--DSSGSL--N---AQV--L--L-L----L---A-E-----
-R---LR---AK----------AVF----Q--------TQ--Q-A-K-F-----------
--LTWQF------DGEYRGDDY-TATL---TLGN-pDLi---------------------
----geSVIMVA--HFLQ-S--L-----T--Q--R----------LVLGGELVY-H---R
----R------P------GE----------------E---GA--I---LTLA-GKys---
---------------------------alHWV-A-TLN-VG-----------S----G--
---GA--HA-S-----Y-Y--H-----RAN------EQVQVGVEFEANT--RLQ------
------------D-TT--FS-----FGYHL--TL-----PQAN--mVFRG--LVDS---N
WCVGAVLEKKM---pPL---P--V---TLALGAFLNHWRN-----------RFHCG
>C3YL66/5-146
-PPSYGDLGKSA-RDTF----G---KG----Y-G-F-GFV----KLDC-KTT-T--SSG-
-V----------E-FSTSG-------------------TSNNETG---------------
-------------KVGGELETKYKWk----------dYGL-TFT----------------
--------------EKWNT--DNTLAS--E---IKI--E--D-Q----I---A-K-----
-G---LS---LT----------FDT----K--------FS--P-S-T-GK----------
--KSGQI------KTAYKMDYL-NVGA---DVDL-dFA----------------------
------GPTIHG--AAVL-G----------------------------------------
------------------------------------------------------------
------------------------------------------------------------
------------------------------------------------------------
------------------------------------------------------------
--------------------------------------------------------
>C3YL66/144-238
------------------------------------------------------------
------------------------------------------------------------
------------------------------------------------------------
------------------------------------------------------------
------------------------------------------------------------
------------------------------------------------------------
------------------------------------------------------------
------------------------------------------------------------
-------------------------------------V-LG---N-D-----G----T--
---EF--GG-S-----I-Y--Q-----KVN------NNLETGVNLAWTA--GSN------
------------N-TR--FG-----LAAKY--TI-----DSKS---SFRA--KVNN---S
SQIGLGYTQEV----RP---G--V---KVTLSTLLDGKNFn--------qgGHKLG
>T5ANF6/4-67
--PAFSDVAKPA-NDLL----N---KD---fY-H-L-SAT----TFEF-KDT-A--PNG-
-V----------A-FKVTG-------------------KSSHEVE---------------
-------------PREGPIEGKYTDk----------pT----------------------
------------------------------------------------------------
------------------------------------------------------------
------------------------------------------------------------
------------------------------------------------------------
------------------------------------------------------------
------------------------------------------------------------
------------------------------------------------------------
------------------------------------------------------------
--------------------------------------------------------
>T5ANF6/125-335
------------------------------------------------------------
------------------------------------------------------------
-------------------------------------TGL-TLT----------------
--------------QTWNT--ANVLDT--K---LEV--S--D-S----L---A-K-----
-G---LK---LE----------GLF----N--------FL--P-A-T-AA----------
--KGAKF------NLMFKQPNF-HGRA---FFDL--LR----------------------
------GPTANV--DAVI-G--H-----E-----G----------FLAGASAGY-D---V
----N------K------AA--V-----------TAY---SA--A---VGYS-AP-----
-----------------------------QYS-A-AVT-AT---D-N-----L----S--
---VF--AA-S-----Y-Y--H-----KVN------SQVEAGAKATWNS--KTG------
------------N-TV-gLE-----VASKY--RI-----DPVS---FAKV--KIND---R
GIAALAYNVLL----RE---G--V---TLGLGGSFDTQKLd--------qaTHKLG
>Q9CZR3/26-302
NPGSFDELHRLC-KDVF----P---AQ--------M-EGV----KLVV-NK-----VLS-
-S----------H-FQVAH-------------------TVHMSAL---------------
------------gLPGYHLHTAYA--------------GD-WQLspte------------
----------vfptVVGDM--DSSGSL--N---AQV--L--L-L----L---A-E-----
-R---LR---AK----------AVF----Q--------TQ--Q-A-K-F-----------
--LTWQF------DGEYRGDDY-TATL---TLGN-pDLi---------------------
----geSVIMVA--HFLQ-S--I-----T--H--R----------LVLGGELVY-H---R
----R------P------GE----------------E---GA--I---LTLA-GKys---
---------------------------avHWV-A-TLN-VG-----------S----G--
---GA--HA-S-----Y-Y--H-----KAN------EQVQVGVEFEANT--RLQ------
------------D-TT--FS-----FGYHL--TL-----PQAD--mVFRG--LVDS---N
WCVGAVLEKKM---rPL---P--V---TLALGAFLNHWRN-----------RFHCG
>A4F267/26-302
NPGSFDELHRLC-KDVF----P---AQ--------M-EGV----KLVV-NK-----VLS-
-S----------H-FQVAH-------------------TVHMSAL---------------
------------gLPGYHLHTAYA--------------GD-WQLspte------------
----------vfptVVGDM--DSSGSL--N---AQV--L--L-L----L---A-E-----
-R---LR---AK----------AVF----Q--------TQ--Q-A-K-F-----------
--LTWQF------DGEYRGDDY-TATL---TLGN-pDLi---------------------
----geSVIMVA--HFLQ-S--I-----T--H--R----------LVLGGELVY-H---R
----R------P------GE----------------E---GA--I---LTLA-GKys---
---------------------------alHWV-A-TLN-VG-----------S----G--
---GA--HA-S-----Y-Y--H-----KAN------EQVQVGVEFEANT--RLQ------
------------D-TT--FS-----FGYHL--TL-----PQAD--mVFRG--LVDS---N
WCVGAVLEKKM---rPL---P--V---TLALGAFLNHWRN-----------RFHCG
>A0A087T8X6/40-306
NPGTVEDLHKKC-KDVF----P---SV--------F-EGS----KLII-NK-----ALS-
-N----------H-FQINH-------------------SIHMSTV---------------
------------aPSGYRFGATYV--------------GT-NQIgpme------------
----------aypiLLGDI--DPSGNM--N---ANI--I--H-Q--------Y-K-----
-N---IR---GK----------YAA----Q--------VQ--D-S-K-F-----------
--LASQL------TLDYKGLDY-TASL---TLGN-tDIl---------------------
----nnSGVAVL--HYLQ-N--V-----I--P--S----------LALGAEMAY-Q---Y
----G------P------RV--P-----------GGQ---MA--I---MSIA-GRyt---
---------------------------gsNYI-V-SGT-LG-----------P----S--
---SL--HT-C-----Y-Y--R-----KGG------ENIQVGVEVETNL--RLG------
------------E-SV--CT-----IGYQI--DL-----PKAN--lIFRG--MADS---N
WNVGAVLEKKL---qPL---P--F---TLALSG-----------------------
>I0Z7L8/37-309
-PIKYEELQRESmMTLK----P---EL--------F-EGL----RFDF-TK-----PLN-
-Q----------N-FALCH-------------------SLFMGNIdvptqn---------
------nqplkmpMGTYEFGANLV-------------SNK-GNM----------------
--------------MIGRV--MTDGRM--S---GRV--K--Y-D----L---N-E-----
-W---LG---FK----------LQM----N--------LA--P-E-A-GV----------
--SQGMV------DVDVKGSDW-NGQV---KLGN--------------------------
------SQFVGV--NYLQ-S--V-----T--P--H----------LALGGEAFW-L---G
----Q------Q------RK--S-----------G-A---GF--A---ARYA-ND-----
-----------------------------AHV-A-TAQ-LA-----T-----T----G--
---LV--SL-T-----Y-L--R-----RIS------EKVSLATEFLWNW--NSR------
------------E-AT--AA-----FGYDY--IL-----RQC----RLRG--RIDT---D
GKVAAYLEERV----NV---G--V---NFILSAEIDHWKK-----------DYKFG
>Q969M1/26-302
NPGSFDELHRLC-KDVF----P---AQ--------M-EGV----KLVV-NK-----VLS-
-S----------H-FQVAH-------------------TIHMSAL---------------
------------gLPGYHLHAAYA--------------GD-WQLspte------------
----------vfptVVGDM--DSSGSL--N---AQV--L--L-L----L---A-E-----
-R---LR---AK----------AVF----Q--------TQ--Q-A-K-F-----------
--LTWQF------DGEYRGDDY-TATL---TLGN-pDLi---------------------
----geSVIMVA--HFLQ-S--L-----T--H--R----------LVLGGELVY-H---R
----R------P------GE----------------E---GA--I---LTLA-GKys---
---------------------------avHWV-A-TLN-VG-----------S----G--
---GA--HA-S-----Y-Y--H-----RAN------EQVQVGVEFEANT--RLQ------
------------D-TT--FS-----FGYHL--TL-----PQAN--mVFRG--LVDS---N
WCVGAVLEKKM---pPL---P--V---TLALGAFLNHWRN-----------RFHCG
>W9CSK5/4-304
--PAFTDIAKSS-NDLL----N---KD---fY-H-L-NAA----ALEV-KSN-T--PNN-
-V----------A-FKVTG-------------------KSTHDNAtsglflcavggqvhr
qancscgflvirqPDCAQLLIQYTH-----------gTGL-TLT----------------
--------------QTWNT--LNALDT--K---IEI--N--D-T----I---A-K-----
-G---LK---AE----------ILG----S--------FA--P-T-T-QK----------
--KGAKV------NLHFKQPNF-HGRA---FFDL--LK----------------------
------GPTATV--DAVI-G--Q-----D-----G----------FLAGATAGY-D---V
----Q------K------AA--I-----------TSY---SA--A---VGYT-AP-----
-----------------------------AYS-A-AII-AA---D-N-----L----S--
---VF--SA-S-----Y-Y--H-----KVN------SQVEAGAKATWDS--KNT------
------------N-SV-gLE-----FASKY--RL-----DPLS---FAKV--KIND---R
GVAAVGYNVVL----RP---G--A---TLGLGASFDTQKLd--------qaTHKIG
>U6NXN7/2-274
APPTFADLGKSA-KDLF----N---KG----Y-N-H-GFI----KVDT-TTK-A--GENk
eV----------E-FKTSA-------------------AHNLGSG---------------
-------------KLGGNLDVKYKIp----------sYGL-TLT----------------
--------------EKWNT--ENQLGT--I---IEV--N--E-Q----F---G-R-----
-G---LK---LT----------FDS----L--------YA--P-H-A-GK----------
--RTGKL------KADWSLNTA-RITG---EVGI--TA----------------------
------APVINA--AGVF-G--R-----D-----G----------WLFGASATF-D---T
----S------S------NK--V-----------STT---AL--A---FGHQ-TS-----
-----------------------------HYT-L-HSF-VM-----N-----S----T--
---NF--GA-S-----L-F--H-----RVS------PNVELGTMLGWKV--GGN------
------------G-AD--FA-----VAAKY--SP-----TRDL---TLRG--KVNN---S
SQVALAVTHSL----SP---D--L---KATLSSQFNLSSS----------dVHKFG
>T1FMU7/2-277
APPSFADLGKSA-RDLF----S---KG----F-H-F-GFF----KVEA-KTK-T--NGG-
-V----------E-FTTGG-------------------SSSHDTG---------------
-------------LFSGSLESKYKWk----------eHGA-TLK----------------
--------------ETWST--DNALAG--E---LTV--E--D-Q----L---L-E-----
-G---LK---LG----------FET----K--------LF--I-A-S-GK----------
--KSGKV------KTAYKNDLV-HTTL---DFDV---M----------------------
------TYGLLG--SIVF-G--H-----N-----G----------FLGGFQLNY-D---A
----Nkl--vdK------SL--M-----------SQS---NV--A---IGYS-KD-----
-----------------------------DLD-L-FVG-VK-----G-----C----N--
---EY--SS-S-----V-F--H-----KIH------DDLETGIHLSWLS--GTN------
------------E-TA--FG-----FGAKY--NI-----DRDA---TIKA--KVDN---S
SRVGLSYQQKL----RP---G--V---TLTLSTLVEGKTFt--------agGHKFG
>A0A165P276/8-295
-PPVWKDVGKSS-NDLL----S---KD----F-P-I-DKQ----SIEV-KTR-T--PSN-
-V----------T-FRVFG-------------------EQHSKKP---------------
------------dVINADIEAKYQDk----------aSGI-TFT----------------
--------------QSWTT--LNALKT--L---VEL--D--D-K----V---A-K-----
-G---VK---LE----------LAS----S--------LT--P-A-P-PGsek-----av
taKSTLL------TATWKQPGV-HTRA---VLDL--FK----------------------
------GPTFTA--DTVL-G--R-----D-----G----------FLVGLEGSY-N---V
----S------E------GR--I-----------TRY---AT--A---LGFS-AP-----
-----------------------------EYA-V-TLH-GL---G-N-----L----S--
---TF--SA-S-----Y-Y--H-----RVS------PDVEAGAKAVWDS--KAH------
------------S-SA--VSl---eVAAKA--YI-----DKAA---FVKA--RINN---A
GILSLAYTQNL----RP---G--V---KASFGLALDTQRLqdpt---pagpAHKVG
>W6NWY9/2-274
APPTFADLGKSA-KDLF----N---KG----Y-N-H-GFI----KVDT-TTK-A--GENk
eV----------E-FKTSA-------------------AHNLGSG---------------
-------------KLGGNLDVKYKIp----------sYGL-TLT----------------
--------------EKWNT--ENQLGT--I---IEV--N--E-Q----F---G-R-----
-G---LK---LT----------FDS----L--------YA--P-H-A-GK----------
--RTGKL------KADWSLNTA-RITG---EVGI--TA----------------------
------APVINA--AGVF-G--R-----D-----G----------WLFGASATF-D---T
----S------S------NK--V-----------STT---AL--A---FGHQ-TS-----
-----------------------------HYT-L-HSF-VV-----N-----S----T--
---DF--GA-S-----L-F--H-----RVS------PNVELGTMLGWKV--GGN------
------------G-AD--FA-----VAAKY--SP-----TRDL---TLRG--KVNN---S
SQVALAVTHSL----SP---D--L---KTTLSSQFNLSSS----------dVHKFG
>A0A0N5B078/33-315
NPGSFDELHRKC-RDIF----P---MC--------F-EGA----KVMV-QK-----GLS-
-T----------H-FQVTH-------------------TLSISPL---------------
-------------STGYRFGATYV--------------GN-TMYsptd------------
----------afpvVLGDT--DAAGNT--S---ATF--L--H-Q----W---G-K-----
-----FR---VK----------LQS----Q--------VQ--N-S-K-L-----------
--SAAQG------TFEYRGRLS-TLGL---TLAN-iDVi---------------------
----seSGIIVG--QLLR-R--L-----T--P--K----------FDLGAELVY-Q---Y
----G------K------QM--P-----------GQQ---IS--M---LTYA-ARyn---
---------------------------gkNFT-A-SGT-IG-----------K----S--
---GL--HL-C-----Y-Y--H-----KQH------ENLAFGVEFESNF--RVK------
------------E-AL--TT-----FAYQA--HFyaelpDEGV---TMRA--SVDT---N
WTVIGVFEKKLn--pSL---P--F---TLALSGMLNHVKA-----------QGRFG
>Q9FKM2/5-267
-PAPFADIGKKA-KDLL----N---KD----Y-I-F-D-H----KFTL-TML-S--ATG-
-T----------E-FVATG-------------------LKK--DD---------------
-------------FFFGDISTLYKG------------QNT-IVD----------------
--------------LKIDS--HSSVST--K---VTL--K--N------L---L-P-----
-S---AK---AV----------ISF----K--------IP--D-H---------------
--KSGKL------DVQYVHPHA-TLNS---SIGL--NP----------------------
------TPLLDL--SATI-G--S-----Q-----N----------VCLGGEVSF-D---T
----A------S------SS--L-----------TKY---NA--G---IGFN-NQ-----
-----------------------------GVS-A-ALI-LE---D-K-----G----E--
---SL--RA-T-----Y-V--H-----TVN------PTTSFGAELIRRF--SNY------
------------N-NS--FT-----VGSSH--SV-----DQFT---VVKT--RFSN---S
GKAGMVVQREW----RP---K--S---HITFSAEYDSKAVt---------sSPKLG
>E0VPV5/52-320
---------------VF----P---LN--------F-DGV----KFMV-NK-----GLS-
-N----------H-FQISH-------------------TIHLSSV---------------
------------tPAGYRFGATYV--------------GT-KHVgphe------------
----------aypiLLGDI--DPSGNM--N---ANI--L--H-Q----L---T-D-----
-R---IK---VK----------LAC----Q--------FS--T-L-K-NKp---------
-iSATQL------QTDFRGNQF-SSSF---TVAN-lDIv---------------------
----neSGLVVA--HYLR-S--V-----S--K--K----------VALGAELAY-Q---F
----G------P------HV--P-----------GNE---IA--L---LSLA-GRyd---
---------------------------gaESA-F-SGT-IG-----------A----H--
---AL--HL-C-----F-Y--Q-----KAS------EQLQLGCELETNF--RMG------
------------E-ST--AT-----IGYQI--DL-----PKVD--lVFRG--MIDS---N
WNVGGVLEKKL---gPL---P--F---TFSLSGMVNHYKQ-----------NFRLG
>A0A0P1BKQ9/8-286
-PPSWKDLGKLA-NDTL----G---KD----L-P-I-HGS----NLEV-KTK-A--PNG-
-V----------Q-FRVLG-------------------NRDAKSG---------------
-------------NINGDLEAKWSDk----------kSGI-TFT----------------
--------------QAWLT--SNVLRN--H---VEL--E--N-Q----I---A-K-----
-G---LK---LE----------LVS----T--------LI--P-E-K-QA----------
--KNFLL------TSTYKMPGL-HTRQ---HLDL--LK----------------------
------GPQVTA--DVVL-G--R-----D-----G----------FLLGSEAAY-D---V
----R------D------GK--L-----------SRY---NL--A---AAFH-AP-----
-----------------------------EYA-V-TLH-GL---G-N-----L----S--
---TY--QA-S-----Y-Y--H-----RVN------QDIETSARATYDS--KAV------
------------A-SN--VNl---eVGTKT--YL-----DNAS---FIKA--KINN---S
GILCLGYTQAL----AT---G--V---KGSVGLALDTVKLsdn----gganAHKAG
>U6NMG5/18-297
NPGSFEELHRKC-RDVF----P---MC--------F-EGA----KVMV-TK-----GLS-
-S----------H-FQVSH-------------------TLSISPT---------------
-------------NTGYRFGATYV--------------GT-KVAgpqe------------
----------qypiFLGDT--DVSGNT--T---ATV--L--H-Q----F---G-D-----
-N---YR---LR----------VQA----Q--------VQ--Q-N-K-I-----------
--VGAQG------GLERRGRLT-TFGL---TFAN-tDLv---------------------
----neSGVIVG--QMLR-K--L-----T--N--R----------LDVGAEILY-Q---Y
----G------K------QI--P-----------GQQ---VS--M---LSYG-ARyt---
---------------------------tpVWT-A-AAT-LG-----------S----S--
---GA--HF-T-----Y-Y--H-----KQA------ENLAFGVEFESNS--NVG------
------------E-AV--GT-----FAYVA--EL-----PDEG--vTMRA--SIDT---N
WSVGGVFEKRLs--qQL---P--F---TLALSGIFNHAKV-----------AGKFG
>A0A0C2DCX3/20-299
NPGSYEELHRKA-RDVF----P---TC--------F-EGA----KVMV-SK-----GLS-
-S----------H-FQVSH-------------------TLSISPA---------------
-------------NTGYRFGATYV--------------GT-KVVgpqe------------
----------qypiFLGDT--DVAGNT--T---ATV--L--H-Q----F---G-D-----
-H---YR---VR----------LQG----Q--------VQ--Q-G-K-L-----------
--VGAQG------TFERRGRLS-TLGL---TLAN-tDLv---------------------
----neSGVVVA--QMLR-K--L-----T--D--R----------LDVGAELLY-Q---Y
----G------K------QI--P-----------GQQ---VS--M---LSYS-ARyt---
---------------------------tpIWT-A-AAT-LG-----------S----S--
---GA--HF-T-----Y-Y--H-----KQA------DNLSFGVEFESNA--NVG------
------------E-AV--GT-----IAYQA--EL-----PDEG--vTMRA--SIDT---N
WSVGGVFEKRLs--qQL---P--F---TLALSGLFNHSKV-----------AGKFG
>D8R0W2/5-269
-PGMFGDIGKRT-KDLL----T---RD----F-T-S-D-Q----KFTV-TSS-T--SSG-
-I----------T-FTSFG-------------------NKK--GE---------------
-------------QFAGNVNTQFKT------------NNM-TVN----------------
--------------VKVDT--ESNIHG--V---ITA--D--E------I---A-K-----
-G---AK---TV----------FTF----T--------IP--D-N---------------
--KCGKI------KFQYVHDLF-GLAT---SIGL--TS----------------------
------SPVADL--SAAL-G--N-----D-----V----------VAVGGELSF-D---T
----A------S------GK--L-----------SRY---SG--G---IGLT-KP-----
-----------------------------DYS-A-ALI-TA---D-K-----G----D--
---TL--KA-S-----Y-C--H-----TVNa----nTKTTVGAEVSHSI--SKK------
------------Q-NT--FT-----IGALY--VL-----DPLT---AVKA--RLNN---H
GQVGALLQHEW----RP---K--S---TVTLCGEVDTKALn---------sRPKIG
>A0A158PFH0/8-288
-PPTFADLGKSA-RDLF----T---KG----Y-N-H-GFL----KVDA-TTK-A--GDNk
eV----------E-FKTSA-------------------AHNLGSG---------------
-------------KLGGNLDVKYKIp----------sYGI-TLFllmf------------
---------gltliEKWNT--ENQLGT--I---IEV--N--E-Q----F---G-R-----
-G---LK---LI----------FDS----L--------YA--P-H-A-GK----------
--RTGKL------KLDWAGQTA-RITA---ELGL--TA----------------------
------SPVINA--AGVF-S--R-----D-----G----------WLFGAAATF-E---T
----A------T------NK--V-----------ATT---SL--A---FGHQ-TS-----
-----------------------------SYT-L-HSF-VV-----N-----S----N--
---DF--GA-S-----L-F--H-----KVA------PNVEVGTMLGWKV--GGS------
------------G-VE--FG-----LASKY--CP-----TKDL---VLRG--KLNN---S
SQVALALTNNL----AP---E--L---KITLSSQFNLTSN----------dNHKFG
>H3DVW9/2-274
APPTFADLGKSA-KDLF----S---KG----Y-N-V-GLL----KIDS-TSK-AgeKND-
-V----------E-FKVAS-------------------THNIASG---------------
-------------KLGGNFDVKYKVp----------qYGV-TLT----------------
--------------EKWNT--DNQLGT--V---IEV--A--E-Q----F---G-R-----
-G---LK---VT----------LDS----T--------YA--P-H-S-GK----------
--RSGKL------KADWSLPTA-RLTT---DVAL--TT----------------------
------APVVNA--AAVF-Q--R-----E-----S----------FLIGASVTF-D---T
----A------T------NK--M-----------TNS---QL--A---FGQA-TK-----
-----------------------------EYT-L-HSH-IV-----N-----S----N--
---EF--GA-S-----L-F--H-----KVA------PNTEIGATLGWKV--GGT------
------------G-TV--FA-----VATKY--SP-----SRDV---TFRA--KLNN---E
SQFGAAVQHTL----SN---S--L---ILNLSTQMNLASN----------eGHKFG
>M7NLN8/5-278
--PNYDDFAKSQ-NDIF----Y---KD----F-P-I-NGT----SLDV-KTK-V--PNG-
-V----------E-FSVRG-------------------HQPSTVG---------------
-------------TIIGQLEGKYSDk----------lSGF-VFC----------------
--------------QNWTT--ENALTT--K---ITL--E--N-H----L---A-K-----
-G---LK---AD----------IHT----T--------LF--P-L-S-NT----------
--KTAKL------GLGYKQPSV-NIRT---MVDL--FK----------------------
------GPTFSG--DIVV-G--K-----D-----G----------FIVGGNVDY-D---I
----L------N------GT--I-----------TNY---AT--S---IGYS-QP-----
-----------------------------QYS-V-AVQ-AT---Q-N-----L----S--
---VF--SA-S-----Y-Y--H-----RVN------AVTEVAGKMTWDT--RRP------
------------T-SM--ISl---eVGAKH--LL-----DKHA---FIKA--KINN---D
GIAGISFTQTL----YS---G--I---RVGLGLSLDTQRLs--------evAHKIG
>C1FE14/44-313
-PVKYEELQREI-MMSL----K---AD------H-F-EGG----RFDF-NK-----QLN-
-Q----------N-FFLSH-------------------SVLLGSIevpaqg---------
------nqiikipNATYEFGANVV--------------DA-KYM----------------
--------------LVGRV--LTDGRM--S---GRI--K--Y-D----V---S-D-----
-A---LS---AK----------LQT----S--------KE--P-G----F----------
--SQVMF------DLDFRGSDT-QAQI---KLGN--------------------------
------GQFYGL--NYLQ-S--V-----T--G--T----------LSLGGEAFW-L---G
----G------Q------KK--S-----------G-------------VGLA-ARya---
---------------------------dnRSV-A-TAQ-VA-----T-----T----G--
---LV--SL-T-----Y-T--S-----KVS------EKAMLASDFMWNW--NAR------
------------Q-AQ--AS-----VGYDY--IL-----RQS----RLRG--RVDN---S
GTVSVFLEERL----NT---G--F---TLCYSAEIDHANK-----------NHKFG
>A0A0D8XHX8/2-274
APPTFADLGKSA-RDLF----N---KG----Y-N-H-GFL----KVDT-TTK-AgdKKE-
-V----------E-FKTSA-------------------AHNLGSG---------------
-------------KLGANLDVKYMIp----------sYGL-TLT----------------
--------------EKWNT--ENQLGT--V---LEV--N--E-Q----F---G-R-----
-G---LK---LI----------FDS----V--------YA--P-H-A-GK----------
--RTGKL------KVDWSLQTA-RITA---EVAL--TA----------------------
------APVINA--SGVF-S--R-----D-----G----------WLFGAAATF-D---T
----S------T------NK--V-----------ATT---SL--A---FGHQ-TC-----
-----------------------------SYS-L-NSF-VV-----N-----S----N--
---DF--GA-S-----L-Y--H-----KVS------PNVEIGTMLGWKV--GGS------
------------G-VE--FG-----LASKY--CP-----TKDV---VLRG--KLNN---H
SQVALAVTNNL----SP---E--L---KITLSSQLNLISN----------dAHKFG
>R4XNB9/4-278
-PMAFSDLAKPT-NDLL----G---KD----F-P-V-VGH----KLEV-KTF-A--PNN-
-V----------L-FTAKG-------------------AQS-EKG---------------
-------------PIAGELEAKWSDk----------pNGL-TLT----------------
--------------QGWTT--ANKLNS--K---LEL--E--D-Q----F---A-K-----
-G---LK---LE----------IGT----A--------FE--P-A-S-TG----------
--RAAKL------GLLYKRPMF-HGRT---FLDL-sAK----------------------
-----sGPVLTT--DAVV-S--H-----E-----G----------YFVGAEGSY-D---I
----Q------A------GD--I-----------KKY---SL--G---LGYS-TP-----
-----------------------------LVG-V-AVQ-SS---N-K-----L----S--
---LY--TA-S-----Y-Y--H-----RVN------SNVEASGRVTWDS--VAG------
------------D-KV--LA----eVGGKY--TL-----DRLA---FAKA--KINN---G
GIAQLSYTQFI----RP---G--V---QLGLGLSLDTQKLn--------epVHKVG
>A0A0B2V317/2-276
APPTYADLGKDA-KDLF----T---KE----Y-N-H-GFL----KVET-TTR-AgeKEE-
-V----------E-FKTGA-------------------VHTIASG---------------
-------------RMAGNLDVKYKVp----------sYGI-TLT----------------
--------------EKWNT--DNMLGT--I---IEI--Q--D-Q----F---A-R-----
-G---LK---VT----------LDS----S--------YA--P-Q-V-GK----------
--RTGKV------KAEWASDSV-KVNC---DLGL--DV----------------------
------GPMLNV--AAVA-A--H-----Q-----G----------WLLGLQTSF-D---T
----A------S------SR--L-----------RGT---NV--A---FGRT-GH-----
-----------------------------NYT-L-HSF-V----N-D-----G----Q--
---EF--GA-S-----L-Y--H-----RAA------PNVELGAQLGWTV--GDQ------
------------S-AR--FA-----LATKY--CP-----AKDL---ELKA--KVDS---Q
AKVAFAATHHL----SD---Q--L---KLILSTQFGLNTLn--------egGHKFG
>A0A0P7VBP9/50-229
-PPSYGDLGKSA-KDIF----S---KG----Y-G-F-GLI----KLDV-KTK-S--ASG-
-V----------E-FKTSG-------------------SSNTDTS---------------
-------------KVNGNLETKYKWs----------eYGL-TFT----------------
--------------EKWNT--DNTLGT--E---ITI--E--D-Q----I---A-K-----
-G---LK---LT----------FDT----T--------FS--P-N-T-GK----------
--KSGKV------KAAYKREYV-NLGC---DVDF-dFA----------------------
------GPTIHG--AAVV-G--Y-----E-----G----------WLAGYQMSF-D---T
----A------K------SK--M-----------TQN---NF--A---VGYK-TG-----
-----------------------------DFQ-L-HTN----------------------
------------------------------------------------------------
------------------------------------------------------------
--------------------------------------------------------
>H9JUY5/31-309
NPGTLDELHKKT-KEVM----P---VN--------F-EGG----KLMV-NR-----GLS-
-N----------H-FQMSH-------------------TLTMSSQ---------------
-------------QNGYKLGGTYI--------------GT-KQIspte------------
----------afpvVLGDV--DPAGNV--N---CSL--I--H-Q----L---T-P-----
-E---IR---VK----------GAA----Q--------IQ--E-C-K-L-----------
--TATQG------TVEYKGSDY-SLAL---VAGK-pDFn---------------------
----dkSAMFVG--HYLQ-S--V-----T--K--R----------LALGAELVY-Q---S
----G------A------RI--M-----------GGE---IC--I---VSGA-ARyt---
---------------------------mdDSE-V-SAT-LS-----------A----A--
---NL--HL-C-----Y-F--K-----QAS------EQLQVVAEMDTSF--RGM------
------------E-SV--GS-----IGYQV--TI-----PKAD--lVFRG--MVDS---N
WNIGAVLEKKL---qPL---P--F---TFALSGMANQAKQ-----------QFKFG
>M2Y3Q1/53-314
NPGSYEDINQEA-SAVL----R---PN------L-F-DGF----RFDF-NY-----PLS-
-A----------M-FSMGH-------------------SIEMGSLq--------------
------------kPPGYAFSANYL--------------SN-HLV----------------
--------------MLSRV--DLSGHV--N---GRV--F--I-N----H---S-P-----
-F---LT---SK----------IVA----E--------TS--S-Q-P-NE----------
--SKATW------DLDYRGSDF-CGQL---KFGN--------------------------
------MGIVAL--SYLQ-S--V-----T--P--N----------LSLGGEGFY-Q---G
----A------T-------G--F-----------SAI---TA--A---GRYV-TH-----
-----------------------------DGV-A-TCT-I----A-S-----F----G--
---PL--VA-S-----Y-C--H-----RVN------PRVTLATEFFWDL--RSR------
------------D-SL--VT-----IGYKF--DL-----RQA----TVTG--QIDT---N
GRVAALLEEKI----NP---G--L---SFLLSGEIDHSRQ-----------EYKFG
>A0A176VF96/5-279
-PGFYSEIGKKT-KDLL----T---KD----Y-T-Y-D-Q----KFTV-NTA-T--SAG-
-LvgvialyrviN-FVTTG-------------------VKK--GE---------------
-------------VFAADISTNFKR------------NNI-TAD----------------
--------------VKVDT--KSNILA--T---VTV--D--E------F---T-A-----
-G---AK---SI----------FSF----T--------IP--D-H---------------
--KSGKV------EVQYSHDHV-GITS---SIGL--TP----------------------
------NPHVDV--TAAI-G--S-----E-----G----------LVVGGEVGY-D---T
----A------T------GR--L-----------TKY---NA--G---VGFT-KP-----
-----------------------------DFS-T-AVT-LI---D-K-----G----D--
---TV--KA-S-----Y-L--H-----LINp----aSRTQVAAEIAHKF--SKN------
------------E-NT--FT-----VGGLY--EL-----DPLT---TLKG--RLNN---H
GKMAALLQHEW----RP---K--S---LVTISGEVDTKALd---------kSAKIG
>A0A077Z1F9/30-306
NPGLIEDIHKKC-KDVY----P---TC--------F-DGA----KLLI-NK-----GLS-
-S----------H-FQVTH-------------------TLAMGPF---------------
-------------ASGYRFGAMYV--------------GT-QRYgse-------------
----------sfpvFLADT--DVTGNL--N---ANF--I--Q-Q----L---T-D-----
-R---LR---CR----------FAA----Q--------IQ--S-N-K-F-----------
--AGVQL------TTEYRTPLF-TASA---SLVN-iDLv---------------------
----neSGCLTC--SFLR-R--V-----T--P--N----------IDAGLECAY-Q---Y
----A------R------II--P-----------GGQ---FS--I---LNYA-LRy----
---------------------------teNFS-F-SSN-FG-----------P----M--
---GV--RL-T-----Y-F--H-----KQQ------PNLQFGVELESNW--NAQ------
------------E-NL--AS-----FAYQA--DV-----PKAN--aSFRA--SIDT---N
FTVSAMLEKRL---sPM---P--F---TIILSGVMNNVKN-----------VFRVG
>Q0JJV1/45-310
-PGLYFEIGKKA-RDLL----Y---KD----F-H-T-D-Q----KFTL-TTY-T--NNG-
-V----------V-ITAAS-------------------TMK--DE---------------
-------------AIFSEIQTKLKS------------NNV-MLD----------------
--------------VKATS--DSQVLT--T---ITT--E--D-L----G---V-S-----
-G---LK---QI----------VSL----P--------FP--Y-Q---------------
--TAGKA------ELQYLHDYA-GISL---GVGL--TS----------------------
------KPLVNL--SGVF-G--N-----K-----S----------VAVGADVAV-D---T
----S------T------GD--F-----------TKY---DA--G---LTIN-NS-----
-----------------------------DLA-A-DLT-LN---N-K-----G----D--
---SL--TA-S-----Y-Y--H-----LVNk----eSGTAAGAELTHSF--STK------
------------E-NT--LS-----FGMQH--AL-----DPLT---TVKA--RYNN---H
GMVSALIQHEW----RP---K--S---FLTLSAEVDTKAId---------kASKVG
>Q84P97/6-270
-PGLFSDIGKRA-KDLL----T---KD----Y-T-Y-D-Q----KLTV-STV-S--SSG-
-V----------G-LTSTA-------------------VKK--GG---------------
-------------LYTLDVSSVYKY------------KST-LVD----------------
--------------VKVDT--ESNIST--T---LTV--F--D------V---L-P-----
-S---TK---LV----------TSV----K--------LP--D-Y---------------
--NSGKV------EMQYFHENA-SFAT---AVGM--KP----------------------
------SPVVEF--SGTA-G--A-----Q-----G----------LAFGAEAGF-D---T
----A------T------GK--F-----------TKY---SA--A---IGVT-KP-----
-----------------------------DYH-A-AIV-LA---D-K-----G----D--
---TV--KV-S-----G-V--Y-----HLDd----kQKSSVVAELTRRL--STN------
------------E-NT--LT-----VGGLY--KV-----DPET---AVKA--RLNN---T
GKLAALLQHEV----KP---K--S---VLTISGEFDTKALd---------rPPKFG
>A0A177UH45/97-382
-PGLPERINNEA-MQTF----T---TN----H-L-F-DGV----RFDL-AKG-A--SIN-
-P----------M-FHVSH-------------------NFNLGGSq--------------
-----------arNGSYSFSTMYG--------------TD-EIF----------------
--------------ATGNV--DDTGAV--Q---ARV--N--R-R----W---N-K-----
-T---HT---SK----------AQA----S--------LS--Q-G-F-GQ----------
--TMLQL------EHVLNGRDN-SLSL---KSIN-aNPa---------------------
----dgTGMYMF--SFLQ-S--V-----T--P--S----------LALGLEAVY-A---R
----Q------P------GS--P-----------E-----DV--T---STYM-LKysgap
ks--------------------giagdrpEWI-G-SVN-LI-----T-----Q----G--
---IL--QA-S-----Y-W--H-----KLG------ERVDAAAELTVIS--AGAk-----
-----------rE-AE--AK-----IAAKW--DF-----RLA----TLRA--QLDN---F
GRLTSVYEARI----FP---S--F---SMTFAAELDHLRS-----------QAKFG
>T1IW86/76-339
-----------F-KSVL----N---IP------N-F-GLV----KLET-KTK-T--RNG-
-V----------E-FTVTG-------------------NHHLDTA---------------
-------------KVCGSLETKYKLr----------dWCV-SLT----------------
--------------EKWNT--DNTLQT--E---IAF--E--D-G----FiscA-P-----
-G---LK---IM----------LDT----T--------FA--P-Q-S-GK----------
--KAGRV------RANFKSQFA-AVNG---DIDF--DN----------------------
------GPNVNA--AAVV-G--Y-----Y-----G----------WLAGYQMGF-D---T
----A------K------SK--L-----------TKS---NF--S---VGYS-LC-----
-----------------------------DFV-L-HTS-V----N-D-----G----Q--
---EF--GG-S-----I-Y--Q-----KVS------DHLETGVQLGWTA--GNN------
------------A-TR--FS-----LGSKY--KI-----DKDT---SFSL--KVNN---A
SQVGMGFTHRL----RD---G--I---TATLSAVIDGKNFn--------qgGHKLG
>H3FSB4/16-295
NPGSYDELHRRA-QDVF----P---MV--------F-EGC----RVAV-QK-----GLS-
-Q----------H-FQVSH-------------------TLNISPN---------------
-------------MTGYKFGATYV--------------GS-NVQgpge------------
----------aypvILGDT--DASGNT--T---ATI--L--H-Q----F---G-P-----
-K---WR---TK----------LQA----Q--------VQ--K-G-E-I-----------
--AGAQG------SFERRTDLY-TAGI---TLAN-tNIl---------------------
----ndSGVFVA--QYLR-K--L-----T--D--K----------FDVGIEYMN-S---Y
----G------P------RM--P-----------GGC---FS--V---VTTA-ARyt---
---------------------------tpNWV-G-AVA-IS-----------K----A--
---SL--HA-S-----Y-F--H-----KQA------ANLAFGIEFTANA--MHG------
------------D-AV--TT-----VAYQA--EL-----PDEG--vTFRA--SVDT---N
WTVAGVLEKRLs--qTL---P--F---TLALSGMLNHQKN-----------AGKFG
>A4RUV3/38-307
CPVKYEEMQREVmMSLK----A---DL--------F-EGA----RFDY-NK-----QLN-
-Q----------K-FFLSH-------------------GFFLGNVevpaqg---------
-------qivklpTSTYEFGANVV--------------DQ-DYM----------------
--------------LVGRI--LTDGRV--S---GRV--K--Y-D----L---S-D-----
-W---LS---LK----------LQS----T--------KE--P-G----F----------
--SQVMF------DADFKGLDY-QAQL---KYGS--------------------------
------GKFYGV--NYLQ-S--V-----T--P--T----------LSLGGEGFY-L---G
----T------Q------GK--S-----------G-------------VGFA-ARya---
---------------------------ddKTV-A-TGQ-IA-----T-----T----G--
---LL--SL-T-----Y-C--T-----KVS------EKAMLASDFLWNW--NQR------
------------S-AQ--AS-----VGYDY--IL-----RQC----RIRG--RIDN---H
GVVSTYLEERL----NV---G--L---NLILSAEVDHFNK-----------NHKFG
>W7I0F8/2-236
APPAFSDIAKPS-LDLL----N---KD---fY-H-T-SAA----TLEV-KSK-A--PNG-
-V----------A-FTVKG-------------------KSDHKTG---------------
-------------AINGQIEAKYTDk----------pTGL-TLT----------------
--------------QAWTT--LNALDT--K---VEL--D--N-T----I---A-N-----
-G---LK---AE----------VLT----Q--------FL--P-A-S-KN----------
--TGAKL------NLHFRQPNF-HGRA---LFDL--LK----------------------
------GPTFNG--DLTV-G--H-----E-----G----------FLVGAEVGY-D---V
----T------S------AK--I-----------TRY---SA--G---FGYS-VS-----
-----------------------------EYT-A-AIT-AS---N-N-----F----S--
---IF--SA-S-----Y-Y--H-----KVN------AQVEASAKATWDA--KST------
------------S-T---VGl---eVGSKY--KL-----DQLA---FVKV----------
--------------------------------------------------------
>A0A0D2WMU6/46-354
-PGQYDHINKET-LEIF----A---TN----Y-L-I-DGA----KFSV-SK-----GIS-
-Y----------N-FNISH-------------------TVNLGIE---------------
------------nPSKYSFNATYV--------------GP-NKVipdsq-----------
---------eqfpvLLAEM--DHDGNL--N---GQA--I--H-Q----W---T-P-----
-A---IR---TK----------AVV----Q---------T--S-G-P-N-----------
--FGLQL------EGDYKGEDF-HINT---KIFN-pDVl---------------------
----ngAGMVLL--NYMQ-S--V-----T--P--R----------LALGTEYRW-Q---S
----D-------------GR--A-----------TDS---GL--A---FGAR-YRggptl
adavanqqrlpaatadtpaetmpfafmpaPWI-F-GTH-V----A-P-----M----G--
---LI--DF-S-----Y-F--H-----RVN------DKVSAGAELAIDL--RSM------
------------E-TV--FS-----AGYEY--NL-----RRS----VIRG--DVNS---R
GVVSAVLEQKM----GA---A--L---SFYLTASIDHLKG-----------ANKFG
>A0A044QTB3/40-320
NPGSLEEMHRKC-REVF----P---MC--------F-DGA----RMML-TK-----AMS-
-S----------H-FQVTH-------------------TLSISPQ---------------
-------------NTGYRFGATYV--------------GT-KATqqeg------------
---------esfpvLLADT--DISGNT--S---ATF--L--H-Q----F---G-D-----
-R---WR---VK----------MQA----Q--------TQ--G-N-K-L-----------
--ATTQG------GVEYRGRLT-TLGL---TCAN-iDIi---------------------
----ndSGVIVA--QYLR-R--I-----T--K--K----------LDLGVEFIH-Q---Y
----G------I------PI--P-----------GRQ---LS--I---VNYQ-ARyt---
---------------------------gkNFI-A-SGM-FS-----------F----D--
---AL--HL-C-----Y-Y--H-----KQR------DNISFGVEFESST--RSG------
------------E-AV--TT-----IGYQA--EI-----PDEG--vTMRA--SVNT---D
WSVGAVFEKKLs--rNL---P--F---TLAISGMLNHVKA-----------QGKFG
>Q10S27/5-268
-PAPFLNIGKRA-KDLL----Y---KD----Y-N-F-D-Q----KFSL-TTT-S--NSG-
-L----------G-LTATG-------------------VKI--DE---------------
-------------LFIGDIQTQHKS------------GKT-TVD----------------
--------------VKIDS--ESRVST--T---VTV--D--E-A--------L-T-----
-G---LK---TS----------FSF----R---------V--P-D-Q-------------
--KSGKL------DLQYLHDHF-ALNS---TIGL--TS----------------------
------TPLIEL--AATI-G--T-----N-----E----------LSAGAEVGF-D---S
----T------S------AS--V-----------TKY---NS--G---ICYN-KH-----
-----------------------------DFS-A-AVL-LA---D-K-----G----E--
---TL--KA-S-----Y-I--H-----TFNe----tNGATVAAEVTHKL--KTK------
------------E-NY--FT-----IGSSH--AI-----DSST---LLKT--RFSN---G
GKVGVLCQHEW----RP---K--S---TVSISAEYDPKVVs---------sPSRF-
>A0A0B7NKJ2/4-277
-PVAFNDIGKPA-KDLL----G---KD----Y-P-V-GGV----KLEV-KTT-A--PNG-
-V----------T-FRVNG-------------------HRDNKTG---------------
-------------IIIGDLETKWADk----------kKGV-SVT----------------
--------------EVWTS--SNHLNG--K---LEL--E--N-N----I---T-K-----
-G---LK---VE----------VIT----S--------LL--P-S-I-NE----------
--KGAKI------NATYKQPNI-HSIA---TLDV--FK----------------------
------KN-MIL--NSVI-G--R-----D-----G----------FLVGGEIAY-G---A
----K------E------AK--I-----------SRY---HG--A---IGYA-TR-----
-----------------------------EYA-I-AVH-AT---N-S-----M----S--
---QY--TA-S-----Y-Y--H-----RIN------PDLEASGKAVWNN--KDSi-----
-----------nG-VV--LE-----VGAKF--RL-----DDTC---FIKG--KMTN---A
GLVGASFTQTV----RP---G--V---KVNIGASVDTCRLs--------enAHKLG
>A0A0D8XCE9/18-292
NPGSYEELHRKA-RDVF----P---TC--------F-EGA----KVMV-NK-----GLS-
-S----------H-FQVSH-------------------TLSISPT---------------
-------------STGYRFGATYV--------------GT-KVVgpqe------------
----------qypiFLGDT--DVAGNT--T---ATV--V--H-Q----F---G-E-----
-N---YR---MR----------LQG----Q--------VQ--Q-N-K-L-----------
--VGAQG------TFERRGRLT-TFGL---TFAN-tDVv---------------------
----neSGVVVG--QLLR-K--L-----T--S--R----------LDVGAEILY-Q---Y
----G------R------QI--P-----------GQK---LS--V---LSYS-ARya---
---------------------------tpIWT-A-VAT-LG-----------Y----S--
---GA--HF-T-----Y-Y--H-----KQT------DNLSFGVEFESNA--NIG------
------------E-AV--GT-----FAYQA--EL-----PDEG--vTMRA--SIDT---N
WSVGGVFEKRLs--qQL---P--F---TFALSGLFNHSKK----------------
>A0A183HY48/41-321
NPGSLEEMHRKC-REVF----P---MC--------F-DGA----RMML-TK-----AMS-
-S----------H-FQVTH-------------------TLSISPQ---------------
-------------NTGYRFGATYV--------------GT-KATqqeg------------
---------esfpvLLADT--DISGNT--S---ATF--L--H-Q----F---G-D-----
-R---WR---VK----------MQA----Q--------TQ--G-N-K-L-----------
--ATTQG------GVEYRGRLT-TLGL---TCAN-iDIi---------------------
----ndSGVIVA--QYLR-R--I-----T--K--K----------LDLGVEFIH-Q---Y
----G------I------PI--P-----------GRQ---LS--I---VNYQ-ARyt---
---------------------------gkNFI-A-SGM-FS-----------F----D--
---AL--HL-C-----Y-Y--H-----KQR------DNISFGVEFESST--RSG------
------------E-AV--TT-----IGYQA--EI-----PDEG--vTMRA--SLNT---D
WSVGAVFEKKLs--rNL---P--F---TLAISGMLNHVKA-----------QGKFG
>Q9FJX3/5-269
-PGLFTDIGKKA-KDLL----T---RD----Y-N-S-D-Q----KFSI-STY-S--ASG-
-V----------A-LTSTA-------------------LKK--GG---------------
-------------VHAADVATQYKY------------KNA-LFD----------------
--------------VKIDT--DSSVLT--T---VTL--T--E------I---L-P-----
-S---TK---AI----------ASF----K---------V--P-D-Y-------------
--NSAKL------EVQYFHDHA-TVTA---AAAL--KQ----------------------
------NPLIDI--TATL-G--S-----P-----V----------ISFGAEAGY-D---T
----T------S------KT--F-----------TKY---NA--G---ISVT-KP-----
-----------------------------DAC-L-SII-LG---D-K-----G----D--
---SL--KA-S-----Y-L--H-----HFDe----fKRTAAVGEVYRKF--STN------
------------E-NT--IT-----VGGLY--AI-----DHST---AVKA--KLNN---H
GTLGALLQHEV----LP---R--S---LVTVSSEIDTKALe---------kHPRFG
>U1M4J6/89-191
NPGAYSDIHRKC-RDVF----P---MC--------F-EGA----RCMV-QK-----GLS-
-S----------H-FQVTH-------------------VLSISPA---------------
-------------NTGYRFGATYV--------------GN-KEVapgd------------
----------vfpvLLGDT--DVTGNT--S---ATF--L--H-H----F---A-D-----
-R---WM---LK----------LQS----Q--------VQ--A-----------------
------------------------------------------------------------
------------------------------------------------------------
------------------------------------------------------------
------------------------------------------------------------
------------------------------------------------------------
------------------------------------------------------------
--------------------------------------------------------
>U1M4J6/203-391
------------------------------------------------------------
------------------------------------------------------------
------------------------------------------------------------
------------------------------------------------------Q-----
-R---TE---LL----------LSA----K---------G--G-G-S-L-----------
--TAAQG------TLEYRGRLA-TLGL---TLAN-pDIi---------------------
----gdSGVIVG--QFLR-R--L-----T--S--R----------WDIGAEFAC-Q---Y
----G------K------QI--P-----------GSQ---IT--V---LSYA-ARyn---
---------------------------gdNFT-A-SGT-MG-----------N----T--
---GV--QL-C-----Y-H--H-----KQV------ENLSFGIEFASNF--RTR------
------------E-AL--TT-----FAYQA--EL-----PEEG--vTMRA--SIDT---N
WTVGGVFEKKLs--vNL---P--F---TLAISGLLNHTKA-----------QGKFG
>A0A132ACB7/50-326
NPGTIEELHRKC-KDVF----P---VP--------F-DGV----KAII-NK-----MLS-
-N----------H-FQISH-------------------NIAMNSA---------------
-------------SNGYRFGATYI--------------GT-KQIsqse------------
----------ayplFFGEI--DPSGNL--N---SRI--I--H-L----V---G-D-----
-R---TK---VN----------LMA----Q--------FQ--N-S-K-C-----------
--VVQQL------NADYFGPDY-TASI---ALGN-vDPv---------------------
----rnSGLMIA--SYLQ-N--I-----T--N--K----------FSIGTELVI-Q---H
----S------P------EV--S-----------YSV---LA--L---VG----Ryt---
--------------------------spdNYI-V-SGN-LS-----------N----H--
---SV--QM-C-----F-Y--R-----KTN------QFSQVGVQLETNL--AEL------
------------D-SS--AS-----FGYQI--DL-----PKSN--fVFRG--FLDT---N
WNVGGVFEKKL---lPL---P--L---TLMFSGLINHVKS-----------QTRVG
>J9JJB5/2-274
APPSYSDLGKAA-RDVF----N---TG----Y-V-F-DVL----KLDL-KT-----NQN-
-V----------E-IKAGG-------------------TQHLVSG---------------
-------------AVNANLETKYVInk--------skYLF-TLV----------------
--------------EKWNT--NDVMTT--E---ASI--S--G------L---L-P-----
-G---VK---LT----------TDG----T--------FD--R-K-K-QT----------
--KAVRV------KSEYKNDFV-SLNL---DTEF-kAL----------------------
------KPVINA--SAVV-A--Y-----N-----G----------WLGGFNVKY-N---T
----S------D------KS--L-----------QSN---NL--A---LSYI-AK-----
-----------------------------QFV-F-TTT-V----N-D-----N----K--
---LF--GG-S-----V-F--Q-----KLS------DQLDLGLQVSWSS--ENN------
------------D-SS--LA-----VGTQY--QL-----NNDV---KLRA--KINN---K
SQLCLGSGIKI----KD---G--V---TLTLASLLECRQFn--------qgGHKFG
>H0EQQ4/4-260
--PAFTDIAKSS-NDLL----N---KD---fY-H-L-SAA----ALEV-KSN-T--PNN-
-V----------A-FKVTG-------------------KST-------------------
----------------------HE--------------RA-TSG----------------
--------------LTWNT--ANALDT--K---IEL--K--D-A----L---V-K-----
-G---LK---AE----------VFG----T--------FL--P-E-K-SA----------
--KGAKF------NLHFQQSNF-HGRA---FFDL--LK----------------------
------GPTASV--DAVI-G--Q-----D-----G----------FLAGAAAGY-D---V
----Q------K------AA--I-----------TNY---SA--A---IGYT-NP-----
-----------------------------LYT-A-SVT-AT---N-N-----L----S--
---VF--SA-A-----Y-Y--H-----KVN------SQVEAGAKATYDS--KSG------
-----------gP-VG--LE-----VASKY--RL-----DPVS---FAKV--KIND---R
GVAALAYNVLL----RP---G--V---TLGLGASLDTQKLd--------qaTHKIG
>A0A0N4XTX0/21-295
NPGSFEELHRKT-RDVF----P---MC--------F-EGA----KVMV-TK-----GLS-
-S----------H-FQVSH-------------------TLSISPT---------------
-------------NTGYRFGATYV--------------GT-KVAgpqe------------
----------qypiFLGDT--DVSGNT--T---ATI--L--H-Q----F---G-D-----
-N---YR---MR----------LQA----Q--------VQ--Q-N-K-I-----------
--VGAQG------GFERRGRLS-TLGI---TFAN-tDLv---------------------
----neSGVIVG--QMLR-K--L-----T--N--R----------LDVGAELLY-Q---Y
----G------K------QI--P-----------GQQ---VS--M---LSYG-ARyt---
---------------------------tpIWT-A-AAT-LG-----------S----S--
---GA--HF-T-----Y-Y--H-----KQA------ENLAFGVEFESNS--NVG------
------------E-AV--GT-----FAYVA--EL-----PDEG--vTMRA--SIDT---N
WSVGGVFEKRLs--qQL---P--F---TLALSGIFNHSKV----------------
>A0A090LDU1/23-302
NPGSFDELHRKC-RDIF----P---LC--------F-EGA----KVML-QK-----GIS-
-S----------H-FQVSH-------------------TLNLSPN---------------
-------------NTGYKLGATYV--------------GY-KQLkqge------------
----------afpvFLGDT--DVNGNT--A---ATV--I--H-Q----F---G-D-----
-S---LR---CK----------LQA----Q--------AE--K-N-T-L-----------
--SATQG------SLEYRGRLW-TSAI---TAAN-vDIi---------------------
----nnSGIVIF--NYLR-K--L-----T--K--H----------IDAGAEFVH-Q---Y
----G------I------PT--P-----------GGM---MS--V---VSYA-LRyt---
---------------------------anDFV-T-AAT-FG-----------S----S--
---GL--HL-S-----Y-F--H-----KQA------ENLAFGVEFEHNS--RME------
------------E-TV--TT-----VGYQT--EI-----PEIG--vTMKA--SLDT---N
WSVGGVFEKRLs--nKL---P--F---TLAVSGLWNHAKC-----------QGKFG
>A0A183WBU4/12-285
-PGTVENIHNKA-HDIF----P---VP--------F-DGA----RLSV-NK-----GLS-
-P----------N-FQVNH-------------------SLSLNSD---------------
------------dQAGYRFGVTYV--------------GH-NKV----------------
--------------SDTET--YPVLMS--E---LQP--N-gN-M----M---F-P-----
-S---VY---VR----------YIA----Q--------LQ--R-H-R-F-----------
--GGQQG------CIEYRKPKL-QASL---TVIN-pDIi---------------------
----rgQGMAAI--DVMR-Q--I-----T--K--R----------LALGSAFFY-Q---C
----S------S------QL--P-----------TGQ---DG--V---WSFG-AKyt---
---------------------------ssYWQ-A-AAT-IR---P-W-----Q----N--
---SL--HS-S-----F-H--V-----QVN------DSLQLAAEFESSY--PQQ------
------------S-NT--TT-----LGYKY--DI-----PKAN--vTFKA--QMDS---N
WNVASSLEKKL---tPF---P--F---TLTLCAMGNQVKA-----------KYSFG
>A0A0P7U5P9/68-276
NPGTFEECHRKC-KELF----P---IQ--------M-EGV----RLVV-NK-----GLS-
-N----------H-FQVSH-------------------TVALSTL---------------
------------gDSSYRFGATYV--------------GT-TQIspte------------
----------sfpvLVGDM--DNSGSL--N---AQV--I--H-Q----L---S-S-----
-R---IR---SK----------LAF----Q--------TQ--Q-Q-K-F-----------
--VNWQC------DAEYRGQDF-TTTV---TLGN-pDLl---------------------
----vgSGILVA--HYLQ-S--I-----T--P--S----------LALGGELVY-H---R
----R------P----------------------GEE---GS--V---MSLV-GRyt---
---------------------------gnNFI-A-TLT-VG-----------G----A--
---GA--HA-S-----Y-Y--H-----KAN------DQLQVGVD----------------
------------------------------------------------------------
--------------------------------------------------------
>A0A197JDD6/6-230
------------------------------------------------------------
--------------------------------------------S---------------
-------------PSTYNFGTAFI--------------GQ-QSF----------------
--------------LSGNL--DTDGNV--Q---ARA--N--Y-A----W---S-N-----
-T---NV---SK----------VQA----Q--------FS--N-T-P-GH----------
--SMLQM------EQDYNGRDF-NVNL---KGVN-pSVv---------------------
----dgTGIFIG--SYLQ-S--V-----S--Q--N----------LALGAEAVY-Q---R
----P------T----------P-----------GQQ---ET--V---MSYV-AKyt---
---------------------------grDYI-A-TAQ-Y----Q-G-----F----G--
---AF--SA-A-----Y-Y--L-----RYS------EKVDFGTEIQLLT--AGGr-----
-----------rE-AV--AT-----VGGKF--EF-----RRS----TFRG--QVDT---T
GKVSAVLEEKI----VP---G--F---SFLVSGEMDHGKG-----------QSRFG
>A0A150H2C8/55-329
QPVRYEDIQREGiIALK----P---DT--------F-EGL----RFEI-NK-----PLN-
-Q----------H-FFLSH-------------------SLFMGNTelptgg---------
------rqiiktpVGNYEFGATVVN------------EAQ-TFL----------------
--------------MLGRI--ATDGRL--S---GRI--K--Y-D----P---T-N-----
-W---LG---LK----------AHL----Q--------LA--K-D-P-NQ----------
--CQTMV------DTDIKGGDW-NAQL---KLGA--------------------------
------PYFVGA--NYFQ-S--L-----T--P--K----------LSAGGEFFW-L---P
----S------Q------MK--S-----------G-------------VGLA-LRhq---
---------------------------gdKHV-A-TLQ-LA-----T-----T----G--
---IA--NM-Q-----Y-T--H-----KVT------DKVTLAADFLWHI--ASR------
------------D-AT--AT-----IGYDV--SL-----RQC----RLRG--KVDT---N
GVVTALLEERF----SP---G--I---NFVLSSEMDHFQN-----------NYKFG
>P40478/6-274
----FNDISRDV-NGLF----N---RD---fF-H-T-NPL----SLNI-STT-T--ENG-
-V----------N-FTLKA-------------------KQGVTEG---------------
-------------PIQTSVEGRFYDr----------kEGV-SLS----------------
--------------QSWSN--QNRLNT--R---IEF--S--K------I---A-P-----
-G---WK---GD----------VNA----F--------LT--P-Q-S-I-----------
--KNAKF------NLSYAQKSF-AART---SIDI--LQ----------------------
------PKDFVG--SVTL-G--H-----R-----G----------FVGGTDIAY-D---T
----A------A------GL--C-----------ARY---AM--S---IGYL-AR-----
-----------------------------EYS-F-ILS-T----N-N-----R----Q--
---CA--TA-S-----F-F--Q-----NVN------RYLQVGTKATLQS--KTS------
-----------sN-MN--IE-----FVTRY--VP-----DSIS---QVKA--KIAD---S
GLTTLSYKRNL----NK---D--I---SLGVGMSFNALQLt--------epVHKFG
>A0A0C9W5B6/54-262
NPGTVENLQKEV-KLTH----L---TN----F-M-F-DGA----RADL-TKG-L--SVN-
-P----------A-FQISH-------------------SFTLGSQv--------------
------------aAPSYNFGAVFA--------------TN-NVL----------------
--------------LQGSV--DHEGNV--N---ARL--N--Q-G----W---T-E-----
-T---CI---TK----------MQA----Q--------LS--Q-Q-A-GN----------
--SMLQL------EHDYQGQDY-SLNA---KAVN-pSPt---------------------
----dlSGIYIG--SYFQ-S--V-----T--K--N----------LALGFETLY-Q---R
----Q------S------PE--M-----------S-----EL--A---TSYV-AKyts--
--------------------------sqkDWI-A-TAQ-L----Q-P-----S----G--
---IL--QT-T-----Y-W--Q-----KLS------EKVEVA------------------
------------------------------------------------------------
--------------------------------------------------------
>A0A0L0GEU1/50-322
-PGPFEILHQEV-KGIM----A---QN----Y-L-I-DGA----KVSV-SK-----PIS-
-E----------N-FQVSH-------------------SLNM-GG---------------
-------------QNNYHFGVNYFGtpa------pgiDSP-SPV----------------
--------------LIGDI--DGQGNL--M---AQI--Q--Y-M----F---S-E-----
-R---IK---GK----------AVY----Q--------TQ--G-A---N-----------
--DMTSL------ELEYRGNDF-SAAV---KAIN-pDVv---------------------
----seNGTWIA--NYWQ-S--V-----T--Q--R----------IAVGAEALY-Q---Y
----H------E------GM--E-----------D------G--G---MSLG-IRwk---
---------------------------ddKCT-S-CVS-L----A-P-----Q----G--
---TF--AV-S-----Y-G--H-----RVS------DKVTLGVELEGSM--ASK------
------------D-SV--VN-----VGYEY--NL-----RQS----AVRG--QIDS---H
GVVSGVLENKL----AP---A--L---SFLLTGQLDHASG-----------KSMFG
>A0A0H2SG29/8-297
-PPSWKDLGKSS-LDLL----G---KD----F-P-I-GNT----FLEV-KTT-T--PSN-
-V----------V-FKVAG-------------------HKP-TEG---------------
-------------AIVGNVEAKYTDr----------kHGV-TFT----------------
--------------QGWNN--ANTLLT--N---VEL--D--N-Q----I---V-N-----
-G---LK---ID----------LNA----S--------LH--P-Q-S-AHshdaekaake
vvKNATL------TSTYKMPGL-HTRA---ALNV--FK----------------------
------GPTFTA--DAVF-G--H-----D-----G----------FLLGTEATY-N---V
----S------T------GA--I-----------TKY---AA--G---VGFS-AP-----
-----------------------------EYA-V-TLL-AG---E-S-----F----T--
---RY--SA-S-----Y-Y--H-----RVS------RDVEAGGQAIFDT--HRSs-----
-----------dG-VK--IE-----VGTKA--YL-----DSAA---FIKA--KMSN---A
GVLSLGYTQAL----RP---G--V---KAAFGLALDTQKLsgs----havaAHKVG
>A0A0R3P9N5/18-291
NPGSYEELHRKA-RDIF----P---TC--------F-EGA----KVMI-SK-----GLS-
-S----------H-FQVSH-------------------TLSISPT---------------
-------------STGYRFGATYV--------------GT-KVVgpqe------------
----------qypiFLGDT--DVAGNT--T---ATV--V--H-Q----F---G-D-----
-N---YR---LR----------LQG----Q--------VQ--Q-N-K-L-----------
--VGAQG------TFERRGRLT-TLGL---TFAN-tDVv---------------------
----neSGVVVG--QLLR-K--L-----T--N--N----------IDVGTELLY-Q---Y
----G------K------QI--P-----------GQK---LS--M---LSYS-LRyt---
---------------------------tpIWT-A-VAT-LG-----------S----S--
---GA--HF-T-----Y-Y--H-----KQT------DNLSFGVEFESNT--NVG------
------------E-AV--GT-----FAYQA--EL-----PDEG--vTMRA--SIDT---N
WSVGGVFEKRLs--qQL---P--F---TFAMSGLFNHAK-----------------
>A0A087SS25/410-683
QPVRYDELQREImMSLK----P---DL--------F-EGM----RLEL-SK-----PLN-
-H----------N-FGLSH-------------------SVYMGNLevptan---------
------nqpvkmpIGTYEFGANLV-------------TNS-GNL----------------
--------------MLGRV--TTDGRL--T---GRA--V--Y-N----L---A-P-----
-W---AA---LK----------SQF----Q--------LA--G-E-P-GM----------
--SQGMF------DVDVRGADW-NGTL---KYGT--------------------------
------SNFYGA--NYFQ-S--V-----A--Q--N----------LSLGGEIFY-L---A
----E------Q------RR--S-----------G-------------IGLA-ARha---
---------------------------tdTSI-A-TVQ-VA-----N-----T----G--
---LL--SL-S-----Y-L--Q-----RVN------EKVTLSTDFVFNK--NSR------
------------E-AT--AS-----FGYDY--IL-----RQA----RLRG--RIDT---D
GKIGAYVEERL----SV---G--I---NFVLSAELDHVKK-----------DYKFG
>A0A0G2ETM6/3-232
------------------------------------------------------------
------------------------------------------------------------
---------------------VYG--------------TS-AVY----------------
--------------LQAGL--SNDGSL--T---AWG--N--Y-R----W---T-P-----
-K---FI---SK----------TQA----S--------LQ--P-G-E-SQ----------
--ALIQF------DNDYTGDDF-SASI---KAMN-pSVlq--------------------
---gslTGIFIG--SYLQ-S--L-----T--P--S----------LALGLEGIW-Q---R
----Q------A------PT--T-----------R-P---ET--V---ISYA-GRyk---
---------------------------gsDWV-A-SAQ-V----S-P-----Q----G--
---TI--GA-S-----Y-W--K-----KLT------EKVEAGADLQLQF--APGpggagg
-----mfgglrrE-GT--AT-----VGAKY--DF-----VAS----TFRA--QVDS---S
GKVAAYLEKRV----TP---V--V---GLTFAGEIDQVKQ-----------QTKIG
>A8ICB0/58-332
QPVRYEDIQREGiISLK----P---DT--------F-EGL----RFEI-NK-----PLN-
-Q----------H-FFLSH-------------------NLFMGNMelqtgg---------
------rqiiktpVGTYEFGATTVS------------ESQ-NLV----------------
--------------LMGRL--ASDGRL--S---GRI--K--Y-D----V---A-N-----
-W---LG---FK----------VQA----Q--------LA--N-A-A-NQ----------
--SQVML------DTDVKGGDW-NAQL---KLGA--------------------------
------PGFVGL--NYFQ-S--L-----T--P--K----------LSAGGEFFY-L---P
----S------N------PK--S-----------G-------------VGLA-LRhq---
---------------------------gdKHV-A-TCQ-VA-----T-----T----G--
---LM--NM-Q-----Y-T--H-----KVT------EKVTLAADFMWHL--LSR------
------------D-VT--AT-----VGYDV--VL-----RQC----RIRG--KADT---N
GVITTLLEERF----SP---G--I---NFVLSAEMDHWQS-----------NYKFG
>A0A0L1I282/110-350
------------------------------------------------------------
---------------TIFH-------------------MVQP--Pgkr------------
----------rwyTTGYNISWLTTK-----------rAGI-SIT----------------
--------------QSWNT--ANMLAT--K---VEL--N--D-T----F---A-S-----
-G---LK---TE----------ILS----N--------FN--P-A-A-GN----------
--KGQKV------NLHFKQPAF-HGRA---FVDY--SAa---------------------
-----gAIGTTA--DAVV-S--H-----E-----G----------MVVGGEVGY-D---V
----Q------K------AA--I-----------TKY---SA--A---VGYT-TP-----
-----------------------------LYN-A-AVT-AT---N-S-----L----S--
---VF--TA-S-----Y-Y--Q-----RVN------PAVEAGARAVWDS--KSG------
------------N-NV-gLE-----LAAKY--KL-----DPAS---FAKA--KINN---L
GIASLAYNTKV----NS---G--L---TFGIGGSFDTQKLn--------eaGHKLG
>D8RPV4/7-271
-PGFWSDVGKKT-GDLL----Y---KD----F-S-A-D-Q----RFSL-SST-T--STG-
-L----------T-FSSFG-------------------VKK--GD---------------
-------------VFDGDFTTTYVC------------KNV-TVD----------------
--------------VKVDT--QSKIFS--T---VKV--D--D------L---A-P-----
-G---TR---AI----------FNF----S--------LP--D-Q---------------
--KSGKM------ELQYCHQYA-GVTA---SVGL--AS----------------------
------SPVVEC--TSAF-G--S-----N-----D----------VVIGGEAAF-D---T
----A------S------GN--F-----------TKY---NA--G---VGIN-KP-----
-----------------------------EFT-A-AVV-VA---D-K-----G----D--
---TL--KA-S-----Y-S--H-----VLSp----fTRTTVGAEISHKL--STK------
------------A-NT--FS-----IGGMY--GL-----DALT---TIKA--RLNN---H
GRIAAVVQHEW----RP---K--S---VISISGEVDTKALe---------kSAKLG
>A0A0B1T4T1/18-273
NPGSYEELHRKA-RDVF----P---TC--------F-EGA----KVMV-SK-----GLS-
-S----------H-FQVSH-------------------TLSISPA---------------
-------------NTGYRFGATYV--------------GT-KVVgpqe------------
----------qypiFLGDT--DVAGNT--T---ATF--L--H-Q----I---G-D-----
-N---YR---VR----------LQG----Q--------VQ--Q-G-K-L-----------
--VGAQG------TFERRGRLS-TLGL---TLAN-tDVv---------------------
----neSGVVVA--QLLR-K--L-----T--D--R----------LDIGAELLY-Q---Y
----G------K------QI--P-----------GQQ---VS--M---LSYS-ARyt---
---------------------------tpVWT-A-AAT-LG-----------S----S--
---GA--HF-T-----Y-Y--H-----KQT------DNLAFGVEFESNA--NVG------
------------E-AV--GT-----IAYQA--EL-----PDEG--vTMRA--SIDT---N
WSVGGVFEKKL---------------------------------------------
>T1L343/38-318
---TLEELHKKC-KDIF----P---MP--------F-DGA----RIVF-NR-----GLS-
-N----------H-FQINH-------------------TASMSSMq--------------
-----------plASGYKFGATYV--------------GS-QIVgpge------------
----------aypvLLGDI--DPSGNL--N---ANM--L--C-Q----F---H-P-----
-R---LR---TK----------AVV----Q--------IQ--D-S-K-T-----------
--AGYQV------SNDYKGDNY-TASV---ILGN-fDPv---------------------
----tfSGMSIF--HYLQ-P--V-----T--P--T----------VDLGAELAV-Q---F
----G------P------QI--P-----------DGI---IS--A---LSVA-ARyt---
--------------------------spnNFI-L-SGT-FS-----------P----H--
---QL--HA-C-----Y-Y--Q-----KAS------DQLQYGVEVDTNI--KMR------
------------E-SY--AK-----FGYQV--DL-----PKLD--aTFKG--SISS---D
FGITGVYEKKL---aPL---P--L---VLTLSGHIVHGRN----------pLYRFG
>A0A0L0SPH4/5-276
----FSDIGKAA-ADLL----S---KD----FgN-P-GAI----KAET-KTT-A--ANG-
-V----------N-FTVAA-------------------NRDNKAG---------------
-------------GVAAELKTKYADk----------sKGL-TLT----------------
--------------ETWTT--SNVLSG--E---IEL--A--D-A----L---T-K-----
-G---LK---VT----------VLG----A--------LM--P-H-A-NQ----------
--KHAKI------GAEFRQPGV-ATRA---ALDV--FK----------------------
------GPIATA--DIAI-N--Q-----N-----G----------ILAGLETAY-D---V
----S------T------GA--T-----------TKY---NL--A---VGMA-TS-----
-----------------------------EYA-V-TAH-VG---N-K-----L----D--
---TY--AV-A-----I-Y--H-----KVA------KHLETAARATWDR--KAG------
-----------aA-VN--MD-----VAAKY--HL-----DGGA---FAKV--KFNN---A
GVLGLGYTQVL----RP---G--V---KVTVGGAFDTTRLs--------enVHKVG
>A0A0S6X8N6/25-300
--PAFSDIAKAA-NDLI----N---KD---fY-H-T-SAA----NLEV-KLK-T--PNG-
-A----------N-VTVKG-------------------KQGF-DG---------------
-------------VTTASLEGKYALk----------pQGI-TVT----------------
--------------QGWTT--AALLDT--K---IEF--N--D-I----M---S-Q-----
-P---LK---AE----------FQN----L--------FN--P-N-V-PS----------
-kGAQKL------NFTFKQPNL-HARA---FLDR-gAA----------------------
-----gNVSAVL--DAVI-G--H-----E-----G----------FVVGAEAGY-D---V
----Q------K------AA--V-----------TRY---SA--A---AGYQ-TA-----
-----------------------------AYT-A-SVS-GI---Q-N-----L----N--
---VV--AA-S-----Y-Y--Q-----KVN------ANVEAGAKATYDL--RGS------
------------N-SV-gLE-----VASKY--RL-----DPLS---FAKV--KIND---R
GIAALAYNTKV----NS---G--T---TLGLGLSLDTNKLn--------eaGHKIG
>A0A0L0SDN5/5-276
----FSDIGKAA-ADLL----S---KD----FgN-P-GAI----KVET-KTT-A--ANG-
-V----------N-FTVAA-------------------NRDNKAG---------------
-------------GVAAELKTKYADk----------sKGL-TLT----------------
--------------ETWTT--ANVLSG--E---IEL--A--D-A----L---T-K-----
-G---LK---VT----------VLG----A--------LM--P-H-A-NQ----------
--KHAKI------GAEFRQPGV-ATRA---ALDV--FK----------------------
------GPIATA--DIAI-N--Q-----N-----G----------ILAGLETAY-D---V
----S------T------GA--T-----------TKY---NL--A---VGMA-TS-----
-----------------------------EYA-V-TAH-VG---N-K-----L----D--
---TY--AV-A-----I-Y--H-----KVA------KHLETAARATWDR--KAG------
-----------aT-VN--MD-----VAAKY--HL-----DGGA---FAKV--KFNN---A
GVLGLGYTQVL----RP---G--V---KVTVGGAFDTTRLs--------enVHKVG
>A0A0V0YHV1/99-377
NPGPIEELHKKC-KDVF----P---VM--------F-DGA----KLLL-QK-----SLS-
-N----------H-FSVGH-------------------TWNMSPV---------------
-------------SNGYHFCATYV--------------GK-KQMgpqe------------
----------aypvLLGDT--DASGNV--T---ARI--M--H-H----L---T-D-----
-R---LR---LT----------LAS----Q--------LM--S-G-K-L-----------
--LFGQC------TAEWRGKVS-TSAF---TLAN-tDLv---------------------
----ndSGVMAA--SYFR-R--V-----H--P--R----------VDVGVELLY-Q---Y
----G------K------NI--P-----------GGQ---NT--L---LNYA-ARys---
---------------------------gkQFT-L-GST-FG-----------A----N--
---AL--HL-S-----C-H--V-----KKR------ENLQFGVEWETNW--RIR------
------------E-SS--AS-----LGYQI--DL-----PKAN--vVFRG--VVDS---N
FNVGAVLEKKL---tPL---P--F---TFTLSGFANFAKD-----------VSRFG
>D8RZR8/7-271
-PGFWSDVGKKT-SDLL----Y---KD----F-S-A-D-Q----RFSL-SST-T--STG-
-L----------T-FSSFG-------------------VKK--GD---------------
-------------VFDGDFTTTYVC------------KNV-TVD----------------
--------------VKVDT--QSKIFS--T---VKV--D--D------L---A-P-----
-G---TR---AI----------FNF----S--------LP--D-Q---------------
--KSGKM------ELQYCHQYA-GVTG---SVGL--AS----------------------
------SPVVEC--TSAF-G--S-----N-----D----------VVIGGEAAF-D---T
----A------S------GN--F-----------TKY---NA--G---VGIN-KP-----
-----------------------------EFT-A-AVV-VA---D-K-----G----D--
---TL--KA-S-----Y-S--H-----VLSp----fTRTTVGAEISHKL--STK------
------------A-NT--FS-----IGGMY--GL-----DALT---TIKA--RLNN---H
GRIAAVVQHEW----RP---K--S---VISMSGEVDTKALe---------kSAKLG
>A0A0N4UIW1/7-279
--PSYAELGKDA-RDLF----N---KG----Y-N-F-GFL----KVDT-TSR-SsgDTN-
-V----------E-FRTSA-------------------AHTIASG---------------
-------------KIFGNLDIKYKIp----------nYGM-TLT----------------
--------------EKWNT--DNMLGT--I---IEV--R--D-Q----F---A-K-----
-G---LT---VI----------LDT----C--------YA--P-H-A-VK----------
--HSGKI------KMEWANRNA-KLNA---DMSV--DG----------------------
------GPLFNL--SAVV-N--R-----E-----G----------WLLGAHAVF-D---V
----A------R------NK--F-----------LGT---NL--A---FGRQ-GI-----
-----------------------------DYT-L-HSY-V----N-N-----S----R--
---EF--GG-S-----L-I--H-----RAA------HNVYLGAQLGWNL--GEP------
------------N-TR--FG-----LAVFY--RP-----SKDL---ELRA--KVSN---E
SQIALAATHYL----SN---Q--L---KLTFSTQFGLSEPy--------sgGHKLG
>A0A0U9HJ78/5-267
-PAFFGDIGKQT-KDLL----T---KD----F-T-T-E-Q----KVTI-NST-T--STG-
-L----------V-LSSTG-------------------TKK--GE---------------
-------------AALAEVKACYKK------------NNL-QTE----------------
--------------WKIDS--ASKIHT--T---TTV--N--D------L---A-P-----
-G---LK---AI----------IKG----T--------IP--D-S---------------
--QSGKF------DIEYVRGLV-GLKG---SIGL--KQ----------------------
------SPVAEG--SIAI-G--K-----D-----G----------VLVGGEGAY-D---T
----N------K------GE--V-----------TKY---TA--G---VQYS-QK-----
-----------------------------DFS-A-AAI-LA---D-K-----G----N--
---KL--TA-S-----Y-Y--H-----SVN------VDTAVGVEVAHKF--DDN------
------------A-NT--FT-----AGTAY--RL-----DPLT---LTKM--RLDN---H
GKLAALIQHEW----RP---K--N---TFTVSSEVDTKAMe---------kSAKVG
>A0A137P8P2/3-276
--VPYSDVSKAV-NDLL----N---KD----Y-P-L-NSI----KTEF-KLR-S--YNG-
-V----------N-YTLTG-------------------VNNSKTG---------------
-------------QVSTEIKTAFKDy----------kNGL-TLT----------------
--------------ETWNN--ASVFGL--K---AEL--D--N-K----I---T-K-----
-G---LK---IE----------LDS----H--------FN--F-N-K-SA----------
--LSSKA------TISYKAPDV-HARL---LANL--LD----------------------
------GPVITG--DVVA-V--K-----D-----G----------FLAGTAVAF-D---S
----K------T------SN--V-----------TRY---DA--T---VGYA-NP-----
-----------------------------EFA-L-TFH-AE---K-Y-----L----K--
---QF--SA-G-----Y-I--Q-----RVN------LDTEFAARVTYNT--EVV------
------------E-KA--VGi---eIGTKH--QI-----DRTT---SLKA--KINN---N
AILGLGLAHSL----QP---G--V---KVTIGSSIDVSKAq--------eaAHKFG
>D8SN26/5-269
-PGMFSDIGRST-RDLL----N---KD----Y-F-Y-D-H----KFTV-TTT-T--SSG-
-L----------T-FTSTG-------------------TRK--GE---------------
-------------SLGGELCGQFKH------------YNI-TTD----------------
--------------VKVDT--NSNVYA--T---VTG--N--E------V---S-Q-----
-G---VK---AI----------IGV----N--------LP--N-V---------------
--STGKV------EVHYVHDNV-GITS---AVGL--TA----------------------
------SPPVDV--TAAF-G--N-----K-----E----------YSLGGAVSL-D---T
----A------A------GT--V-----------KKY---EA--G---LGIT-KP-----
-----------------------------DFT-A-ALL-LC---D-K-----G----D--
---TV--KV-S-----Y-S--H-----TVSp----lTKATVGAEVVHSI--SKK------
------------L-NT--FT-----IGGAY--NL-----DLLT---TVKA--RLNN---Q
GKLAALIQHEF----RP---K--S---LLTISGEVDTKSLn---------kDTKVG
>A0A0L0DAM4/47-317
--GGFEEYSREA-MRIF----P---MA----E-L-F-DGA----RLEL-KKP-I--NMA-
-P----------Q-FVTSH-------------------TVVMGQTtggg-----------
---------aedgSEQYMFGASYVS------------QDG-SMA----------------
--------------LISKM--DTMGIL--R---AHI--I--K-Q----W---S-P-----
-A---FV---SK----------IQG----R--------VS--S-T-P-GE----------
--TVLNI------DLDHKGDDY-AAQF---KLVN--------------------------
------DQALFF--NYMQ-K--V-----T--P--E----------LAFGAQLDY-Y---R
----A------R------MH--S-----------I-------------ISIA-ARya---
---------------------------tmNWV-A-TAK-A----N-S-----D----N--
---AL--TV-N-----Y-M--H-----KVN------DSFSMATQLDFNA--NSR------
------------D-SS--FK-----VGYEY--LL-----QSG----KFRG--QVDS---A
GKIGMCVQESL----IF---G--I---MLQLCGIVDHKKQ-----------VFKFG
>I1G7A4/5-278
-PPVFADLGKAA-RDVF----N---KG----F-D-Y-PKI----KLSL-KTK-T--ESG-
-V----------E-FDTNG-------------------SHDLDKG---------------
-------------RTSGCMKTKLKFp----------eQGV-TFT----------------
--------------ESWST--GADLNT--E---LTY--E--P-S----K---V-E-----
-G---LQ---LS----------LEG----S--------WS--P-N-N-GQ----------
--RAVTF------GTEYKRQYF-SFDG---NFTL--QQv---------------------
-----tGPALQG--AAVF-L--Y-----K-----G----------WYAGYQAGY-E---I
----N------S------AK--M-----------TAN---NI--S---LGYR-GN-----
-----------------------------GYT-V-HSS-C----T-N-----L----A--
---DC--MA-S-----V-H--H-----KIS------DKTEVGLMTTYNV--QSS------
------------N-PG--LA-----VGTKT--VL-----DGGA---VVKA--KVNQ---T
GQIGLGYSENL----RD---G--V---KLSLSSLIEARNIs--------tgGHKLG
>M1V736/62-163
NPGAYEEINQEA-NTVL----R---PN------L-F-DGT----RFDM-NL-----PLT-
-P----------T-LSTGH-------------------SIEMGSTq--------------
------------tTPGYALSVNYI--------------TN-TLI----------------
--------------AVSRM--DMTGRF--N---GRL--F--Y-T----H---T-P-----
-R---LI---SK----------LLV----S--------RQ--P-A-E-DP----------
------------------------------------------------------------
------------------------------------------------------------
------------------------------------------------------------
------------------------------------------------------------
------------------------------------------------------------
------------------------------------------------------------
--------------------------------------------------------
>M1V736/186-348
------------------------------------------------------------
------------------------------------------------------------
------------------------------------------------------------
------------------------------------------------------------
----------------------------------------------S-AT----------
--TTVMY------DLDYRGSDY-SANL---KLGT--------------------------
------GGVISL--AYMQ-S--I-----V--P--S----------FSMGGEGFF-Q---L
----R------N-------K--F-----------SAL---TA--A---ARFL-TT-----
-----------------------------DGI-F-SAT-V----A-S-----F----G--
---PV--VA-S-----Y-V--H-----RVN------PRVSLAAELFWDT--RSR------
------------E-SY--VT-----AGYKF--DL-----RSA----TVIG--QVTS---L
GKVAALLEEKL----SP---G--V---SFLLSGEIDHWQQ-----------QYKFG
>S8D7X4/5-269
-PGLFSDIGKKA-KDLL----T---KD----F-T-T-D-Q----KFSV-SSY-S--ESG-
-L----------A-LTTST-------------------ASK--GP---------------
-------------YSSGDVAAQYIY------------KNT-SLN----------------
--------------LKVDT--ESNISG--I---LSV--A--N------I---V-P-----
-S---SV---AI----------ANL----K--------FP--N-Y---------------
--DSGKL------EFNYFHPHA-SLSG---AVGF--SK----------------------
------NPPLDV--SIAL-G--T-----P-----T----------FALGAEAGY-E---T
----N------S------GK--L-----------TKY---NA--G---ISVL-KP-----
-----------------------------DSC-A-SVI-LA---D-K-----G----D--
---TI--RA-S-----Y-I--H-----FLDe----sKKTGAVGEITRRF--STN------
------------E-NT--FT-----VGGSC--AV-----DGLM---LVKA--KLNN---H
GSLAAVLQHEV----IP---K--S---LLTVSGEFDTKALd---------kTPRFG
>F6WJ25/59-332
--GTFEEIHKPC-KDIA----L---QP--------F-EGL----RFIV-NK-----GLS-
-S----------H-FQAQH-------------------TVHLNNE---------------
-------------GSSYRFGSTYV--------------GT-KQPspte------------
----------aypvMIGEM--SNEGNL--Q---AQF--I--H-Q----V---T-S-----
-R---FK---AK----------CIA----Q--------TL--G-S-K-L-----------
--QSVQV------GGDVVFNDS-TLSV---VCAD-pDLl---------------------
----ngTGMLIV--HYLQ-A--I-----T--P--K----------LSIGSELLY-Q---R
----G------A----------------------ARQ---QA--I---ASIA-GRyk---
---------------------------teNWQ-A-AGT-IA-----------A----G--
---GM--HA-S-----F-Y--R-----KAN------ENVQVGVELEASL--KNK------
------------E-SV--TT-----FAYQM--DL-----PKMN--lLFKG--MLTS---E
WTIGSALEKRL---qPL---P--I---TLNLTGTYNIKKD-----------KVAVG
>A0A183F2W4/9-250
APPTFADLGKSA-KDLF----N---KG----Y-T-H-GFI----KVDA-TTK-A--GDNk
eV----------E-FKTSA-------------------AHNLGSG---------------
-------------KLGGNLDVKYKIp----------sYGL-TLT----------------
--------------EKWNT--ENQLGT--I---IEV--N--E-Q----F---G-R-----
-G---LK---LT----------FDS----L--------YA--P-H-A-GK----------
--RTGKL------KADWSLQTA-RITA---DVSL--TK----------------------
------NPVINA--AGVF-S--R-----E-----G----------WLFGAAATF-D---S
----G------S------NK--V-----------AST---SL--A---FGHQ-TS-----
-----------------------------NYT-L-HSF-VV-----N-----S----T--
---DF--GA-S-----L-F--H-----KVA------HNVELGTMLGWKV--GGT------
------------G-AD--FA-----IASKY--SP-----TRDL---TLRA--KVNN---S
SQV-----------------------------------------------------
>A9RDQ9/33-309
CPVMYEEITREAyMSLK----P---EH--------F-EGL----RFDI-SR-----AVN-
-N----------K-FAMSNrvfmgl-------idlpgnS-----Gsvq------------
----------kqsTGHFDVGANLVD------------QKV-KII----------------
-------------lVMRRI--LSEGRL--S---AKV--K--Y-D----V---N-N-----
-R---FS---IK----------ADA----Q--------LT--N-E-P-HF----------
--TLGMF------NFDYKGYDY-QARL---TMGN--------------------------
------NAYYGI--NYMQqS--V-----T--P--K----------LSLGGEGIW-L---G
----H------Q------RK--S-----------S-M---GL--A---ARYK-AD-----
-----------------------------TVI-C-TGH-V----K-S-----E----G--
---QI--NF-T-----Y-V--Q-----RLS------DKLSVASDFVYNW--NSR------
------------E-AN--TS-----MAFDY--LI-----RQC----RLRG--RVNT---N
YCTTAYLEEKL----TS---G--L---TFLLSAELDHIRK-----------NYKFG
>A0CU26/45-329
-PPLFDGLLNNV-RAVT----K---KV----E-H-I-KGF----KFEV-AG-----GLS-
-S----------N-FHLAH-------------------SWMIPPSskgkapn--------
-----pnpmkqppVPSYTLAAQYL--------------GG-ELRtpfd------------
---------qpsyiMTGRW--DSTGKL--E---AAI--I--K-K----L---N-E-----
-M---FN---FR----------FSA----F--------YL--D-S-S-PN----------
-nAQVHF------DCDITGDDY-VHSV---KLG---------------------------
------TGLYSF--NMMQ-T--I-----G--K--R----------VVLGYEMMT-L---T
----E------R------NM--S-----------L-------------MSYA-FKfg---
--------------------------isqKQN-L-YAQ-YV---G-A-----A----D--
---QL--IL-A-----Y-N--H-----RLL------DKAYFMSELEYSN--QSG------
------------E-SK--TI-----LGYRQ--KF-----ATS----EVII--TINS---K
MKFSSALTLQ-----GF---A--Y---QLKLCAVADYNKD-----------SYKFG
>T1IQW4/51-264
NPGTMEDLHKKC-KDVF----P---VN--------F-EGA----KLMI-NK-----GLS-
-N----------H-FQISH-------------------TLNMS-----------------
--------------------SAFP-------------------V----------------
--------------LLGDI--DPSGNL--N---ANI--I--H-Q----F---N-S-----
-N---IR---CK----------FAA----Q--------VQ--G-S-K-F-----------
--LAAQF------TSDYRGKDF-TGSL---TFGN-pDIi---------------------
----neSGVAVA--HYLQ-S--V-----S--T--K----------ISLGAELAY-Q---Y
----G------P------QV--P-----------GGE---IA--V---LSLA-SRft---
---------------------------adNYT-V-SGT-LG-----------G----A--
---GV--HV-C-----Y-Y--H-----KAS------DQLQLGVEVETNF--RLQ------
------------E-SV--AS-----IGYQI--DL-----PKAN-----------------
--------------------------------------------------------
>Q9VKP4/82-354
-MPTYFHVGALA-KDCL----I---NG----F-K-I-GAW----QMHC-STR-T--DND-
-F----------Y-LNTFG-------------------EGYPTMK---------------
-------------NVFGGMEVFKEV------------GNY-STS----------------
--------------LGWFT--NNDLLS--E---IAV--R--G-M----N---F-G-----
-S--rLY---GL----------LKS----T--------IG--T-K-D-EV----------
-sFQTKL------KCGLERDPV-KVEL---VVPL--YN----------------------
------EPLFLG--YVLV-A--P-----V--E--N----------WVLGYRTEY-N---F
----D------E------KG--F-----------DKH---AL--C---LGYN-NG-----
-----------------------------RTE-V-GLK-LE-----N-----F----E--
---DL--RG-S-----I-F--Q-----RIG------EAWAFAIKTNLYS--SEN------
------------V-KQ--FA-----IGVQY--DF-----QNGT---MVKA--KLRE---D
SRMGFVYQSKI----GE---N--I---DVGYHLAFDGVDPi--------ggAHRIG
>A0A075B299/29-302
-PNAFEDFNKES-RLMS----P---AL----M-L-F-DGA----KADM-AL-----GLS-
-N----------A-FHVVH-------------------SFQLGSSq--------------
-----------qgVPTYTFSAMNG--------------NE-KNL----------------
--------------LQANM--SASGML--M---ARV--H--K-N----L---T-D-----
-N---LI---TK----------FSY----Q--------SA--L-N-S-PQ----------
--PRIQA------EADYCGSDY-LVSF---KTFD-pNIl---------------------
----rkSGVFVA--NYVQ-S--I-----T--K--K----------LSAGVEFVY-Q---K
----P------D-------Q--Y-----------H-E---DG--S---ISYA-LRya---
---------------------------gdKWV-G-SAV-LM-----Q-----M----S--
---ML--NL-S-----Y-H--Q-----RIS------DRVEIGTDFNFSM--TEPr-----
-----------kE-SH--TT-----IGGKV--DF-----KLS----SLRA--QIDT---R
GKLATFFEHRL----GP---G--V---SVLFSGEIDHLRT-----------TGKFG
>S8CYX9/5-265
-PGPFSEIGRRA-RDLL----T---KD----Y-N-Y-D-Q----KFSV-SFP-S--TTG-
-M----------G-ITATA-------------------VKK--EH---------------
-------------IFFGDLSTQYRA------------GKT-AID----------------
--------------VKVDT--YS--NF--T---TKV--T--Y-D----V---L-P-----
-G---AK---AT----------ISF----T---------V--P-D----H----------
--KSGKL------DVDYRHPHA-AINS---SIGL--NP----------------------
------SPLLEF--AAAI-G--S-----K-----G----------GSIGGEVGF-D---A
----A------S------SS--F-----------TKC---NA--G---ISFN-AS-----
-----------------------------DFS-A-AVI-LA---D-K-----G----K--
---TV--KA-S-----Y-V--H-----LINe----sTGTEIAAEMTHRL--SSF------
------------E-NS--FS-----IGSTH--RI-----DPLT---LVKT--RFSD---D
GKIAVLSQREW----RP---K--S---IATFSAEYSS-KD-----------HPKFG
>H2KQR8/34-314
-PGTIETIHNKA-HEVF----P---VP--------F-DGA----KLVI-NK-----GLS-
-Q----------N-FQVNH-------------------SLSLCND---------------
------------eQGGYRFGVTYV--------------GH-QKVsete------------
----------sypiLMGEL--QPNGNL--Q---AHI--I--H-R----L---T-P-----
-L---VY---IR----------YAA----Q--------AQ--R-N-K-M-----------
--VGQQL------VTELKAKKW-QTAF---TIVN-pDIn---------------------
----rgQAMAAV--DIMK-Q--V-----S--S--R----------VALGSMFFY-Q---R
----S------P------QL--P-----------SKQ---NG--V---WSIG-GKyt---
---------------------------sdNWQ-A-CAT-LR---P-W-----Q----L--
---GI--HT-S-----L-H--L-----QVN------ESLQLAAELESSH--QQQ------
------------T-NT--TT-----LGYKY--DI-----PKAN--vTFKA--QLDS---N
WNIASSLEKKL---tPF---P--F---TFTLCALGNQTKA-----------KYAFG
>A0A183CEJ5/9-286
-PPPFKDLGKSA-KDLF----S---KG----F-A-H-GFM----KLDV-TTD-A--SPN-
-V----------Q-FKSSA-------------------THDLTAQ---------------
-------------TLAGNVEVKYKIl----------eHGI-TIT----------------
--------------EKWNT--NNQLTT--V---FEV--K--D-K----V---L-R-----
-G---LK---LS----------VDT----S--------YF--P-Q-N-GK----------
--RVGVA------NADWYNESV-HVNS---SLTL--FD----------------------
------GPVFTA--SAVA-Q--IprdwpT--A--G----------WLAGGQAKI-D---F
----S------T------GE--L-----------KTT---SF--A---LGRK-MA-----
-----------------------------DWT-L-HSF-IV-----D-----G----K--
---QF--GG-S-----V-H--H-----RVH------KNLEYGVMLGWKS--GDA------
------------D-AQ--WG-----IASKY--TV-----NPEL---SVRA--KLDN---K
SQVSVSATHSL----SD---A--L---KLTLSSHFGLTNFp--------daVSKIG
>A0DSK2/45-329
-PPLFDGLLNNV-RAVT----K---KV----E-H-I-KGF----KFEV-AG-----GLS-
-N----------N-FHLAH-------------------SWMIPPSskgkapn--------
-----pnpmkqppVPSYTLAAQYL--------------GG-ELRtpfd------------
---------qpsyiMTGRW--DSTGKL--E---AAI--I--K-K----L---N-E-----
-T---FN---FR----------FSA----F--------YL--D-S-S-PN----------
-nAQVHL------DCDISGEDY-VHSI---KLG---------------------------
------TGLYSF--NMMQ-T--I-----G--K--R----------LVLGYEMMT-L---T
----E------R------NM--S-----------L-------------MSYA-FKfg---
--------------------------inpKQN-L-YAQ-YV---G-A-----A----D--
---QL--IL-A-----Y-N--H-----RIL------DKAYFMSELEYSN--QTG------
------------E-SR--TI-----LGYRQ--KF-----ATS----EVII--TINS---K
MKFSSNLTLQ-----GF---A--Y---QLKLCAIADYNKD-----------SYKFG
>F9XNS4/20-296
--PAFGDLGKAA-NDLI----N---KD---fY-H-A-AQG----TLDV-KLN-A--PNG-
-T----------K-LNVKG-------------------KQGF-DG---------------
-------------VTSGSVEGKHVLk----------pQGI-TIT----------------
--------------QAWST--ASLLDS--K---VEL--N--D-V----V---A-D-----
-G---VK---VD----------LQN----L--------WN--P-S-K-AG----------
-sAAQKL------NLAFKNPNV-HSRA---FLNY-gTAk---------------------
-----gNIDAVV--DVTA-G--S-----D-----G----------FLVGGEAGY-D---V
----Q------K------AA--I-----------TRY---SL--G---LGYQ-TP-----
-----------------------------NYT-A-SIV-GT---Q-N-----L----S--
---II--AA-S-----Y-Y--Q-----RVN------TSVEFGAKAGYDV--NAQ------
------------K-AS-gLE-----IASKY--KL-----DPLS---FAKA--KIND---R
GIAALAYSTKL----NA---G--T---TLGLGLSLDTNKLn--------eaGHKIG
>A0A183TPI8/20-300
-PGSIENIHNKA-HDIF----P---VP--------F-SGI----KLLI-NK-----GLS-
-P----------H-FQVNH-------------------SLTLSSS---------------
------------eSAGYRFGATYA--------------GH-NKVsese------------
----------aypvLMGEL--QPDGQL--Q---AQM--V--T-Q----V---S-P-----
-L---IR---MR----------YLA----Q--------IQ--R-F-K-M-----------
--AGQQL------STELRGGKW-NAGL---TLIN-pDIn---------------------
----rgQVMSAI--DTVR-Q--V-----S--K--R----------FYLGTMFFY-H---L
----S------S------QL--P-----------GGQ---DG--V---WSLG-GKyv---
---------------------------sdFWQ-F-AAT-AR---P-F-----Q----L--
---AF--HS-S-----F-H--M-----KVN------ENLQLAAEIESSF--QQQ------
------------T-ST--AT-----VGYQY--DI-----PKSN--vSFRA--QLDS---N
WNISALLEKRL---lPF---P--F---TFTISALGNHVAS-----------KYEVG
>T1JYQ4/2-274
APPSYYELGYQA-RDIF----N---KH----Y-H-L-GFV----KLDV-RTI-T--SSG-
-L----------E-FNVHG-------------------SSNSETN---------------
-------------KTFANVDASYTLn----------kCGL-TLK----------------
--------------KKLDS--DNNITV--E---LSH--R--D-K----L---I-K-----
-G---LT---LG----------GRR----S--------IV--L-N---GS----------
--QRGTI------FAKCRGDLV-NLST---DVDF-dPA----------------------
------GAMVNG--TAVI-G--S-----K-----E----------FLIGSQVTY-D---P
----N------L------RK--M-----------IKT---NF--A---AGYG-TH-----
-----------------------------DYA-V-HGS-L----N-E-----K----Y--
---DF--NG-S-----I-Y--N-----KVN------ESLESAVSVGWSA--DNS------
------------S-TK--LA-----LGCVY--QL-----DSTS---TVRA--KINN---N
SQFSLGFSHIL----RP---G--I---VISLSSMFDLKNLn--------ggGHKIG
>A9RJ93/33-309
CPVKYEEINHEAyMSLK----P---GL--------F-EGL----RFDV-YR-----SMN-
-R----------K-FGLSN-------------------SLFMGSVdlpdca---------
------pdplkqsTAHFELGANLID-----------qKMD-VVL----------------
--------------MMGRV--LSKGCM--S---ARV--K--C-D----I---T-N-----
-R---FS---IK----------ANA----E--------LT--N-E-P-HF----------
--SVGMF------NFDYKGNDY-QAQL---TMGN--------------------------
------SAFYSV--NYTQ-Q-rV-----T--P--K----------LSLGGEWMW-F---G
----H------Q------RK--S-----------C-------------MGLA-ARy----
---------------------------qtDSV-I-TTA-LV---K-S-----E----G--
---DI--CC-T-----Y-I--Q-----KLS------DKVLVASDFVYNW--NST------
------------E-AV--TS-----IAYDH--LL-----NQY----RIRG--RIDT---N
LCTAAYLEEKI----SA---G--L---TLVLSAELDHRKK-----------DYKFG
>E0VW07/28-301
NAPSYNDLGKQA-RELF----N---SG----Y-N-F-GLL----SLNI-VTK-S--PNN-
-V----------K-FTTTC-------------------VERLNRR---------------
-------------NLFGSLEAQYEF-----------fDSL-TLT----------------
--------------EKWNT--DCVVTT--E---LCC--R--N-K----P---F-K-----
-Y---LK---IL----------MSG----S--------VS--P-R-S-GD----------
--KVGTI------EAEWANKFL-NLNS---KLEL-gRK----------------------
------FSLFTA--SGVF-K--L-----T-----G----------VFLGMLTKF-D---G
----T------T------SK--L-----------NDI---NF--S---AGFT-RD-----
-----------------------------DFT-V-HGT-F----N-N-----G----T--
---EC--GG-S-----I-F--H-----RVS------PRVDAGVHFLYSI-fKKS------
------------D-IL--FG-----VGGRY--QM-----DDNI---CLRG--KINN---L
SQLGLGYEHRF----KD---C--I---TLTFSVLFDIRDFe--------egKYKLG
>R1BYD6/11-276
NPGTLEQLKREA-QGIL----S---PD------V-F-DGA----RFEF-NK-----TLS-
-P----------K-FALNH-------------------NVFLGSAq--------------
------------mPASYEFGANFG--------------DE-RVL----------------
--------------IASRV--DMGGRL--N---GRI--N--A-Q----F---G-E-----
-S---FA---AR----------LQA----Q--------AS--P-E-S-PGq---------
-mQSLKA------DLDYKGSTC-CAGA---TYMG--------------------------
------GGLLGA--NLMQ-S--I-----T--P--W----------LAVGGEGFY-H---T
----Q------K------EV--K-----------G------G--A---VAAR-AQwg---
--------------------------hkgEHV-A-TAK-A----G-S-----F----G--
---NV--EL-S-----Y-Q--R-----KVS------DKVGLATEMQYYH--NQF------
--------------CN--FG-----VGYEF--RL-----RQA----TFKG--LIQS---D
TTCSASLEERI----NP---N--M---NLMLSGQLNHKKK-----------DYKFG
>A0A183GPS8/3-258
-----------------------------------F-EGA----KVMV-TK-----GLS-
-S----------H-FQVSH-------------------TLSISPT---------------
-------------NTGYRFGATYV--------------GT-KVAgpqe------------
----------qypiFLGDT--DVSGNT--T---ATI--L--H-Q----F---G-D-----
-N---YR---LR----------LQA----Q--------VQ--Q-S-K-I-----------
--VGAQG------GLERRGRLS-TYGL---TFAN-tDLv---------------------
----neSGVIVG--QMLR-K--L-----T--N--R----------LDVGAELLY-Q---Y
----G------K------QI--P-----------GQQ---VS--M---LSYG-ARyt---
---------------------------tpIWT-A-AAT-LG-----------S----S--
---GA--HF-T-----Y-Y--H-----KQT------DNLAFGVEFESNS--NVG------
------------E-AV--GT-----FAYVA--EL-----PDEG--vTMRA--SIDT---N
WSVGGVFEKRLs--qQL---P--F---TLALSGIFNHSKK----------------
>Q9VF44/33-306
NPGNVQNLHILA-HRVM----P---KF--------Y-DGI----ELDY-LH-----RLA-
-P----------N-KYITA-------------------AWVLSHI---------------
------------rPSGFRFGGLYTFr----------vQDD-TMYt---------------
------------ptIMGDI-hPTSLAA--N---LNI--L--Y-Y----P---F-Q-----
-S---LR---ME----------AVL----Q--------KA--R-E-A-A-----------
--VESQY------TIEWTRPCD-TWTA---NFYN-vRN----------------------
-----eSGRCTM--SVMR-S--V-----S--A--H----------WALGGELLL-E---W
----N------D------PQ--K-----------LTP---DL--A---LAAR-YS-----
-----------------------------HYN-Y-SLA-AT---A-S-----R----Q--
---GL--DV-T-----Y-W--Q-----RIH------PHIQMANLLAWNR--NTR------
------------K-TI--AT-----ICYQW--NF-----WNS----AVHG--MFDS---D
ASVGFMWTKYL---tHL---P--L---QMGFSVVMNLPTD-----------RFAFG
>F2UL80/40-316
-PGSFDSLHNEI-RGVL----P---AF----M-V-F-QGA----RFAF-QK-----PVG-
-Q----------H-LALTH-------------------SIILNGK---------------
-------------ESAYKLQPTYIG--------------T-M-Rqkspq-----------
---------esfpiCIGEV--DHAGRL--M---ANI--I--H-E----A---T-D-----
-N---IK---LK----------YQL----Q---------T--D-G-S-DV----------
--VGTAL------ETEFAGSDF-SAGL---KMLN-vNPa---------------------
----knKGTWIL--NYLQ-R--V-----T--S--R----------FSLGAELQY-Q---Y
----M------A-------N--L-----------TEY---SG------LNFG-GKyq---
---------------------------tpDWL-L-AVT-A----S-P-----V----G--
---IM--QA-S-----Y-V--H-----QIA------KNTTAGCELEMHL--PQR------
------------Q-VQ--AS-----VGVQY--SF-----KNS----TFRG--QITS---G
GVVMGYFEKQL----VP---A--F---TFIVSAILDHVKS-----------ETVFG
>A0A0R3UMC8/20-300
-PCAIENIHNKA-HDVF----P---VP--------F-SGI----KLLV-NK-----GLS-
-P----------H-FQVSH-------------------SLTLSSG---------------
------------dNAGYRFGATYA--------------GH-KKVsene------------
----------afpvLMGEL--HPSGQL--Q---AQI--V--D-Q----I---T-P-----
-L---CR---VR----------YLA----Q--------IQ--K-C-A-M-----------
--AGQQL------SAELRNSKW-QAGI---TLIN-pDLn---------------------
----rgQMMLAT--DTMR-K--M-----S--D--R----------FYAGSMFFY-H---L
----S------P------QL--P-----------GGH---DG--V---FSLG-GKfv---
---------------------------anFWQ-F-AAT-AR---P-L-----Q----L--
---AF--HS-S-----F-H--M-----QVN------ESLQLAAELESNY--QQQ------
------------T-SI--AS-----IGYQY--DI-----PKSN--vSFKA--QIDS---N
WNISAMLEKRL---iPF---P--F---TFTISALGNHAAS-----------KYEVG
>A0A044T7P5/5-274
---CYIDLGKAA-RELF----T---KG----Y-N-F-GSL----RVDA-CSR-S--GENq
eV----------E-FSSAA-------------------VHTVATG---------------
-------------KLAGNFDIKYRIp----------sYGV-ILT----------------
--------------EKWNT--ENLLGT--I---VEI--Q--D-R----F---A-H-----
-G---LK---LT----------LDS----W--------YA--P-H-N-GK----------
--RSGRV------KAEWVNKNI-TCNL---DVGL--DT----------------------
------GPQVNF--SGVT-G--L-----Q-----G----------WLLGVQSTF-D---V
----S------S------NQ--V-----------KGL---NF--S---FGRI-GT-----
-----------------------------DYV-L-HSY-V----N-D-----A----R--
---EF--GG-S-----F-Y--H-----SVA------HNLDIGAMFSWTT--GEP------
------------G-TR--FG-----LAMKY--CP-----TKDL---ELKA--KVDH---D
SKLAFALTHSL----SN---R--L---KLTLSSQFGMASFs---------dGHKY-
>A0A0L0HI97/33-118
-PGSWEGLHREA-KMVQ----P---TN----F-L-I-EGA----KFDL-TS-----VLT-
-P----------H-FQVMH-------------------SFSWGASq--------------
------------fPPTYHFGTVYA--------------KD-KIM----------------
--------------LHGQV--DDQGGL--Q---ARA--N--Y-N----W---L-A-----
------------------------------------------------------------
------------------------------------------------------------
------------------------------------------------------------
------------------------------------------------------------
------------------------------------------------------------
------------------------------------------------------------
------------------------------------------------------------
--------------------------------------------------------
>A0A0L0HI97/152-376
------------------------------------------------------------
------------------------------------------------------------
------------------------------------------------------------
------------------------------------------------------------
------T---SK----------VTA----H--------FT--N-Q-P-GQ----------
--NMVQL------EHDHVGSDY-SFNV---KAVN-pNPvdkaasw-------------gk
kgssstTGIYQL--AYLQ-S--V-----T--Q--S----------VALGTEFVY-N---R
----M------M------AD--V-----------E-----ES--S---LSYA-LRyappp
splpppttvp----pgmpspfppvdpkspTQV-F-TAT-FQ---P-G-----S----G--
---LL--HS-T-----Y-W--R-----RLN------QRLEVCAEVQLLM--TKGgrmg--
--------egrrE-GI--AS-----VGFKL--DT-----INA----SIRG--MVDT---M
GRLSAVLEERI----VG---G--L---AFHLSGEIDYAKG----------------
>A0A0P7UMK8/53-313
NPGSFDGLHRSC-KDVF----P---QQ--------T-EGV----KLVV-NK-----TLS-
-S----------F-FKVSH-------------------TFHLSAV---------------
------------gPSNYRFHVSYLQ--------------S-DMDskev------------
----------dspmLIGEM--DSSGSL--N---AHS--L--F-H----L---S-E-----
-R---IR---AK----------AVF----Q--------LC--N-I-E-------------
---HVLL------CKRFHLDD----------------V----------------------
------SVIMVA--HFLQ-S--V-----S--S--Q----------LVLGGELVY-H---R
----G------R------AE--E-----------GGI--lTL--A---GQYS-GP-----
-----------------------------NWV-A-TLN-AG-----------K----G--
---GA--HM-S-----Y-Y--H-----RAN------KQIQVGVEFEAST--RTQ------
------------E-TT--FS-----FGYQM--DL-----PEAN--mVFRG--MVDS---R
CIIGGVLEKRL---rPL---P--A---TLIMGAFVNHRGD-----------KLQCG
>A0A183DN83/4-271
--PSYIDLGKAA-RELF----T---KG----Y-H-F-GLL----RVDA-HTK-L--GDDh
eA----------E-FASTA-------------------VHTIATG---------------
-------------KLAGNFDVKYRIp----------sYGV-VFT----------------
--------------EKWNT--ENMLGT--I---IEV--Q--D-Q----F---V-N-----
-G---LK---LT----------LDS----W--------YA--A-H-I-GK----------
--RSARV------KAEWVHKNI-TCNM---DVGL--DT----------------------
------GPLMNL--SAVT-G--Y-----R-----G----------WLLGFQSTF-D---V
----S------S------SE--I-----------KVTpfsNL--G---VSFA-CIg----
----------------------------kDYV-L-HSL-V----N-D-----G----R--
---EF--SG-S-----F-F--H-----RVA------PNLDIGAQFGWTT--GDP------
------------N-PR--FG-----MAMKY--CP-----TSEM---EVKA--KIDH---E
SKFSVAFTHHL----SH---R--V---RLTLSSQVALA------------------
>A0A098VQG6/37-306
QPGSFDNLGREA-KNVS----P---TH----L-L-F-EGG----KLDL-GK-----ILS-
-N----------Q-FQVSH-------------------SFNLAAGt--------------
------------lPSTYHFGTVFV--------------GK-SV-----------------
----------------------AHFNL--I---GKV--Q--L-S----M---S-Q-----
-N---LT---AK----------CQC----Q--------IS--S-R-P-GY----------
--SMFQS------ESEYLGRDY-TLNA---KAIN-fDPt---------------------
----nlTGVFSL--GYLQ-S--V-----S--KngG----------LALGIEGIL-Q---R
----P------M----------P-----------EVE---DA--G---MTFI-AKyt---
--------------------------tdaKSI-F-VAN-I----Q-N-----F----I--
---GV--QL-S-----Y-F--H-----RVN------ESIEFAADMQTIL--AGPq-----
-----------rE-AL--AT-----VSCKM--EH-----RQA----SVRA--SLDS---Q
GKLGMFLEERL----FG---R--L---ALLISGEIDHLKG-----------RNKFG
>A0A183H475/5-274
---CYIDLGKAA-RDLF----T---KG----Y-N-F-GSL----RVDA-CSR-S--GENq
eV----------E-FSSAA-------------------VHTVATG---------------
-------------KLAGNFDIKYRIp----------sYGV-ILT----------------
--------------EKWNT--ENLLGT--I---VEI--Q--D-R----F---A-H-----
-G---LK---LT----------LDS----W--------YA--P-H-N-GK----------
--RSGRV------KAEWVNRNV-TCNL---DVGL--DT----------------------
------GPQVNF--SGVT-G--L-----H-----G----------WLLGVQSTV-D---V
----S------S------NQ--V-----------KGL---NF--S---FGRI-GT-----
-----------------------------DYV-L-HSY-V----N-D-----A----R--
---EF--GG-S-----F-Y--H-----SVA------HNLDIGAMFSWTT--GEP------
------------G-AR--FG-----LAMKY--CP-----TKDL---ELKA--KVDH---D
SKLAFALTHSL----SN---R--L---KLTLSSQFGMASFs---------dGHKY-
>A0A0B1TDG2/18-227
------------------------------------------------------------
------------------------------------------------------------
----------------------ISF------------LGL-TLT----------------
--------------EKWNT--ENQLGT--T---IEV--N--E-Q----F---G-R-----
-G---LK---LT----------FDS----L--------YA--P-H-A-GK----------
--RTGKL------KADWSHQTA-RITA---EVAL--TS----------------------
------TPVINA--AGVF-S--R-----D-----G----------WLFGAAAAF-D---T
----S------T------NK--L-----------AST---SL--A---FGHQ-TG-----
-----------------------------DYT-L-HSF-VV-----N-----S----T--
---DF--GA-S-----L-Y--H-----RVA------PNVEVGTMLGWKV--GGN------
------------G-AD--FG-----LAAKY--AP-----SRDL---LLRA--KVNN---S
SQIALAATHSL----SP---D--L---KMTLSTQFNLSSN----------dQHKFG
>A9UYK0/23-158
-PGSYDLLHNEY-RGLL----A---AN----F-A-F-EGA----RFSF-SK-----PVG-
-Q----------H-MQLQH-------------------QVHL-GK---------------
-------------EPAYHFTPTYV--------------GT-LQQlsps------------
---------emspiVMADL--DHKGSL--T---AQI--V--Y-D----W---S-R-----
-Q---LR---SR----------LQI----Q---------T--D-G-A-EY----------
--KGVQV------ETDYDGADF-HVGL---KAVN-vDPl---------------------
----nsR-----------------------------------------------------
------------------------------------------------------------
------------------------------------------------------------
------------------------------------------------------------
------------------------------------------------------------
--------------------------------------------------------
>A9UYK0/193-342
------------------------------------------------------------
------------------------------------------------------------
------------------------------------------------------------
------------------------------------------------------------
------------------------------------------------------------
------------------------VSV---SVSV--SV----------------------
-----pMGLRVF--NYLQ-K--I-----T--Q--R----------LALGGECMW-Q---Y
----G------P----------------------GGQ---QA--I---PSFG-GRyr---
---------------------------gaNNT-T-SVT-M----S-P-----M----G--
---VL--EA-S-----Y-Q--H-----DYS------DTIALGTNFELNL--AQA------
------------S-CT--AN-----VGFQS--RF-----SSA----MVRG--QVST---A
GVITSVYEKTL----AP---G--V---NFTVSAILDHLKG-----------DSAFG
>A0A0R3SE70/20-298
-PCALENIHNKA-HDVF----P---IP--------F-TGI----KLLI-NK-----GLS-
-S----------H-FQVSH-------------------SLTLSSG---------------
------------eNAGYRFGATYA--------------GH-NKVsete------------
----------aypvLMGEI--QPSGQM--Q---AQI--V--N-Q----F---A-S-----
-N---CR---LR----------YIA----Q--------IQ--K-F---VM----------
--TNQQI------AAEVRNDKW-QAGL---TLIN-pDLn---------------------
----rgEVMAAV--DTMR-K--M-----S--S--R----------FYMGSMFFY-N---R
----S------Q------QL--P-----------GGY---DG--I---WSLG-GKfv---
---------------------------adYWQ-F-AAT-VR---P-F-----Q----F--
---VF--HS-S-----F-H--M-----KVN------ENLQLAAEIESNC--QQQ------
------------S-NV--AT-----LGYQY--DL-----PRAN--vSFKA--QVDS---N
WNVAATLEKRL---lPF---P--F---TFSMSASGNSVAS-----------KYE--
>Q9VKP3/61-333
-MPSYFHVGLLA-KMCL----I---HG----Y-T-I-GRW----KLQC-TSK-T--EKD-
-F----------Y-LSSFG-------------------EGYPTWN---------------
-------------TVYGGLEAYKES------------GNF-HAS----------------
--------------LAWLS--DGDLLS--D---LGV--H--G-D----G---L-G-----
-G--tWS---TV----------LKS----M--------VS--Y-P-E-GR----------
-kFQCKL------KCGFDRNPG-KVEM---YIPI--YK----------------------
------EPLLMG--YIMM-Q--P-----V--K--N----------YLLGYRTVF-N---V
----E------D------RD--F-----------NMH---AF--C---GGYS-ND-----
-----------------------------VTE-V-GLK-FE-----N-----F----K--
---AL--RG-S-----I-F--Q-----RIG------EKWAVALKANLYG--NVS------
------------A-KS--VS-----IGGQY--EW-----EPGS---MLKA--KVRG---D
SRIGLIFQKKL----RE---D--I---EVLFHVGFEGSDPi--------ngKHKFG
>H0EIC6/2-183
------------------------------------------------------------
------------------------------------------------------------
------------------------------------------------------------
------------------------------------------------------------
---------------------------------------A--P-G-N-Q-----------
--SMMQL------DNEYTGADF-TASI---KTLN-pSAld--------------------
---gglTGIYIG--SYLQ-S--V-----T--P--A----------LALGMEAIW-Q---R
----Q------A------LN--Q-----------GPE---TA------LSFC-GKyr---
---------------------------gsDWV-A-SAQ-L----A-A-----Q----G--
---AI--ST-S-----Y-W--R-----RLT------DKVEVGVDLNLQF--AGLsgagm-
------mggvrkE-GV--TT-----VGAKY--DF-----RMS----TFRA--QVDS---T
GKLSCLLEKRV----AP---M--V---SLTFASEMDHVK-----------------
>J9JMS7/37-318
NPGSVEELHKKC-KELF----P---MT--------F-EGI----RLVI-NK-----GLS-
-N----------H-FFVSH-------------------SLLIGATs--------------
------------qTSNYKFGSTFV--------------GT-NQVgpgd------------
----------fsplLIGDI--DPRGNI--S---TNV--N--V-Q----P---W-D-----
-N---VK---IK----------LNT----Q--------FQ--E-F-K-T-----------
--NGVQT------TAEYRADRY-TATL---CLVN-pDLf---------------------
----nyTGIYIS--QYLY-A--L-----N--N--K----------TSVGAEVIH-Q---R
----S------P------QI--P-----------NGH---IT--V---FNVL-GRyi---
--------------------------yddATT-I-STT-L------S-----F----T--
---GL--QC-C-----Y-H--F-----KAS------EQLQFGVDLEGSL--LQR------
------------D-IN--AT-----FAYQA--QI-----PKSD--iNIKG--SIDR---K
WNVSTTLEKRL---hPM---P--F---TFALSTMFSPAKH-----------QLRMG
>A0A132A7N5/183-434
----FADLGKQA-RDVF----S---KN----F-H-F-GKV----KFDC-KSQ-T--QNK-
-V----------E-FNVSG-------------------VSDNDNG---------------
-------------RVSANFETKYFLk----------dRNC-LLK----------------
--------------QKWTT--ENNLIS--E---VQF--D--D-Y----F---A-K-----
-G---SR---FI----------LNT----N--------LE--P-Q-S-GK----------
--KSFAL------KSSMKGDYF-NANT---NFDF--------------------------
------DPLKNG--A----K--V-----N--S--A----------LVLGYRSNY-L---H
----S------F----------------------M-------------------T-----
-----------------------------NIS-L-RSH--R---T-D-----G----K--
---KY--SG-S-----V-F--H-----KVS------PDLDVAINIAFES--AET------
------------A-SN--LG-----IGCLY--RM-----DPDT---HLKA--NVNN---K
NKIGLALIRKL----NP---G--I---TVSLCAMIDGKNFn--------hgGHRIG
>A0A0M0JW77/11-276
NPGRLEELKKEA-QAVL----S---PD------V-F-EGA----RFEF-NK-----SFG-
-Q----------K-FALLH-------------------NITMVPG---------------
------------mPGGYEFGANFG--------------DD-KLL----------------
--------------LASRI--NMQGAL--T---GRA--N--W-Q----P---V-D-----
-N---IL---LR----------AQT----Q--------VQ--P-E-G-G-----------
--NTFKV------DADYKGGDF-SAGA---YFFA--------------------------
------GGLVGA--SYLQ-S--L-----S--E--G----------LSLGVEGFY-H---L
----L------N------QK--G-----------GGA---GA------LRYA-WGh----
---------------------------kgSSV-L-TAK-AG---TfG-----N----G--
---ML--EL-A-----Y-Q--R-----KVT------EKVALATELQYYH--GQI------
--------------CQ--FG-----LGYEF--KL-----RSA----VFKG--LISS---D
TTCSAVLEERIs--qGG---G--I---GLTLSGMLNHKKK-----------DYKFG
>A0A0L0GCM2/2-271
APPKYADLGKAA-KDCL----S---KD----F-V-V-GDV----KFEV-ATK-T--STG-
-V----------A-FKTIT-------------------TKNQKDG---------------
-------------TVDGTCEAKYLYk----------pYNL-EVT----------------
--------------EKWST--AGVLLQ--T---LSI--E--G------L---A-D-----
-G---LK---ID----------NDT----S--------YN--T-N-N-EA----------
--ITSVV------KVDYVQKQI-RTTA---DVNL---L----------------------
------KKVVNA--TSVF-N--H-----N-----Q----------VFVGVQAAY-D---G
----A------N------GA--V-----------ASK---TI--A---ASYI-AP-----
-----------------------------DFQ-F-TTS-T------D-----G----E--
---KV--SS-S-----L-H--H-----RVS------AQTVAAVAFGWKK--GTN------
------------E-TD--FA-----LGGHF--NL-----DAGS---FLKA--KLTH---T
GQLTFGYTQVV----SP---N--A---KVSVGMNVDSKNLs--------tdAHRLG
>A0A0G4IIM5/83-354
NPGKMDDLTKEN-QDVL----S---VP------T-Y-DGV----RVEY-HKP-V--VNAr
dK----------S-LTYSH-------------------LLWLGPAhl-------------
-----------qgGSSYEFATQLN--------------MT-NCT----------------
--------------LMAQL--DTSGML--N---GRY--H--H-Q----W---T-P-----
-S---LL---SK----------VQF----A--------VA--P-A-A-KRq---------
-fDMALV------EMDYSGSDY-SANL---KCSH--------------------------
------DGMVVG--SYLQ-S--L-----S--S--T----------VSTGIECLF-H---P
----A------D------YS--L-----------H-------------SRYV-GRfdnk-
-------------------------sggdNFC-V-SLL--------D-----Q----G--
---TF--NL-S-----Y-T--R-----RVS------PRLTLASDFKFDP--NNR------
------------E-ST--AK-----VGYKW--SL-----RQA----QFRG--AIDS---N
GVVSGALDETI----SP---M--M---RFSVNGEIDHFAN-----------TYKFG
>K3X883/52-319
NPGLYENATNELkGPVS----P---DA--------F-DGF----RFDF-TR-----ILG-
-Q----------K-FSTSH-------------------TFLLGTPm--------------
-----------ipGGLYQFGANVVAg---------daMDP-STF----------------
--------------LMSKL--SPDGYL--D---ARW--N--Q-R----L---S-S-----
-N---WK---MR----------VKS----Q--------LK--A-E-E-HA----------
--SQVLA------DFDYMGEDF-SWNM---KISN--------------------------
------GPLLGI--SYFQ-S--I-----T--Q--H----------IALGGEGYY-H---G
----K------H------RK--V-----------I-A---AY--C---AKYS-SP-----
-----------------------------LWA-G-TAT-L----G-A-----M----G--
---TL--QL-Q-----Y-L--R-----KVG------NRMRYGTEMVYNH--ASG------
------------E-SQ--TT-----IGVEV--DL-----NQT----HVVS--SIDQ---T
GRVATSVETRV----LP---N--F---MLTLSAEAFPAKD-----------DFKFG
>A0A0R3W7Q8/20-293
-PCALENIHNKA-HDIF----P---IP--------F-SGI----KLLI-NR-----GLS-
-P----------H-FQVSH-------------------SLTLSSG---------------
------------eSAGYRFGATYA--------------GH-NKIsese------------
----------aypvLMGEL--QPNGQL--Q---AQI--V--D-Q----L---S-P-----
-I---CR---VR----------YLA----Q--------IQ--K-C-A-M-----------
--AGQQI------SGELRKEKW-QLGV---TLIN-pDLn---------------------
----raQMMLAV--DTMR-K--M-----S--K--R----------FYMGSMFFY-H---L
----S------S------QV--P-----------GGH---DG--V---WSLG-GKfv---
---------------------------sdFWQ-F-AVT-AR---P-Y-----Q----L--
---AL--HS-S-----F-H--L-----KVN------ENLQLAAELESNY--QQQ------
------------T-NI--ST-----IGYQY--DL-----PKSN--vTFRA--QLDS---N
WNIAAMLEKRL---iPF---P--L---TFTLTALGNSF------------------
>I1FPQ8/34-322
NPGEYEEIGKKTkESIL----P---SN--------F-DGC----KLVL-QK-----GLS-
-Q----------H-FQTSH-------------------TVTLGSSs--------------
------------aPSQWQFGATYV--------------GH-NKVgend------------
----------frpvLLGDI--GTTGNF--T---GVF--L--H-Q--------Y-K-----
-N---LK---LR----------INA----Q--------TQ--G-S-K-W-----------
--VGYQG------TADYLGQDY-TGSL---TLAN-pDVi---------------------
----sgSVIAVA--QYLQ-S--L-----T--S--RqveqptitysVSLGTELLI-Q---K
----G------G------GM-eL-----------GAL---SV--G---GTYK-TS-----
-----------------------------SWE-A-AAK-I------------G----M--
---QW--YL-S-----Y-V--Q-----KIPn----vKELTLVAECEGSL--MSG------
------------E-TV--SA-----IGYRY--DV-----GNGS--aTFKG--KVDS---K
WTIGALIEKRL---dPL---P--A---NLLISGQLNHINN-----------EAKFG
>A0A139AMI5/63-150
-PGIYENLHGEV-RNVF----P---SV----M-M-F-DGA----KFEI-GSV-M--SQN-
-P----------A-FQVSH-------------------QLRWGSAg--------------
------------yPNTYTFNSIFA--------------NE-RSL----------------
--------------LRGQI--DSDGVL--Q---AIG--H--Y-F----W---I-K-----
------------------------------------------------------------
------------------------------------------------------------
------------------------------------------------------------
------------------------------------------------------------
------------------------------------------------------------
------------------------------------------------------------
------------------------------------------------------------
--------------------------------------------------------
>A0A139AMI5/175-404
------------------------------------------------------------
------------------------------------------------------------
------------------------------------------------------------
------------------------------------------------------------
------T---SK----------ATA----Q--------IV--P-P-D-SQg---------
-nSMLNL------EHDYVGSDF-AASL---KLIN-pNPidaapqyaggmgrrlsgknpqp
lwgssfTGVFVL--QYLQ-S--V-----S--K--N----------LALGGEYVL-Q---R
----I------Q------PE--M-----------E-----DS--V---FTIV-AKyqgkp
svvrqppp--------pppgmpplmpldpVYT-W-TTT-FQ---P-S-----S----G--
---VM--HT-S-----Y-H--H-----KLN------QRLELAAELQALF--GGGr-----
-----------rE-GI--AT-----IGFKA--ET-----MFA----QIKG--SIDT---Q
GKVQAVLEERL----AP---Q--L---AFTITGEMDYTKP----------------
>A0A1A6HVU0/2-161
------------------------------------------------------------
------------------------------------------------------------
------------------------------------------------------------
------------------------------------------------------------
------------------------------------------------------------
--KSGKL------KASLKRDCF-SLGS---NIDI-dFS----------------------
------GPTIYG--WAVL-A--F-----E-----G----------WLAGYQMSF-D---T
----A------K------SK--L-----------SQN---NF--A---LGYK-AA-----
-----------------------------DFQ-L-HTH-V----N-D-----G----T--
---EF--GG-S-----I-Y--Q-----KVN------EKIETSINLAWTA--GSN------
------------N-TR--FG-----IAAKY--KL-----DCKT---SLSA--KVNN---A
SLIGLGYTQSL----RP---G--V---KVTLSALIDGKNF-----------N----
>A0A0B1STY9/3-241
------------------------------------------------------------
---------------KVSH-------------------TLSISPA---------------
-------------NTGYRFGATYV--------------GT-KVVgpqe------------
----------qypiFLGDT--DVAGNT--T---ATF--L--H-Q----I---G-D-----
-N---YR---VR----------LQG----Q--------VQ--Q-G-K-L-----------
--VGAQG------TFERRGRLS-TLGL---TLAN-tDVv---------------------
----neSGVVVA--QLLR-K--L-----T--D--R----------LDIGAELLY-Q---Y
----G------K------QI--P-----------GQQ---VS--M---LSYS-ARyt---
---------------------------tpVWT-A-AAT-LG-----------S----S--
---GA--HF-T-----Y-Y--H-----KQT------DNLAFGVEFESNA--NVG------
------------E-AV--GT-----IAYQA--EL-----PDEG--vTMRA--SIDT---N
WSVGGVFEKKLs--qQL---P--F---TLALSGLFNHSK-----------------
>Q76P15/42-307
-PGKAEDMISEV-KGLV----N---DD------I-Y-EGA----KVDV-TF-----KIS-
-P----------F-FETSH-------------------QLNVYTPne-------------
----------nsrTPKYSNQNVYS--------------KD-STL----------------
--------------LYGKI--DSERRL--F---GRF--D--Q-G----F---F-N-----
-N--sIR---VS----------LTN----M--------MD--K---S-FK----------
--NNLAG------ELEFKLPFM-NFCL---KADT--------------------------
------ENQRGF--SFLT-S--I-----S--K--K----------LAIGYENSY-L---F
----N------H------SQ--S-----------IKQ---IQ------FFVN-NP-----
-----------------------------LST-W-SLV-V----G-N-----T----A--
---QI--GS-S-----Y-V--Y-----RQ-------KNLHIGTDLVMGI--SQEg-----
----------kfM-SE--YS-----FGVRY--AF-----QQS----LVKF--RADS---H
GSIFGSYDQMI----NS---F--T---KLNLSGSLNYFAQ-----------DYKFG
>K7IWG3/33-324
NPGVFEEIHKKF-DNLN----P---NL--------F-NGM----RIIV-KK-----ILS-
-N----------S-FNVTH-------------------TIALCSQnsdisa---------
-------nqigeeKEGYKFASSYI--------------GI-KRVgyke------------
----------rypiLYGDI--TPSGNL--T---ANL--I--Q-T----I---G-C-----
-R---LR---FK----------FAT----Q--------VK--R-N-K-F-----------
--KNSKT------AIEYRSDDY-TITA---SLVN-pHIl---------------------
----kqEGLLLL--QFLQ-A--I-----T--S--R----------VTLGAEIAY-E---M
----N------S------KL--P-----------GRQ---QA--N---LALA-LRys---
---------------------------tgFCT-F-SST-FG-----------Q----A--
---GV--RL-C-----Y-H--H-----KQS------QQLQMGVEFKSNF--RTL------
------------E-SE--CK-----IVYQL--DL-----PLAD--lVCQG--FVDT---H
WRVGAVLEKKLy--pLS---R--A---SLALSGLIDHNKQ-----------NVSVG
>L1IB94/15-282
NPGKFEDISQES-NKIF----H---LD------T-Y-EGI----MINF-QR-----GLS-
-N----------S-FMIDH-------------------AMHLQPSa--------------
-----------eqYGTYHFGANFA--------------EG-KHL----------------
--------------LLSKT--ATNGEV--F---ARY--I--G-T----L---T-P-----
-N---FS---LN----------MQA----Q--------LV--P-T-P-HN----------
--SHALI------TADYKGSDW-FAQC---KIGS--------------------------
------MAQFGF--SYLQ-S--I-----T--R--S----------LSLGLDFMY-L---G
rppfN------Q------PP--V-----------SII---TA--G---LRYS-TE-----
-----------------------------RLA-F-VSK-L----T-S-----T----G--
---QL--QA-S-----Y-V--Q-----RVR------DNLTFGTEMSVDV--AST------
------------E-SL--CA-----VGYEY--ST-----QAG----SFKT--NLTT---D
GKVTSIFEKTL----SE---V--S---SMSLSVEVDHKKQ-----------ACKYG
>I1EJW6/34-308
NPGEYEEIGKKTkESIL----P---SN--------F-DGC----KLVL-QK-----GLS-
-Q----------H-FQTSH-------------------TVTLGSSs--------------
------------aPSQWQFGATYV--------------GH-NKVgend------------
----------frpvLLGDI--GTTGNF--T---GVF--L--H-Q--------Y-K-----
-N---LK---LR----------INA----Q--------TQ--G-S-K-W-----------
--VGYQG------TADYLGQDY-TGSL---TLAN-pDVi---------------------
----sgSVIAVA--QYLQ-S--I-----T--S--R----------QVEQPTITY-S---L
----F------L------GA--L-----------------SV--G---GTYK-TS-----
-----------------------------SWE-A-AAK-I------------G----M--
---QW--YL-S-----Y-V--Q-----KIPn----vKELTLVAECEGSL--MSG------
------------E-TV--SA-----IGYRY--DV-----GNGS--aTFKG--KVDS---K
WTIGALIEKRL---dPL---P--A---NLLISGQLNHINN-----------EAKFG
>M2XJL9/75-339
----FPDLGKTA-KKLL----E---DD----Y-C-F-D-N----KVTL-KSA-T--SNG-
-V----------I-YTSEG-------------------VQDAVSG---------------
-------------SVSGELQGEYKQ------------KGY-NVT----------------
--------------TKLNT--SGTFFS--E---VAL--E--E-V----G---V-K-----
-G---LR---VV----------LNT----T--------VG--K-S-P-------------
---AGSI------GLEYLHSAL-AATS---YLNY--AS----------------------
------NPVING--SLVI-G--H-----G-----G----------FSIGSEAVF-D---T
----V------N------NS--L-----------SKV---SG--A---FNYS-DG-----
----------------------------kGSE-I-TLS-IL---E-K-----G----Q--
---MG--KC-T-----Y-S--H-----QVS------SNFAVAADLRLSR--SGD------
------------Y-RL--FS-----MGTKY--VL-----DDST---TLKA--KVDS---T
GSLAAVYMHMI----RP---K--T---WVSVSSQVNLNSLe--------kgGHKVG
>A0DF17/45-339
-PPLFDGLLNNV-RAVT----K---KV----E-H-I-KGF----KFEV-AG-----GLS-
-N----------N-FHLAH-------------------SWLIPPSskgkapn--------
-----pnpmkqppVPSYTLAAQYL--------------GG-SLRtpfd------------
---------qptyiMTGRW--DSTGKL--E---AAI--I--K-K----L---N-E-----
-M---FN---FRyvlisiktqrFSA----F--------YL--NsD-P-LN----------
--AQMHL------DCDITGEDY-VHSI---KIG---------------------------
------TGLYSF--NMMQ-T--I-----G--N--R----------LVLGYEMMT-L---T
----E------R------NL--S-----------L-------------MSYA-MKfg---
--------------------------inkNQN-I-YAQ-YV---G-A-----A----D--
---QL--IL-A-----Y-N--H-----RLL------DKSYFMSELEYSN--QTG------
------------E-SR--AI-----LGYRQ--KF-----ATS----EVIV--TLNS---K
QKFSSALTLQ-----GF---A--Y---QLKLCAIADYNKD-----------SYKFG
>I1EIQ8/34-308
NPGEYEEIGKKTkESIL----P---SS--------F-DGC----KLVL-QK-----GLS-
-Q----------H-FQTSH-------------------TVTLGSSs--------------
------------aPSQWQFGATYV--------------GH-NKVgend------------
----------frpvLLGDV--GTTGNF--T---GVF--L--H-Q--------Y-K-----
-N---LK---LR----------INA----Q--------TQ--G-S-K-W-----------
--VGYQG------TADYLGQDY-TGSL---TLAN-pDVi---------------------
----sgSVIAVA--QYLQ-S--I-----T--S--R----------QVEQPTITY-S---L
----S------L------GA--L-----------S------V--G---GTYK-TS-----
-----------------------------SWE-A-AAK-V------------G----M--
---QW--YL-S-----Y-V--Q-----KIPn----vKELTLVAECEGSL--MSG------
------------E-TV--SA-----IGYRY--DV-----GNGS--aTFKG--KVDS---K
WTIGALIEKRL---dPL---P--A---NLLLSGQLNHINN-----------EAKFG
>K1R0B4/42-255
------------------------------------------------------------
------------------------------------------------------------
-------------------------------------------V----------------
--------------LMGDI--DPSLNL--N---AHI--I--H-A----F---S-K-----
-K---VR---TK----------LQS----S--------VQ--E-G-K-------------
--FMGQG------SVDYLGDDF-STTL---TLGN-iDLl---------------------
----nkTGVIVG--HYLQ-R--V-----T--S--S----------VALGAELVY-Q---R
----G------P------RV--P-----------GGE---IT--V---LSLA-SKit---
---------------------------geNWQ-F-TAN-VC---P-S-----A----V--
---AA--HC-C-----Y-Y--H-----KVN------EQLHIGAELESSL--MTR------
------------E-SV--GK-----GCYQL--EI-----PGGN--aMFRG--SIDT---N
WTVEAVLEKKL---mPL---P--F---TLQLSGTANFANIq--------ksQYRFG
>A0A0N7KDM4/9-202
------------------------------------------------------------
------------------------------------------------------------
------------------------------------------------------------
------------------------VLT--T---ITT--E--D-L----G---V-S-----
-G---LK---QI----------VSL----P--------FP--Y-Q---------------
--TAGKA------ELQYLHDYA-GISL---GVGL--TS----------------------
------KPLVNL--SGVF-G--N-----K-----S----------VAVGADVAV-D---T
----S------T------GD--F-----------TKY---DA--G---LTIN-NS-----
-----------------------------DLA-A-DLT-LN---N-K-----G----D--
---SL--TA-S-----Y-Y--H-----LVNk----eSGTAAGAELTHSF--STK------
------------E-NT--LS-----FGMQH--AL-----DPLT---TVKA--RYNN---H
GMVSALIQHEW----RP---K--S---FLTLSAEVDTKAId---------kASKVG
>A0A0C2H6G2/16-221
------------------------------------------------------------
------------------------------------------------------------
--------------------------------------RL-TLT----------------
--------------EKWNT--ENQLGT--I---IEV--N--E-Q----F---G-R-----
-G---LK---LT----------FDS----L--------YA--P-H-A-GK----------
--RTGKL------KADWSLQTA-RITA---EVGL--TS----------------------
------APVINA--AGVF-S--R-----E-----G----------WLFGAAASF-D---T
----A------T------NK--L-----------AST---SL--A---FGHQ-TS-----
-----------------------------SYT-L-HSF-VV-----N-----S----T--
---DF--GA-S-----L-F--H-----KVA------HNVEIGTILGWKV--GGS------
------------G-AD--FG-----VATKY--SP-----SRDL---VLRA--KLNN---S
SQIALAATHSL----SP---D--L---KMTLSTQFNLTSN----------dHHKFG
>F4P9G0/27-112
-PGNYESLHKEV-RGVL----P---TV----F-M-I-DGA----RFEL-HS-----HHN-
-Q----------S-FQTGH-------------------TLSWGSAq--------------
------------qPPSYQFTSAYS--------------TP-TVA----------------
--------------LVGQV--DHEGSV--S---ARG--Q--Y-N----W---I-P-----
------------------------------------------------------------
------------------------------------------------------------
------------------------------------------------------------
------------------------------------------------------------
------------------------------------------------------------
------------------------------------------------------------
------------------------------------------------------------
--------------------------------------------------------
>F4P9G0/146-377
------------------------------------------------------------
------------------------------------------------------------
------------------------------------------------------------
------------------------------------------------------------
----------SK----------LQA----L--------LS--A-Q-G-AN----------
--NMIQL------EHDHHDLDW-SLNA---KCSN-aNLidsrpswst---------kpes
tfetsiTGTYTL--SYLQ-S--I-----S--K--S----------IALGAELTY-Q---R
----P------T------PD--L-----------EDP---SL--A---FAFR-YApppsv
lptplsvpp------gapspympinpkdpTQV-F-TAT-WM---P-S-----V----G--
---VF--SS-T-----Y-W--R-----RIN------QRLEVGSELQLLM--TPStlragd
------rtpgrrE-GM--AS-----VGFKV--DT-----VFT----TIRA--MVSS---H
GQVSAVLEEKI----AP---G--I---SLQLCGEIDYARG----------------
>T0RIS3/56-321
-PGTFENVLGEV-KSVL----M---PG------T-F-EGF----RFDF-QR-----NLG-
-P----------R-FAVNH-------------------ALLLGCPq--------------
-----------ipGGVYQFGATTVV-----------gDGP-EPM----------------
-------------lLRGQV--SHDGSV--D---ARW--H--A-R----L---S-D-----
-H---FK---MR----------AQA----Q--------LK--Q-E-A-HA----------
--SQAMV------DIDFSAADC-SANL---KVGN--------------------------
------GLLLGV--NYLQ-S--V-----T--K--E----------WAIGGEGYY-Y---G
----K------H------RK--T-----------I-------------ASYV-AKyt---
---------------------------daKWT-G-IAS-Y----G-S-----Q----G--
---TL--QL-H-----Y-L--R-----KVS------DRVRLATELVYNA--PSG------
------------E-AA--ST-----LGVEV--DL-----RQT----RFVS--SIDH---T
FKLATSLECKV----LP---Q--L---QLLLSAEGTPAAD-----------DLKFG
>A0A183A9Z1/13-224
-PGTIENIHNKA-HDIF----P---IP--------F-DGA----KLVI-NK-----GLS-
-P----------N-FQVNH-------------------SLTLNND---------------
------------dQGGYRFGVTYV-------------GHD-KVSdve-------------
----------sypvLMGEL--QPNGNI--Q---AQI--I--H-R----L---S-P-----
-M---VH---MR----------YIA----Q--------AQ--R-N-R--M----------
--AGQQF------ATEWKGTEW-QTAL---TLIN-pDVt---------------------
----rgQVMGAL--DVMR-Q--V-----S--K--R----------VALGTMFFY-Q---R
----S------P------QL--P-----------AKQ---DG--V---WSFG-GKyv---
---------------------------adNWQ-A-AAT-LR---P-W-----Q----L--
---GL--HT-S-----V-H--M-----QVN------ESLQLAI-----------------
------------------------------------------------------------
--------------------------------------------------------
>A0A183A9Z1/221-272
------------------------------------------------------------
------------------------------------------------------------
------------------------------------------------------------
------------------------------------------------------------
------------------------------------------------------------
------------------------------------------------------------
------------------------------------------------------------
------------------------------------------------------------
------------------------------------------------------------
------------------------------------------------------------
----------------------------QL--AI-----PKAN--vTFKA--QIDS---N
WNIASSLEKKL---tPF---P--F---TFTLCALGNQAKA-----------KYAFG
>A0A075B4C2/4-238
-PAKFNDLAKSA-NDLL----N---KD----F-V-V-GNI----KLEG-KTT-T--RDG-
-T----------S-FTFNG-------------------VRDNQSG---------------
-------------FLIADLKHKYNAp----------dSGL-AVT----------------
--------------STVST--NGALSE--Q---VEF--N--N-A----L---F-S-----
-G---LK---FD----------LFG----S--------FL--Q-N---GK----------
--HALRT------GVEYKQDYV-TTTA---SADI--LK----------------------
------GPTISA--DIVV-G--S-----D-----G----------VYAGSEVGY-D---V
----Q------S------GT--L-----------TKY---NA--A---TAYN-GS-----
-----------------------------NYT-V-SLH-AL---N-S-----F----K--
---TF--TA-S-----Y-F--H-----RVN------STVEAGGKATWNY--KSDk-----
----------esD-IT--VE-----VASKY--TL-----DKDS---YMKV--K-------
--------------------------------------------------------
>A0A058ZCK9/85-354
-PGSFDTLGREV-REVL----A---SS----F-F-F-DGF----KVEI-AK-----GMT-
-P----------N-LQVMH-------------------RLRLGSQt--------------
------------aPQSYSLGSMLV-------------PNE-RLF----------------
--------------LMGDF-dTGSKAF--N---GRV--H--Y-S----L---N-P-----
-A---IT---AK----------ATF----Q--------TS--K-D---G-----------
--SAHSL------EADYMGKDS-SGAV---RVYQ-pNPl---------------------
----dmTGIVVY--NYLQ-K--V-----T--P--S----------LALGMEGTA-M---M
----T------G------PR--V-----------DSS---MT--L---VA----Rha---
---------------------------agNHV-G-IAT-LS-----------A----A--
---KS--QF-S-----Y-F--Q-----QVT------PLVQAGSELELSV--AEK------
------------A-AV--CT-----FGIRV--NL-----QAN----TIRA--QLDT---A
GRLGVHFEERV---iPN---V--F---NIHLAGQLDYVKN-----------TSQFG
>A0A0M3K232/3-199
-PPAFVDLGKAA-KDLF----T---KE----Y-N-H-GFL----KVES-TTH-A--DQNg
aI----------E-FKTGG-------------------VHTIASG---------------
-------------RVAGNVDVKYKLp----------sYGF-TLT----------------
--------------EKWNT--ENMLGT--V---IEV--K--D-Q----F---A-K-----
-G---LK---VT----------FDS----C--------FA--P-Q-L-GK----------
--RTSKV------KGEWSGDRV-KVNC---DLGL--DA----------------------
------GVLLNM--SGVT-E--F-----R-----T----------WLIGVQTCF-D---T
----T------T------SK--L-----------RNT---NV--A---FGKI-GP-----
-----------------------------DYV-I-HSF-V----N-N-----G----Q--
---EF--GA-S-----L-Y--H-----RAA------------------------------
------------------------------------------------------------
--------------------------------------------------------
>G4VN15/3-269
-PPAFSDLGKDA-RDLL----F---KK----F-Y-F-GLY----NIHC-TT--K--KND-
-I----------E-FKANI-------------------SDRPKPN---------------
-------------KIHFDLQEKFSFp----------qYGL-TMT----------------
--------------KKWSS--NNLVDG--E---IVF--E--D-K----L---V-D-----
-G---LK---QT----------FQI----S--------RD--P-F-Q-NC----------
--FHANL------VNSFRNKHV-NSNV---EMFF-kSA----------------------
------IPDLSP--SFVI-N--Y-----Q-----G----------YLAGADVKL-D---C
----T------N------QI--L-----------QKA---NF--A---VGYT-VQ-----
-----------------------------DFS-F-HGL-IT---H-W-----G----K--
---QF--SA-S-----I-F--Q-----RIT------DRLYIAGSITWKR--VPD------
------------E-TV--WA-----VGSQY--IL-----DNQKk-hSVKL--RLDH---L
NQISLAFTTYL----SK---G--L---QLTLSGVFNGPDL----------------
>A0A059LLH5/5-267
--PAFPELGRSA-KDVL----Y---GGkegvF-Q-F-D-K----LLSV-TSK-T--SDG-
-V----------D-FAVRA-------------------VGS--DS---------------
-------------ALELDLKSVYAA------------DKY-TLT----------------
--------------TAITP--GGKIGV--A---ATC--K--E------L---A-P-----
-G---LT---MG----------VSG----T---------L--P-D-P-------------
--STAKM------AVDYAAPHL-TLKS---VISL--TS----------------------
------SPKVDV--SATT-G--H-----E-----G----------VTLGASASY-D---S
----A------K------AA--L-----------TKW---QT--A---LGYT-AA-----
-----------------------------DYQ-V-TAA-L----S-D-----T----Q--
---QL--SL-L-----V-A--H-----RVT------VDTSLGAEVVRDL--SAG------
------------T-TS--FS-----FGVQR--AL-----AGGA---VTKA--KLEN---N
GLLSLLYEQEL----RP---R--T---KLAVSAQVDALNLd---------rAPK--
>A0A024GC66/65-343
NPGLYENALNEL-KGPV----S---VD------V-F-DGF----RFEF-TR-----ILG-
-Q----------K-FSTSH-------------------SILLGTSm--------------
-----------ipGGLYQFGANVVAe---------dpMDP-STF----------------
--------------LMSKI--TPDGFL--D---ARW--N--Q-R----L---S-S-----
-N---WK---LR----------VKG----Q--------LK--P-D-S-SNssrse--ggg
geSQVLA------DLDYMGRDF-CCNM---KIAN--------------------------
------GPLYGV--SYFQ-S--L-----T--K--R----------LALGGEAYF-H---G
----E------H------VK--V-----------V-A---AY--C---ARYT-AD-----
-----------------------------DWV-A-AGT-A----G-A-----G----G--
---TL--QL-Q-----Y-L--R-----KIQ-----gHRMKYGSELTYNH--HSG------
------------E-SH--AT-----MGGQF--EI-----GAS----RLSM--SLDQ---T
GRVASSVETHV----LP---N--F---LLTLAAEAFPAKS-----------DFKFG
>A9VCR5/2-271
APPKAGDITRAA-NDLF----S---DD----F-G-G-AEN----KLTL-KST-A--ANG-
-V----------A-LKVEG-------------------ARSNASG---------------
-------------AVNALLETKYTHk----------pTGV-SIK----------------
--------------EKWTT--KNVVAT--E---IGV--A--N-K----V---V-A-----
-G---SD---AT----------LCA----N--------FV--P-N-A-GI----------
--QDLKL------KTALKKDAF-TATM---DVT---------------------------
------QKAINA--TTCF-G--Y-----K-----N----------FLFGVSSNI-S---L
----G------T------FA--P-----------SGT---KF--T---VGYR-EG-----
-----------------------------DLI-V-GTS-I----T-D-----A----A--
---KV--DG-S-----I-F--H-----AVN------PAVQAGVQFGWNR--TSG------
------------A-TS--LA-----VAAQK--RL-----DATS---FAKV--KINT---A
MDINASYVVAV----RP---G--V---LLRLSADIAGNALa--------sdKHQVG
>W2T9L3/57-237
-PGSYEELHRKA-RDVF----P---TC--------F-EGA----KVMV-SK-----GLS-
-S----------H-FQVSH-------------------TLSISPA---------------
-------------NTGYRFGATYV--------------GS-KVVgpqeqypiflgdt---
-dvagnttatvlhqFGTRL--SSYLSH--H---IRF--R--KsR----L---G-D-----
-N---YR---LR----------LQG----Q--------VQ--Q-N-K-L-----------
--VGAQG------TFERRGRLT-TLGL---TLAN-tDLv---------------------
----neSGVLVG--QMLR-K--L-----T--E--R----------LDVGAEFLY-Q---Y
----G------K------Q-----------------------------------------
------------------------------------------------------------
------------------------------------------------------------
------------------------------------------------------------
--------------------------------------------------------
>W2T9L3/252-308
------------------------------------------------------------
------------------------------------------------------------
------------------------------------------------------------
------------------------------------------------------------
------------------------------------------------------------
------------------------------------------------------------
------------------------------------------------------------
------------------------------------------------------------
------------------------------------------------------------
------------------------------------------------------------
-------------------T-----IAYQA--EL-----PDEG--vTMRA--SIDT---N
WSVGGVFEKRLs--qQL---P--F---TLALSGLFNHSKV-----------AGKFG
>J9KAR7/37-312
NPGSVDELHKKC-KELF----P---MT--------F-EGI----RLVI-NK-----GLS-
-N----------H-FFDSH-------------------SLLIGAS---------------
------------sKISVKFGSIFG--------------GT-NQVgsg-------------
----------nvgpLSVDN-fDHRRNI--F---TNV--N--V-Q----L---S-D-----
-N---VK---IK----------LNT----Q--------FQ--D-F-K-T-----------
--TGVQT------TAEYKTNRY-TATL---RSVN-pDLf---------------------
----nyTGIYIS--QYLY-A--L-----N--N--K----------TSVGAEVIH-Q---R
----N------P------QI--P-----------DGH---IT--V---FNVL-GRyi---
---------------------------ynDAS-T-FST-A----M-S-----L----T--
---EL--QC-Y-----Y-Y--F-----KAS------KQLQFGIHLEGSL--LQR------
------------D-IN--AT-----FAYQA--QI-----PKSD--iIIKG--SIDR---K
WNVSTTLEKRL---hPM---P--F---IFTMSTKLSPAKH----------------
>A0A150G8U0/2-256
-PVAFADIGKAA-KGFLggdkP---TG---sF-Q-F-D-P----KLSV-SST-T--SSG-
-V----------K-IDISA-------------------VQK--AE---------------
-------------KVDATLKAAYST------------KKY-SVD----------------
--------------VSVDP--SNKVQA--T---ASV--N--E------V---A-P-----
-G---IK---LT----------TSA----V--------VL--D-P---------------
--STAKL------TLDYSMPYL-ALKS---TLGL--TA----------------------
------TPVVDV--AAST-G--Y-----Q-----N----------VVLGGEASY-D---T
----A------K------SA--L-----------TKY---NF--A---VGYH-AA-----
-----------------------------DFQ-I-AAL-LA---D-Q-----L----K--
---TL--KL-S-----Y-Y--H-----NLT------STSSVGAEVTRKL--ADS------
------------S-TA--VA-----LAYGR--KL-----SNGA---LTKF--KLEG---S
GVLSALYETKL----AT---G--E---KVAGSLQ----------------------
>S8DIP6/1-128
------------------------------------------------------------
------------------------------------------------------------
------------------------------------------------------------
------------------------------------------------------------
------------------------------------------------------------
------------------------------------------------------------
-------------------S--V-----T--P--H----------LSLGGELFW-A---G
----Q------H------RK--S-----------G-------------IGYA-ARyn---
---------------------------tdKMV-A-TGQ-V----A-S-----T----G--
---MV--AL-S-----Y-V--Q-----KVN------EKVSLATDFMYNY--VSR------
------------D-AT--AS-----VGYDY--IL-----RQC----RLRG--KLDS---N
GVVAGFLEERL----NM---G--L---NLLLSAEIDHRKK-----------DYKIG
>W7TU84/79-348
NPGSFEKLIEDG-KRLS----S---VD------S-F-EGF----RLEV-QK-----MVT-
-P----------H-FYLAH-------------------SFMLGVKlpq------------
----------vdtNALYDFSTHVVL------------PGN--QL----------------
--------------IMARM--GHAGSM--D---GRI--H--F-G----L---G-E-----
-N---TL---VK----------VIA----S--------LQ--P-N-A-AK----------
--DTYQV------DAERHGRDH-SLTF---RLS----K----------------------
------GPQLYA--SYLQ-S--I-----T--P--G----------LALGGDTLF-D---F
----A------E------GG--G-----------V-F---SL--G---GKYT-GP-----
-----------------------------DWV-G-VAM-LA---Q-Y-----G----Q--
---IC--LL-Q-----Y-I--K-----HVS-----pGRMALVADLVLNP--LTL------
------------D-SQ--TV-----LGAEV--NM-----KQS----RFLT--TVDN---G
GKIAALLEARV---vPN---A--V---TLLLSGEVDGVKD-----------EYKFG
>A0A0R3U4Y3/3-269
-PPCYADIGKSA-RDLI----K---KN----F-D-L-GVH----FISF-KG-----KND-
pF----------E-FTALM-------------------NNVLRAG---------------
-------------KVVGLFESKYKAk----------dYGL-TLT----------------
--------------EKWYS--KSYISA--E---ATI--E--D-K----L---I-E-----
-G---FK---NS----------IKM----T--------YD--T-N-T-GT----------
--NRTNM------KSELKKDAF-NGSI---DFVF-rKA----------------------
------VPNVTQ--SLVL-G--Y-----Q-----D----------YLLGADVHF-D---S
----A------K------QK--I-----------DQV---DL--A---CAYS-AK-----
-----------------------------DFG-F-HGI-IT---H-W-----A----K--
---TY--TV-G-----I-Y--Q-----RLT------DRFEYAAEATWNR--DVP------
------------D-NN--WA-----VVGQF--AV-----DQDRk-hMLKV--RLDN---L
QRISVSLKSQI----ME---G--V---KTTFCAMFNDADD----------------
>H3F904/18-115
NPGSYDDLNIRC-KHVF----P---MC--------F-EGA----KIMV-QK-----GLS-
-S----------H-FQVSH-------------------TLSISPA---------------
-------------MTGYRFGATYV--------------GS-QQFgpse------------
----------sfpvVLGDT--DASGNT--T---ATI--Q--Q-G----Q---L-S-----
-G---VQ---GS----------LE------------------------------------
------------------------------------------------------------
------------------------------------------------------------
------------------------------------------------------------
------------------------------------------------------------
------------------------------------------------------------
------------------------------------------------------------
--------------------------------------------------------
>H3F904/156-254
------------------------------------------------------------
------------------------------------------------------------
------------------------------------------------------------
------------------------------------------------------------
------------------------------------------------------------
------------------------------------------------------------
------------------------------------------------------------
------------------------------------------------------------
-----------------------------DFI-G-TMS-FG-----------I----N--
---GI--NL-S-----Y-F--H-----KQH------PNLCFGVEHETNF--RFQ------
------------E-SV--TT-----LAYQA--DL-----PEEG--vIMRA--SINT---N
WTVMGVLEKRLs--qAL---P--F---TLAISGLIDHVKN-----------AGKFG
>T0RFP6/5-274
---LFKDIGKKA-ADTL----N---DD----Y-D-F-N-R----KLKV-KTK-T--ANG-
-V----------T-FTTEG-------------------ALA-ANK---------------
-------------TILAKLGASFNH-----------sSGI-NFT----------------
-------------kLQVTT--QGRLIG--E---AEI--A--N-A----L---V-D-----
-N---LK---LG----------FKL----E--------DG--A-N-K-GSa---------
-rQVGSV------EAKYVQDNF-SIHS---TLDF---A----------------------
------GSNVSN--AGVF-H--Y-----E-----N----------FVLGANTGF-S---L
----E------K------SA--I-----------SDY---GG--A---IGYK-VA-----
-----------------------------DFE-A-TIL-AK---K-L-----C----K--
---NL--TA-S-----F-S--H-----AVN------KDVIYSAVFDHDS--KTA------
------------G-NT--LT-----VGGRY--KA-----NAET---TYLA--KINS---E
GFVSIASINKL----RP---Y--V---SLTTSAQIDAKNFd--------gdAHKFG
>A8I528/5-258
---SFGDIGKAA-KGLLggdkP---TG---tF-S-F-D-P----KLSV-SST-T--ASG-
-V----------A-LTATT-------------------VQK--AD---------------
-------------KVEASLKAAYST------------KKY-SVD----------------
--------------VALSP--DNKVTA--T---ASI--N--D------V---A-P-----
-G---IK---LT----------TSA----V---------L--P-D-P-------------
--ATAKL------TLDYSMPYL-ALKS---TIGL--NA----------------------
------SPVVDV--AAST-G--Y-----Q-----S----------FVLGAETSY-D---T
----A------K------AA--V-----------TKY---NF--A---LGYH-AP-----
-----------------------------DFQ-V-AAH-LT---D-L-----T----K--
---TL--KL-I-----Y-S--H-----NLT------STSTVGAEVTRKL--ATS------
------------D-TT--FA-----LAYAR--KL-----SNGA---LTKL--KLDG---S
GALSALYETKL----QG---G--E---KVTGSLQL---------------------
>K3WSY0/4-276
---LFKDLAKTA-ENTL----K---DD----Y-D-Y-S-R----KLKI-KTN-A--SNG-
-V----------S-FTTEG-------------------EMG-SNK---------------
-------------SILAKLSGSFAH-----------sQSG-VVFk---------------
-------------kLQVTT--HGRLIT--E---AEL--P--N-F----F---T-K-----
-N---LK---IT----------AKI--------------E--D-G-S-VA----------
--KNANAkrvaviGAEYAQKSF-SVEG---SANL---G----------------------
------ANTISN--SAVY-G--F-----D-----N----------ILVGAQTAF-S---L
----D------K------ST--F-----------TDH---NV--A---LSYV-GN-----
-----------------------------DFT-A-TLQ-TK---K-K-----L----N--
---AL--SG-S-----F-F--H-----RLS------KDTIYSAVFDYDL--KSG------
------------S-NH--LT-----VGGRY--NA-----DHLT---TYAG--KVES---D
GHVSLVLLQKI----RP---F--L---SLTTSAHIDAKNFd--------gdAHKFG
>F2UP73/3-256
-TPKFSDLGKAC-ADLF----S---DD----F-N-A-SAN----KLTL-KSK-A--ING-
-T----------N-LKVEG-------------------TRSNKDG---------------
-------------SVSGLIETKFSHk----------aSGL-NVK----------------
--------------EKWTT--GNVVAT--E---VSR--K--N-L----L---T-P-----
-G---TD---LS----------LTT----S--------FK--P-S-T-SG----------
-lDSIKL------KSSLVRDQF-AATL---DTDF--------------------------
-------CKVSG--SGVF-S--Y-----N-----K----------FLFGASTNL-K---S
----T-----------------------------------SV--G---VAFV-EQ-----
-----------------------------DYS-I-TST-V----T-D-----G----R--
---DV--NI-K-----L-F--H-----TPR------ATVQAGAEFGWSK---TG------
------------A-TK--LG-----VAGRL--QL-----DDSA---YVKA--KVDN---K
LNLGLAYVQKL----RP---G--V---TMTLAANLVGNNL----------------
>G4M1U8/4-271
---SFGDLGKSA-RDIF----D---KN----F-S-F-GFL----NFEF-KTK-T--END-
-I----------S-VTCGG-------------------KHDTNAG---------------
-------------RVSGFLESKLKA-----------aPGV-HLK----------------
--------------TKVDS--KWLMTS--E---IEV--D--K-K----L---H-E-----
-D---LS---HN----------VLV----T--------ME--P-D-S-GA----------
--KSLLL------KNKLKHEYF-NANL---DMSF-kSK----------------------
------YPLITG--SLVL-PipH-----Y--P--A----------FRIGAQAVV-D---S
----E------K------SE--I-----------SKH---IY--A---INFK-QS-----
-----------------------------DVQ-V-HAT-LT-----G-----H----S--
---DV--DL-S-----V-F--Q-----KF-------KDMKLGFRVGWRP--DTR------
------------E-TS--FG-----AALRY--KT-----SPTG---KVKV--KIDQ---N
CVVGLAYKLKL----NS---D--A---CLALCTQFDGKNLe--------ngG----
>W4YHL2/4-184
-PSSYSDLGKAA-RDIF----G---KG----F-G-F-GFV----KLDA-KTT-T--SNN-
-V----------G-FTVSS-------------------ASNNDTG---------------
-------------KVDASLETKYSW------------KEY-GMS----------------
-------------iIQGEM--EHRQYS--S---NRSnnE--D-Q----I---A-Q-----
-G---VK---LT----------LDT----S--------FS--P-Q-T-GK----------
--KSGQI------KTAYKRDFI-NITT---DVDF-dFA----------------------
------GPTVHS--TGVV-G--Y-----E-----G----------WLAGFQVSF-D---T
----A------E------SK--L-----------KKS---NF--A---LGYK-TA-----
-----------------------------DFQ-L-HTA----------------------
------------------------------------------------------------
------------------------------------------------------------
--------------------------------------------------------
>A0A024GH26/4-276
---LYKDIAKTA-ENIL----K---DD----Y-D-F-S-R----KLKI-KST-S--SNG-
-V----------T-FTTEG-------------------EMN-ANK---------------
-------------SILGKISASFKHy----------nTGL-HIK----------------
-------------rLQVNT--QGRLTT--E---AEL--V--N-C----------G-----
-C---HA---LK----------LSA----K--------TE--D-G-S-KVkdp------l
akRVGVL------GYEYVKDNF-AVDG---QLDI---G----------------------
------KRVVYQ--SGIF-Q--K-----D-----N----------YRIGAQVGF-G---L
----E------K------NE--L-----------VDH---NV--A---LSYT-DF-----
-----------------------------EYA-A-TLQ-TK---N-K-----F----S--
---SL--VG-S-----F-H--H-----RAS------LRTIYSALFNYDV--KSG------
------------A-NT--LT-----VGGRY--LA-----DPWT---EYAG--KVES---N
GHISLALIQKL----RP---F--V---SLATSTSIDAKNFd--------gdGHKFG
>A0A024GI36/5-277
---LFKDFGKTA-GDTL----R---DD----Y-D-F-S-R----KLKI-KTK-S--ENG-
-V----------V-FTTEG-------------------AMS-DNN---------------
-------------SILAKVATGFTH------------EGS-GIVc---------------
------------kkLQISS--QGRLVT--E---AEV--P--N-V----L---T-K-----
-G---LK---LT----------FKL----E------------D-G-S-AG----------
--KTAKVspigvlGAEYKQQRA-AFST---EADF---I----------------------
------TSNVRT--SLGI-V--H-----E-----N----------FLVGGKLAF-N---V
----E------N------SS--L-----------VEH---DV--G---ASYV-GS-----
-----------------------------DFA-T-TLT-TM---K-N-----F----T--
---AL--SA-S-----F-H--H-----RLS------KDTIYAGVLDYDL--KTA------
------------S-NT--LT-----VGGRY--RA-----DVDT---TFAG--KVNS---N
GFVSLAAIQKV----RP---S--V---TLSTSVHFDAKNLe--------snAHKFG
>A0A183AFD1/4-251
---SFKDLGKSA-RELF----D---KH----F-K-Y-GLL----NFEF-KTK-T--KND-
-I----------A-VTCGG-------------------KHDTKSQ---------------
-------------QVAGYLESKLKP-----------tKGV-SIK----------------
--------------TKVDS--NWVVTT--D---VEV--E--K-K----L---H-K-----
-G---LS---HN----------AVA----T--------VE--T-E-S-GK----------
--KSLQL------RNKFKHDLV-NVGF---DMDF-nSR----------------------
------YPLVTG--SFVV-P--V-----PnfE--A----------VVLGAQGVV-E---T
----E------P------FK--L-----------KKH---VY--T---VGFK-QD-----
-----------------------------DLR-L-TAS-LI-----D-----H----A--
---NI--DL-S-----V-Y--Q-----KH-------KDMKMAFKVGWKK--ETR------
------------E-TS--FG-----AAVQY--KL-----SPKS---NVKV--RIDH---N
CIVGVAYKLKL----D----------------------------------------
>A0A0R3WDW9/3-269
-PPTFADIGKSA-RDLL----R---KN----F-D-L-GVR----FFSF-KG--K--NDN-
-L----------E-LFSRA-------------------DNIFRVE---------------
-------------KVLGRFESKYDLk----------eYGL-TLN----------------
--------------EKWSS--KGFMSA--D---ISV--E--G-Q----V---M-D-----
-G---LC---NT----------LKT----E--------YD--V-D-S-GS----------
--NQLSL------KSVYKNDFL-NGQL---NFQF-rNP----------------------
------LPDTIQ--SLVI-G--H-----Q-----D----------YLVGADLYY-D---A
----F------R------KE--L-----------RHV---DF--A---FAYS-VK-----
-----------------------------DFG-F-HGI-IT---N-W-----A----H--
---TF--TA-G-----I-Y--Q-----RLT------DRLEYAAEATWNR--DVP------
------------D-YN--WA-----IACQI--AT-----GPDQk-hILKV--KLDS---I
QRISVSLKNQI----SE---G--V---NTTVSAMFNDVEE----------------
>M1UUF3/6-298
----FSKLGENS-KKIL----N---DD----F-V-F-Q-P----KLTV-KST-T--QNG-
-V----------T-YSVNG-------------------VQT-PNG---------------
-------------NIEADFGTKFKLep--------anL-----Gsiisgg----------
-------aatntisLKLFT--TGAVSA--E---TVL--D--D-V----A---NvS-----
-G---LK---AT----------LSG----T--------VR--D-A----S----------
--NFVAL------TSEYVGHIL-AISA---GVNV--FGttaatss--------------g
dtsspsTALFNG--SLVL-G--A-----E-----G----------IYVGGELEY-N---A
----S------N------AA--I-----------SKY---NA--A---ISYC-DK-----
----------------------------gESE-L-LLA-LT---D-K-----A----Q--
---CI--RA-C-----Y-A--H-----AIS------KRLSVAAEISYRR--ATD------
------------A-RL--LT-----VGFKY--GI-----DELS---SVKA--KVDS---A
GELCMAYIQEI----RP---R--T---TLVLASRLNVNQLd--------kgGHRVG
>Q8SVD4/23-279
---TFDTYNSEAsEIIT----P---QT--------C-SGV----KTEV-TK-----TLA-
-P----------F-FQVSR-------------------VDILDGN---------------
------------aHVSQTFGTLSL--------------GN-SL-----------------
--------------VQISV--DHENSL--R---LKA--M--N------M---S-G-----
-N---LA---TR----------VHT----I--------IT--G-R-K-E-----------
--VFSQV------ELEMRSRVN-NLGL---KLIS-pAIk---------------------
----gtGMVYVA--NTLQ-Q--F-----G-----T----------LSLGAEII------G
----A------D------SE--L-----------G-------------ISVC-GRye---
---------------------------hsSGI-F-SVG-L----Q-Q-----F----T--
---AL--TL-N-----Y-Y--R-----RLG------KFFDMGAEVQLPR--TCP------
--------------PS--AA-----IGCRL--ST-----PKA----QAKA--SVSS---N
MSLSFCLAEKL----TE---G--L---SFNINAEVNKSGC-----------THGFG
>T1G6P5/3-278
-PPKFSDLHEEA-RDLI----S---KG----Y-N-Y-GLC----KLEF-KSK-S--TAG-
-L----------H-LLSNC-------------------TINNDTK---------------
-------------LFAGNLKLQHKLk----------dYGL-EFV----------------
--------------TDFTN--EAQITN--Q---LHV--K--N-C----I---V-N-----
-G---LG---LS----------FET----M--------FV--P-S-I-SK----------
--KTASI------KSSYKTKNT-HSTA---DLYF-dFT----------------------
------GTHLDL--STIL-K--S-----G-----S----------WFGGVMMKL-D---E
----T------T------PN--K-----------KIWpclNW--A---VGYK-TG-----
-----------------------------DLT-V-VNT-L----S-D-----S----T--
---EY--QS-S-----I-C--Q-----KIS------KDLKFGILIDYSK--VSN------
------------D-SK--MT-----FGAKY--NH-----KKMG---VFKI--KMNS---H
QQIGISYQLDI----KK---G--V---TLILSTQLECDRKs--------liGHKMG
>I0YYR2/6-272
--PAFTDIGKAT-RELL----YgskSG---vF-Q-Y-N-Q----ALNI-STK-T--ADG-
-V----------E-FSVVT-------------------VKK--ED---------------
-------------RIEGALKANYKT------------KKY-GFT----------------
--------------GTFGS--TGLVST--S---VAV--Y--S------V---A-P-----
-G---LD---VT----------LFG----T--------LP--D-V-Q-------------
--GSAKV------SADYVVPHL-TLKT---SVGL--TN----------------------
------QPKVDL--AATT-G--Y-----K-----D----------IVFGGEATY-D---S
----A------K------GD--V-----------TKW---AA--G---AGYQ-RL-----
-----------------------------DYA-V-GVL-LK---D-M-----G----K--
---VM--TV-S-----Y-A--H-----NVD------ATTAAGAEVSKRL--DEK------
------------EfTT--FT-----LGLQK--RL-----ENGA---LAKF--RLDN---A
GIASALYETEL----KP---N--H---KLAISSQFNATDLn---------kPPKL-
>A0A087SBZ6/5-269
--PAFGELGRTA-KDLL----Yg-sRDg--vF-Q-F-D-R----VVSI-SST-T--SDG-
-V----------D-FGLKA-------------------LSK--GD---------------
-------------RLDIDLKSVYV--------------AP-RYT----------------
--------------LVSSI--TRDGKL--A---AAV--T--YkD----L---A-P-----
-G---LT---LG----------LSG----T---------V--P-E-L-------------
--ETAKV------AVDYSLPHL-TLKS---VVSL--AS----------------------
------SPKVDL--AATT-G--Y-----E-----G----------VTLGASGTF-D---A
----S------K------SA--L-----------TRW---TA--G---VGYT-AP-----
-----------------------------DYQ-L-TAL-L----T-D-----T----N--
---AL--SV-L-----L-A--H-----RVA------ADTTIGAEVSRDL--GSS------
------------A-TS--FA-----IGSSR--RL-----AGGA---LTKA--KLEN---S
GILSLLYEQEL----QP---K--T---KVALSTQLNALDLn---------aPPKFG
>D3BDZ5/27-291
-PGKFEDINRIA-SEVL----S---PQ----D-A-F-DGF----KCEV-SG-----MSS-
-N----------Q-FQFSH-------------------AFHMGQSe--------------
------------eTPKYALTTVFSD------------ETN-PPT----------------
--------------AIGKV--DSDGKV--F---GRF--I--T-A----T---L-G-----
-G---RM---FI----------SGT----V--------NI--N-K-D-FQ----------
--TYLGG------EIEHKHPTQ-NIVV---KYDA--------------------------
------NNTFAA--GYIR-S--I-----T--K--R----------WAGGLEITR-S---P
----A------Q-------R--L-----------FMY---TL--G---VRYN-RGp----
----------------------------nSYV-F-TAN--N-----------Y----A--
---QA--AM-T-----YsF--K-----KAN------AELATELQMMLGQ--TGL------
------------A-SK--LS-----VGLRY--GF-----TQQ----VFKI--RADT---E
GTVVGMYEEKL----TP---S--F---RISFCSTLNYFTN-----------DFKFG
>T0PQ20/3-276
-APLYKDISKKA-ENVL----G---DD----Y-D-Y-S-R----KLKI-KTK-T--ANG-
-V----------T-FTTEG-------------------AMAANK----------------
-------------SILAKVGASFRVp---------qvGGL-TIS----------------
-------------kLQATT--AGRVLV--E---GDI--A--N-A----I---V-D-----
-N---LK---VS----------FKL----E--------DG--S-R-K-TNa---------
-kQVGKL------GLEYKQAAF-TTNV---EADI---T----------------------
------GKNVTG--AAVS-V--I-----S-----G----------VTIGAHGAF-N---V
----E------K------SA--V-----------SDF---GG--A---LAFS-GA-----
-----------------------------DYQ-V-SVA-SK---K-S-----L----K--
---TV--AA-N-----F-Y--H-----KPC------SSTIYAASIDYDV--QTA------
------------A-NA--VT-----LGGRY--TA-----NAET---TYAG--KINS---D
GFVSLACIQKV----TP---F--L---SLTTSAHIDAKHFe--------gdAHKFG
>H2KPI5/4-251
---SFKDLGKNT-RDLF----D---KH----F-K-F-GFL----NFEF-KTK-T--SND-
-I----------A-VTCGG-------------------QHDSKSQ---------------
-------------HVAGFLETKLKP-----------aKGI-SLK----------------
--------------TKVDS--AWVITS--D---LEV--E--K-K----L---H-E-----
-N---LS---HD----------VVA----T--------VE--T-E-S-GK----------
--KALSV------RNKFKHDLV-NVTL---DMDF-kSR----------------------
------YPQIVG--AFVV-P--V-----PqfK--H----------IVLGAQAVV-D---T
----E------P------FK--L-----------TKH---VY--A---VGLK-HE-----
-----------------------------DLR-V-HAS-L----T-D-----H----A--
---NV--DL-N-----I-F--Q-----KR-------EDLKLGFRVGWKK--DTR------
------------E-TS--FG-----AAAKY--KA-----SPDS---GLKV--KVDQ---N
CVVGLAYRLKL----A----------------------------------------
>G7Y4K3/64-315
APPSFSDLGKDA-KDLL----T---KN----Y-F-F-GVL----NVKF-GS--S--VGD-
-H----------K-LSSNF-------------------NQHFKAK---------------
-------------KIASDIEGKISFp----------sYGA-TYC----------------
--------------EKWTS--EDVLKS--E---LTI--E--D-K----L---V-K-----
-G---MK---QT----------FSY----S--------RQ--V-F-D-GL----------
--SSASI------TNGFKSDTV-NANV---DVFF-kSA----------------------
------IPDITP--SLVV-S--H-----L-----G----------YLAGVDFKL-D---S
----T------N------RQ--L-----------QRA---NF--A---VGYQ-VP-----
-----------------------------EFA-F-HGL-IS---N-W-----G----K--
---CF--GA-S-----I-S--Q-----RIT------DRFELAGSVSWSR--DTE------
------------Q-VA--WS-----VGSKY--VL-----DEQNg-hFVKA--KLDH---L
TRISLSLTTYL----T----------------------------------------
>G4M1U7/4-254
---SFGDLGKSA-RDIF----D---KN----F-S-F-GFL----NFEF-KTK-T--END-
-I----------S-VTCGG-------------------KHDTNAG---------------
-------------RVSGFLESKLKA-----------aPGV-HLK----------------
--------------TKVDS--KWLMTS--E---IEV--D--K-K----L---H-E-----
-D---LS---HN----------VLV----T--------ME--P-D-S-GA----------
--KSLLL------KNKLKHEYF-NANL---DMSF-kSK----------------------
------YPLITG--SLVL-PipH-----Y--P--A----------FRIGAQAVV-D---S
----E------K------SE--I-----------SKH---IY--A---INFK-QS-----
-----------------------------DVQ-V-HAT-LT-----G-----H----S--
---DV--DL-S-----V-F--Q-----KF-------KDMKLGFRVGWRP--DTR------
------------E-TS--FG-----AALRY--KT-----SPTG---KVKV--KIDQ---N
CVVGLAYKLKL----NS---G--I--------------------------------
>A0A177BB12/55-330
NPGTYDDVLKDV-KENN----A---MP--------Y-EGL----KFLL-NK-----SLS-
-S----------R-FQIQH-------------------NVSLSKL---------------
------------qGNFYNFGATYV--------------GT-KQIspte------------
----------mypiFYGEM--ETNGNL--H---ARV--M--H-H----F---N-D-----
-Y---IK---YR----------GIY----Q--------IK--G-S-D-W-----------
--LNVTN------SIDYFTKKS-TSTF---TTAN-mDVt---------------------
----dgTGVYIA--QHLQ-R--I-----T--N--N----------IDLGLEFIK-Q---K
----P------K------EM--P-----------IDV---NF------MTFM-GKys---
---------------------------knNWS-V-VSN-IA---P-T-----L----K--
---SL--KL-A-----Y-I--N-----KIT------ENLTCSTELDSDL--GKG------
------------E-TN--TT-----VSIRS--NI-----PDIN--tTVRG--QIDS---N
YKVVVNVETIL---mPL---P--F---TLGLCATLNHKRK----------------
>Q9M2W6/5-77
-PGLFADIGKYA-KDLL----T---RD----Y-S-T-D-Q----KFSI-STN-S--VSG-
-V----------A-LTSTA-------------------LKN--GV---------------
-------------LHAANVATQYKY------------RNT-FFD----------------
--------------VKIDT--DFNV-----------------------------------
------------------------------------------------------------
------------------------------------------------------------
------------------------------------------------------------
------------------------------------------------------------
------------------------------------------------------------
------------------------------------------------------------
------------------------------------------------------------
--------------------------------------------------------
>Q9M2W6/96-212
------------------------------------------------------------
------------------------------------------------------------
------------------------------------------------------------
------------------------------------------------------------
------------------------------------------------------------
------------------------------------------------------------
---------------------------------------------------TGY-D---T
----T------S------RT--F-----------TKY---NV--G---VSVT-KP-----
-----------------------------DQC-V-SII-LG---D-K-----G----D--
---SI--KA-S-----Y-V--Y-----YLDe----sTRSATVGEVIRKI--STN------
------------E-TT--VT-----VGGLY--AV-----DHLT---NVKA--KLNS---N
GKFGALLQHEG----LP---K--S---IVTISGEIDTKTL----------------
>R1CF35/3-297
-PTAFKDIGKLC-SDLL----S---KD----Y-K-T-GSN----SVEV-KSK-V--PNG-
-I----------T-FTPKA-------------------DKT--GD---------------
-------------KFSGSLAAKSAV-----------pGGA-DLE----------------
--------------VTLKT--SGVMSA--S---LEA--A--N------M---M-K-----
-G---LS---LT----------LDC----E---------T--P-A-P-GKpg--------
llSSGKG------TLDYKTDAL-TAKG---SYDY--YRgshrssttaap-----attaap
lplshhAPAMQL--YSEG-R--V-----A-----A----------LTFGACADY-S---V
----S------K------SS--L-----------SKY---AA--A---CQYV-AP-----
-----------------------------DFT-V-CAK-LN---E-A-----L----Gkp
ggmVY--AG-S-----Y-Y--H-----KV------------GTEVSKAA--KKD------
------------A-VS--LA-----FGCQY--KL-----DKDL---TVKG--KVDA---D
GMLSASYKHKL----SN---I--S---TLTLATVIDTVHLae-------ssKHKFG
>A8HPF4/5-267
--VAFGDIAKKA-KGLL----G---GD----A-A-T-GTFqlapKLVI-NST-T--ASG-
-V----------G-ITATA-------------------VQK--GD---------------
-------------KLDASVKAAYTT------------GDK-KYS----------------
--------------GDVTV--DPSGKV--A---INT-sI--H-N----V---G-P-----
-G---VK---LT----------AAV----S---------L--P-N-P-A-----------
--SSAKL------TADYSSEAL-SIKS---TVGL--NA----------------------
------SPVVDV--ALAT-A--V-----K-----D----------ILLGAEVAY-D---T
----A------K------AD--L-----------TKY---NF--V---AGYH-AA-----
-----------------------------DFQ-A-SAT-LA---D-K-----L----S--
---VL--KL-V-----Y-S--H-----NVS------AKATVGAELSRSL--AGG------
------------A-TT--FA-----LAYAR--IL-----AGGA---LTKL--KLES---S
GALTALYQTKL----QG---G--E---KVTGSVQVQATNL----------------
>A0A0V0QA29/71-368
-PPNFDGLLNNI-RSIT----K---KV----E-H-I-KGF----KFEL-QL-----AGS-
-P----------K-FQVIP-------------------SWTIPEKsgqqaapnpmmg---
ggqgmpgmpgkqqKAQFGLNVQYV--------------GG-TMQqlmsq-----------
--------qfppfiMTGRW--DSSGKL--E---CAL--I--K-K----V---R-E-----
-N---VQ---LR----------LSA----A--------YP--T-G-S-DLq---------
-yAQMFL------DVDVEGKDY-LHTI---KYG---------------------------
------TGLVSF--NHMQ-S--I-----G--K--N----------MVLGFELMN-L---I
----E------R------KM--A-----------FMN---YA------FKYNyNR-----
-----------------------------RNN-F-YAQ-YM---A-P-----N----D--
---TL--TC-A-----Y-S--L-----NFK------KGAHLVSELNYSP--SEG------
------------T-TS--TV-----LGYQQ--RF-----ENS----EVIA--TINS---K
GKISTSLNI-L----GM---A--Y---ALKLCAIADYKKD-----------TYKFG
>L8GPR5/63-354
-PGKFDDLSKES-KGIL----D---SR----E-N-F-DGF----NFDV-SR-----TIT-
-A----------N-FDMTH-------------------AIHFGSQt--------------
------------ePPSYNFMTRYFS-----------pT----GMfldgklspgp------
----mllngtvqgrIAFPL--KTWYRT--T---PGG--R--S-K----P---V-S-----
-K---LS---LR----------LTG----V--------VG--K-P-S-AKp---------
ipPQFNM------ELDMKGSDY-QAQF---KWHN--------------------------
------PGMYEL--SYAQ-S--V-----H--P--N----------VALGLHGLF-D---S
----R------M------GR--T-----------ELT---AA--G--rVAWN-GR-----
-----------------------------KCI-A-TAS-M----A-S-----Y----G--
---HL--TS-S-----Y-T--Q-----VME-----dGRKSWSTDMQLIH--LEDhg----
----------vwE-AV--YS-----AGYAY--NL-----LQS----RVRG--RVDS---N
WCCSAILEEKV----LD---T--V---TLLICGDMNYAKD-----------VYKVG
>C6KT11/87-361
---LFENLNKEY-KFIT----T---QD------N-F-DGF----RFEV-DK-----NIN-
-K----------F-LQSTH-------------------TLFLGTTlr-------------
-----------evGYLYQFGANFTN------------LDN-SLL----------------
--------------MISRI--NIDGSV--N---GRF--C--K-K----I---N-N-----
-N---ID---CK----------LNF----N--------TY--A-K-N-DT----------
-rNMYEM------SLEVNKPLY-TYNF---KSIW--QG----------------------
------AWIFNT--SYTQ-L--L-----T--K--K----------LQAGVDLTY-I---A
----S------N------CA--S-----------I-G---SF--G---LRYN-HKnnvlt
m----------------------qivrqpNFK-S-PEF-ML---N-Q-----T----H--
---LY--KI-Q-----Y-A--K-----KIS------DRLSLGTELEITP--QTK------
------------E-SA--MR-----LGWDY--SF-----RHA----KVQG--SIDT---S
GKISVFTQDY-------------S---GFGVSGYIDYLNN-----------DYKFG
>F0XVS2/22-289
APGQYERLHDDA-KRVT----A---VN------T-F-EGA----KFEV-AK-----PLT-
-P----------T-FALNH-------------------NFWLGGSyy-------------
----------pnaNQHYKFGATVG--------------DN-ERV----------------
--------------CMASL--DQYGTL--E---GQF--Y--G-V----V---A-G-----
-A---LQ---GK----------FIF----N--------LP--K-D-P-KG----------
--FVAVL------DADYGGATH-SAQL---KVAQ--NIhg--------------------
----vaGPHCGC--AYMQ-A--V-----T--P--R----------WSLGGEGAC-A---L
----A------G-------P--S-----------ATA---SF--A---AKYA-GK-----
-----------------------------KWT-G-VAA-AT---R-SgsgaiA----D--
---QL--AF-S-----Y-A--R-----VVS-----pQRVTLGAELVVQA---GG------
------------E-AT--YA-----AGAEF--AL-----KQS----RVNV--AVDG---N
GKMASVVETQL----SP---A--A---KLTFSADMQ--------------------
>A0A088AAN3/4-279
--PNFKDLGKSA-RDVF----T---SG----Y-H-Y-G-----------KTL-I--KLG-
-V----------K-AKSEI--------------------LDMGSDlrli-----------
---------cdtsKLTGVMDSQYKR------------NYG-SII----------------
--------------QKWTT--DNNVTL--G---HTI--D--D-I----I---V-P-----
-D---IG---LQ----------SEV----T--------YN--P-T-T-TA----------
--KLIKI------GAKCSKELF-NASC---SITT-dTQ----------------------
-----fNVDVLG--SVVT-A--I-----K-----G----------FLIGYQGGY-N---T
----E------T------NK--I-----------TKN---DL--S---MAFD-YQ-----
-----------------------------DFG-F-YFR-CT---S-I-----P----Y--
---EY--GL-S-----L-M--Y-----KVT------EEWDTAVNSIVCR--NGGg-----
----------tlQ-WM--VG-----AGAKW--KI-----DEAS---TFRC--KFNS---D
LQLGMSLQQKL----DD---N--V---MLTLSFNIDCINPl--------rgGHKVG
>A0A177AYA0/3-279
-PPSFGDVALDC-RNLF----T---KE----Y-N-Y-GSY----KVDV-SSK-T---NG-
-W----------D-FTSLY-------------------SSNHDSK---------------
-------------EVSGNATMKYNL------------EDY-NAK----------------
--------------LKWKLttSKFMEK--E---IEW--T--P-K----F---L-D-----
-G---FK---ML----------SKF----S--------LE--P-E-T-GH----------
--RQSSL------KFNYKRDLA-HVES---QFEQ-tLD----------------------
------GYRKSV--ALTL-A--H-----S-----G----------CILGYKLRF-D---S
----Q------Dl---gmGS--V-----------ALN---KG--I---FGYK-HS-----
-----------------------------NYQ-L-YIS-IE-----D-----F----N--
---RM--GI-H-----A-L--V-----NQN------KNLTTGIQFYRSV--TDK------
------------G-KAidFS-----FGAKY--KT-----DEGS---YVGA--KLDN---H
GKVGVFYKIPV----LK---D--V---KLTMSTLIDAKNFg--------qgGHKMG
>A0A058Z9T0/4-282
-PPKFADVGKIY-RDLL----D---KD----F-P-K-HGL----KVEA-NV------NA-
-E----------P-LTVTA-------------------TGTHTDG---------------
------------kIVAADLKFKYTDk----------aKGI-TFT----------------
--------------NLVNT--SSDLKS--T---FEA--K--N-F----L---V-K-----
-G---AT---FE----------LEG----L--------FN--P-N-K-NC----------
--RNLKL------VTGFSQAHI-NTDL---TVAL-aHAd---------------------
----kcTSNVTL--NAVT-N--Y-----D-----R----------VLLGVSANV-D---L
----S------D------KK--F-----------NLNk-lNT--A---GSFL-GNgye--
--------------------------vsvGTE-A-AGC-AV-----------P----K--
---NL--SV-S-----F-V--K-----DVV-----pRELTIGSSAKYTF--DKK------
------------E-VK--LD-----LASRI--AL-----SPNA---YLKA--KVDS---T
GVAGVVYSQLI----RP---E--V---RMTVGGTVNKTLA-----------DSRVG
>L8GMR7/24-312
-APLYSNLGKGA-KDLL----S---KG----F-P-S-T-Y----KVEV-TTS-A--ENG-
-V----------Q-FVSSA-------------------EKKQANKt--------------
------------dVVVGTFQPKYKLa----------sRGL-ELT----------------
--------------GTFDT--DNQIKA--E---LAL--D--N-L----F---V-P-----
-G---VK---GT----------FKA----Q--------TG--A-S---------------
--HDLEA------AFEYKHEVG-TFTS---TFVH--NPt---------------------
----taKTLLSA--TATV-S--R-----Q-----S----------VTAGVESKY-S---L
----A------P------AQ--P-----------GTL---TT--V---TGAL-NYkaath
dlt------------------afvksdagSVT-D-GGD-A----P-R-----L----Y--
---SL--GA-H-----L-H--Y-----TPS------KESSFASSLDYDL--QKN------
------------T-IK--VT-----IGGSQ--KL-----DART---ETKA--KFSS---D
GRLGLGVAQQL----TP---A--V---KATLGTELNTFDLa--------gsTPKFG
>E1ZAA2/3-264
-PAAFTSLGTNA-KELL----YgakTG---kF-Q-Y-E-K----VLNL-SSK-T--ADG-
-V----------D-FSVTA-------------------VGK--DD---------------
-------------KLEMALKAAYA--------------AN-KYN----------------
--------------VVATM--GQSGKL--A---VAV--S--Y-K---eL---A-P-----
-G---LN---LG----------IAG----T---------V--P-D-P-------------
--DSGKL------SVDYANTHA-NLKS----LGA---P----------------------
------TPPAQG-eAATH-P--R-----V--E--G----------LTVGGEASY-D---T
----A------K------SA--V-----------TKW---TV--G---LGYT-AS-----
-----------------------------DYQ-A-ALL-Y----N-D-----K----Q--
---AA--TA-L-----V-A--H-----KVT------GDTTIGAEVVRDL--AAG------
------------T-TT--FA-----TGVSK--QL-----EGGA---LTKL--KLDN---A
GIVSVLYEQEL----KA---K--T---RLAVSGQFSALDLn---------kP----
>S8CAH2/26-170
CPIPYEEIHRESfMSLK----P---EL--------F-EGL----RFDF-TK-----GLN-
-Q----------K-FSLSH-------------------SVMMGPTeipsqs---------
------teiikipTAHYEFGANFI--------------DP-KLM----------------
--------------LFGRV--MTDGRL--N---ARL--K--C-D----F---S-E-----
-N---LT---LK----------ANA----Q--------LT--S-E-P-HM----------
--SHGMF------NFDYKGRDY-RAQF---QLGN--------------------------
------GALLGA--SYIQ------------------------------------------
------------------------------------------------------------
------------------------------------------------------------
------------------------------------------------------------
------------------------------------------------------------
--------------------------------------------------------
>A0A176VRT1/21-279
-PHQFADVGKQA-KDLL----Y---KG------F-S-SGN----MLMM-SCV-M--PGG-
-A----------L-LSTTA-------------------TMF--DG---------------
-------------NVVGLMSTSFKS------------AGV-QTE----------------
--------------LSGGT--LNQITA--S---STY--E--D------L---A-P-----
-G---LK---IA----------LAT----A---------L--P-G-A-E-----------
--DIGKA------QVQYQLNNA-AFDA---TMIG-lKS----------------------
------TPTLQF--SANL-G--S-----E-----R----------LSLGASALY-N---S
----E------T------KE--V-----------STL---NT--G---IGYL-RP-----
-----------------------------DMS-A-AFF-YD---PlK-----D----N--
---AM--DA-Y-----F-T--R-----HIS------PRAMLGGHLHFKV--DKQ------
------------V-TA--AT-----LGGSL--RM-----DAQS---TIKA--KWNN---Q
GVLGALFEHQP----NP---F--L---TVGMYVDVDTFNL----------------
>L9K508/82-130
-PPTYVDLDKPA-RDVF----T---KG----Y-G-F-GLI----KLDL-KTK-S--EHG-
-L----------E-FTSSG-------------------SANTDHR---------------
------------------------------------------------------------
------------------------------------------------------------
------------------------------------------------------------
------------------------------------------------------------
------------------------------------------------------------
------------------------------------------------------------
------------------------------------------------------------
------------------------------------------------------------
------------------------------------------------------------
--------------------------------------------------------
>L9K508/139-228
------------------------------------------------------------
------------------------------------------------------------
------------------------------------------------------------
------------------------------------------------------------
------------------------------------------------------------
------------------------------------------------------------
-----------G--ALVL-G--Y-----E-----G----------WLAGHQMNF-E---T
----E------K------SR--V-----------TPS---NF--T---VGYM-AD-----
-----------------------------EFQ-L-HTD-V----N-D-----G----T--
---EF--GG-S-----I-Y--Q-----KVN------KKVETAVNLPWTA--GNS------
------------N-SR--FE-----IAAKY--QT-----NP-------------------
--------------------------------------------------------
>A0A0D2MNZ5/5-208
QPVKYEDIQREImMALR----P---DL--------F-EGM----RFEI-TR-----PLN-
-Q----------N-FFLTH-------------------SVFMGNIevpapga--------
------rqpiktsVGTYEFGANVI--------------HE-NWF----------------
--------------ALGRV--TSDGRL--S---GRL--R--R-D----L---T-D-----
-W---CA---AK----------VHM----Q--------LS--G-E-Q-GQ----------
--SQIMG------DLDIKGKDW-NAQL---KLGN--------------------------
------PGFYGL--NYFQ-S--I-----T--P--N----------LSAGGEFFY-L---S
----G------Q------LK--S-----------G-V---GL--A---LRHT-GE-----
-----------------------------RHI-A-VAQ-LA-----T-----T----G--
---IA--NL-Q-----Y-A--H-----RVT------DKV---------------------
------------------------------------------------------------
--------------------------------------------------------
>D8T793/10-276
-PVLYSDVGKQA-RDLL----Q---KG------F-S-AGH----MLML-SYL-A--PNG-
-A----------T-VSTTA-------------------TML--EG---------------
-------------TVVGVMSCSLK--------------RD-AMQ----------------
--------------AEVSA--SNLCQI--T---ANT--T--Y-D---eV---I-P-----
-G---LK---VS----------LST----A---------V--P-G-A-V-----------
--NSGKT------HLQYFHDRA-ALTA---TLNG-fKA----------------------
------KPSMEV--SANF-G--T-----S-----K----------LTLGGSLVY-D---P
----Q------S------NR--L-----------IGS---TA--G---LGFF-SP-----
-----------------------------DVS-G-ALL-VD--pK-N-----G----K--
---SV--DL-Y-----C-S--Q-----ALN------KKVAWACHLNHKL--DRK------
------------L-TT--AM-----LGTSY--KM-----DNFT---TIKS--RVDN---H
GMLAALLQYEP----NP---L--I---NFGMYAEVNTKALk--------ttRPKVG
>C5KB35/17-290
--VQYDQFAREW-QQIL----N---QD------N-F-DGF----RIEA-GK-----TVT-
-K----------N-MQANH-------------------SLFLGTSls-------------
-----------pnQYLYQFGPTYAT------------DDG-RTV----------------
--------------MVGRL--GMDGGV--N---ARL--M--K-K----L---F-K-----
-G---TD---LK----------INA----N--------SN-lH-D-P-QR----------
--NMYEF------TVDQQGEDW-AASA---KLAY--QG----------------------
------TWISNV--SFAQ-E--V-----T--N--N----------LSLGGELT--H---V
----A------V------NG--V-----------SI------------GGLG-ARyvwgp
nyl------------------sfalgrqpDFK-Q-GPQ-A------N-----V----H--
---SA--KM-Q-----Y-V--R-----KVS------DRLAIGSEFEYSQ--PEQ------
------------E-SQ--LR-----LGYEY--TF-----RHA----RVQG--LLDT---C
GKVSCFVQDF-------------M---GFGISGMVDFVKG-----------DYRFG
>A0A1A6FYW0/2-123
------DLGKTA-IDIL----S---RG----F-G-F-GLV----KLDV-KTK-S--CSG-
-V----------E-LSTTS-------------------PSNTDTG---------------
-------------EVIGTLESKYKWce--------ceYGL-TFI----------------
--------------EKWNI--DNTLGT--E---TAI--E--D-Q----T---C-Q-----
-C---LR---LT----------FDM----T--------FA--P-N-T-CG----------
-nFACDV------DFHFAGPTI-HASI---------------------------------
------------------------------------------------------------
------------------------------------------------------------
------------------------------------------------------------
------------------------------------------------------------
------------------------------------------------------------
--------------------------------------------------------
>A0A1A6FYW0/145-199
------------------------------------------------------------
------------------------------------------------------------
------------------------------------------------------------
------------------------------------------------------------
------------------------------------------------------------
------------------------------------------------------------
------------------------------------------------------------
------------------------------------------------------------
------------------------------------------------------------
--------------------------------------------LAWTS--GAN------
------------S-TC--FG-----IAAKI--SW-----DLPA---SVAA--KVNN---S
SLIGVGYAQTL----RP---G--V---KLTLSAL----------------------
>D8TE22/10-276
-PVLYSDVGKQA-RDLL----H---KG------F-S-AGH----MLML-SYL-A--PNG-
-A----------T-VSTTA-------------------TMV--EG---------------
-------------TVVGVMSCSLK--------------RD-AMQ----------------
--------------AEVSA--SNLCQI--T---AST--T--Y-D---eV---I-P-----
-G---LK---VS----------LST----A---------V--P-G-A-V-----------
--NSGKT------HLQYFHDRA-ALTA---TLNG-fKA----------------------
------KPSMEV--SANF-G--T-----S-----K----------LTLGGSLVY-D---P
----Q------S------NR--L-----------IGS---TA--G---LGFF-SP-----
-----------------------------DVS-G-ALI-VD--pK-N-----G----K--
---SV--DL-Y-----C-S--Q-----ALN------KKVAWACHLNHKL--DRK------
------------L-TT--AM-----LGTSY--KM-----DNFT---TIKS--RVDN---H
GMLAALLQYEP----NP---L--I---NFGMYAEVNTKALk--------ttRPKVG
>A0A150GTI6/27-262
-----------------------------------F-N-P----KLTI-SST-T--QSG-
-V----------A-LTATA-------------------NQK--GD---------------
-------------KLDATLKAAYTAp----------sKKY-SVD----------------
--------------ATADP--TGKVTV--N---ASV--S--E------V---A-R-----
-G---VK---LT----------GSV----V---------L--P-S-P-A-----------
--STAKL------TAEYASAAL-SAKA---VVGL--NA----------------------
------SPVVDL--AIGS-S--L-----K-----R----------LLLGCEATY-D---S
----A------K------AD--L-----------TKA---NL--V---LGYH-AA-----
-----------------------------DFQ-A-TAT-LA---D-L-----G----S--
---TL--KL-A-----Y-V--H-----SIS------PVATVGGELSRKL--GDP------
-----------aS-TS--FA-----LAYGR--TL-----AGGA---VTKL--KLDS---A
GTLAALYQTKL----AG---G--E---KLAGSLQVQ--------------------
>A0A0R3S7M8/3-101
-PPPYSDIGKAA-RDVL----R---KN----F-E-F-G-M----RFLS-YK-----GKE-
-G----------N-YEYTG-------------------RID--NAfr-------------
-----------ykNMYGSFESTLFFn----------kYAV-EIK----------------
--------------EKWNS--KGSISA--E---VST--K--N-Q----L---I-E-----
-G---LT---HK----------IRT----L--------Y---------------------
------------------------------------------------------------
------------------------------------------------------------
------------------------------------------------------------
------------------------------------------------------------
------------------------------------------------------------
------------------------------------------------------------
--------------------------------------------------------
>A0A0R3S7M8/109-232
------------------------------------------------------------
------------------------------------------------------------
------------------------------------------------------------
------------------------------------------------------------
------------------------------------------------------------
------------------------------------------------------------
----------------------------------D----------YLVGISMGY-K---V
----N------K------EK--L-----------EPV---DV--A---FAYS-IS-----
-----------------------------DFG-F-HGV-IT---D-W-----A----R--
---TF--TA-G-----V-Y--Q-----RLS------NTLEYAAETTWNR--NDS------
------------T-HT--WA-----IGCQY--AL-----DSRKr-nLVKL--KLDS---C
QRVSISLKNQL----KE---G--V---NFCVCGLFNDAEE----------------
>A0A0D2N469/5-271
---AFAEVGRSA-REVL----VgtrEG---vY-S-F-D-Q----KATL-TTK-T--SDG-
-V----------G-LVLGA-------------------IRA--GD---------------
-------------KADLTLKTTYSR------------DGF-DLN----------------
--------------ALFKT-gSDSVDV--I---ARA--D--N------L---A-P-----
-G---LR---AS----------ISA----T--------LP--D-T---------------
--QSGKL------TLDYNHPFG-HATA---AVGL--GA----------------------
------RPKASL--ALTT-A--V-----Y--T--N----------FLLGVEGAV-D---V
----S------K------SSggL-----------DDY---SV--V---AGYM-GP-----
-----------------------------DSQ-I-ALR-LT---D-R-----L----S--
---TA--RL-S-----V-V--H-----NYA------RGKALAAEVSRPL--HQGs-----
----------avS-VD--FA-----VGIQQ--RL-----NNGA---LFKA--KVDH---L
GVASLLYQQTL----QG---G--E---RATLAAQLDALSP-----------GS---
>A0A0M0LT10/22-301
----YKDIGKLA-NDLL----T---KD----FkQ-V-GKT----TVEI-ESK-T--ASG-
-V----------T-FTPKA-------------------DKEDKKGk--------------
------------tVVSGELKAAYMIlp--------wlEGIgTFT----------------
--------------TAGGM--SSEFKA--T---DLL--M--K-G----L---L-I-----
-T---AE---CE----------KAM----A--------DG--D-K-P-AKg---------
ffAKANM------ILEYKTDLM-TCKT---SFDY-iKK----------------------
------DLLASC--STVY----------G-----A----------FTCGADCSL-S---P
----A-------------GK--L-----------KKG---AL--A---FQCV-LP-----
-----------------------------EYT-V-SGK-YEmdpA-K-----S----D--
---AV--SC-S-----L-Y--H-----KVS------PLMQVGVAVKKPL--SAA------
------------A-FG--VD-----FGCQY--KL-----DKDT---TVKS--KVDA---D
GKLSLAYKQKI----SS---L--T---TMTLAAEINAVNLq--------asDHKFG
>H9L0B0/6-148
------------------------------------------------------------
------------------------------------------------------------
-------------------------------------------T----------------
--------------LVGDM--DNSGSL--N---AQI--L--H-L----L---A-E-----
-R---IR---TK----------AVF----Q--------TH--Q-A-K-F-----------
--VTWQF------DGEYRGDDC-TATL---TLGN-pDLl---------------------
----ggSVILVA--HFLQ-S--V-----T--P--R----------LVLGGEMVY-H---R
----R------P------GE--E-----------GAI--lTL--A---GKYT-AS-----
-----------------------------NWV-A-TLN-VG-----------Y----G--
---GA--HA-S-----Y-Y--H-----KAN------EQVSIVALCVLY------------
------------------------------------------------------------
--------------------------------------------------------
>Q22KK9/64-359
KPPPFHAIFRNI-KAIT----S---KV----E-H-I-KGF----KFEF-TT-----PIS-
-Q----------R-FMLHHswvipystnegsnpneqsqK-----Ammgm-----------
--------mkppvTSSYTLSTQYVGgsqq----elmtTGP-KYL----------------
--------------LSARL--DSSGSL--D---ASY--L--R-F----F---N-K-----
-N---WN---LQ----------FHS----Q--------FP--A-G-S-DV----------
--KMAQIn----aDLNYETDDS-ITTF---KYQ---------------------------
------TGAVGF--GHVQ-T--V-----T--N--K----------LVFGFESIF-G---T
----L------Q------N---M-----------TMF---NY--S---GRYT-AN-----
----------------------------kTST-L-YFN-YI---A-P-----Q----D--
---QA--CF-A-----Y-Q--L-----LVN------KKCRLVSELNYKI--SEG------
------------T-TN--TV-----IAFRQ--RL-----QDS----ETIA--TVSS---K
GKISTALTL-F----GQ---A--Y---SLKLCAVADYFKD-----------SYKFG
>L1JU10/2-268
APPKFKDLGKKG-NDLL----G---ED----Y-D-F-D-H----KFEV-KSK-L--ANG-
-I----------E-IKSTI-------------------KQSAKDG---------------
-------------MLSAVLEGKRSV------------MNM-DCT----------------
--------------LKTTH--QMEPSL--A---VEH--S--K------L---L-P-----
-G---LK---LR----------LDT----D--------------S-K-------------
--LNSTL------AADYKLDNL-MITS---KINP---A----------------------
------KANIDI--DAAF-G--L-----G-----S----------LNAGVKTAY-N---Y
----G------K------GS--L-----------ATP---EL--S---AEFK-VD-----
-----------------------------AYS-V-QVG-CK---N-F-----G----E--
---SI--SG-V-----V-H--T-----EIS------KGTEVALSFEQTS--KNK------
------------N-TD--LNl---aIGAAW--QI-----DKDS---SFKA--KVDK---D
AMMCVSYVQQV----RP---D--L---KIKVAGQIQAAKLta-------gnAHRFG
>F4PLF5/595-853
NPGVYADLVKTP-SDLL----K---KE----F-P-T-T-K----QIEI-TDT-I--KGI-
-P----------N-TSVVG-------------------TVVQKENgni------------
---------qfsiNPKTTLPGNLK--------------NG-KVS----------------
--------------LTGDS--NKFLKG--E---VTF--D--A------L---A-P-----
-G---LK---AV----------FTG----D----------------S-N-----------
--KIVQA------DFQYKKDNF-ALTT---ILKS--------------------------
------NKKITG--TATV-G--L-----G-----K----------ISLGLQTIF-D---A
----K------T------NK--I-----------DDA---EL--S---LVFK-KD-----
-----------------------------GII-V-GVS-PK---N-K-----F----Q--
---KL--NI-T-----A-F--D-----KVS------PRLAFAADLTVDL--QSPd-----
-----------kN-PA--FT-----VGSQY--FI-----DSKS---FIKT--KVND---S
GRIGIGYTLPV----NE---Y--T---KATVGFDING-------------------
>A0A077Z742/3-189
------------------------------------------------------------
------------------------------------------------------------
------------------------------------------------------------
--------------ETWNT--DNQLTS--E---IIV--K--D-P----Y---A-K-----
-G---LL---VK----------GES----T--------FS--P-L-S-RK----------
--RTLKA------TAEYLSEAL-ALHA---QLDG-sSA----------------------
[truncated: 347,607 more chars]
