# Supplementary material for: Triplet-pore structure of a highly divergent TOM complex of hydrogenosomes in Trichomonas vaginalis
Source: PLoS Biol. 2019 Jan 4;17(1):e3000098. doi: 10.1371/journal.pbio.3000098 (PMC6334971; doi:10.1371/journal.pbio.3000098)
Supplement: S9 Data — Tom, translocase of the outer membrane; TvTom, T. vaginalis TOM; VDAC, voltage-dependent anion channel. (TXT) [file pbio.3000098.s019.txt]

>OHS96649.1 hypothetical protein TRFO_09795 [Tritrichomonas foetus]
MAKTFAELHMKHEDLFSITSINGFCLQSSSKISENSKVDLDIGFHPTELVTIMTQNGPQL
AYAHHLRNFQISGSTKYSIFDISALISSYFQVFSFSAKPHNAISCSAKFFKRPNSKFIPT
ISSQFRLQKMAITSQMQTIDYRTPNSIDMTFSLFDQFAFQVVRRKNMPLGYAFLTSYDFS
KSSIALSLSIDKDLSTLMLRNKTKINENTRAGVKYQIDQKMNSNLALAYKAKIKDSIVHG
MVDTGGIVQSYFDYKMNDLFHFIMTSTLDHNDRNYRFGIGLSWAPPETNK
>sp|O96008|TOM40_HUMAN Mitochondrial import receptor subunit TOM40 homolog OS=Homo sapiens GN=TOMM40 PE=1 SV=1
MGNVLAASSPPAGPPPPPAPALVGLPPPPPSPPGFTLPPLGGSLGAGTSTSRSSERTPGA
ATASASGAAEDGACGCLPNPGTFEECHRKCKELFPIQMEGVKLTVNKGLSNHFQVNHTVA
LSTIGESNYHFGVTYVGTKQLSPTEAFPVLVGDMDNSGSLNAQVIHQLGPGLRSKMAIQT
QQSKFVNWQVDGEYRGSDFTAAVTLGNPDVLVGSGILVAHYLQSITPCLALGGELVYHRR
PGEEGTVMSLAGKYTLNNWLATVTLGQAGMHATYYHKASDQLQVGVEFEASTRMQDTSVS
FGYQLDLPKANLLFKGSVDSNWIVGATLEKKLPPLPLTLALGAFLNHRKNKFQCGFGLTI
G
>sp|Q9LHE5|TO401_ARATH Mitochondrial import receptor subunit TOM40-1 OS=Arabidopsis thaliana GN=TOM40-1 PE=1 SV=3
MADLLPPLTAAQVDAKTKVDEKVDYSNLPSPVPYEELHREALMSLKSDNFEGLRFDFTRA
LNQKFSLSHSVMMGPTEVPAQSPETTIKIPTAHYEFGANYYDPKLLLIGRVMTDGRLNAR
LKADLTDKLVVKANALITNEEHMSQAMFNFDYMGSDYRAQLQLGQSALIGATYIQSVTNH
LSLGGEIFWAGVPRKSGIGYAARYETDKMVASGQVASTGAVVMNYVQKISDKVSLATDFM
YNYFSRDVTASVGYDYMLRQARVRGKIDSNGVASALLEERLSMGLNFLLSAELDHKKKDY
KFGFGLTVG
>sp|P23644|TOM40_YEAST Mitochondrial import receptor subunit TOM40 OS=Saccharomyces cerevisiae (strain ATCC 204508 / S288c) GN=TOM40 PE=1 SV=1
MSAPTPLAEASQIPTIPALSPLTAKQSKGNFFSSNPISSFVVDTYKQLHSHRQSLELVNP
GTVENLNKEVSRDVFLSQYFFTGLRADLNKAFSMNPAFQTSHTFSIGSQALPKYAFSALF
ANDNLFAQGNIDNDLSVSGRLNYGWDKKNISKVNLQISDGQPTMCQLEQDYQASDFSVNV
KTLNPSFSEKGEFTGVAVASFLQSVTPQLALGLETLYSRTDGSAPGDAGVSYLTRYVSKK
QDWIFSGQLQANGALIASLWRKVAQNVEAGIETTLQAGMVPITDPLMGTPIGIQPTVEGS
TTIGAKYEYRQSVYRGTLDSNGKVACFLERKVLPTLSVLFCGEIDHFKNDTKIGCGLQFE
TAGNQELLMLQQGLDADGNPLQALPQL
>sp|Q9QYA2|TOM40_MOUSE Mitochondrial import receptor subunit TOM40 homolog OS=Mus musculus GN=Tomm40 PE=1 SV=3
MGNVLAASSPPAGPPPPPTPSLVGLPPPPPSPPGFTLPPLGGGLGTGSSTGRGSERTPGA
AASGAAAASEDGSCGCLPNPGTFEECHRKCKELFPVQMEGVKLTVNKGLSNRFQVTHTVA
LGTIGESNYHFGVTYVGTKQLSPTEAFPVLVGDMDNSGSLNAQVIHQLSPGLRSKMAIQT
QQSKFVNWQVDGEYRGSDFTAAVTLGNPDVLVGSGILVAHYLQSITPCLALGGELVYHRR
PGEEGTVMSLAGKYTLNNWLATVTLGQAGMHATYYHKASDQLQVGVEFEASTRMQDTSAS
FGYQLDLPKANFLFKGSVNSNWIVGATLEKKLPPLPLTLSLCAFLNHRKNKFLCGFGLTI
G
>sp|Q18090|TOM40_CAEEL Mitochondrial import receptor subunit TOM40 homolog OS=Caenorhabditis elegans GN=tomm-40 PE=2 SV=1
MATPTESELASPIPQTNPGSYEELHRKARDVFPTCFEGAKLMVNKGLSSHFQVSHTLSLS
AMNTGYRFGATYVGTNQVGPAEAYPILLGDTDVNGNTTATILHQLGIYRTKLQGQIQQGK
LAGAQATIERKGRLSTLGLTLANIDLVNEAGILVGQFLRRLTPRLDVGTEMVYQYGKNIP
GGQISVLSYAARYTANHFIAAATLGASGVHLTYYHKQNENLAFGVEFECNANVGEAVTTL
AYQTELPEEGVTMRASFDTNWTVGGVFEKRLSQQLPFTLALSGTLNHVKAAGKFGIGLII
G
>sp|Q9U4L6|TO401_DROME Mitochondrial import receptor subunit TOM40 homolog 1 OS=Drosophila melanogaster GN=Tom40 PE=2 SV=2
MGNVLAASSGAPGSGASNLGLGLQEPAPLPSNSGSLTESSSSAEGLDSLAAAKDAALENP
GTVEELHKKCKDIQAITFEGAKIMLNKGLSNHFQVSHTINMSNVVPSGYRFGATYVGTKE
FSPTEAFPVLLGDIDPAGNLNANVIHQFSARLRCKFASQIQESKVVASQLTTDYRGSDYT
LSLTVANPSIFTNSGVVVGQYLQSVTPALALGSELAYQFGPNVPGRQIAIMSVVGRYTAG
SSVWSGTLGQSGLHVCYYQKASDQLQIGAEVETSLRMQESVATLAYQIDLPKANLVFRGG
IDSNWQIFGVLEKRLAPLPFTLALSGRMNHVKNNFRLGCGLMIG
>sp|O13656|TOM40_SCHPO Probable mitochondrial import receptor subunit tom40 OS=Schizosaccharomyces pombe (strain 972 / ATCC 24843) GN=tom40 PE=3 SV=3
MDYIQTLFTSVNQVGEKIDSYKSSLNLINPGTCENLSKEVSKDILLSNYAFTGVRADVTK
GFCTSPWFTVSHAFALGSQVLPPYSFSTMFGGEPLFLRGSVDNDGAVQAMLNCTWNSNVL
SKVQMQLSNGAVPNMCQIEHDHKGKDFSFSFKAMNPWYEEKLTGIYIISLLQSVTPKLSL
GVEALWQKPSSSIGPEEATLSYMTRYNAADWIATAHLNGSQGDVTATFWRKLSPKVEAGV
ECQLSPVGLNHSAALMTGPKPEGLTSVGVKYEFAQSIYRGQVDSKGRVGVYLERRLAPAI
TLAFSSELDHPNRNAKVGLGLSLELPGSDEMIQQQQQQLAAQTA
>sp|P24391|TOM40_NEUCR Mitochondrial import receptor subunit tom40 OS=Neurospora crassa (strain ATCC 24698 / 74-OR23-1A / CBS 708.71 / DSM 1257 / FGSC 987) GN=tom40 PE=1 SV=1
MASFSTESPLAMLRDNAIYSSLSDAFNAFQERRKQFGLSNPGTIETIAREVQRDTLLTNY
MFSGLRADVTKAFSLAPLFQVSHQFAMGERLNPYAFAALYGTNQIFAQGNLDNEGALSTR
FNYRWGDRTITKTQFSIGGGQDMAQFEHEHLGDDFSASLKAINPSFLDGGLTGIFVGDYL
QAVTPRLGLGLQAVWQRQGLTQGPDTAISYFARYKAGDWVASAQLQAQGALNTSFWKKLT
DRVQAGVDMTLSVAPSQSMMGGLTKEGITTFGAKYDFRMSTFRAQIDSKGKLSCLLEKRL
GAAPVTLTFAADVDHVTQQAKLGMSVSIEASDVDLQEQQEGAQSLNIPF
>sp|Q7ZTM6|TOM40_XENLA Mitochondrial import receptor subunit TOM40 homolog OS=Xenopus laevis GN=tomm40 PE=2 SV=1
MGNVLAASSPAPPPAGSPPVPGLVSVPPGFTMPPVAGLTPTPDKKEPQEERLPNPGTFEE
CHRKCKELFPIQMEGVKLIVNKGLSNYFQVNHTISLSTIGESNYHFGATYVGTKQLGPAE
AFPVLVGDFDNSGSLNGQIIHQVTNNIRSKIALQTQQSKFVNWQLDTEYRGEDYTASVTL
GNPDILVGSGILVAHYLQSITPSLALGGELVYHRRPGEEGTVMSLAGRYTAPSWTATLTL
GQAGAHATYYHKANDQLQLGVEFEASARMQDTSVSLGYQLDLPKANLLFKGSIDSNWIVG
ATLEKKLPPLPLTLAMGAFLNHKKNKFQCGFGLTIG
>tr|A0A151W6L9|A0A151W6L9_HYPMA Putative mitochondrial import receptor subunit tom40 OS=Hypsizygus marmoreus GN=tom40 PE=4 SV=1
MASTSHSEKDGVLDPYAPESSITTTYSYFNPISPFTDAYDRFAQWRTDLGLPHPGTVENL
QKEVKATHLSNYIFDGARADLTKSLSANPLFQVTHSFALGSQTLPSSYNFGAIFANQQIF
LQGGVDHDGNVNARLNQGWTPNNITKVQAQFSSQASQNMVQLEHDYQGQDFSVNVKAVNP
WPADLTGIYVGSYLQSFTKNVAVGVEALYQRPSPDLSELTTSYLAKYTSTDKSWIATAQL
QTAGILQATYWQKLSEKVEVAADLQLIAAPARRDAIATLGAKYDLRLATFRAQVDSTGKV
SALLEQRFTPAFAFLVSGEIDHLKNAAKVGVGDIVVMSGKSGSGKTTLLKCIAHLILCDG
EVLYRGSTAKAFGIPAFRTRILYLPQRPSMLPGTPKDFLVAVTSLEAHKANVHTLTKEHK
APRDALRRAMEISRRWDIDTSLWTREWSNLSGGEAQRIALAIAIGLDTAEVILLDEPTSA
LDPVSSAAVEKFMVDEVRSPGSMLKAMVWITHSEEQGSRVGTKFIQISGTGCSEESLPLV
E
>tr|A0A1U7SIU2|A0A1U7SIU2_ALLSI mitochondrial import receptor subunit TOM40 homolog OS=Alligator sinensis GN=TOMM40 PE=4 SV=1
MPGFSARGVGTGGAGGPLPPAAEVRGPQLLVRSVDASVNTTFVCRVSNRVGTSAAEQLIL
VRAHPNTDGAGATGGIIGGLIAAVVAVAVVATGVLICRQQQKDRTERDDDLDGPPAYKPP
TTCMKLEDVELAPPAPEQLKTPYFEPSVADSRAAPRYHELPTLEEPEEELGPEPGLADAC
LDQINPIYDALVLVDDEASAPLRERDPPFFMSRAMYGHCRCPPQAFPVLVGDMDNSGSLN
AQVIHQLSPRLRSKLAFQTQQSKFVNWQVDGEFRGADFTAAVTLGNPDVLVGSGILVAHY
LQSVTPGLALGGELVYHRRPGEEGTVTSLAGKYTAPNWIGTLTVGQAGAHATYYHKANDQ
LQVGVEFEASTRMQDTSVAFGYQLDLPKANLLFRGSVDSNWIVGAVLEKKLLPLPLTLAM
GAFLNHRKSKFQCGFGLTIG
>tr|A8ICB0|A8ICB0_CHLRE 40 kDa translocon at mitochondrial outer envelope membrane OS=Chlamydomonas reinhardtii GN=TOM40 PE=4 SV=1
MGLVYSRADDAKAPPAKAGPGGDSSPPPMPNFSFASQAAAVAKEIKESERPNYLELPQPV
RYEDIQREGIISLKPDTFEGLRFEINKPLNQHFFLSHNLFMGNMELQTGGRQIIKTPVGT
YEFGATTVSESQNLVLMGRLASDGRLSGRIKYDVANWLGFKVQAQLANAANQSQVMLDTD
VKGGDWNAQLKLGAPGFVGLNYFQSLTPKLSAGGEFFYLPSNPKSGVGLALRHQGDKHVA
TCQVATTGLMNMQYTHKVTEKVTLAADFMWHLLSRDVTATVGYDVVLRQCRIRGKADTNG
VITTLLEERFSPGINFVLSAEMDHWQSNYKFGFGIVAGE
>tr|Q76P15|Q76P15_DICDI Translocase of outer mitochondrial membrane OS=Dictyostelium discoideum GN=tom40 PE=4 SV=1
MEATADNNNNIDSQEQEIIGEPNFFQSFLVKNLPFYKSLPYPGKAEDMISEVKGLVNDDI
YEGAKVDVTFKISPFFETSHQLNVYTPNENSRTPKYSNQNVYSKDSTLLYGKIDSERRLF
GRFDQGFFNNSIRVSLTNMMDKSFKNNLAGELEFKLPFMNFCLKADTENQRGFSFLTSIS
KKLAIGYENSYLFNHSQSIKQIQFFVNNPLSTWSLVVGNTAQIGSSYVYRQKNLHIGTDL
VMGISQEGKFMSEYSFGVRYAFQQSLVKFRADSHGSIFGSYDQMINSFTKLNLSGSLNYF
AQDYKFGLGLTFQK
>tr|A0A1D3TJG3|A0A1D3TJG3_9APIC Mitochondrial import receptor subunit TOM40, putative OS=Plasmodium ovale GN=TOM40 PE=4 SV=1
MEITNAFKRLLRQNIVVYTENNSIFDVFKKKNEESLKRDKSNNIVTLCEEKKDIPKEVQI
EEEQLKDQNALQYTNNFDAPNALLFENLNKEYKFITTQDNFDGFRFEVDKNINKYLQSTH
TLFLGTTLRDVGYLYQFGANFTNSDNSLLMISRVNIDGSVNGRFCKKINNFIDCKVNFNT
YAKSDTRNMYEMSVEVNKPLYTYNLKTVWQGAWIFNASYTQLLTKYLQAGVDLTYIASNC
ASIGSFGIRYNHKNNVVTMQVIRQPNFKSPEFMLNQTHLYKIQYAKKISDRLSLGTELEL
TPLTKESAMRLGWDYSFRHAKVQGSIDTSGKISVFTQDYSGFGVSGYIDYLNNEYKFGFM
MHISPQQEQQQQQQQQQQQQQQQQQQLQQSQQGPP
>tr|B5X251|B5X251_SALSA mitochondrial import receptor subunit TOM40 homolog OS=Salmo salar GN=TOM40 PE=2 SV=1
MQCWLFTLRLTRISATSCSEVGSFAQSKWYLKMGSVLAASSPNPAPAGGSPGGPGMTVPP
GFSMPPVSPVLPSGNAAPSQQVEAEGPLPNPGTFEECHRKCKEVFPMQMEGVRLIVNKGL
SNHFQVNHTVMLSTLGDSSYRFGATYVGTKQMGPAESFPVMVGDMDNSGSLNAQVIHQIS
NRVRSKLAFQTQQQKFVNWQGDCEVRGEDFTAAVTLGNPDVLVGSGIIVAHYIQSITPSL
ALGGELVYHRRPGEEGTVMSLAGRYTGSNFIATLTLGGAGAHASYYHKANDTLQLGVEFE
ASTRMQETSVSFGYQLDVPKANLLFKGSIDSNWVVGATLEKKLLPLPLSLVLGSFLNHKK
NKFQCGFGITIG
>tr|W0TEG7|W0TEG7_KLUMA Mitochondrial import receptor subunit TOM40 OS=Kluyveromyces marxianus DMKU3-1042 GN=TOM40 PE=4 SV=1
MSNSPVPLGDFSKISGLPGIAPVTTEQRNESFWSSNPISSYLIDTYNNIHAHRQTLSLVN
PGTIENLSKEVSRDVFLTQYFFTGLRADLNKTFAFNPAFQTSHTFSMGSESLPNYAFSAL
FANDNLFMQGNVDNQMSLSGRLQYGWDKNNVTKLTLQISEGQPTMCQLEQDYQASDFSVN
FKTLNPSAASDGSFTGVAVGSILQSITPQLALGLEAIYSKGQAAAPADAAVSYMTRYVSA
KQDWIFSGQLQANGAAVASFWRKVSPHMEAGLETSLQASMLPIMDPVIGQPIGFQPAIEG
ATTLGCKYEYRQSVFRGSIDSNGKVGCFLERKILPTLSVLFCGEIDHFKNESKLGAGLQF
ETAGSEELLMMQQGLDVNGNPLQAPPA
>tr|B4FM49|B4FM49_MAIZE Import receptor subunit TOM40 OS=Zea mays GN=100282275 PE=2 SV=1
MGSVASAAAPPSPHSALPQEGAPPYGPGLAGILPQTSVGEEKKEEKVDYLNLLCPVPFEE
IQREALMSLKPELFEGLRFDFTKGLNQKFSLSHSVFMGSLEVPAQGSETIKVPTAHYEFG
ANFLDPKLMLIGRVMTDGRLNARVKCDLTDNLMLKVNAQLTQEAHYSQGMFNFDYKGSDY
RAQFQIGNNAFYGANYIQSVTPNLSMGTEMFWLGHQRKSGIGFACRYNTDKMVGTLQVAS
TGIVALSYVQKISEKVSLASDFMYNHMSRDVTSSFGYDYLLRQCRLRGKIDSNGVVAAYL
EERLNMGVNFLLSAEIDHCKKNYKFGFGMTVGE
>tr|D7G486|D7G486_ECTSI Mitochondrial TOM complex subunit, Tom40 homolog OS=Ectocarpus siliculosus GN=Tom40 PE=4 SV=1
MATRLPRCFAAAAAAASATSSASSGSNSSRATPPAAASSKHSQARGDGGKEPWRREAAST
PADAAGCTKLASGGCRRGAVGGTAAAAGAASVRPSIEALEASLQGLLGSVPLVRIAHADG
AAAVAVEAAGAEGEGDAAAAVSELEDGDKPEYIQRADEQAAQMRQQLRRPAQFADQFLEV
SQLTQVHSFEGFRLDMSKAVTPTFFTSHNVFFGNPQFPSGHYQGTLTVVGESETMVRASM
DADCNVSMDAHAPLGMPGLAGKLTVHQGKNDVIQGTALYHGDTCSGQISLGTGPTEISYN
QAVTPHLSMGGQGQFSSAQQAVGLLYGFKYNTPSWAVLGRLIGGGANVVTAQYLRRVVPG
RVTLGAEYQAQLGAGSQMMVGAEFQLKQSKMSASVDSNGKVDSTLELKCGTFPTLPVTLT
ISSSLDHSEDKQTFGLALTCGQ
>tr|A0A1J6KDR6|A0A1J6KDR6_NICAT Mitochondrial import receptor subunit tom40-1 OS=Nicotiana attenuata GN=TOM40-1_0 PE=4 SV=1
MATLVPPTTTVPPAAGSKSPAVESEKVDYLNLPCPIPYEEIHREALMSLKPELFEGLRFD
FTKGLNQRFSLSHSVFMGPTELPTQSADIVKIPTAHYEFGANFIDPKMMLIGRVLTDGRV
NARVKCDLSENLSLKANGQLTGEPHMSHGMVNFDYKGKDYRTQFQLGNGALFGASYIQSV
SPHLSLGGEVFWAGQHRKSGIGYAARYNTDKMVASGQVASTGMVALSYVQKISEKVSLAS
DFMYNYMSRDVTASFGYDYILRQCRLRGKIDSNGCVAAFLEERLNMGLNFVLSAEVDHKK
KDYKFGFGLTVGE
>tr|A0A1Q9D0T8|A0A1Q9D0T8_SYMMI Mitochondrial import receptor subunit TOM40-1 OS=Symbiodinium microadriaticum GN=TOM40-1 PE=4 SV=1
METRRSDARATRWGRVFGSFFPMRSRVVRAEEAAPPSSPVETKPAEPPAPSPEEPAVQFE
MIHREYQNISMQDNWDGFRIEAQKKVTDNLQATHSLFLGTRLRECGYLYQFGPAFQSPDG
RTMLVARTGLDGGVTGRLIQKLGSSWELKGSSGSDLKDPQRNMYEGALEYSGPERAFGGK
VAWQGYWLAGGSYVQKIMPQLQLGGDLTVVAVNSVTSVGQVGMRFTEGKHVFSAILTRAL
GGSANIMHELKMQYVRKVTERLSLGTEYKLSYPDKESGLTMAYEYLFRNARIQGLVDTDG
KVSCSVSDISGFGFSGMIDYGRGDYKFGMLMHVLPEPAGGQPPQ
>tr|I1TE93|I1TE93_NOSBO Mitochondrial translocase TOM40 OS=Nosema bombycis GN=TOM40 PE=2 SV=1
MSWISNGLKNLFSKKIETSFDKYNLETSMILETDNYSGLKAEVSKTLSDNTQLSFISSYN
ADKFIRNAFCTFCTTNSLFQFSLDQNKNMQFQGTHLYKKLVTKFNTVYSEDKNVFSQINI
ELNNKLNNLCLKMIKPAIKGASFIYIFNYMQQLGNASIGTEIISSESYCSLSFAGRYKKG
NSIGSIGLQHLNTFSFDFYRKLNEIFEIGITSTISRDKTYSYGLGCKITTDKAEAKINFD
NNKKIRFSLIDKLSENFSVNMNCEIGKGEFIYGYGLNYYF
>TVAG_399510_Tom40-1
MILESFSQVTSRDNAILELPYYPGLKLEASYNLGNDAYFHSYVSFRPLKISIVPGPNGQY
NSIQNQTAVAYTTFKKTINKNIYLLTLGNQNSSFSLYFKQIPKVNIMSRFQIGDGMLSPA
IKFSYLGKYIHPVIQISGAAQKLIDVQANDFKFYNFSLVNSMQISTTIGRPDLMLGVQYI
KSLRQQGVYSLSTFVRNENEKRVLSLSFVKEDVSFVALQYIRKLKNWNFGISYAISTALL
PYLTIASTVELGRSKVQTNVSDKLISSLYSYKVSDNMNFEICGTLNHKAKSYTIGLGFVF
NPDDFVST
>TVAG_332970_Tom40-2
MKSGTEYYESMNNLFDNKNFPGIKFDVELNQSPETTINSSINIRHPYFNIIEKNSQTKIV
PSPIRIAQVVLNHQTSKLSNVILSLGQKNYISYQKSNSNKNTSVRCRCDFTSTSFIPSIL
LENNSKYHNFSIQAQTRDMIYIALIDTKMTLRYKNFIFTYQNVRNCVKGNTAYSILLHYK
HGLRDFQAAIMKDNFRTLTLRHKHEINDKLTVGASLTADSNLNSKVELAWIAKVNDAIIH
SSIDTKLNVSTVYKQELYPQCNILVSTHLDHKNAQYNFGLGFQWVENSTN
>TVAG_450220_Tom40-3
MLSSFLHTNLRHQEIFDVGAFSGLNITFDSPTQSKDTTISTVIFLQPLSISIVRGEGGKP
ETRSNQTTNVKFNYQKTNEKGSIIMNLGTSQFFFVNIKPIPNIGFSAQASVNRGSVCPSI
GTNLVGKHFYFRSMLTMVGQKLISVTDNKFNFFDVNRISTIDTSINLGRNDFSAGLQIVR
RFLGENSRWAYSVLVQKEWDNNNSAFDIAAVADPLFNLCLRYQRQVNPNWKFGITFATSK
YIEPRLQLTCKANLGKSTVHSSILTTGVVESKFTSKVSDTFTITVASILDHPAKNYKLGL
GFYSQ
>TVAG_123100_Tom40-4
MSEPEPKTEQTVTLLPQYEDINAENDVMFTLNDTKGLSLKLGGKGKFDVNYSIGGALRPT
KVAIVPQVNGEFSILSLPIRSLYLSLLKSFPKCSITSTLSSDMVDLSAIVNPTPFAIGKA
GFLTNFQMWNAYAFAIFRQPWSNYCVSFSTSELKKPELQSASAVIGHPNINFGIQYTPQD
PAAKLSLMCYANIKSYKFHMASNIMNYKARLVKTINPQLSVGLQVRVNRMPAFVAADLSW
IYTNKDTQVHSIISTNGDVFSELSRKLNEKVALNVNCCLNHLEADYSFGIDLSINQ
>TVAG_341190_Tom40-5
MIFDPKQTKCPEFEAFESEIVGPTSLPPNNTFEIVVAKKLKDIGNLISVLSIKPRLYPLK
YADQAGEQRLPGNAAVNFTTDKIGFPISIDVSRDSPILFSATMPIIDSLNLAVSTTLEKK
MKMSFTLNHFNPYTNLSFNYSVADSFKTALYNFKIASGVPKKFCVGFNGAISSKGNTEYS
LIGSIKANQLNLSTILSKSQNLTISFVGTHHPSDKTVSSAVLQFNPSTLQTDILFGFQRA
FMSSKVSAVMNTKGSVGSVFQKDVNEKYSIIISSFADHFQKLYSLGMAVSVRDTSSD
>TVAG_195900_Tom40-6
MGALQSTPEQKAPELVGDFDTLLGKVTDVASLNLINGFEFTHVYQPQPSHSIVQTISISP
RIHPVELAAQAGEKVIPGNYSAVFVGTVSDMEYRVALPLFGSPNVQLTVPLSQYSKTSLY
VDCTLNPGITGYLKYRGPKVASEFAFSASNYFTQGNIIANFSTMYKKTLFGAIIQKPLFS
AGYVFRAGCATDFGKFNDGIFLSLEPKLRINKSITYSPNEDTTGGIQLDILPSELRAKSA
FFINRNFAMTVFAFNVTSDATISSSLQRRFGKGYQMTLTSQADIFRKHYNFGLGLVFA
>TVAG_044000_Tom40-7
MGANQTVPSYQTIGSALQNVCYTGEQPGLSFLHTHSVDMSTNFTQILNIGPRIYPLALID
QSHEEIFPGSYSAILKTEIEGIEIESVLNSESIDVTSTIPFTDDITFALNASCLPTYDIS
FNTKVITNMINASIQAKTVDNFKNLYLSTETNVALSNSLLVGGAYTIDLEKFRQGFELMA
SFQTLRNLFCYTYNHTNSISTFGWNFTINNGASIGSKIQVDHDANIKVGTLGYNMVIGNN
SVCASISSELSTCAKFVRDTGKGLTVSVGLTSNMLKQINAISLGLQLDTGKQI
>Giardia_Tom40
MPFPGLFRNSNYPGEYAHLAQDAEAVLNDKAYDSFNLVSQHNLTPHTSLTTMLTTSHRGP
PKITESLSIARPRGSFRGSVDSQGTLSGSYTTSILPGPRYRNAARLRLLGDVHSFSAEKS
KKVMATGRAELHVEGGDYSLSGLYSLPGHIIAGSYLQGFGDRIAVGCEIVRPPQTDPSVK
PGTSPIAMAAGGIRYTNISRERSSDPGIIATAQVNTEKTANASLLAQLSGELAVAASVNA
DFCGFRSPEQKDVTKDRSALSGLLNGLKKTRLSASCGFTKLLKSSQVTVNCNTYGEVCCD
VRHAMQDGTVAEVIGSLDIFSGRTTVGVGLVLSEQALPRFIHKAVRKANSSSNHK
>Spironucleus_SS50377_17947_Tom40
MSANPGEYANIFSDVNSVLNDRGYSQMQFTKTFSTPKTSFSATLTPSQISLAAQAAPRSY
FSGSANLDTAANAQMALNLGSAAFKTNSTAEFTPIFDQTIQDAIQGKQGKYVKHDVNFRE
QLHVLTENANSSLLYNMRGRIFAGSSLVKLGAFSAGFEAVHVASRSITLQAAALKYQKDG
IQVVGQVNSTKTAALGAVFQGERFAIAGKLQGSAGQVQGSAGVVFGVSGGQINVNIDSLG
AVGTGLKVGLAGGLLEVGGKFKLGGAPEVGFSLVV
>encephalitozoon_ AEWD_060430 Tom40-like porin
MQWIPSVLGKIRRACFGREIASTFDTYNSEASEIITPQTCSGVKTEVTKTLAPFFQVSRV
DILDGNAHVSQTFGTLSLGNSLVQISVDHENSLRLKAMNMSGNLATRVHTIITGRKEVFS
QVELEMRSRVNNLGLKLISPAIKGTGMVYVANTLQQFGTLSLGAEIIGADSELGISVCGR
YEHSSGIFSVGLQQFTALTLNYYRRLGKFFDMGAEVQLPRTCPPSAAIGCRLSTPKAQAK
ASVSSNMSLSFCLAEKLTEGLSFNINAEVNKSGCTHGFGFLLEF
>cryptosporidium_ChTU502y2012_412g0470
MSRLQHETDGGNERTNKSLQYENFSLESQSIFQRESFDGFRAEVAKSVTSNLQTSYSLLL
GTSNIKGYSYQLGPSYQSSSKNTLILARVNDEGTVSGRFSRCFGNNIEGRISINSSLSDE
NKNMSEVSVDYNGEESSYSLKVAYQGIFLLNGLFSQLITNKLQLGGELTWITANNTSIMS
LGSRYCHGKNIFFNQITRQPDFTSPGRIFANIHSLRSSFYRKLSDRLSLASELEVSIPNF
ESTLRFGYEYLFKTARIQGMIDTCGKISLQCLDNKGFGISGAIDYLRNDYKFGFMMQFFP
NEKDDKLDD
>Entamoeba_histolytica_EHI_104420 hypothetical protein
MEGLLDPHYVCEPYEAIGAINDSLQPECFNGMKIEITKQHNENLVTGHYFTIEPPSPKGQ
KFNRIHSFLYSGYWGNIIARLDNEMKGSFLSSFNLLSKQISGSLRIANGEDNEIEAGIDG
KVSGFGKCFGMRYEKGGLYVLNLMQKITDSCSVGTECCLIPSKRIRTNSYGLLWNITPQI
ISTFIYSQLNQTLFSTLRYSPSQYLTYGCQFVYQNKPQKAIYGLLAFEHSSQDSSFKTIV
NTQGTLSSCFQTNLCQIASNLLLSVQANPFIGSYSWGASIQIFR
>Entamoeba_invadens_EIN_327300 hypothetical protein
MEALFDPHYTCEPYEAVGALTDSLQPDCFSGMKVEYTTQHSENLVTGHYLTIDPPAPKQK
VNRIHSILYAGTWGNLIARIDNELHGSVLSTVNTPNKQINASLRAARNEDGNQAGLDIKA
TGFGRCVGFRYEKGGMYVTNLMQKINEKFSIGAECCLVPHKRLRTQSYGALCMINPQLIS
SFIYSELNTTFLSSVKYSPSQSVTFGGQFVFQQKPNKSMFGALFFEKVTQMALLKTSMNT
TGTFSSSFQTSIKEIAGNLLLCVQANPFIGSYTYGLSLQLFR
>TGARI_218280 putative mitochondrial import receptor subunit tom40
MKTSSRHEEQQHRPGFRFCRFLRGMTLAGGDRGTGSLLLRSLHPGALTGVAASCAEKEEK
SFLSGFPSFGLFDKNSSKDAAAKSSSSVSADASTPSRPASSGDTDTMEGSSEARPPLSTA
ALAPGTSMLGSSEAGESTSNRLIPSESKELDKTRAPIPVPYEQFSREWMAVAGQDNFDGF
RLEATKQVNKVLTANHTFMLGTQSKEGGCSYSFGPTLVIGEPDEAAQQEGQMPNFFGMAR
MNSDGFLQARFIKAISKTFDIKFNSNSSISEDAKDKSMYEVSFDKMGSDWAANLKLAWQG
TWILNGLFSQVITPKLQLGGELTWVAATGISMGSVGARYGFNENNTVTCEIGVGPDFSSP
MGFANDVYSTKAQYVRKVTDRLSMGTELEFTHPDMSSAMRVGWQYLFRQARVQGLVDTAG
RVSMFAQDYNGFGLSGMIDYWHGDYKFGFQMNVVPPPPQAEQPPPM
>TcCLB.506885.340 Archaic translocase outer mitochondrial membrane 40, putative
MLMEWLRGKSEEVSAAPEKAVRRKLLDVDPETPLEPSPAEAASQREEKFRRKLAASAKEG
PTSPAKLVSYESMFRGAQRLLMEGNFGEINEGLTLNVARNAQNVMISSKCVLLSPQMSHW
EVSFQMNGFSDIVAASYNTLSRWSLMYQRVSSTGALLLAQCMAQRQQGMTQGTVVGMLQY
PWVQGGCTAVQYVKNQSFTLSHAQRIIRGLHVGSSLSWDPMTKGTSLSHGFTAVNSLKKG
SLSGDWTPSKGEWKLAITKKDWAHDAEFAMQLDHTQKDQDMTSQLSFGLKKQFIGGSSMS
AVLSGFSVVKAAVGLPFGGERIGLNQMHCRYNVHYNIRSGALKHGLVFTA
>jgi|Batde5|27036|fgenesh1_pg.C_scaffold_11000291
MAAISNSFWGLLDKYAEMRKSLNLPSPGNYESLHKEVRGVLPTVFMIDGARFELHSHHNQ
SFQTGHTLSWGSAQQPPSYQFTSAYSTPTVALVGQVDHEGSVSARGQYNWIPLPSPPQPP
LHEHANSTEHPTPPVMPEMPKITSTSKLQALLSAQGANNMIQLEHDHHDLDWSLNAKCSN
ANLIDSRPSWSTKPESTFETSITGTYTLSYLQSISKSIALGAELTYQRPTPDLEDPSLAF
AFRYAPPPSVLPTPLSVPPGAPSPYMPINPKDPTQVFTATWMPSVGVFSSTYWRRINQRL
EVGSELQLLMTPSTLRAGDRTPGRREGMASVGFKVDTVFTTIRAMVSSHGQVSAVLEEKI
APGISLQLCGEIDYARGSAGRVGFGFTFEA*
>jgi|Capca1|174847|estExt_Genewise1Plus.C_210098
MGNVHAAAPQGLATPPLATPPPPTAPGAPVPPPPAVDAMAPAPSPSEDTGPGTFEDLHKR
CKDLCPVPFEGAKLIVNKGLSNHFQVNHTLTMSSLQPSGYKFGCTFVGSKQFGPNEAFPI
MIGEIEPSGDVNANIIHQFTKNLRCKFVSQIQKNKWVATQISSDYKGKDFTASCTLGNID
IVNTSGVVVSQYLQNVTKRLALGAELLYQYGENVPGSQIAIYTLAGRYNADKWEVTGNLT
PAAGGAHVCYYHKVAESLSVGVELEGSMRTQECTATVAYQLEVPSANVSFRGQLDSNYCV
GGVMEKKLLPLPFTFALSAFANHAKSAYRFGIGLIVG*
>jgi|ChlNC64A_1|36871|estExt_Genewise1Plus.C_230031
MTAPPVNPFMPPTAAAAAAAVEAKKVDYLNLPQPVRYEELQREVMMSLKPDLFEGLRFDL
TKPLNHNFALSHSIFMGNIDVPTANNQAVKMPIGTYEFGANLVTNRGNLMLGRITSDGRL
TGRVKYDVADFAALKSQFQVASEKGMSQAMFDVDLKGADWNGQLKWGTSNFYGANYFQSV
TPQLSLGGEVFYLAEQRRSGIGLAARHAGDKHVATAQVANTGLVSLTYIQKISEKVSLAS
DFMWNLNSREANASFGYDYVLRQCRLRGRIDTDGKIAAFLEERLNVGVNFVLSAEVDHPR
KDAKFGFGLTVGE*
>jgi|Chlvu1|40772|estExt_Genewise1Plus.C_20445
MRLPPPIKYEELQRESMMTLKPELFEGLRFDFTKPLNQNFALCHSLFMGNIDVPTQNNQP
LKMPMGTYEFGANLVSNKGNMMIGRVMTDGRMSGRVKYDLNEWLGFKLQMNLAPEAGVSQ
GMVDVDVKGSDWNGQVKLGNSQFVGVNYLQSVTPHLALGGEAFWLGQQRKSGAGFAARYA
NDAHVATAQLATTGLVSLTYLRRISEKVSLATEFLWNWNSREATAAFGYDYILRQCRLRG
RIDTDGKVAAYLEERVNVGVNFILSAEIDHWKKDYKFGFGMTVGE*
>jgi|Cioin2|288611|estExt_fgenesh3_pg.C_chr_04q0391
MGNAHAASWGWSSSTPAETAATPPPVEAPPPVVPVEPLPPSSPVDATPVHSKTATNSVGT
FEEIHKPCKDIALQPFEGLRFIVNKGLSSHFQAQHTVHLNNEGSSYRFGSTYVGTKQPSP
TEAYPVMIGEMSNEGNLQAQFIHQVTSRFKAKCIAQTLGSKLQSVQVGGDVVFNDSTLSV
VCADPDLLNGTGMLIVHYLQAITPKLSIGSELLYQRGAARQQAIASIAGRYKTENWQAAG
TIAAGGMHASFYRKANENVQVGVELEASLKNKESVTTFAYQMDLPKMNLLFKGMLTSEWT
IGSALEKRLQPLPITLNLTGTYNIKKDKVAVGIGAVLG*
>jgi|CocheC5_1|79170|estExt_Genewise1.C_10923
MATPLQLSNPAQEQAVADILSRPRAANTGPFAQFLNVYDAFQERREALGLSNPGTVENIA
REVQRDVFLNNSSFSGLRAELTKAFSAAPLFQVAHSLSMGSQVMPPYSYMVLYGSPRVFM
QGNIDNELAFSGRFNWRWTSAFVSKAAVQLTSQGNMVSLENDYTGADFSASLKAVNPSIL
DGGVTGMLMASYLQSVTSRLALGIDAFWTRPAMAYPPELNVSYAARYRTEDWMACGQIIP
DRGVLEASYWRKLTDKVETGINCNLAFAGIGPGGPMAGPQKEGNVTIGAKYDFRQSSFRA
QIDNQGKVACLLEKMIAPPIRVTFSGEIDHKQNAAKLGLAVAIEAADEAVMEQQEQQGAA
MSAGAIPF*
>jgi|Crypa2|100198|Crypa1.estExt_fgenesh1_pm.C_130006
MASTSSHPLAFVGSNPLVKTVSDALGLFQERRAKLGLSNPGTVENLAKEVQRDVLLNNYM
FTGLRADLTKAFSLNPLFQVSHAFALGERSNPYTFAALYGTNKVFLQGNIDNDGQLSTRA
NWRWSPSLVSKTQFQIGTGGQDMAQLESEYTGNDFTLNVKALNPSYLEGGLTGIFVGQYM
QAVTPKLALGLEAMWQRQALSQPPDAALAYCGKYRAEDWVATAQMAANGAINTTYWRKLS
DKVQAGVDMTLTLSGGPAAMMGGPLQKEGVTTFGAKYDFRMSTFRAQLDSKGKLSCLLEK
RVAGPVMMTVGADVDHATQTAKLGLGISIETGGEELQEQQELLGAQPSPNIPF*
>jgi|Dappu1|198242|estExt_Genewise1Plus.C_390067
MGNVLASGPPVPPPLPPALVADEHPLENPGTVEDLHKKTKDVFPVNFEGAKIMVNKGLSN
HFQISHTLNMSSVTPSGYRFGATYVGPQQYGPSEAYPILLGDIDPSGNLNANIIHQLNKN
TRMKFVSQIQNSKFVATQLTTDYKGSSYTASLTMGNPDFINGSGVSVLHYLQSVMPNVAV
GGEVAYQYGSGIPGGGVAVISGVGRYTGSNWNLSGTVGGSGLHLCFHQKASEQVQIGVEL
ETNIRAQESVASIGYQVDLPKANLVFRGMLDSNWTVGGVLEKKLQPLPFTFALSGLMNHS
KNQFRLGCGLIIG*
>jgi|Emihu1|432658|estExtDG_fgenesh_newKGs_kg.C_50252
MLKRFMADLPNPGTLEQLKREAQGILSPDVFDGARFEFNKTLSPKFALNHNVFLGSAQMP
ASYEFGANFGDERVLIASRVDMGGRLNGRINAQFGESFAARLQAQASPESPGQMQSLKAD
LDYKGSTCCAGATYMGGGLLGANLMQSITPWLAVGGEGFYHTQKEVKGGAVAARAQWGHK
GEHVATAKAGSFGNVELSYQRKVSDKVGLATEMQYYHNQFCNFGVGYEFRLRQATFKGLI
QSDTTCSASLEERINPNMNLMLSGQLNHKKKDYKFGFGVVIGAA*
>jgi|Helro1|185918
MASVPPPSTEIPKVVSPPGDAKSETGLAVPAQDDTNPGVYDDLHRKCKEVFPAPFEGARL
QINKGLSSVFQISHTLTMSSLQPSGYRFGCTYVGDRQFGPNEAYPVLLGDMDFSGSLNAQ
VIHQFTKAIRCRFISQIQCSKLVGSQMGLEYRGKDYTTSFTLANVDLRKDSGMFICNYLQ
NITKRIALGTEFLYQSDANIPGGHVGAVSFGARYSGDSWQISSNLTPFTLGMKLCYYQKA
SNTMQFGVELDGNLASQECTTTVAYQVDLPKSDVVFKGQLDSNFCIGAVLEKKLLPMPFT
LTLSGFGNHVKNTFRFGIGFTVGS*
>jgi|Hetan1|122349|fgenesh2_pm.C_scaffold_2000292
MAAISSEKSSFADVGSISAPSSSKPSSFSALSPLTNVYRRFSDWRSALGLPNPGSVENLQ
KEIKNTHLTNFFFDGARADLMKGLSMDPAFQVTHSFSLASQSAPPSYNFGAVFANQQVFL
QGSVDHEGNVNARLNQGWSPTNVTKIQAQLSSQAGHNMIQLEHDYQGLDYSVNAKAINPS
PTDGTGVYVSTYLQSITQKLALGVESVYQHQSAQLTDFSMSYLAKYTGANKDWIATASVQ
PAGILQATYWHKLSEKVEAAADLQLIAAPGRRDAIAVLGAKYDLRMSTFRAQLDSTGKVS
ALLEQRFAPTFAFTVAGEIDHFKNSAKVGVGVMIESTSLTPEEMGMTMPPGPPQL*
>jgi|Lacbi1|292264|estExt_fgenesh2_pg.C_20692
MADDLFNPHPSSPSVAPSYFNPISPFFNAYDRFAQWRADLGLPHPGTVENLQKEAKATHL
SNFIFDGARADLTKSLSMNPLFQVTHAFALGSQTLPSSYNFGAIFANQRVFLQGGVDHEG
NVNARFNHGWTQNNVTKAQAQFSQQAGHNMIQLEHDYQGQDFSLNAKAINPWPADLTGIY
MGSYLQSLTKNLALGVETLYQRPSPEEAELSTSYLAKYTSNDKSWIATAQMQTAGIMQAT
YWHKLSEKVEVAADLQVIAAPARRDAIATLGAKYDLRLATFRAQLDSTGKVSALLEQRFT
PNFAFLVSGEIDHFKNAAKVGVGVMIESSTLTPEEMGMVPP*
>jgi|Lotgi1|227257|estExt_Genewise1Plus.C_sca_2510032
MGNVSASSTPLGGLAPPPPVLPPQPPTQVPFDNNPGTFEEIHRRCKDIFPQIFEGGKLVI
SKGLSSNFQVSHTLALSTCQPSGYRFGSTYIGSKQLSPQESYPVILGDIDASGDLNAQVI
HAFTERIRSKGVVQIQNNKCAVTQVTTDYKGDDYTASVTLGNIDPIHESGIVVSQYLQRV
TRRLDLGAELHYQYGNQVPGGQIAFMSFAGKLSSDNWQFSGNVSPTAGNFHGCYVHKISE
HLQLGAELETSLRMGDSTATVGYQIEIPNANVTFKGQVDSNYCVGAVMEKKITPFPFTFA
FSGYLNHVKGTSRFGLGLVVG*
>jgi|Mellp1|45344|estExt_Genewise1.C_550009
MSNQSNQHPSSSQSLDLITISSSPIPNQSINLFSPLNSFINKISSWRDSLNLPEPGTYEQ
VGRELKGVHLTNYIFDGARAELSKALSLNPAFNVTHSFSLGAQGGSAAMGGTNPGSYNFG
AMYATNKIFAQGSLDNDATLMGRLNYRWPTEQDISKLQIQWPTSTSSPSVTQLEHDRRGQ
DYSLSFKIYNPNPIDKSGIFITQYLQSLHSRLSFGIESVWQIQPPMEDASLSYLLKWTSS
KKDWISTLNLSGQGILQATYWQKLSDKVEAGLDLVCLPHPSPSERKALTTFGVRYDLRQA
TIRSQIDSHGKVSMLLEQRIAPTFTFSIAGELDHFKSQSKFGIGIQLESSPLDETALQGV
TPPTPPM*
>jgi|Monbr1|36942|estExt_fgenesh1_pg.C_90073
MAAPPPAQQAQASAPAPPARPEPGSYDLLHNEYRGLLAANFAFEGARFSFSKPVGQHMQL
QHQVHLGKEPAYHFTPTYVGTLQQLSPSEMSPIVMADLDHKGSLTAQIVYDWSRQLRSRL
QIQTDGAEYKGVQVETDYDGADFHVGLKAVNVDPLNSRGICDSPCFASVFVSVSVSVSVS
VSVSVSVSVSVSVSVSVSVSVPMGLRVFNYLQKITQRLALGGECMWQYGPGGQQAIPSFG
GRYRGANNTTSVTMSPMGVLEASYQHDYSDTIALGTNFELNLAQASCTANVGFQSRFSSA
MVRGQVSTAGVITSVYEKTLAPGVNFTVSAILDHLKGDSAFGLGLTIGQKQEPLEWAMDR
DACLRRTVLVRHGPRFGSGFLIAPQLVITCAHLASGTAIRYAWRQLLTHLLRHRSSRSVP
HGRQLLGRLTPSRNTSNGGHWCIIVPKEEASTAAWPATCLFQDHQLDVAILHCPALCAPA
SVHIAPTAAMLKLAPEGPVTALVCGFPRAQRASDARHAVASLGHAVLHCSPVTSTPCSPR
VPAMFIVAAPVYQGCSGGPLFLASGPGRYHYAGIINSYATVYQRGQFVDKHGMAFALPAS
ILWAATQEASLNLTLRWPLPPALNAVVAQLWEQYPVPESHAGAGAGTAASAIAAMTVMSK

>jgi|Mucci1|31773|e_gw1.1.588.1
EVFTTNYLFDGAQANIVKELSGNFHVQHQFSLGSQVMPPMYNFMSGYMTERTMLQGTMDN
DTNLNGVFRHAWSPYSVTKVVAQLTNMPGHSMLQVEQEVNGSDYSMTFKTMNPNPLELTG
LYMASYLQSVSQRLVVGSEIVLQRPTPDMEETAMSLVGKYTGNDYIATAQFQGVGAIQAS
YYQRINEKVDFGVELNLMVQGGRREAVATVGGKFDFRQATFRGQIDTTGRVSAVLEEKMA
PGFSFLISGDLDHMKGQSKFGVGIMLSA*
>jgi|Mycfi2|65012|Mycfi1.fgenesh1_pm.C_scaffold_16000133
MATAPPVEKPAVPADVHALPPATLSPPRTNTFIDAIFDTYRSIRERREALGLSNPGTVGE
IAREVQKEVFLNNQTFSGLRAELNKSFSIFPVFQISHAFSSGSQLLSPYTFLAIYGTNNI
LCQAQLDSDTSLNARFNSRITDRLIFRSQVQIQPSSGMNPGGAQLSLEQEYAGADFTASL
KSLNPSILEGELTGTFIASYLQSITPRLALGLEGVLQKPGGGMGPDAALSYAGRYKADDW
IASAQFLTQGGLQLSYWRRLMDKVETGVDVNLQFAGLSGANAMMGGPRKEGLATLGAKYE
FSRSIFRAQVDSQGKLGCLLDKVVAPPVKVTFAGELDHAKSSAKLGLAVSIEATGEEIIE
QQDKVQPASLPF*
>jgi|Mycgr3|111073|estExt_fgenesh1_pg.C_chr_100272
MATTVPLEKTAVPVPVEVEFPPQDVTLPSVRTGGFLDTVLDTYQSFQARRDALGLSNPGT
VDQIAKEVQRDVFLTNQIFSGLRAELNKTFSILPLFQISHAFSSGSQMLSPYTFLALYGT
NNMLCQAQLDSDGSLNARFNGRITSRLINKLAVQIQPGSMAGPGGAQVSLEQDYTGDDFT
ASLKSINPSVLEGGLTGMFIGSYLQSVTPRLSLGIEGVLQKPGGGMGPEVAMSYAGRYKG
DDWIASAQLLTQGGMQVSYWRRLMDKVETGVDVNLQFAGLSGGNPMMGAARAEGVATLGA
KYEFSRSIFRAQVDSQGKLGCLLEKVVAPPVRITFAGELDHVKNSAKLGLAVSIEASSEE
LMEQQERISGAIPPF*
>jgi|Necha2|63560|estExt_Genewise1.C_sca_6_chr9_2_00431
MASSAALDPIKAVLFSNPIANVLGDALNSFSERRAKLGLSNPGTIENLAKEVQRDVFLNN
YMFTGIRADLTKIFSMAPLFQVSHQFALGERINPYTFAAMYGTGKVFCQGNLDNEGALSG
RFNWRWSDKLVSKSQLSISPGGQDMAQFEHEYTGNDFSASLKMLNPSYLEGGLTGIFIGS
YLQSVTPKLALGLETLWQRPALTQGPECAVSYAARYKSNDWIATAQLQAAMGTLNTSYWR
RLSDKVQAGVDLSLGLVPSPGGMMGGGLQKEGVTTIGAKYDFRMSTFRAQVDSKGKLSCV
LEKRVAPPVMMTFAADIDHFTRQAKIGLGVSIEAAPEELQEQQEALGSQPPPNIPF*
>jgi|Neudi1|70936|estExt_Genewise1.C_11074
MASFSTESPLAMLRDNAIYSSFSDAFNTFQERRKQFGLSNPGTIETIAREVQRDTLLTNY
MFSGLRADVTKAFSLAPLFQVSHQFAMGERLNPYAFAALYGTNQIFAQGNLDNEGSLSTR
FNYRWGDRTITKTQFSIGGGQDMAQFEHEHLGDDFSASLKAINPSFLDGGLTGIFVGDYL
QAVTPRLGLGLQAVWQRQGLTQGPDTAISYFARYKAGDWVASAQLQAQGALNTSFWKKLT
DRVQAGVDMTLSVAPSQSMMGGLTKEGITTFGAKYDFRMSTFRAQIDSKGKLSCLLEKRL
GAAPVTLTFAADVDHVTQQAKLGMSVSIEASDVDLQEQQEGAQSLNIPF*
>jgi|Neute_matA2|57808|estExt_Genewise1.C_11924
MASFSTESPLAMLRDNAIYSSLSDAFNAFQERRKQFGLSNPGTIETIAREVQRDTLLTNY
MFSGLRADVTKAFSLAPLFQVSHQFAMGERLNPYAFAALYGTNQIFAQGNLDNEGALSTR
FNYRWGDRTITKTQFSIGGGQDMAQFEHEHLGDDFSASIKAINPSFLDGGLTGIFVGDYL
QAVTPRLGLGLQAVWQRQGLTQGPDTAISYFARYKAGDWVASAQLQAQGALNTSFWKKLT
DRVQAGVDMTLSVAPSQSMMGGLTKEGITTFGAKYDFRMSTFRAQIDSKGKLSCLLEKRL
GAAPVTLTFAADVDHVTQQAKLGMSVSIEASDVDLQEQQEGAQSLNIPF*
>jgi|Phchr1|41034|gww2.1.755.1
VFAPVTGLYGRLQSWRQSLDLPNPGTIENLQKEVKSTLLNNFFFDGARADLTKALSMNPQ
FQVTHSFMLGSQTMPPSYNFGAVYATEKTLLQGGVDNEGSLNGRLHQNWSAANLSKVQLQ
LSSTPGHSVMQAEHDYLGRDYSVNIRAANPSPADFTGIYTASILQSVTKSLALGVEAMLQ
RPQPGLSDVGLQYYAKYTSPGWIASAMLQPQGMVDLTYYQKLSEKLDFAAQLQIVNVPQR
RDAIATLGAKWDLRMSTFRAQLDSSGKVSALLEQRFAPSFAFLFSGEIDHFKNSAKVGVG
VMIE
>jgi|Phybl2|185237|estExt_fgenesh1_pg.C_30354
MSATEAATAPPARLYSPLTTTAFTLKDQQPAGSPWNPLHWPHWFNYQKARLGLPNPGSFE
RLHREVKDTFTTNYLFDGAQANIVKELSGNFHVQHQFSLGSQVMPPMYNFMSGYMTERTM
VQGTMDNDTNLNAVIRQMWSPRMATKIVAQLTNMPGHSMLQVENDYTGSDFSLNLKAMNP
NPMEFTGLYMASYLQSVTSNLAVGSEVVLQRPTADMEETAMSLVAKYTGSDFIATAQLQG
MGAIQASYYQRINEKVDFGVELNMMVQGQRREAVATVGGKFDFRQATFRGQIDTTGRVSA
VLEEKMAPGFSFLVSGDLDHMKGQSKFGVGIMLSA*
>jgi|PleosPC15_2|1052162|estExt_Genewise1.C_011514
MATADSTGKDGIFDPYAPSAPLTTKPSYWIPLSPFNDMYDRFSQWRADLGLPHPGTVENL
QKEVKSTHLSNFIFDGARADLTKSLSMNPLFQVTHSFALGSQTAPSSYNFGAIFANQNIF
LQGGVDHDGNVNARFNQGWSAQNVTKFQAQFSNQPGHNMIQIEHDYTGSDFSLNGKALNP
SPTDLTGIYVGSYLQSFTKNIALGLETVFQRPSPDLSDTTTSFLAKYTADDKNWIATAQV
QPAGIVQATYWQKLSEKLEVAADLQLLAMPTRRDAVTTLGAKYDLRLASFKAQVDSTGKV
SALLEQRFTPAFAFLIAGEIDHFKNSAKVGVGVMIESSTLTPEEMGLPPQPYGI*
>jgi|Pospl1|109010|estExt_Genewise1Plus.C_1700064
MASSPPLLTPVEPPQLSPYPLQPTSSSPLASLYNRFASWRSSLGLSNPGTAENLTKEVKS
THLTNFFFDGARADLSKSLSVNPIFQVTHSFALGSQTSPPSYNFAAVFANDKVFLQGNVD
HDGNVNGRLNQGWSQSNVSKVQGQLSSQVGHSMLQAEHDYLGQDYSVNVKAINPSPTDLT
GIYIGSYLQSVTKNLALGFETLYQRPTPDMAESQTSYLAKYTGSDKNWIATAQLQPAGIV
QATYWQKLSEKVEVAAELQLIAAPARRDAIATLGAKYDLRMSTFRAQLDSTGKVSALLEQ
RFAPAFSFMVSGEIDHFKNAAKVGVGVMIESPSMTPEEMGMMQMPVPPAP*
>jgi|Schco3|2484424|e_gw1.1.2480.1
MASTSSASKDIFIDPISHSTPASTAWSYFNPLSPLSNAYDRVQQWRADLGLPNPGTTENL
QKEVRATTLTNLMFDGGRADLSKTLSANPLFQVTHSFSLGSSQVPPSYNFASVYATDSVF
LQGSIDHDGNVNMRANQGWSPNSVSKVQGQFSQQSGHHMVLEHDYHGRDFTINLKAMDPW
PADMTGMFTGSYLQSFTKNIAVGFESLWQRAPPLANDVMTSYLLKWTSDDKNTISTAQVQ
SGILQATYWQKLSEKVDVAADLQVVALPQRRDAVATLACKYELRLAAFRAQLDSTGKVSA
FLEQRFSPAFSFLVAGEIDHFKNAAKFGVGVMIESSTLTPEEMGLPPQPSGI*
>jgi|Sporo1|11226|e_gw1.3.567.1
MAAEPQFAAPFPPPAGVSPVVVPVKVEPTYSSSLPSFLSPLGHLIDRIDHARDRLALPEP
GKFEDLGREVKLTHLSNYTFDGARADLSKTLSQVPAFQVTHSFALGSNGGPMGGISPGTY
NFGAVYATSKTFLQGMVDNEGSITGRFNYGWSPNNTTKLAMQLPNSPTAPSMLSVEHDRV
GKDYTLSFKSYNPSPVDLTGSYIAAYLQSLTPHFAVGVETLYQRPTPEVEDCSVGYMAKY
HRVEKDEMGQALKGSWIATGQIMSQGIWQATYWKKLAERVDAGVDLMVIPALDPRERKAV
ATAGVKYDFRMATFRGQVDSTGKVAALLEQRFSPAFAFLVAGEIDQVKNTSKFGVGIQVD
SASEEAMSAASSVPVSPPL*
>jgi|Spoth2|79116|Spoth1.estExt_Genewise1Plus.C_31765
MASTSDAPLAFLRKNPVFSGLSDVYNAFQEKREKLGLPNPGLVENVAKEVQRDVLTTNLM
FSGLRADLTKAFSFNPLFQVSHQFAMGERLSPYTFAALYGTSKVFAQGNIDDQGSLSATF
NWRWNNSFVTKSRFQIAPGATGQDMAQFENEYLGRDFTATLKALNPSFLEGGLTGIFIGQ
YLQSVTPKLALGLEAVWQRAGLTQGPDTAVSYVARYKAENFIASAQLQAQGALNASYWQR
LSDKVQAGVDMTLSVAPSGAMMGGLTKEGITTFGAKYDFRMSTFRAQIDSKGKLSCLLEK
RVAAPVMMTFAADVDHFTQQAKIGVGISIEAGGEELQEHQDATGAQPPPNIPF*
>jgi|Thite2|2107635|fgenesh_kz1_kg.chromosome_1_#_1594_#_10482
MTSAIDAPLAFLRKNPVFSGLSDIYNAFQERRARLGLPNPGLVENIAKEVQRDVLTTNLM
FSGLRADLTKAFSFNPLFQVSHQFAMGERLSPYTFAALYGTSKVFAQGNIDDQGALSATF
NWRWNNAFITKSRFQISPGATGQDMAQFENEYQGNDFTATVKALNPSFLEGGLTGIFIGQ
YLQSVTPKLALGLEAVWQRSGLTQGPDTAVSYVARYKSDNFIASAQLQAQGALNASYWQR
LSEKVQAGVDMTLSVAPSGALMGGPTKEGITTFGAKYDFRMSTFRAQIDSKGKLSCLLEK
RVAAPVMMTFAADVDHFSKQAKIGVGISIEAGGEELQDQQDATGAQPPANIPF*
>jgi|Treme1|38680|estExt_Genewise1.C_40495
MSNKESSAPSPAPSSLSPYLDAVANIFHPVASPVLNSYNLFHGWKESMGLVQPGTAENLT
KEVQQVHLANWFFDGARADISKVVSASPAFQLTHTFSLGSSSRPPAYNFGAIFANANTFL
HGSVDGQGQVTARANQTWSPHDISKLQAQLTNKPAQTMVQIEHDHLAPHYTFSLKSMNPG
LLDGTGIHFVSLLHSIGPRLSLGFETIIQNTSVSKLETSTSYLAKLTSLPDRSAAASAAL
SPLGGPPIAQPFSPSWIATAQLQPSGNVQATYYQKMSDKVDVALDLQTNFQPASPLGPSQ
RGATATLGAKYDFRPATFRAQVDSNMKVGMLLEQRFTPAFAFLVGGEIDHARNTSRFGVG
IQIESTTMTQEEMMAAGMIQ*
>jgi|Triat2|297066|estExt_fgenesh1_kg.C_contig_130144
MATPVDTLRSLVFSNPIAATIGDAVNYFSERRAKLGLSNPGTIESLSKEVQRDVFLNNYM
FTGIRADLTKIFSMAPLFQVSHQFAMGERINPYTFAAMYGTGKVFCQGNVDNEGSLSGRF
NYRWTDKLVSKSQLSISPGGQDMAQFEHEYTGNDFSASLKMLNPSFLEGGMTGIYIGSYL
QSITPKLALGLETLWQRPALTQGPECAVSYCARYKAADWVATAQLQAAMGTVSASYWRKL
SDKVQAGVDLSLGLVPSAGGMMGGGLQKEGVTTIGAKYDFRMSTFRAQVDSKGKLSCLLE
KRVAPPVMMTFAADIDHFTQQAKLGLGVSIEAAPEELQDQQEALGSQAPPNIPF*
>jgi|Trire2|44492|estExt_Genewise1.C_11827
MATPVDTLRSLLFSNPVAATIGDAVNYFSERRAKLGLSNPGTIENLSKEVQRDVFLNNYM
FTGIRADLTKIFSMAPLFQVSHQFAMGERINPYTFAAMYGTGKVFCQGNVDNEGSLSGRF
NYRWTDKLVSKSQLSISPGGQDMAQFEHEYTGDDFSASLKMLNPSFLEGGVTGIYIGSYL
QSITPKLALGLETLWQRPALTQGPECAVSYCARYKTSDWVATAQLQAAMGTVNASYWRKL
SDKVQAGVDLSLGLVPSPGGLMGGGLQKEGVTTIGAKYDFRMSTFRAQVDSKGKLSCLLE
KRVAPPVMMTFAADIDHFTQQAKLGLGVSIEAAPEELQDQQEALGSQTPPNIPF*
>jgi|TriviGv29_8_2|63030|Trive1.fgenesh1_pg.C_scaffold_4000484
MATPVDTLRSIIFSNPVAATIGDALNYFSERRAKLGLSNPGTIEALSKEVQRDVFLNNYM
FTGIRADLTKIFSMAPLFQVSHQFAMGERINPYTFAAMFGTGKVFCQGNVDNEGSLSGRF
NYRWTDKLVSKSQLSISPGGQDMAQFEHEYTGDDFSASLKMLNPSFLEGGMTGIYIGSYL
QSITPKLALGLETLWQRPALTQGPECAVSYCARYKTLDWVATAQLQAAMGTLNASYWRKL
SDKVQAGVDLSLGLVPSPGGLMGGGLQKEGVTTIGAKYDFRMSTFRAQVDSKGKLSCLLE
KRVAPPVMMTFAADIDHFTQQAKLGLGVSIEAAPEELQDQQEALGAQSPPNIPF*
>CyanidSchyzon | CMF062C | mitochondrial general import pore subunit Tom40 | channel-forming protein of general import pore
MASTFKTTAGTGAGEETHARDSYPGRDTTIRREELPSGLRDALPYTSSSWWWRAIERTEL
PNPGAYEEINQEANTVLRPNLFDGTRFDMNLPLTPTLSTGHSIEMGSTQTTPGYALSVNY
ITNTLIAVSRMDMTGRFNGRLFYTHTPRLISKLLVSRQPAEDPAAAAAMLAAATGGAAIQ
PPPPTSATTTVMYDLDYRGSDYSANLKLGTGGVISLAYMQSIVPSFSMGGEGFFQLRNKF
SALTAAARFLTTDGIFSATVASFGPVVASYVHRVNPRVSLAAELFWDTRSRESYVTAGYK
FDLRSATVIGQVTSLGKVAALLEEKLSPGVSFLLSGEIDHWQQQYKFGFGLQVGGTA
>sp|P21796|VDAC1_HUMAN Voltage-dependent anion-selective channel protein 1 OS=Homo sapiens GN=VDAC1 PE=1 SV=2
MAVPPTYADLGKSARDVFTKGYGFGLIKLDLKTKSENGLEFTSSGSANTETTKVTGSLET
KYRWTEYGLTFTEKWNTDNTLGTEITVEDQLARGLKLTFDSSFSPNTGKKNAKIKTGYKR
EHINLGCDMDFDIAGPSIRGALVLGYEGWLAGYQMNFETAKSRVTQSNFAVGYKTDEFQL
HTNVNDGTEFGGSIYQKVNKKLETAVNLAWTAGNSNTRFGIAAKYQIDPDACFSAKVNNS
SLIGLGYTQTLKPGIKLTLSALLDGKNVNAGGHKLGLGLEFQA
>sp|Q60932|VDAC1_MOUSE Voltage-dependent anion-selective channel protein 1 OS=Mus musculus GN=Vdac1 PE=1 SV=3
MCSFFLVLLLWQNMAVPPTYADLGKSARDVFTKGYGFGLIKLDLKTKSENGLEFTSSGSA
NTETTKVNGSLETKYRWTEYGLTFTEKWNTDNTLGTEITVEDQLARGLKLTFDSSFSPNT
GKKNAKIKTGYKREHINLGCDVDFDIAGPSIRGALVLGYEGWLAGYQMNFETSKSRVTQS
NFAVGYKTDEFQLHTNVNDGTEFGGSIYQKVNKKLETAVNLAWTAGNSNTRFGIAAKYQV
DPDACFSAKVNNSSLIGLGYTQTLKPGIKLTLSALLDGKNVNAGGHKLGLGLEFQA
>sp|Q9Z2L0|VDAC1_RAT Voltage-dependent anion-selective channel protein 1 OS=Rattus norvegicus GN=Vdac1 PE=1 SV=4
MAVPPTYADLGKSARDVFTKGYGFGLIKLDLKTKSENGLEFTSSGSANTETTKVNGSLET
KYRWTEYGLTFTEKWNTDNTLGTEITVEDQLARGLKLTFDSSFSPNTGKKNAKIKTGYKR
EHINLGCDVDFDIAGPSIRGALVLGYEGWLAGYQMNFETSKSRVTQSNFAVGYKTDEFQL
HTNVNDGTEFGGSIYQKVNKKLETAVNLAWTAGNSNTRFGIAAKYQVDPDACFSAKVNNS
SLIGLGYTQTLKPGIKLTLSALLDGKNVNAGGHKLGLGLEFQA
>sp|Q9SRH5|VDAC1_ARATH Mitochondrial outer membrane protein porin 1 OS=Arabidopsis thaliana GN=VDAC1 PE=1 SV=3
MVKGPGLYTEIGKKARDLLYKDHNSDQKFSITTFSPAGVAITSTGTKKGDLLLGDVAFQS
RRKNITTDLKVCTDSTFLITATVDEAAPGLRSIFSFKVPDQNSGKVELQYLHEYAGISTS
MGLTQNPTVNFSGVIGSNVLAVGTDVSFDTKSGNFTKINAGLSFTKEDLIASLTVNDKGD
LLNASYYHIVNPLFNTAVGAEVSHKLSSKDSTITVGTQHSLDPLTSVKARVNSAGIASAL
IQHEWKPKSFFTISGEVDTKSIDKSAKVGLALALKP
>sp|Q9TT15|VDAC1_RABIT Voltage-dependent anion-selective channel protein 1 OS=Oryctolagus cuniculus GN=VDAC1 PE=2 SV=3
MAVPPTYADLGKSARDVFTKGYGFGLIKLDLKTKSENGLEFTSSGSANTETTKVTGSLET
KYRWTEYGLTFTEKWNTDNTLGTEITVEDQLARGLKLTFDSSFSPNTGKKNAKIKTGYKR
EHINLGCDVDFDIAGPSIRGALVLGYEGWLAGYQMNFETAKSRVTQSNFAVGYKTDEFQL
HTNVNDGTEFGGSIYQKVNKKLETAVNLAWTAGNSNTRFGIAAKYQIDPDACFSAKVNNS
SLIGLGYTQTLKPGIKLTLSALLDGKNVNAGGHKLGLGLEFQA
>sp|P45879|VDAC1_BOVIN Voltage-dependent anion-selective channel protein 1 OS=Bos taurus GN=VDAC1 PE=1 SV=3
MAVPPTYADLGKSARDVFTKGYGFGLIKLDLKTKSENGLEFTSSGSANTETTKVTGSLET
KYRWTEYGLTFTEKWNTDNTLGTEITVEDQLARGLKLTFDSSFSPNTGKKNAKIKTGYKR
EHINLGCDVDFDIAGPSIRGALVLGYEGWLAGYQMNFETAKSRVTQSNFAVGYKTDEFQL
HTNVNDGTEFGGSIYQKVNKKLETAVNLAWTAGNSNTRFGIAAKYQIDPDACFSAKVNNS
SLIGLGYTQTLKPGIKLTLSALLDGKNVNAGGHKLGLGLEFQA
>sp|Q9MZ16|VDAC1_PIG Voltage-dependent anion-selective channel protein 1 OS=Sus scrofa GN=VDAC1 PE=2 SV=3
MAVPPTYADLGKSARDVFTKGYGFGLIKLDLKTKSENGLEFTSSGSANTETTKVTGSLET
KYRWTEYGLTFTEKWNTDNTLGTEITVEDQLARGLKLTFDSSFSPNTGKKNAKIKTGYKR
EHVNLGCDVDFDIAGPSIRGALVLGYEGWLAGYQMNFETAKSRVTQSNFAVGYKTDEFQL
HTNVNDGTEFGGSIYQKVNKKLETAVNLAWTAGNSNTRFGIAAKYQIDPDACFSAKVNNS
SLIGLGYTQTLKPGIKLTLSALLDGKNVNAGGHKLGLGLEFQA
>sp|Q6K548|VDAC1_ORYSJ Mitochondrial outer membrane protein porin 1 OS=Oryza sativa subsp. japonica GN=VDAC1 PE=1 SV=3
MVGPGLYPEIGKKARDLLYRDYQTDHKFTLTTYTSNGVAITATSTKKADLIFGEIQSQIK
NKNITVDVKANSDSNVVTTVTVDELTPGLKSILSFAVPDQRSGKFELQYSHDYAGVSASI
GLTASPVVNLSSVFGTKALAVGADVSLDTATGNLTKYNAGLSFSNDDLIASLNLNNKGDS
LTASYYHIVNHSATAVGAELTHSFSSNENSLTFGTQHTLDPLTVVKARFNNSGKASALLQ
HEWRPKSVWTISAEVDTKAIDKSSKVGIAVALKP
>sp|Q21752|VDAC_CAEEL Probable voltage-dependent anion-selective channel OS=Caenorhabditis elegans GN=vdac-1 PE=3 SV=2
MAPPTFADLGKSAKDLFNKGYNFGFLKIDSTTRAGDNKEVEFKSAASHNIGSGKLGGNLD
VKYKIPQYGITLTEKWNTENQLGTVIEVNEQFGRGLKVTLDSLYAPHAGKRSGKVKLDWA
LPTARVTADVGVTSAPVINAAGVFSRDGWLIGAAATFDSSSNKLAATSLAFGHSTPQYTL
HSFVINSTDFGASLYHKVASNVEVGTQLGWKVGGNGADYALATKYAPSRDLTVRAKVNSS
SQVAVAATHSLSPALKLTLSTQFNLAANDAHKFGLGLEFDPSN
>sp|P46274|VDAC1_WHEAT Mitochondrial outer membrane porin OS=Triticum aestivum GN=VDAC1 PE=2 SV=1
MGGPGLYSGIGKKAKDLLYRDYQTDHKFTLTTYTANGPAITATSTKKADLTVGEIQSQIK
NKNITVDVKANSASNVITTITADDLAAPGLKTILSFAVPDQKSGKVELQYLHDYAGINAS
IGLTANPVVNLSGAFGTSALAVGADVSLDTATKNFAKYNAALSYTNQDLIASLNLNNKGD
SLTASYYHIVEKSGTAVGAELTHSFSSNENSLTFGTQHTLDPLTLVKARINNSGKASALI
QHEFMPKSLCTISAEVDTKAIEKSSKVGIAIALKP
>tr|Q6NWC1|Q6NWC1_DANRE Vdac1 protein OS=Danio rerio GN=vdac1 PE=1 SV=1
MAVPPTYVDLGKSARDIFTKGYGFGLIKLDLKTRSENGLEFKSSGSANTETSKVAGTLET
KYKWAEHGLTFTEKWNTDNTLGTEITLEDQLTKGLKLTFDSSFSPNTGKKSGKIKSSYQR
EHINLGCDVDYDINGTAVHGALVLGLDGWLAGYQMTFEAGRNRITQSNFAVGYKTDEFQL
HTNVNDGTEFGGSIYQKVNDNLETAVNLAWTAGNSNTRFGIAAKYQIDSDAAFSAKVNNS
SLVGLGYTQTLKPGIKLTLSALLDGKNINAGGHKMGLGLEFEA
>tr|H0YSS7|H0YSS7_TAEGU Voltage dependent anion channel 1 OS=Taeniopygia guttata GN=VDAC1 PE=4 SV=1
QKMAVPPAYADLGKSARDIFTKGYGFGLIKLDLKTRSENGLEFTSSGSANTETSKVSGSL
ETKYRWTEYGLMFTEKWNTDNTLGTEITLEDQLARGLKLTFDSTFSPNTGKKSAKIKSGY
KKEHINIGCDMDFDIAGPSIRGALVLGYEGWLAGYQMSFETAKSRVTQSNFAVGYKTDEF
QLHTNVNDGTEFGGSIYQKVNDKLETAVNLAWTAGNSNTRFGIAAKYQIDPDASFSAKVN
NSSLIGLGYTQTLKPGIKLTLSALLDGKNVNAGGHKLGLGLEFEA
>sp|Q94920|VDAC_DROME Voltage-dependent anion-selective channel OS=Drosophila melanogaster GN=porin PE=1 SV=3
MAPPSYSDLGKQARDIFSKGYNFGLWKLDLKTKTSSGIEFNTAGHSNQESGKVFGSLETK
YKVKDYGLTLTEKWNTDNTLFTEVAVQDQLLEGLKLSLEGNFAPQSGNKNGKFKVAYGHE
NVKADSDVNIDLKGPLINASAVLGYQGWLAGYQTAFDTQQSKLTTNNFALGYTTKDFVLH
TAVNDGQEFSGSIFQRTSDKLDVGVQLSWASGTSNTKFAIGAKYQLDDDASVRAKVNNAS
QVGLGYQQKLRDGVTLTLSTLVDGKNFNAGGHKIGVGLELEA
>jgi|Batde5|33174|estExt_fgenesh1_pm.C_50045
MSFVPPNFSDIGKSANDLLGKDYPVGSAKLEVNTTTPNGIKFTVTGNKDNKSGLIGSDLK
AKYVDKPRGLSFTETWTTTNVLGAELELENSLAKGLKLSLVGSLLPDKGTKHAKAGVEYK
QDYVFTRTSLDLFKGPTILADAVVGNNGFFAGGEVAYDVSDAKVNKYCASLGYIAPLYSV
SLLAANKLSLFTASYHHRVNNEVEAAAKATWNKATDSSVAIEVGTKYALDRDAFLKAKVD
NTGRLGLGYTQVLRPGIKLALGGLFDTTRLQADVHKVGFSLTFEA*
>jgi|Capca1|148920|estExt_Genewise1.C_12810006
MARNEGFALKKCMIIISGTTVYILHMTIPPTYADLGKGARDLFSKGFNYGTYKLEVKTQT
SNGVNFTTSGNSNHDSGKVGGNLETKYKYSDYGLTFVEKWNTDNVLGTEITIEDQMLKGL
KLSFDTSFAPQTGKKSGKIKTAYKQDYVNAGCDVDFDFAGPTINGAMVLGYQGWLAGYQM
AFDTSKSKLAKSNFAVGYTTGDFTLHTSVNDGSDFTGAVFQKVNRDLEAGVQLNWTAGSN
ATKFGLAAKYTPDRDTTIRAKVNNNSQIGLAYQQKIRDGVSLTLSTLLEGKNFNQGGHKV
GLGLDFEA*
>jgi|ChlNC64A_1|48185|fgenesh3_kg.C_scaffold_6000007
MAPAAFTSLGTNAKELLYGAKTGKFQYEKVLNLSSKTADGVDFSVTAVGKDDKLEMALKA
AYAANKYNVVATMGQSGKLAVAVSYKELAPGLNLGIAGTVPDPDSGKLSVDYANTHANLK
SLGAPTPPAQGEAATHPRVEGLTVGGEASYDTAKSAVTKWTVGLGYTASDYQAALLYNDK
QAATALVAHKVTGDTTIGAEVVRDLAAGTTTFATGVSKQLEGGALTKLKLDNAGIVSVLY
EQELKAKTRLAVSGQFSALDLNKPPRFGFGYDIKY*
>jgi|Chlvu1|37239|estExt_Genewise1.C_70308
MTAKIPAFTDIGKATRELLYGSKSGVFQYNQALNISTKTADGVEFSVVTVKKEDRIEGAL
KANYKTKKYGFTGTFGSTGLVSTSVAVYSVAPGLDVTLFGTLPDVQGSAKVSADYVVPHL
TLKTSVGLTNQPKVDLAATTGYKDIVFGGEATYDSAKGDVTKWAAGAGYQRLDYAVGVLL
KDMGKVMTVSYAHNVDATTAAGAEVSKRLDEKEFTTFTLGLQKRLENGALAKFRLDNAGI
ASALYETELKPNHKLAISSQFNATDLNKPPKLGFALDIKN*
>jgi|Cioin2|203838|fgenesh3_pm.C_scaffold_71000001
MPVPPQYTDLGKSAKDLFEKGFGYGFAKVDLKTKTSTGVEFTTKGASCNESGNINGSLET
KYKQPKHGLTFTEKWTTDNNLSTEVAIEDQIATGMKLTLCTSFAPNTGKKSGALKTAYKR
DYINCNLDTDFNFAGPTLQGACVFGYEGWLAGYQFAFDTNKSALTKNNVAVGYNGADFQL
LTTMNDASEFGGSIYQSVNKNLATGIQLSWSAGQNNTKFGVATKYNIDADAALNAKVNNV
GQVGFGYSHQLRKGVKLTLSSLVDAKNLNGGGHKLGLGVEFEV*
>jgi|Cioin2|204140|fgenesh3_pm.C_scaffold_199000002
MPVPPQYTDLGKSAKDLFEKGFGYGFAKVDLKTKTSTGVEFTTKVAIEDQIATGMKLTLC
TSFAPNTGKKSGALKTAYKRDYINCNLDTDFNFAGPTLQGACVFGYEGWLAGYQFAFDTN
KSALTKNNVAVGYNGADFQLLTTMNDASEFGGSIYQSVNKNLATGIQLSWSAGQNNTKFG
VATKYNIDADAALNAKVNNVGQVGFGYSHQLRKGVKLTLSSLVDAKNLNGGGHKLGLGVE
FEV*
>jgi|CocheC5_1|25845|estExt_fgenesh1_kg.C_130022
MPEYVKVESIVPKVPPPAFSDIAKASNDLINKDFYHTAAAALEVKLKAPNGVNFTAKGTS
AHDGPVTSSLEGKKSLSNGISITQSWNTANLLATKVELNDTFASGLKTEVLSNFSPAAGN
KGQKVNLHFKQPAFHGRAFVDYSAAGAIGTTADAVVSHEGMVVGGEVGYDVQKAAITKYS
AAVGYTTPLYNAAVTATNSLSVFTASYYQRVNPAVEAGARAVWDSKSGNNVGLELAAKYK
LDPLSFAKAKINNLGIASLAYNTKVNSGLTFGIGGSFDTQKLNEAGHKLGTSFTFEG*
>jgi|Crypa2|348176|estExt_fgenesh1_pm.C_90131
MSIPAFSDIAKSANDLLNKDFYHLSASTIEVKSNTPNNVAFKVTGKSSHEKNTSGAVEGK
YTDKINGLTVTQSWNTLNALETKIEAADNVTKGLKLEGAFSFLPESQKRGAKFNLYFKQP
KFHFRTFTDLLKGPTANIDVVLGHEGFLAGAAAGYDVQKAGITTFAAAVGFQQPTWTAAV
TATDKCSVFAASYYHKVNPLVEAGAKASWDSKSPANTVGLEVATKYRIDPVSFAKGKIND
RGIAAVSYNVLLRSGVTLGVGTSFDTQKLDQATHKVGASLTFEG*
>jgi|Dappu1|231133|estExt_fgenesh1_kg.C_420002
MAPPVYADLGKSSRDVFGKGYHFSLLKLECKTKTSNGVEFTTGGSSNIESGKVVGNLETK
YKIGEYGLTFTEKWNTDNTLGTEIAIQDKIAQGLKLTFDSTFAPQTGKKTGIVKAEYKHD
TATLNADVDLNGGPTINGAAVCGYLGWLAGYQMSFDMSKSQLTRNNFSIAYAAKDFALHT
NVNDGQEFGGALYQKVNPNLETGVQLSWTAGSNATRFGLGCKYQLDNDSAVRAKINNVSQ
LGLGYQQKLRQGVTLTLSSLVDLKNFNQGGHKIGMALELEA*
>jgi|Dicpu1|11145|gw1.703.4.1
MNPAIYNDLTKPTADFIKKDFPETYKLEATLKHKIGSVVSTVDLSNGSVTGTLQPKFDLS
SYVNKTSAANFTIDTKNLKKGEFNIEQLIPGLKTILTVDSKKLVQAEFQYKKDKVAITVV
GKNDKSFNAGLVYAVSPLITLGVQGEHKGTFKAANATIVLKPRSDLFITIADKFMDQQIS
VSALYKASKKVTVGGDVSVNLKAGNSTAFNIGTQYTIDATQSIKAKFNNKNKINFAYLVA
LNPNAKASFGWNVDSKNIKENNTFGANLNITL
>jgi|Dicpu1|44265|e_gw1.703.4.1
MNPAIYNDLTKPTADFIKKDFPETYKLEATLKHKIGSVVSTVDLSNGSVTGTLQPKFDLS
SYVNKTSAANFTIDTKNLKKGEFNIEQLIPGLKTILTVDSKKLVQAEFQYKKDKVAITVV
GKNDKSFNAGLVYAVSPLITLGVQGEHKGTFKAANATIVLKPRSDLFITIADKFMDQQIS
VSALYKASKKVTVGGDVSVNLKAGNSTAFNIGTQYTIDATQSIKAKFNNKNKINFAYLVA
LNPNAKASFGWNVDSKNIKENNTFGANLNITL*
>jgi|Dicpu1|160156|GID1.0050760
MVFEHDCRMYEKKYPEENELVMVRIESIGDMGVYVSLLEYNNIEGMILLSEISRRRIRSI
NKLVRVGKTEAVVVVRVDKEKGYIDLSKRRVTPEEYAQCEERFHKSKAVHGIVRYVASKL
STDNQVVKTKHLYKKFVWPLYSKYGHAYEAFKLSITEPSVFNGFDISDSERKVLMETIVQ
KLKPQPHKIRADLELTCYAYEGIDAIKSSILASQNHATSVLKAPEDGKFDEKAFGVVTIK
LVAPPLYVMVGTFDEKEKGLQMVTRCVEILSEEITKKGGNLTVKTAPRIVGAVDDQELRD
LMEQLEVENQDGDSEDEDYEEEEEEEEETPKSKKSIKMNPAIYNDLTKPTADFIKKDFPE
TYKLEATLKHKIGSVVSTVDLSNGSVTGTLQPKFDLSSYVNKTSAANFTIDTKNLKKGEF
NIEQLIPGLKTILTVDSKKLVQAEFQYKKDKVAITVVGKNDKSFNAGLVYAVSPLITLGV
QGEHKGTFKAANATIVLKPRSDLFITIADKFMDQQISVSALYKASKKVTVGGDVSVNLKA
GNSTAFNIGTQYTIDATQSIKAKFNNKNKINFAYLVALNPNAKASFGWNVDSKNIKENNT
FGANLNITL*
>jgi|Dicpu1|93328|estExt_fgeneshDP_kg.C_7030001
MNPAIYNDLTKPTADFIKKDFPETYKLEATLKHKIGSVVSTVDLSNGSVTGTLQPKFDLS
SYVNKTSAANFTIDTKNLKKGEFNIEQLIPGLKTILTVDSKKLVQAEFQYKKDKVAITVV
GKNDKSFNAGLVYAVSPLITLGVQGEHKGTFKAANATIVLKPRSDLFITIADKFMDQQIS
VSALYKASKKVTVGGDVSVNLKAGNSTAFNIGTQYTIDATQSIKAKFNNKNKINFAYLVA
LNPNAKASFGWNVDSKNIKENNTFGANLNITL*
>jgi|Dicpu1|100133|estExt_fgeneshDP_pg.C_7030001
MNPAIYNDLTKPTADFIKKDFPETYKLEATLKHKIGSVVSTVDLSNGSVTGTLQPKFDLS
SYVNKTSAANFTIDTKNLKKGEFNIEQLIPGLKTILTVDSKKLVQAEFQYKKDKVAITVV
GKNDKSFNAGLVYAVSPLITLGVQGEHKGTFKAANATIVLKPRSDLFITIADKFMDQQIS
VSALYKASKKVTVGGDVSVNLKAGNSTAFNIGTQYTIDATQSIKAKFNNKNKINFAYLVA
LNPNAKASFGWNVDSKNIKENNTFGANLNITL*
>jgi|Dicpu1|51855|estExt_Genewise1.C_7030001
MNPAIYNDLTKPTADFIKKDFPETYKLEATLKHKIGSVVSTVDLSNGSVTGTLQPKFDLS
SYVNKTSAANFTIDTKNLKKGEFNIEQLIPGLKTILTVDSKKLVQAEFQYKKDKVAITVV
GKNDKSFNAGLVYAVSPLITLGVQGEHKGTFKAANATIVLKPRSDLFITIADKFMDQQIS
VSALYKASKKVTVGGDVSVNLKAGNSTAFNIGTQYTIDATQSIKAKFNNKNKINFAYLVA
LNPNAKASFGWNVDSKNIKENNTFGANLNITL*
>jgi|Dicpu1|59389|estExt_Genewise1Plus.C_7030001
MNPAIYNDLTKPTADFIKKDFPETYKLEATLKHKIGSVVSTVDLSNGSVTGTLQPKFDLS
SYVNKTSAANFTIDTKNLKKGEFNIEQLIPGLKTILTVDSKKLVQAEFQYKKDKVAITVV
GKNDKSFNAGLVYAVSPLITLGVQGEHKGTFKAANATIVLKPRSDLFITIADKFMDQQIS
VSALYKASKKVTVGGDVSVNLKAGNSTAFNIGTQYTIDATQSIKAKFNNKNKINFAYLVA
LNPNAKASFGWNVDSKNIKENNTFGANLNITL*
>jgi|Dicpu1|85468|fgeneshDP_pg.C_scaffold_703000001
MNPAIYNDLTKPTADFIKKDFPETYKLEATLKHKIGSVVSTVDLSNGSVTGTLQPKFDLS
SYVNKTSAANFTIDTKNLKKGEFNIEQLIPGLKTILTVDSKKLVQAEFQYKKDKVAITVV
GKNDKSFNAGLVYAVSPLITLGVQGEHKGTFKAANATIVLKPRSDLFITIADKFMDQQIS
VSALYKASKKVTVGGDVSVNLKAGNSTAFNIGTQYTIDATQSIKAKFNNKNKINFAYLVA
LNPNAKASFGWNVDSKNIKENNTFGANLNITL*
>jgi|Dicpu1|90936|fgeneshDP_pm.C_scaffold_703000001
MNPAIYNDLTKPTADFIKKDFPETYKLEATLKHKIGSVVSTVDLSNGSVTGTLQPKFDLS
SYVNKTSAANFTIDTKNLKKGEFNIEQLIPGLKTILTVDSKKLVQAEFQYKKDKVAITVV
GKNDKSFNAGLVYAVSPLITLGVQGEHKGTFKAANATIVLKPRSDLFITIADKFMDQQIS
VSALYKASKKVTVGGDVSVNLKAGNSTAFNIGTQYTIDATQSIKAKFNNKNKINFAYLVA
LNPNAKASFGWNVDSKNIKENNTFGANLNITL*
>jgi|Dicpu1|96172|estExt_fgeneshDP_pm.C_7030001
MNPAIYNDLTKPTADFIKKDFPETYKLEATLKHKIGSVVSTVDLSNGSVTGTLQPKFDLS
SYVNKTSAANFTIDTKNLKKGEFNIEQLIPGLKTILTVDSKKLVQAEFQYKKDKVAITVV
GKNDKSFNAGLVYAVSPLITLGVQGEHKGTFKAANATIVLKPRSDLFITIADKFMDQQIS
VSALYKASKKVTVGGDVSVNLKAGNSTAFNIGTQYTIDATQSIKAKFNNKNKINFAYLVA
LNPNAKASFGWNVDSKNIKENNTFGANLNITL*
>jgi|Emihu1|444491|estExtDG_fgenesh_newKGs_kg.C_3280017
MAPTAFKDIGKLCSDLLSKDYKTGSNSVEVKSKVPNGITFTPKADKTGDKFSGSLAAKSA
VPGGADLEVTLKTSGVMSASLEAANMMKGLSLTLDCETPAPGKPGLLSSGKGTLDYKTDA
LTAKGSYDYYRGSHRSSTTAAPATTAAPLPLSHHAPAMQLYSEGRVAALTFGACADYSVS
KSSLSKYAAACQYVAPDFTVCAKLNEALGKPGGMVYAGSYYHKVGTEVSKAAKKDAVSLA
FGCQYKLDKDLTVKGKVDADGMLSASYKHKLSNISTLTLATVIDTVHLAESSKHKFGLAL
NLTP*
>jgi|Helro1|185462
MAPPSFADLGKSARDLFSKGFHFGFFKVEAKTKTNGGVEFTTGGSSSHDTGLFSGSLESK
YKWKEHGATLKETWSTDNALAGELTVEDQLLEGLKLGFETKLFIASGKKSGKVKTAYKND
LVHTTLDFDVMTYGLLGSIVFGHNGFLGGFQLNYDANKLVDKSLMSQSNVAIGYSKDDLD
LFVGVKGCNEYSSSVFHKIHDDLETGIHLSWLSGTNETAFGFGAKYNIDRDATIKAKVDN
SSRVGLSYQQKLRPGVTLTLSTLVEGKTFTAGGHKFGCALEFEA*
>jgi|Helro1|87388
MSPPKFSDLHEEARDLISKGYNYGLCKLEFKSKSTAGLHLLSNCTINNDTKLFAGNLKLQ
HKLKDYGLEFVTDFTNEAQITNQLHVKNCIVNGLGLSFETMFVPSISKKTASIKSSYKTK
NTHSTADLYFDFTGTHLDLSTILKSGSWFGGVMMKLDETTPNKKIWPCLNWAVGYKTGDL
TVVNTLSDSTEYQSSICQKISKDLKFGILIDYSKVSNDSKMTFGAKYNHKKMGVFKIKMN
SHQQIGISYQLDIKKGVTLILSTQLECDRKSLIGHKMGAGLMVDL*
>jgi|Hetan1|143221|fgenesh3_kg.7__143__2285_1_CCOZ_CCPA_CCPB_CCPC_EXTA
MPLPQPVPPSWKDLGKSSNDLLSKDYNIHGTSLEVKTATPSNVTFKVAGARDTKSGNIHG
DIEAKFTDKPHGLALTQAWTTSNALRTTIELENQIAKGLKLDLNTTLLPDKGTKGALLNA
TYKQPGLHSRAVLDVFKGPTFTADAVLGRDGFLVGAEASYNVTEGKVTRYAGAVGFSAPE
YAVTLHGLSNLSTFAASYYHRVSPNVEAGAKAIYDTKATTSGVSLEVGTKAVLDQAAFVK
AKINNSGVLALGYTQTLRPGVKASFGLALDTQRLNEATPSGAAHKVGASFVFEA*
>jgi|Lacbi1|182555|estExt_GeneWisePlus_human.C_30145
MSLPQPVPPSWKDLGKSSSDLLGKDYHFHGTALEVKTQTPSNVAFKVAGTRDSKTDAIHG
DIEAKWTNKAHGLTFTQAWTTSNVLRNQIEVENQVAKGLKLDLHTTLSPEKGHKTAVINS
VYKQSGFHTRASLDVFKGPTFTADTVLGRDGFLIGAEAAYNVTEGNITRYAAALGYNAPE
YAVTVHGLNNLKTFTASYYHRVSRDVEAGAKAVYDSKSTHGGVALEVGTKAQLDSSAFVK
AKINNSGVVALGYTQTLRPGVKASFGVALDTQKLNDPSPVGPSHKVGVSFVFDS*
>jgi|Lotgi1|168464|fgenesh2_pg.C_sca_75000082
MAPPSFSDLGKSSRDIFDEGFNYGFTKLEAKTKTDSGVNFTVSGNSSTDTGKVSGKFETK
YKWNEYGLTFTEKWNTDNVLNTQITIEDQLAKGLKLAFDTSFAPHTGKKSGKIKSGFKND
NVNLNCDVDFDFAGPTIHGAAVLGYTGWLAGYQMSFDTSKSKLTKSNFAVGYTAGDFTLH
TSINDGQEFGGSVYQRVNKDLETAVNLAWTSGTNATKFGLGAKYTLDRNSSINAKVNNSS
QVGLGFTHKLKDGIQLTVSSLIEGKNINAGGHKIGLGLEFEA*
>jgi|Mellp1|116326|estExt_fgenesh2_pg.C_160008
MSQPVPPSFKDLGKAANDLLSKDYPISGTQLEVKTKAPNNVVFKVAGLRDSRSGSIGGDL
EAKYLLPKYGLTFTPTWSTSNLVRAQLELDNKFAKGLKLDLATSINPVTNAKTAALTGTY
KQPGLHARTLVDIFRGPAFTLDAVVGREGFLVGADATYDVQRAAISKYNAAIGYSAPEYA
ITLHGLSNLSAFHASYYHKVNRDVEAGAKAIYNTKSTSKDIILEVGTRAYLDNASFIKAK
INNNGILGLGYTQALRPGVKVSFGLALDTQQVNGASNGDDEKSGGGIAAHKVGASLTFES
*
>jgi|Monbr1|39185|estExt_fgenesh1_pg.C_410057
MAPPKAGDITRAANDLFSDDFGGAENKLTLKSTAANGVALKVEGARSNASGAVNALLETK
YTHKPTGVSIKEKWTTKNVVATEIGVANKVVAGSDATLCANFVPNAGIQDLKLKTALKKD
AFTATMDVTQKAINATTCFGYKNFLFGVSSNISLGTFAPSGTKFTVGYREGDLIVGTSIT
DAAKVDGSIFHAVNPAVQAGVQFGWNRTSGATSLAVAAQKRLDATSFAKVKINTAMDINA
SYVVAVRPGVLLRLSADIAGNALASDKHQVGLHLTLSQ*
>jgi|Mucci1|93701|estExt_fgeneshMC_kg.C_10132
MSVPVAFNDIGKSAKDLLSKDYPVGGVKLEVKTTAPNGVTFKVNGQRDNKTGIIVGDLET
KYADKKNGLTFTEAWTTSNHLNGKIELENNLAKGLKLELLTSLLPSVNEKAAKINATYKK
PNVHTVATLDVFKTNFSVNSVFGQQGFLVGAEVAYNVLDGKIGRYNAAVGYTAAEYGVAV
HATNNLSNYAASYYHRVNSDLEASGKASWDSKGSNAVALEVGAKLKLDATAFVKAKISNA
GVLGLAYTQALRPGVKVNLGASVDTTRLNENAHKLGLSFTLEN*
>jgi|Mucci1|51509|estExt_Genewise1Plus.C_100338
MSIPVAFNDIGKPAKDLLTKDYPVGGVKLEVKTTAPNGVTFKVNGNRDNKTGIIVGDLET
KWADRKNGVSVTEVWTTSNHLNGKIELENNLAKGLKVEVITSLLPSINEKGAKVNATYKQ
PNVHTVATLDVFKSNLILNSVVGRDGFLVGGEVAYGAKESKISRYHGAIGYSTPEYAIAV
HATNNMSQYTASYYHRVNPDLEASGKAIWNNKASINGVALEVGAKLRLDSTSFIKGKITN
SGVVGASFTQLVRPGVKVNIGAAVDTNRLNENAHKLGVALTFEN*
>jgi|Mycfi2|214674|estExt_fgenesh1_pg.C_30375
MAMSTMLYNEDPGLRELERSPKVSEIRSILHSQTTEPDSPSHTDNRHQQSSWIRRLNPFS
STSDNMSFLEGKVEDKVDRAVAPLLPIPAFGDLSKAANDLINKDFYHTSQATLDVKLKAP
NGTNVTVKGKQGFDGVTSGSIEGKHSLKPQGVTITQAWTTASLLDSKVELQDVVAPGVKV
DVQNLWNPAKEGSANQKVNLAFKNPNVHSRAFINYATAKGNIDATVDITAGHEGFLVGGE
AGYDVQKAAVTRYSLGVGYQTPTYVASIVGTQNLTLIAASYYQKVNSAVEVGAQAGYDVQ
SQKASGLELASKYKLDPISFAKAKINDRGIAALAYSTKLNPGTTLGLGLSLDTNKLNEAG
HKIGTSLTFEG*
>jgi|Mycgr3|77435|estExt_Genewise1Plus.C_chr_120405
MSSITPDRVEKGLAPLLPIPAFGDLGKAANDLINKDFYHAAQGTLDVKLNAPNGTKLNVK
GKQGFDGVTSGSVEGKHVLKPQGITITQAWSTASLLDSKVELNDVVADGVKVDLQNLWNP
SKAGSAAQKLNLAFKNPNVHSRAFLNYGTAKGNIDAVVDVTAGSDGFLVGGEAGYDVQKA
AITRYSLGLGYQTPNYTASIVGTQNLSIIAASYYQRVNTSVEFGAKAGYDVNAQKASGLE
IASKYKLDPLSFAKAKINDRGIAALAYSTKLNAGTTLGLGLSLDTNKLNEAGHKIGTSLT
FEG*
>jgi|Necha2|100517|estExt_fgenesh1_pg.C_sca_5_chr5_3_00159
MSVPAFSDIAKPANDLLNKDFYHLSATTFEFKDTAPNGVAFKVTGKSSHEKATSAAIEGK
YTDKPTGTTPSSLSSSSSLSPSPSPSPPPIFKRKPPRRKSNLPTLSLSRILGPATGWPIG
FSTLLQPGYAQLLMFYSHAGLTLTQTWNTANALDTKIEVSDSLAKGLKLEGLFNFLPATA
AKGAKFNLHFKQPGFHGRAFFDLLKGPVANVDAVVGHEGFLAGASAGYDANKAALTAYSA
AVGYAAPQYSAAITASDNLSVFAASYYHKVNSQVEAGAKATWNSKTGNTVGLEVASKYRI
DPVSFAKVKINDRGIAALAYNVLLREGVTLGLGGSFDTQKLDQATHKLGASFTFEG*
>jgi|Neudi1|165248|estExt_fgenesh3_kg.C_10617
MAVPAFSDIAKSANDLLNKDFYHLAAGTIEVKSNTPNNVAFKVTGKSSHDKVTSGALEGK
FTDKPNGLTVTQTWNTANALETKVEMADNLAKGFKAEGIFSFLPATNARGAKFNLHFKQS
NFHGRAFFDLLKGPTANIDAIVGHEGFLAGASAGYDVQKAAITGYSAAVGYHAPTYSAAI
TATDNLSVFSASYYHKVNSQVEAGSKATWNSKSGNTVGLEVATKYRIDPVSFVKGKINDR
GVAAIAYNVLLREGVTLGVGASFDTQKLDQATHKVGTSFTFES*
>jgi|Neute_matA2|115659|estExt_fgenesh1_kg.C_10066
MAVPAFSDIAKSANDLLNKDFYHLAAGTIEVKSNTPNNVAFKVTGKSTHDKVTSGALEGK
FTDKPNGLTVTQTWNTANALETKVEMADNLAKGLKAEGIFSFLPATNARGAKFNLHFKQS
NFHGRAFFDLLKGPTANIDAIVGHEGFLAGASAGYDVQKAAITGYSAAVGYHAPTYSAAI
TATDNLSVFSASYYHKVNSQVEAGSKATWNSKTGNTVGLEVATKYRIDPVSFVKGKINDR
GVAAIAYNVLLREGVTLGVGASFDTQKLDQATHKVGTSFTFES*
>jgi|Phchr1|138775|e_gww2.8.346.1
MSLPQPVPPSWKDLGKSSNDLLGRDFYFAGTSLEVKTVTPSNVAFKVSGKQDDKTHLVSG
ELEAKYTNKAHGLVFTQAWTTTNFLRTQVEAENHLAQGLKFDLNTSLAANGSGKSALITT
TYKQPGLHTRAFLDLFKGPTFTADTVIGRDGFLLGAEASYNVTEGKVTRYAAAVGFSAPE
YAVTLQGLNNLNLFSASYYHRVSPDVEAGAKATYDTKGTTQNVHLEVGAKAYLDNAAFVK
AKINNAGILGLGYTQALRPGVKASFGLALDTQRLNEVTPSGPAHKIGAHFVFEG*
>jgi|Phybl2|188434|estExt_fgenesh1_pg.C_220198
MSVPVAFNDIGKSAKDLLSKDYPIGGVKLEVKTTAPNGVTFKVNGQRDNKTGIIVGDLET
KYADKANGLAFTEAWTTSNHLNGKIELENNLAKGLKLELLTSLLPSVNEKAAKINATYKQ
PNVHTVATLDVFKTHFSVNSVVGRDGFLVGGEVAYSVLDGKISRYNAAVGYTAKDYGVAV
HATNNLSNFAASYYHRVNSDLEASGKASWATNSTNAVALEVGAKLKLDSSAFVKGKIANS
GVLGVSYTQALRPGVKVNLGASIDTSRLNENAHKLGLAFTFEN*
>jgi|Phybl2|134389|estExt_Genewise1Plus.C_140086
MSVPVAYNDIGKSAKDLLSKDYPVGGVKLEVKTTAINGVVFKVNGQRDNKSGHIVGDIET
KYANKPNGLTFTEAWTSSNHLNGKIELDNNIAKGLKLELSTSLLPSIKEKAAKVNAIYKQ
PNVHTVASLDVFKSHFSVNSVVGQKGFLVGGEVAYNVLEGKINRYSAAIGYSTKVYSVSV
QATNNLTHYAASYYHRVNSDIEASGKATWDSHSNKPVALEVGAKLLLDKTTFVKGKINNA
GVLSVAYTQALRPGIKVNMGAAIDTGRFNENVHKIGVSFTLEN*
>jgi|Phyca11|131286|e_gw1.103.39.1
MVVLYKDIAKTAENVLKDDYDFSRKLKIKTKASNGVSFTTEGDMASNKAILAKLSGSFTH
ANSGVVFKKLQVTTHGRLISEAELPNVFTKGLKLTAKVEDGSIAKNAHAKRVGVFGWEYQ
QSNYSVNGAIDLGSSTVSKAAMYGFDNVLVGAQAAFNYNKSAVVDHNVALSYRGNDFTAT
LQTKKKFNALSASFHHHLSHDTVYSALFNYDLKSGQNTLSVGGRYNADKLTTYAGKVESD
GHVSLALVQKIRPFLALTTSAHVDVKNFDGDVHKFGIGLTLG*
>jgi|Phyca11|511870|fgenesh2_kg.PHYCAscaffold_103_#_4_#_Contig201.1
MVVLYKDLAKTAENVLRDDYDFSRKLKIKSKASNGVSFTTEGALSANKSILAKVSGGFTH
GASGVVFKKLQITTQGRLVTEAELPNVLTEGLKLTFKLEDGSVAKNTSAKQVGVLGAEYK
QKNLSVNSEADFVSNTVSAAAVLSQGGFAVGGQTAFNVDKSAIVQHNVGASFTGADFVTS
VVTKKNFAALQASFHHHLSHNTVYAAVLDYDLKSASNTLVVGGRYKVDADTTYCGKIDSE
GFLSLASIQKVRPYVTLTTSVHVDAKNFEGDSHKFGLGLTLG*
>jgi|Physo3|354973|estExt_fgenesh1_kg.C_60106
MVVLYKDIAKTAENVLRDDYDFSRKLKIKTKASNGVSFTTEGDMASNKAILAKLSGSFTH
ASSGVVFKKLQVTTHGRLISEAELPNVFTKGLKLTAKVEDGSLAKNAHAKRVGVFGWEYQ
QSNYSVNGAIDVGASTVSKAAVYSFDNVLVGAQAAFNYNKSAVVDHNVALSYRGNDFTAT
LQTKKKFNTLSGSFHHHLSHDTVYSALFNYDLKSGQNTLSVGGRYNADKLTTYAGKVESD
GHVSLALVQKIRPFLALTTSAHVDVKNFDGDAHKFGIGLTLG*
>jgi|Physo3|354972|estExt_fgenesh1_kg.C_60105
MVVLYKDLAKTAENVLRDDYDFSRKLKIKSKASNGVSFTTEGALNANKSILAKVSGGFTH
GASGVVFKKLQITTQGRVVTEAELPNVLTQGLKLTFKLEDGSVAKNTSAKQVGVLGAEYK
QSNLAVNSEADFVSNTVSAAAVLSQGGFAVGGQTAFNMDKSAIVQHNVGASYTGADFVTS
LVTKKNFAAVQASFHHHLSHNTVYAAVLDYDLKSASNTLVVGGRYKADADTTYCGKIDSE
GFLSLASIQKVRPYVTLTTSVHVDAKNFEGDSHKFGLGLTLG*
>jgi|PleosPC15_2|1094158|estExt_fgenesh1_pm.C_070416
MSLPQPVPPSWKDLGKSSNDLLGKDYHFSGTSLEVKTKTPSNVTFKVAGSQNSQSNAING
DIETKYTNRKHGLTFTQAWTTANALRSQVEVENTIANGLKLDLATTLFPDKGSKSAILNA
AYKQSGVHGRATVDILKGPTFTADAVLGRDGFLVGGEAAYNVTEGKVTRFATAVGYNAPE
YAITLHGLNNLNTFSASYYHRVSVDVEAGAKAVYDTKATHGGVAIEVGTKAYLDSAAFVK
AKINNAGVIALGYTQTLRPGVKASFGLALDTQKLNEVSPAGPSHKVGASFTFES*
>jgi|Pospl1|113118|estExt_Genewise1Plus.C_1500034
MSLPQPVPPSWKDLGKSSNDLLSRDFPIHGVTLEVKTNTPSNVAFKVGGTRDSKSAAITG
DLEGKYVDRKHGLVFTQAWTTSNILRTQVELENQIAKGLKLDLNAALTPDSGSKSALFTT
TYKQPGLHSRAFLDLFKGPTFTADTVIGRDGFLVGGEASYNVTEGKVTRYNAAVGFSAPE
YAVTLHGLGNLSTFSASYYHRVNPDVEAGAKAVYDTKATTAGVNLEVGTKAYLDGSAFVK
AKINNSGILSLGYTQALRPGVRASFGIALDTQRLNAVAPFGPAHKFGASFTFEG*
>jgi|Pospl1|122948|estExt_Genewise1.C_2360014
MSLPQPVPPSWKDLGKSSNDLLSRDFPIHGVTLEVKTNTPSNVAFKVGGTRDSKSAAITG
DLEGKYVDRKHGLVFTQAWTTSNILRTQVELENQIAKGLKLDLNAALTPDSGSKSALFTT
TYKQPGLHSRAFLDLFKGPTFTADTVIGRDGFLVGGEASYNVTEGKVTRYNAAVGFSAPE
YAVTLHGLGNLSTFSASYYHRVNPDVEAGAKAVYDTKATTAGVNLEVGTKAYLDGSAFVK
AKINNSGILSLGYTQALRPGVRASFGIALDTQRLNAVAPIGPAHKFGASFTFEG*
>jgi|Schco3|2644822|fgenesh1_kg.17_#_40_#_Locus438v1rpkm463.53
MSLPQPVPPSWKDLGKSANDLLSKDYPFNVQALEVKTKTANGVQFRVAGSQAAAPGPING
ELEGKYTDKAHGLTLTQAWTTSNLLRTQIELENLVAKGLKLDAITSLMPDKGTKSATLNA
VYKQSGVHTRAALDVFKGPTVTADTVVGRDGFLVGAETSYNVTDGTIAKWSAALGYTDTN
YAVTLHGLNKFNTFHASYYHRVSKDVEAGAKAVYDTKATQGGVALEVGTKTYLDDAAFVK
AKINNQGVVALGYTQALRPGVKAAFGLALDTTKLSGAVDGSPSHKVGFQFTFDA*
>jgi|Sporo1|18365|estExt_Genewise1.C_50386
MSVPPSWKDLGKSASDLLNKDYPLSGNSLEVKTRAPNNVAFRVAGTRDAKSNAIAGDLEA
KYVDAKNGVTLTQTWTTSNVLKTQVELENQVAKGLKLDIQGHLLPATQGKSAYVTAIYKQ
PSLHTRALLDVFKGPTFTADAVIGRDGFLLGAESTYSVPTGSITRYALGLGYAAPSYTVT
VHGLANLSVFSASYYHKVSKDVEAGAKAIWDSKSTASNVGLEVGTKAYLDNTAFVKAKIN
NAGVIALGYTQALRPGVKASFGLALDSSKLGDANAAGAHRVGSSLTFEA*
>jgi|Spoth2|2302705|fgenesh_kz1_kg.chromosome_2_#_2754_#_59003
MSVPAFQDIAKAANDLLNKDFYHLSAGTIEVKSNTPNNVAFKVTGKSSHDNATSGTIEGK
YTDKPNGLTLTQTWNTANTLETKVEMADNLAQGLKAEGIFAFLPATQARGAKFNLHFKQS
NFHGRAFFDLLKGPTASIDAVVGHEGFLAGASAGYDVQKAKITGYSAAIGYQAPTYSAAI
TATDNLSVFAASYYHKVNSQVEAGSKATWNSKSGNTVGLEVAAKYRLDPVSFVKAKINDR
GVAAVAYNVLLREGVTLGVGASFDTQKLDQATHKVGTSFTFES*
>jgi|Thite2|2108942|fgenesh_kz1_kg.chromosome_1_#_2901_#_20366
MSVPAFSDIAKAANDLLNKDFYHLSAGTLEVKSNTPNNVAFKVTGKSGHDSVTSGTIEGK
YTDKPNGLTLTQTWNTANMLETKIEFADNLAKGLKAEGIFSFLPATQARGAKFNLHFKQS
NFHGRAFFDLLKGPTASIDAIVGHEGFLAGASAGYDVQKAKVTGYSAAIGYQAPTYSAAI
TATDNLSVFSASYYHKVNSQVEAGSKATWNSKSGNTVGLEVAAKYRLDPVSFVKAKINDR
GVAAVAYNVLLREGVTLGVGASFDTQKLDQATHKVGTSFTFES*
>jgi|Treme1|42010|estExt_Genewise1Plus.C_11474
MSQPVPPSWKDVGKSASDLLLKDYPIQGTSLEVKTITPSNVTFKVAGNKDDKSGTISGDI
EGKYVDFKNGLTFTQAWTTSNLLRTQLELENQIAKGLKLDLATTLNPAKAAKSAILTAIY
KQPSLHTRATVDLFKGPTFTADAVVGRDGFLVGAEGSYDVLSGAITRYAGAIGFSAPEYS
ITLHGLGNMSTFAASYYHRVSKDVDAGAKAVYDIKSTTGGVSLEVGTKMYLDNAAFVKAK
INNSGVLCVGYTQALRPGVKAVFGLGLDTTRLNDPTAGPAAHKVGASFVFNA*
>jgi|Triat2|151634|Triat1.estExt_Genewise1Plus.C_40862
MSIPAFSDIAKPANDLLNKDFYHLSATTFEFKDTAPNGVAFKVTGKSSHEKATSAAIEGK
YTDKPTGLTLTQTWNTANALDTKVEVNDTLAKGLKLEGLFNFLPATAAKGAKFNLLFKQP
GFHGRAFFDLLKGPTANVDAVVGHEGFLAGASAGYDVNKAALTGYSAAVGYVAPQYSAAI
TATDNLSTFAASYYHKVNSQVEAGAKATWNSKTSNTVGLEVASKYRIDPVSFAKVKINDR
GIAALAYNVLLREGVTLGLGGSFDTQKLDQATHKLGASFTFEG*
>jgi|Trire2|22608|estExt_fgenesh1_pm.C_120089
MSIPAFSDIAKPANDLLNKDFYHLSATTFEFKDTAPNGVAFKVTGKSSHEKVTSAAIEGK
YTDKPTGLTLTQTWNTANALDTKIEVSDSLAKGLKLEGLFNFLPATAAKGAKFNLFFKQP
GFHGRAFFDLLKGPTANVDAVVGNEGFLAGASAGYDVNKAALTGYSAAVGYVAPQYSAAI
TATDNLSTFAASYYHKVNSQVEAGAKATWNSKTSNTVGLEVASKYRIDPVSFAKVKINDR
GIAALAYNVLLREGVTLGLGGSFDTQKLDQATHKLGASFTFEG*
>jgi|TriviGv29_8_2|111054|Trive1.estExt_fgenesh2_kg.C_50070
MSIPAFSDIAKPANDLLNKDFYHLSATTFEFKDTAPNGVAFKVTGKSSHEKATSAAIEGK
YTDKPTGLTLTQTWNTANALDTKIEVSDSLAKGLKLEGLFNFLPASSAKGAKFNLLFKQP
GFHGRAFFDLLKGPTANVDAVVGHEGFLAGASAGYDVNKAALTGYSAAVGYVAPQYSAAI
TATDNLSVFAASYYHKVNSQVEAGAKATWNSKTSNTVGLEVASKYRIDPVSFAKVKINDR
GIAALAYNVLLREGVTLGLGGSFDTQKLDQATHKLGASFTFEG*
>CyanidSchyzonB | CMO111C | outer mitochondrial membrane protein porin | voltage-dependent anion-selective channel KOG
MVIKLFSKLGENSKKILNDDFVFQPKLTVKSTTQNGVTYSVNGVQTPNGNIEADFGTKFK
LEPANLGSIISGGAATNTISLKLFTTGAVSAETVLDDVANVSGLKATLSGTVRDASNFVA
LTSEYVGHILAISAGVNVFGTTAATSSGDTSSPSTALFNGSLVLGAEGIYVGGELEYNAS
NAAISKYNAAISYCDKGESELLLALTDKAQCIRACYAHAISKRLSVAAEISYRRATDARL
LTVGFKYGIDELSSVKAKVDSAGELCMAYIQEIRPRTTLVLASRLNVNQLDKGGHRVGLS
LTYDA
>sp|P07144|VDAC_NEUCR Mitochondrial outer membrane protein porin OS=Neurospora crassa (strain ATCC 24698 / 74-OR23-1A / CBS 708.71 / DSM 1257 / FGSC 987) GN=B7H23.070 PE=2 SV=1
MAVPAFSDIAKSANDLLNKDFYHLAAGTIEVKSNTPNNVAFKVTGKSTHDKVTSGALEGK
FTDKPNGLTVTQTWNTANALETKVEMADNLAKGLKAEGIFSFLPATNARGAKFNLHFKQS
NFHGRAFFDLLKGPTANIDAIVGHEGFLAGASAGYDVQKAAITGYSAAVGYHAPTYSAAI
TATDNLSVFSASYYHKVNSQVEAGSKATWNSKTGNTVGLEVATKYRIDPVSFVKGKINDR
GVAAIAYNVLLREGVTLGVGASFDTQKLDQATHKVGTSFTFES
>sp|P04840|VDAC1_YEAST Mitochondrial outer membrane protein porin 1 OS=Saccharomyces cerevisiae (strain ATCC 204508 / S288c) GN=POR1 PE=1 SV=4
MSPPVYSDISRNINDLLNKDFYHATPAAFDVQTTTANGIKFSLKAKQPVKDGPLSTNVEA
KLNDKQTGLGLTQGWSNTNNLQTKLEFANLTPGLKNELITSLTPGVAKSAVLNTTFTQPF
FTARGAFDLCLKSPTFVGDLTMAHEGIVGGAEFGYDISAGSISRYAMALSYFAKDYSLGA
TLNNEQITTVDFFQNVNAFLQVGAKATMNCKLPNSNVNIEFATRYLPDASSQVKAKVSDS
GIVTLAYKQLLRPGVTLGVGSSFDALKLSEPVHKLGWSLSFDA
>tr|Q7ZWZ0|VDAC_XENLA Vdac1-prov protein OS=Xenopus laevis GN=vdac1 PE=2 SV=1
MAIPPAYVDLGKSARDIFTKGYGFGFIKLDLKTKSENGLEFTSSGSANAETSKVSGNLET
KYKWAEYGLTFTEKWNTDNTLGTEITVEDQLAKGLKLTFDSSFSPNTGKKNAKVKSAYKR
EHLNVGCDMDFDIAGPSVRGAVVFGYEGWLAGYQMTFESSKSRVSQSNFAVGYKTDEFQL
HTNVNDGTDFGGSVYQKVNDKLETAINLAWTAGNSNTRFGIAAKYQIDSDASFSAKVNNS
SLIGLGYTQTLKPGIKLTLSTLVDGKNINAGGHKLGLGLEFEA
